# Supplementary material for: Curvature Analysis of Seed Silhouettes in Silene L
Source: Plants (Basel). 2023 Jun 25;12(13):2439. doi: 10.3390/plants12132439 (PMC10346673; doi:10.3390/plants12132439)
Supplement: Supplementary file 1 [file plants-12-02439-s001.zip]

Archive with 3 entries (2 files):
- plants-2429281-supplementary/
- plants-2429281-supplementary/Curvature analysis for individual tubercles chlorifolia and latifolia.nb
- plants-2429281-supplementary/EFT for Silene seeds four types.nb
