# Supplementary material for: Curvature Analysis of Seed Silhouettes in Silene L
Source: Plants (Basel). 2023 Jun 25;12(13):2439. doi: 10.3390/plants12132439 (PMC10346673; doi:10.3390/plants12132439)
Supplement: Supplementary file 1 [file plants-12-02439-s001.zip › plants-2429281-supplementary/Curvature analysis for individual tubercles chlorifolia and latifolia.nb]

(* Content-type: application/vnd.wolfram.mathematica *)

(*** Wolfram Notebook File ***)
(* http://www.wolfram.com/nb *)

(* CreatedBy='Mathematica 11.3' *)

(*CacheID: 234*)
(* Internal cache information:
NotebookFileLineBreakTest
NotebookFileLineBreakTest
NotebookDataPosition[       158,          7]
NotebookDataLength[    621124,      11590]
NotebookOptionsPosition[    614956,      11505]
NotebookOutlinePosition[    615415,      11522]
CellTagsIndexPosition[    615372,      11519]
WindowFrame->Normal*)

(* Beginning of Notebook Content *)
Notebook[{
Cell[BoxData[
 RowBox[{
  RowBox[{
   StyleBox[
    RowBox[{
     StyleBox["(",
      FontSize->14], 
     StyleBox["*",
      FontSize->14]}]], 
   StyleBox[
    StyleBox[
     RowBox[{" ", " "}]],
    FontSize->14], 
   StyleBox[
    RowBox[{
     StyleBox["The", "Text"], 
     StyleBox[" ", "Text"], 
     StyleBox["following", "Text"], 
     StyleBox[" ", "Text"], 
     StyleBox["are", "Text"], 
     StyleBox[" ", "Text"], 
     StyleBox["examples", "Text"], 
     StyleBox[" ", "Text"], 
     StyleBox["of", "Text"], 
     StyleBox[" ", "Text"], 
     StyleBox["curvature", "Text"], 
     StyleBox[" ", "Text"], 
     StyleBox["analysis", "Text"], 
     StyleBox["  ", "Text"], 
     StyleBox["on", "Text"], 
     StyleBox["  ", "Text"], 
     StyleBox[
      RowBox[{
       StyleBox["i", "Text"], "ndividual"}]], " ", "tubercles", " ", "in", 
     " ", 
     StyleBox["seeds", "Text"], 
     StyleBox[" ", "Text"], 
     StyleBox["of", "Text"], 
     StyleBox[" ", "Text"], 
     StyleBox["Silene", "Text"], 
     StyleBox[" ", "Text"], 
     StyleBox["species", "Text"]}],
    FontSize->14], 
   StyleBox[
    StyleBox[
     RowBox[{
      StyleBox["*", "Text"], 
      StyleBox[")", "Text"]}]],
    FontSize->14]}], 
  StyleBox["\[IndentingNewLine]",
   FontSize->14], 
  StyleBox["\[IndentingNewLine]",
   FontSize->14], 
  StyleBox[
   StyleBox["\[IndentingNewLine]", "Text"],
   FontSize->14], 
  StyleBox["\[IndentingNewLine]",
   FontSize->14], 
  StyleBox[
   StyleBox["\[IndentingNewLine]", "Text"],
   FontSize->14], 
  StyleBox["\[IndentingNewLine]",
   FontSize->14], 
  StyleBox[
   StyleBox["\[IndentingNewLine]", "Text"],
   FontSize->14], 
  StyleBox["\t",
   FontSize->14], 
  StyleBox[
   RowBox[{
    StyleBox[
     RowBox[{"(", "*"}]], 
    RowBox[{
     RowBox[{
     "**", "**", "**", "**", "**", "**", "**", "**", "**", "**", "**", "**", "**",
       "**", "**", 
      StyleBox[
       RowBox[{" ", " "}]], "S"}], ".", " ", "chlorifolia"}], "  ", 
    StyleBox[
     RowBox[{"*", ")"}]]}],
   FontSize->14]}]], "Input",
 CellChangeTimes->{{3.833531153302967*^9, 3.833531311560075*^9}, {
  3.8335313447405615`*^9, 3.833531411678758*^9}, {3.8335314669753885`*^9, 
  3.8335314892208176`*^9}, {3.8335315324316225`*^9, 3.833531606590644*^9}, {
  3.833531907057513*^9, 3.833531915934035*^9}, {3.891218609764406*^9, 
  3.891218639176506*^9}, {3.891222818765313*^9, 3.8912228535005803`*^9}, {
  3.892204236548865*^9, 3.892204295316512*^9}, {3.892204347397992*^9, 
  3.8922043494756556`*^9}},ExpressionUUID->"d4280d7b-4ba6-4f66-9af2-\
b8f798363f7a"],

Cell[BoxData[
 RowBox[{"Needs", "[", "\"\<Splines`\>\"", "]"}]], "Input",
 CellLabel->"In[22]:=",ExpressionUUID->"ad749c7a-3049-4c14-84b0-e13da4724f4e"],

Cell[CellGroupData[{

Cell[BoxData[
 RowBox[{"\[IndentingNewLine]", 
  RowBox[{
   RowBox[{
    RowBox[{"chlorifolia", "[", "1", "]"}], "=", 
    RowBox[{"{", 
     RowBox[{
      RowBox[{"{", 
       RowBox[{"154.61619718309856`", ",", "279.0901408450703`"}], "}"}], ",", 
      RowBox[{"{", 
       RowBox[{"150.71830985915494`", ",", "280.38943661971825`"}], "}"}], 
      ",", 
      RowBox[{"{", 
       RowBox[{"146.39`", ",", "282.99`"}], "}"}], ",", 
      RowBox[{"{", 
       RowBox[{"143.79`", ",", "285.59`"}], "}"}], ",", 
      RowBox[{"{", 
       RowBox[{"140.32`", ",", "288.19`"}], "}"}], ",", 
      RowBox[{"{", 
       RowBox[{"137.29`", ",", "289.92`"}], "}"}], ",", 
      RowBox[{"{", 
       RowBox[{"133.83`", ",", "291.65`"}], "}"}], ",", 
      RowBox[{"{", 
       RowBox[{"130.36`", ",", "293.82`"}], "}"}], ",", 
      RowBox[{"{", 
       RowBox[{"125.59859154929576`", ",", "295.5478873239436`"}], "}"}], ",", 
      RowBox[{"{", 
       RowBox[{"121.2676056338028`", ",", "296.41408450704216`"}], "}"}], ",", 
      RowBox[{"{", 
       RowBox[{"116.93661971830987`", ",", "296.41408450704216`"}], "}"}], 
      ",", 
      RowBox[{"{", 
       RowBox[{"112.61`", ",", "294.68`"}], "}"}], ",", 
      RowBox[{"{", 
       RowBox[{"107.84`", ",", "292.08`"}], "}"}], ",", 
      RowBox[{"{", 
       RowBox[{"104.38`", ",", "289.05`"}], "}"}], ",", 
      RowBox[{"{", 
       RowBox[{"100.48`", ",", "285.59`"}], "}"}], ",", 
      RowBox[{"{", 
       RowBox[{"96.58`", ",", "282.55`"}], "}"}], ",", 
      RowBox[{"{", 
       RowBox[{"93.55`", ",", "278.66`"}], "}"}], ",", 
      RowBox[{"{", 
       RowBox[{"90.5176056338028`", ",", "275.62535211267596`"}], "}"}], ",", 
      RowBox[{"{", 
       RowBox[{"86.18661971830986`", ",", "272.5936619718309`"}], "}"}]}], 
     "}"}]}], "\[IndentingNewLine]", 
   RowBox[{
    RowBox[{"chlorifolia", "[", "2", "]"}], "=", 
    RowBox[{"{", 
     RowBox[{
      RowBox[{"{", 
       RowBox[{"202.33`", ",", "251.79`"}], "}"}], ",", 
      RowBox[{"{", 
       RowBox[{"198.26`", ",", "253.83`"}], "}"}], ",", 
      RowBox[{"{", 
       RowBox[{"194.7`", ",", "255.35`"}], "}"}], ",", 
      RowBox[{"{", 
       RowBox[{"191.14`", ",", "258.91`"}], "}"}], ",", 
      RowBox[{"{", 
       RowBox[{"187.08`", ",", "261.96`"}], "}"}], ",", 
      RowBox[{"{", 
       RowBox[{"182.5`", ",", "265.01`"}], "}"}], ",", 
      RowBox[{"{", 
       RowBox[{"177.93`", ",", "268.06`"}], "}"}], ",", 
      RowBox[{"{", 
       RowBox[{"172.84`", ",", "269.59`"}], "}"}], ",", 
      RowBox[{"{", 
       RowBox[{"166.2337027991734`", ",", "269.07742667433774`"}], "}"}], ",", 
      RowBox[{"{", 
       RowBox[{"160.64174337779446`", ",", "267.5523468321435`"}], "}"}], ",", 
      RowBox[{"{", 
       RowBox[{"157.08322374600786`", ",", "265.01054709515313`"}], "}"}], 
      ",", 
      RowBox[{"{", 
       RowBox[{"153.0163441668232`", ",", "261.4520274633665`"}], "}"}], ",", 
      RowBox[{"{", 
       RowBox[{"148.44110464024044`", ",", "257.38514788418183`"}], "}"}], 
      ",", 
      RowBox[{"{", 
       RowBox[{"143.87`", ",", "253.83`"}], "}"}], ",", 
      RowBox[{"{", 
       RowBox[{"141.32406537666728`", ",", "250.26810862060867`"}], "}"}], 
      ",", 
      RowBox[{"{", 
       RowBox[{"137.76554574488068`", ",", "246.201229041424`"}], "}"}], ",", 
      RowBox[{"{", 
       RowBox[{"135.22374600789027`", ",", "242.13434946223933`"}], "}"}], 
      ",", 
      RowBox[{"{", 
       RowBox[{"132.17358632350178`", ",", "238.06746988305468`"}], "}"}]}], 
     "}"}]}], "\[IndentingNewLine]", 
   RowBox[{
    RowBox[{"chlorifolia", " ", "[", "3", "]"}], "=", 
    RowBox[{"{", 
     RowBox[{
      RowBox[{"{", 
       RowBox[{"266.08829101932554`", ",", "238.82059196191727`"}], "}"}], 
      ",", 
      RowBox[{"{", 
       RowBox[{"262.49943160287995`", ",", "242.4094513783629`"}], "}"}], ",", 
      RowBox[{"{", 
       RowBox[{"257.89`", ",", "244.97`"}], "}"}], ",", 
      RowBox[{"{", 
       RowBox[{"253.27093596059117`", ",", "248.04908760420602`"}], "}"}], 
      ",", 
      RowBox[{"{", 
       RowBox[{"249.68207654414553`", ",", "251.63794702065164`"}], "}"}], 
      ",", 
      RowBox[{"{", 
       RowBox[{"245.07`", ",", "253.18`"}], "}"}], ",", 
      RowBox[{"{", 
       RowBox[{"238.91549829480866`", ",", "254.20141803239852`"}], "}"}], 
      ",", 
      RowBox[{"{", 
       RowBox[{"231.73777946191743`", ",", "254.7141122347479`"}], "}"}], ",", 
      RowBox[{"{", 
       RowBox[{"226.09814323607432`", ",", "254.7141122347479`"}], "}"}], ",", 
      RowBox[{"{", 
       RowBox[{"220.97120121258055`", ",", "254.7141122347479`"}], "}"}], ",", 
      RowBox[{"{", 
       RowBox[{"215.84425918908678`", ",", "252.6633354253504`"}], "}"}], ",", 
      RowBox[{"{", 
       RowBox[{"211.2300113679424`", ",", "249.58717021125415`"}], "}"}], ",", 
      RowBox[{"{", 
       RowBox[{"208.1538461538462`", ",", "247.02369919950726`"}], "}"}], ",", 
      RowBox[{"{", 
       RowBox[{"204.56498673740055`", ",", "243.947533985411`"}], "}"}], ",", 
      RowBox[{"{", 
       RowBox[{"201.4888215233043`", ",", "240.3586745689654`"}], "}"}], ",", 
      RowBox[{"{", 
       RowBox[{"197.89996210685868`", ",", "236.2571209501704`"}], "}"}], ",", 
      RowBox[{"{", 
       RowBox[{"196.36`", ",", "231.64`"}], "}"}], ",", 
      RowBox[{"{", 
       RowBox[{"193.2857142857143`", ",", "227.541319510231`"}], "}"}], ",", 
      RowBox[{"{", 
       RowBox[{"188.67146646456993`", ",", "226.51593110553227`"}], "}"}]}], 
     "}"}]}], "\[IndentingNewLine]", 
   RowBox[{
    RowBox[{"chlorifolia", "[", "4", "]"}], "=", 
    RowBox[{"{", 
     RowBox[{
      RowBox[{"{", 
       RowBox[{"337.0983376727418`", ",", "240.16274330938302`"}], "}"}], ",", 
      RowBox[{"{", 
       RowBox[{"331.13679150811134`", ",", "242.8725370205787`"}], "}"}], ",", 
      RowBox[{"{", 
       RowBox[{"327.3430803124374`", ",", "246.1242894740135`"}], "}"}], ",", 
      RowBox[{"{", 
       RowBox[{"324.0913278590026`", ",", "248.29212444297002`"}], "}"}], ",", 
      RowBox[{"{", 
       RowBox[{"318.67174043661123`", ",", "249.91800066968744`"}], "}"}], 
      ",", 
      RowBox[{"{", 
       RowBox[{"314.3360704986982`", ",", "252.62779438088313`"}], "}"}], ",", 
      RowBox[{"{", 
       RowBox[{"308.9164830763068`", ",", "254.79562934983966`"}], "}"}], ",", 
      RowBox[{"{", 
       RowBox[{"304.0388543961546`", ",", "256.9634643187962`"}], "}"}], ",", 
      RowBox[{"{", 
       RowBox[{"296.45143200480675`", ",", "255.87954683431792`"}], "}"}], 
      ",", 
      RowBox[{"{", 
       RowBox[{"292.6577208091328`", ",", "253.7117118653614`"}], "}"}], ",", 
      RowBox[{"{", 
       RowBox[{"287.2381333867414`", ",", "251.0019181541657`"}], "}"}], ",", 
      RowBox[{"{", 
       RowBox[{"282.9`", ",", "248.83`"}], "}"}], ",", 
      RowBox[{"{", 
       RowBox[{"278.02`", ",", "244.5`"}], "}"}], ",", 
      RowBox[{"{", 
       RowBox[{"275.86`", ",", "240.7`"}], "}"}], ",", 
      RowBox[{"{", 
       RowBox[{"273.14720608852394`", ",", "236.36903211370907`"}], "}"}], 
      ",", 
      RowBox[{"{", 
       RowBox[{"268.81153615061083`", ",", "233.11727966027428`"}], "}"}]}], 
     "}"}]}], "\[IndentingNewLine]", 
   RowBox[{
    RowBox[{"chlorifolia", "[", "5", "]"}], "=", 
    RowBox[{"{", 
     RowBox[{
      RowBox[{"{", 
       RowBox[{"398.92129216491173`", ",", "239.97332135128488`"}], "}"}], 
      ",", 
      RowBox[{"{", 
       RowBox[{"396.0235588077816`", ",", "244.31992138698007`"}], "}"}], ",", 
      RowBox[{"{", 
       RowBox[{"392.6428698911298`", ",", "246.73469918458846`"}], "}"}], ",", 
      RowBox[{"{", 
       RowBox[{"389.26218097447804`", ",", "250.11538810124028`"}], "}"}], 
      ",", 
      RowBox[{"{", 
       RowBox[{"385.8814920578262`", ",", "252.53016589884868`"}], "}"}], ",", 
      RowBox[{"{", 
       RowBox[{"382.50080314117446`", ",", "255.4278992559788`"}], "}"}], ",", 
      RowBox[{"{", 
       RowBox[{"376.22238086739253`", ",", "257.84267705358724`"}], "}"}], 
      ",", 
      RowBox[{"{", 
       RowBox[{"370.4269141531323`", ",", "258.8085881726306`"}], "}"}], ",", 
      RowBox[{"{", 
       RowBox[{"365.1144029983938`", ",", "258.3256326131089`"}], "}"}], ",", 
      RowBox[{"{", 
       RowBox[{"359.80189184365526`", ",", "258.3256326131089`"}], "}"}], ",", 
      RowBox[{"{", 
       RowBox[{"355.46`", ",", "256.88`"}], "}"}], ",", 
      RowBox[{"{", 
       RowBox[{"350.6257362127432`", ",", "254.94494369645713`"}], "}"}], ",", 
      RowBox[{"{", 
       RowBox[{"347.7280028556131`", ",", "252.53016589884868`"}], "}"}], ",", 
      RowBox[{"{", 
       RowBox[{"346.2791361770481`", ",", "250.11538810124028`"}], "}"}], ",", 
      RowBox[{"{", 
       RowBox[{"343.86435837943964`", ",", "247.21765474411018`"}], "}"}], 
      ",", 
      RowBox[{"{", 
       RowBox[{"342.4154917008746`", ",", "244.80287694650173`"}], "}"}], ",", 
      RowBox[{"{", 
       RowBox[{"340.4836694627879`", ",", "241.42218802984996`"}], "}"}], ",", 
      RowBox[{"{", 
       RowBox[{"338.0688916651794`", ",", "238.52445467271986`"}], "}"}]}], 
     "}"}]}], "\[IndentingNewLine]", 
   RowBox[{
    RowBox[{"chlorifolia", "[", "6", "]"}], "=", 
    RowBox[{"{", 
     RowBox[{
      RowBox[{"{", 
       RowBox[{"442.0950550410624`", ",", "256.55744139601165`"}], "}"}], ",", 
      RowBox[{"{", 
       RowBox[{"437.83959461820723`", ",", "258.44875713950285`"}], "}"}], 
      ",", 
      RowBox[{"{", 
       RowBox[{"435.0026210029705`", ",", "261.2857307547396`"}], "}"}], ",", 
      RowBox[{"{", 
       RowBox[{"430.74716058011535`", ",", "264.12270436997636`"}], "}"}], 
      ",", 
      RowBox[{"{", 
       RowBox[{"426.4917001572602`", ",", "267.4325069210859`"}], "}"}], ",", 
      RowBox[{"{", 
       RowBox[{"423.18189760615064`", ",", "270.2694805363227`"}], "}"}], ",", 
      RowBox[{"{", 
       RowBox[{"418.45360824742266`", ",", "272.16079627981384`"}], "}"}], 
      ",", 
      RowBox[{"{", 
       RowBox[{"413.72531888869474`", ",", "273.10645415155943`"}], "}"}], 
      ",", 
      RowBox[{"{", 
       RowBox[{"408.524200594094`", ",", "273.57928308743226`"}], "}"}], ",", 
      RowBox[{"{", 
       RowBox[{"404.26874017123885`", ",", "272.16079627981384`"}], "}"}], 
      ",", 
      RowBox[{"{", 
       RowBox[{"400.9589376201293`", ",", "270.7423094721955`"}], "}"}], ",", 
      RowBox[{"{", 
       RowBox[{"398.12196400489256`", ",", "268.8509937287043`"}], "}"}], ",", 
      RowBox[{"{", 
       RowBox[{"394.3393325179102`", ",", "265.5411911775947`"}], "}"}], ",", 
      RowBox[{"{", 
       RowBox[{"390.083872095055`", ",", "262.70421756235794`"}], "}"}], ",", 
      RowBox[{"{", 
       RowBox[{"386.3012406080727`", ",", "259.8672439471212`"}], "}"}], ",", 
      RowBox[{"{", 
       RowBox[{"383.93709592870874`", ",", "257.0302703318844`"}], "}"}], ",", 
      RowBox[{"{", 
       RowBox[{"380.15446444172636`", ",", "254.66612565252046`"}], "}"}], 
      ",", 
      RowBox[{"{", 
       RowBox[{"376.37183295474404`", ",", "251.3563231014109`"}], "}"}]}], 
     "}"}]}], "\[IndentingNewLine]", 
   RowBox[{
    RowBox[{"chlorifolia", "[", "7", "]"}], "=", 
    RowBox[{"{", 
     RowBox[{
      RowBox[{"{", 
       RowBox[{"498.5654334621756`", ",", "250.6828556391498`"}], "}"}], ",", 
      RowBox[{"{", 
       RowBox[{"495.078961899503`", ",", "254.66739456791842`"}], "}"}], ",", 
      RowBox[{"{", 
       RowBox[{"492.5886250690226`", ",", "258.6519334966871`"}], "}"}], ",", 
      RowBox[{"{", 
       RowBox[{"490.09828823854224`", ",", "261.6403376932635`"}], "}"}], ",", 
      RowBox[{"{", 
       RowBox[{"486.61181667586965`", ",", "263.63260715764784`"}], "}"}], 
      ",", 
      RowBox[{"{", 
       RowBox[{"483.6234124792932`", ",", "265.62487662203216`"}], "}"}], ",", 
      RowBox[{"{", 
       RowBox[{"480.13694091662063`", ",", "267.6171460864165`"}], "}"}], ",", 
      RowBox[{"{", 
       RowBox[{"476.65046935394804`", ",", "268.61328081860864`"}], "}"}], 
      ",", 
      RowBox[{"{", 
       RowBox[{"472.6659304251794`", ",", "269.11134818470475`"}], "}"}], ",", 
      RowBox[{"{", 
       RowBox[{"467.68525676421865`", ",", "270.10748291689686`"}], "}"}], 
      ",", 
      RowBox[{"{", 
       RowBox[{"462.70458310325785`", ",", "269.11134818470475`"}], "}"}], 
      ",", 
      RowBox[{"{", 
       RowBox[{"459.2181115405853`", ",", "268.61328081860864`"}], "}"}], ",", 
      RowBox[{"{", 
       RowBox[{"456.22970734400883`", ",", "266.6210113542244`"}], "}"}], ",", 
      RowBox[{"{", 
       RowBox[{"453.24130314743235`", ",", "263.63260715764784`"}], "}"}], 
      ",", 
      RowBox[{"{", 
       RowBox[{"450.7509663169519`", ",", "260.1461355949753`"}], "}"}], ",", 
      RowBox[{"{", 
       RowBox[{"447.7625621203755`", ",", "257.6557987644949`"}], "}"}], ",", 
      RowBox[{"{", 
       RowBox[{"445.27222528989506`", ",", "255.1654619340145`"}], "}"}]}], 
     "}"}]}]}]}]], "Input",
 CellChangeTimes->{{3.833531801478563*^9, 3.8335318045918264`*^9}, 
   3.833531870419157*^9, 3.889608763583234*^9, 3.889609244694476*^9, 
   3.889609373907241*^9, 3.891134398123116*^9, {3.891134466207218*^9, 
   3.8911345777770977`*^9}, {3.8911347081029716`*^9, 
   3.8911347866312656`*^9}, {3.891135434176102*^9, 3.891135568932093*^9}, {
   3.891220762300377*^9, 3.8912207762553167`*^9}, {3.891220850569178*^9, 
   3.8912209811197586`*^9}, {3.891221187108597*^9, 3.8912211999222813`*^9}, {
   3.891221303759454*^9, 3.891221308259957*^9}, {3.891221648610355*^9, 
   3.8912216974580927`*^9}, {3.891222010589075*^9, 3.8912220235773425`*^9}, {
   3.8917421274989257`*^9, 3.8917421609692984`*^9}, {3.892166742477582*^9, 
   3.8921668099046345`*^9}, 3.892177770503847*^9, {3.8921778063846974`*^9, 
   3.8921779127557535`*^9}, 3.8922043898253374`*^9},
 CellLabel->"In[23]:=",ExpressionUUID->"5a0ad365-da92-437d-9690-62479ddaaf76"],

Cell[BoxData[
 RowBox[{"{", 
  RowBox[{
   RowBox[{"{", 
    RowBox[{"154.61619718309856`", ",", "279.0901408450703`"}], "}"}], ",", 
   RowBox[{"{", 
    RowBox[{"150.71830985915494`", ",", "280.38943661971825`"}], "}"}], ",", 
   RowBox[{"{", 
    RowBox[{"146.39`", ",", "282.99`"}], "}"}], ",", 
   RowBox[{"{", 
    RowBox[{"143.79`", ",", "285.59`"}], "}"}], ",", 
   RowBox[{"{", 
    RowBox[{"140.32`", ",", "288.19`"}], "}"}], ",", 
   RowBox[{"{", 
    RowBox[{"137.29`", ",", "289.92`"}], "}"}], ",", 
   RowBox[{"{", 
    RowBox[{"133.83`", ",", "291.65`"}], "}"}], ",", 
   RowBox[{"{", 
    RowBox[{"130.36`", ",", "293.82`"}], "}"}], ",", 
   RowBox[{"{", 
    RowBox[{"125.59859154929576`", ",", "295.5478873239436`"}], "}"}], ",", 
   RowBox[{"{", 
    RowBox[{"121.2676056338028`", ",", "296.41408450704216`"}], "}"}], ",", 
   RowBox[{"{", 
    RowBox[{"116.93661971830987`", ",", "296.41408450704216`"}], "}"}], ",", 
   RowBox[{"{", 
    RowBox[{"112.61`", ",", "294.68`"}], "}"}], ",", 
   RowBox[{"{", 
    RowBox[{"107.84`", ",", "292.08`"}], "}"}], ",", 
   RowBox[{"{", 
    RowBox[{"104.38`", ",", "289.05`"}], "}"}], ",", 
   RowBox[{"{", 
    RowBox[{"100.48`", ",", "285.59`"}], "}"}], ",", 
   RowBox[{"{", 
    RowBox[{"96.58`", ",", "282.55`"}], "}"}], ",", 
   RowBox[{"{", 
    RowBox[{"93.55`", ",", "278.66`"}], "}"}], ",", 
   RowBox[{"{", 
    RowBox[{"90.5176056338028`", ",", "275.62535211267596`"}], "}"}], ",", 
   RowBox[{"{", 
    RowBox[{"86.18661971830986`", ",", "272.5936619718309`"}], "}"}]}], 
  "}"}]], "Output",
 CellChangeTimes->{
  3.8335318774922714`*^9, 3.889608645922346*^9, 3.889608766317032*^9, 
   3.889608940634684*^9, 3.889609246221266*^9, 3.8896093760124273`*^9, 
   3.8911343550392103`*^9, 3.8911343998906293`*^9, 3.8911345847000246`*^9, 
   3.8911347886016445`*^9, 3.8911355716201773`*^9, 3.891218645914523*^9, 
   3.8912209837770753`*^9, 3.8912212032035437`*^9, 3.891221310634474*^9, 
   3.891221672955494*^9, 3.8912220268285637`*^9, 3.891222264894908*^9, 
   3.8912223298882847`*^9, 3.89168299062502*^9, 3.891683993422043*^9, 
   3.8916840803464212`*^9, 3.8917422371192417`*^9, 3.891742461613576*^9, 
   3.8917428604726644`*^9, {3.8917447436821055`*^9, 3.8917447706351423`*^9}, 
   3.891746267039298*^9, 3.8919342697415857`*^9, 3.89216681367386*^9, 
   3.8921741005680466`*^9, 3.8921742449241753`*^9, 3.8921779163729453`*^9, 
   3.89217802809299*^9, 3.8921791606129913`*^9, 3.892179839102671*^9, {
   3.8921799885202947`*^9, 3.892180005160949*^9}, 3.892180150912957*^9, 
   3.892204821520858*^9},
 CellLabel->"Out[23]=",ExpressionUUID->"e8cd6f31-d251-4038-a335-6f62571dc4d1"],

Cell[BoxData[
 RowBox[{"{", 
  RowBox[{
   RowBox[{"{", 
    RowBox[{"202.33`", ",", "251.79`"}], "}"}], ",", 
   RowBox[{"{", 
    RowBox[{"198.26`", ",", "253.83`"}], "}"}], ",", 
   RowBox[{"{", 
    RowBox[{"194.7`", ",", "255.35`"}], "}"}], ",", 
   RowBox[{"{", 
    RowBox[{"191.14`", ",", "258.91`"}], "}"}], ",", 
   RowBox[{"{", 
    RowBox[{"187.08`", ",", "261.96`"}], "}"}], ",", 
   RowBox[{"{", 
    RowBox[{"182.5`", ",", "265.01`"}], "}"}], ",", 
   RowBox[{"{", 
    RowBox[{"177.93`", ",", "268.06`"}], "}"}], ",", 
   RowBox[{"{", 
    RowBox[{"172.84`", ",", "269.59`"}], "}"}], ",", 
   RowBox[{"{", 
    RowBox[{"166.2337027991734`", ",", "269.07742667433774`"}], "}"}], ",", 
   RowBox[{"{", 
    RowBox[{"160.64174337779446`", ",", "267.5523468321435`"}], "}"}], ",", 
   RowBox[{"{", 
    RowBox[{"157.08322374600786`", ",", "265.01054709515313`"}], "}"}], ",", 
   RowBox[{"{", 
    RowBox[{"153.0163441668232`", ",", "261.4520274633665`"}], "}"}], ",", 
   RowBox[{"{", 
    RowBox[{"148.44110464024044`", ",", "257.38514788418183`"}], "}"}], ",", 
   RowBox[{"{", 
    RowBox[{"143.87`", ",", "253.83`"}], "}"}], ",", 
   RowBox[{"{", 
    RowBox[{"141.32406537666728`", ",", "250.26810862060867`"}], "}"}], ",", 
   RowBox[{"{", 
    RowBox[{"137.76554574488068`", ",", "246.201229041424`"}], "}"}], ",", 
   RowBox[{"{", 
    RowBox[{"135.22374600789027`", ",", "242.13434946223933`"}], "}"}], ",", 
   RowBox[{"{", 
    RowBox[{"132.17358632350178`", ",", "238.06746988305468`"}], "}"}]}], 
  "}"}]], "Output",
 CellChangeTimes->{
  3.8335318774922714`*^9, 3.889608645922346*^9, 3.889608766317032*^9, 
   3.889608940634684*^9, 3.889609246221266*^9, 3.8896093760124273`*^9, 
   3.8911343550392103`*^9, 3.8911343998906293`*^9, 3.8911345847000246`*^9, 
   3.8911347886016445`*^9, 3.8911355716201773`*^9, 3.891218645914523*^9, 
   3.8912209837770753`*^9, 3.8912212032035437`*^9, 3.891221310634474*^9, 
   3.891221672955494*^9, 3.8912220268285637`*^9, 3.891222264894908*^9, 
   3.8912223298882847`*^9, 3.89168299062502*^9, 3.891683993422043*^9, 
   3.8916840803464212`*^9, 3.8917422371192417`*^9, 3.891742461613576*^9, 
   3.8917428604726644`*^9, {3.8917447436821055`*^9, 3.8917447706351423`*^9}, 
   3.891746267039298*^9, 3.8919342697415857`*^9, 3.89216681367386*^9, 
   3.8921741005680466`*^9, 3.8921742449241753`*^9, 3.8921779163729453`*^9, 
   3.89217802809299*^9, 3.8921791606129913`*^9, 3.892179839102671*^9, {
   3.8921799885202947`*^9, 3.892180005160949*^9}, 3.892180150912957*^9, 
   3.892204821520858*^9},
 CellLabel->"Out[24]=",ExpressionUUID->"a8407cb5-d50a-497b-93d3-9cc60d1d9015"],

Cell[BoxData[
 RowBox[{"{", 
  RowBox[{
   RowBox[{"{", 
    RowBox[{"266.08829101932554`", ",", "238.82059196191727`"}], "}"}], ",", 
   RowBox[{"{", 
    RowBox[{"262.49943160287995`", ",", "242.4094513783629`"}], "}"}], ",", 
   RowBox[{"{", 
    RowBox[{"257.89`", ",", "244.97`"}], "}"}], ",", 
   RowBox[{"{", 
    RowBox[{"253.27093596059117`", ",", "248.04908760420602`"}], "}"}], ",", 
   RowBox[{"{", 
    RowBox[{"249.68207654414553`", ",", "251.63794702065164`"}], "}"}], ",", 
   RowBox[{"{", 
    RowBox[{"245.07`", ",", "253.18`"}], "}"}], ",", 
   RowBox[{"{", 
    RowBox[{"238.91549829480866`", ",", "254.20141803239852`"}], "}"}], ",", 
   RowBox[{"{", 
    RowBox[{"231.73777946191743`", ",", "254.7141122347479`"}], "}"}], ",", 
   RowBox[{"{", 
    RowBox[{"226.09814323607432`", ",", "254.7141122347479`"}], "}"}], ",", 
   RowBox[{"{", 
    RowBox[{"220.97120121258055`", ",", "254.7141122347479`"}], "}"}], ",", 
   RowBox[{"{", 
    RowBox[{"215.84425918908678`", ",", "252.6633354253504`"}], "}"}], ",", 
   RowBox[{"{", 
    RowBox[{"211.2300113679424`", ",", "249.58717021125415`"}], "}"}], ",", 
   RowBox[{"{", 
    RowBox[{"208.1538461538462`", ",", "247.02369919950726`"}], "}"}], ",", 
   RowBox[{"{", 
    RowBox[{"204.56498673740055`", ",", "243.947533985411`"}], "}"}], ",", 
   RowBox[{"{", 
    RowBox[{"201.4888215233043`", ",", "240.3586745689654`"}], "}"}], ",", 
   RowBox[{"{", 
    RowBox[{"197.89996210685868`", ",", "236.2571209501704`"}], "}"}], ",", 
   RowBox[{"{", 
    RowBox[{"196.36`", ",", "231.64`"}], "}"}], ",", 
   RowBox[{"{", 
    RowBox[{"193.2857142857143`", ",", "227.541319510231`"}], "}"}], ",", 
   RowBox[{"{", 
    RowBox[{"188.67146646456993`", ",", "226.51593110553227`"}], "}"}]}], 
  "}"}]], "Output",
 CellChangeTimes->{
  3.8335318774922714`*^9, 3.889608645922346*^9, 3.889608766317032*^9, 
   3.889608940634684*^9, 3.889609246221266*^9, 3.8896093760124273`*^9, 
   3.8911343550392103`*^9, 3.8911343998906293`*^9, 3.8911345847000246`*^9, 
   3.8911347886016445`*^9, 3.8911355716201773`*^9, 3.891218645914523*^9, 
   3.8912209837770753`*^9, 3.8912212032035437`*^9, 3.891221310634474*^9, 
   3.891221672955494*^9, 3.8912220268285637`*^9, 3.891222264894908*^9, 
   3.8912223298882847`*^9, 3.89168299062502*^9, 3.891683993422043*^9, 
   3.8916840803464212`*^9, 3.8917422371192417`*^9, 3.891742461613576*^9, 
   3.8917428604726644`*^9, {3.8917447436821055`*^9, 3.8917447706351423`*^9}, 
   3.891746267039298*^9, 3.8919342697415857`*^9, 3.89216681367386*^9, 
   3.8921741005680466`*^9, 3.8921742449241753`*^9, 3.8921779163729453`*^9, 
   3.89217802809299*^9, 3.8921791606129913`*^9, 3.892179839102671*^9, {
   3.8921799885202947`*^9, 3.892180005160949*^9}, 3.892180150912957*^9, 
   3.892204821520858*^9},
 CellLabel->"Out[25]=",ExpressionUUID->"859ead2f-5e0f-4efb-b0c6-97f56f16a295"],

Cell[BoxData[
 RowBox[{"{", 
  RowBox[{
   RowBox[{"{", 
    RowBox[{"337.0983376727418`", ",", "240.16274330938302`"}], "}"}], ",", 
   RowBox[{"{", 
    RowBox[{"331.13679150811134`", ",", "242.8725370205787`"}], "}"}], ",", 
   RowBox[{"{", 
    RowBox[{"327.3430803124374`", ",", "246.1242894740135`"}], "}"}], ",", 
   RowBox[{"{", 
    RowBox[{"324.0913278590026`", ",", "248.29212444297002`"}], "}"}], ",", 
   RowBox[{"{", 
    RowBox[{"318.67174043661123`", ",", "249.91800066968744`"}], "}"}], ",", 
   RowBox[{"{", 
    RowBox[{"314.3360704986982`", ",", "252.62779438088313`"}], "}"}], ",", 
   RowBox[{"{", 
    RowBox[{"308.9164830763068`", ",", "254.79562934983966`"}], "}"}], ",", 
   RowBox[{"{", 
    RowBox[{"304.0388543961546`", ",", "256.9634643187962`"}], "}"}], ",", 
   RowBox[{"{", 
    RowBox[{"296.45143200480675`", ",", "255.87954683431792`"}], "}"}], ",", 
   RowBox[{"{", 
    RowBox[{"292.6577208091328`", ",", "253.7117118653614`"}], "}"}], ",", 
   RowBox[{"{", 
    RowBox[{"287.2381333867414`", ",", "251.0019181541657`"}], "}"}], ",", 
   RowBox[{"{", 
    RowBox[{"282.9`", ",", "248.83`"}], "}"}], ",", 
   RowBox[{"{", 
    RowBox[{"278.02`", ",", "244.5`"}], "}"}], ",", 
   RowBox[{"{", 
    RowBox[{"275.86`", ",", "240.7`"}], "}"}], ",", 
   RowBox[{"{", 
    RowBox[{"273.14720608852394`", ",", "236.36903211370907`"}], "}"}], ",", 
   RowBox[{"{", 
    RowBox[{"268.81153615061083`", ",", "233.11727966027428`"}], "}"}]}], 
  "}"}]], "Output",
 CellChangeTimes->{
  3.8335318774922714`*^9, 3.889608645922346*^9, 3.889608766317032*^9, 
   3.889608940634684*^9, 3.889609246221266*^9, 3.8896093760124273`*^9, 
   3.8911343550392103`*^9, 3.8911343998906293`*^9, 3.8911345847000246`*^9, 
   3.8911347886016445`*^9, 3.8911355716201773`*^9, 3.891218645914523*^9, 
   3.8912209837770753`*^9, 3.8912212032035437`*^9, 3.891221310634474*^9, 
   3.891221672955494*^9, 3.8912220268285637`*^9, 3.891222264894908*^9, 
   3.8912223298882847`*^9, 3.89168299062502*^9, 3.891683993422043*^9, 
   3.8916840803464212`*^9, 3.8917422371192417`*^9, 3.891742461613576*^9, 
   3.8917428604726644`*^9, {3.8917447436821055`*^9, 3.8917447706351423`*^9}, 
   3.891746267039298*^9, 3.8919342697415857`*^9, 3.89216681367386*^9, 
   3.8921741005680466`*^9, 3.8921742449241753`*^9, 3.8921779163729453`*^9, 
   3.89217802809299*^9, 3.8921791606129913`*^9, 3.892179839102671*^9, {
   3.8921799885202947`*^9, 3.892180005160949*^9}, 3.892180150912957*^9, 
   3.8922048215364485`*^9},
 CellLabel->"Out[26]=",ExpressionUUID->"c6fc2f81-15f6-4cec-9a7c-e53951ce4b63"],

Cell[BoxData[
 RowBox[{"{", 
  RowBox[{
   RowBox[{"{", 
    RowBox[{"398.92129216491173`", ",", "239.97332135128488`"}], "}"}], ",", 
   RowBox[{"{", 
    RowBox[{"396.0235588077816`", ",", "244.31992138698007`"}], "}"}], ",", 
   RowBox[{"{", 
    RowBox[{"392.6428698911298`", ",", "246.73469918458846`"}], "}"}], ",", 
   RowBox[{"{", 
    RowBox[{"389.26218097447804`", ",", "250.11538810124028`"}], "}"}], ",", 
   RowBox[{"{", 
    RowBox[{"385.8814920578262`", ",", "252.53016589884868`"}], "}"}], ",", 
   RowBox[{"{", 
    RowBox[{"382.50080314117446`", ",", "255.4278992559788`"}], "}"}], ",", 
   RowBox[{"{", 
    RowBox[{"376.22238086739253`", ",", "257.84267705358724`"}], "}"}], ",", 
   RowBox[{"{", 
    RowBox[{"370.4269141531323`", ",", "258.8085881726306`"}], "}"}], ",", 
   RowBox[{"{", 
    RowBox[{"365.1144029983938`", ",", "258.3256326131089`"}], "}"}], ",", 
   RowBox[{"{", 
    RowBox[{"359.80189184365526`", ",", "258.3256326131089`"}], "}"}], ",", 
   RowBox[{"{", 
    RowBox[{"355.46`", ",", "256.88`"}], "}"}], ",", 
   RowBox[{"{", 
    RowBox[{"350.6257362127432`", ",", "254.94494369645713`"}], "}"}], ",", 
   RowBox[{"{", 
    RowBox[{"347.7280028556131`", ",", "252.53016589884868`"}], "}"}], ",", 
   RowBox[{"{", 
    RowBox[{"346.2791361770481`", ",", "250.11538810124028`"}], "}"}], ",", 
   RowBox[{"{", 
    RowBox[{"343.86435837943964`", ",", "247.21765474411018`"}], "}"}], ",", 
   RowBox[{"{", 
    RowBox[{"342.4154917008746`", ",", "244.80287694650173`"}], "}"}], ",", 
   RowBox[{"{", 
    RowBox[{"340.4836694627879`", ",", "241.42218802984996`"}], "}"}], ",", 
   RowBox[{"{", 
    RowBox[{"338.0688916651794`", ",", "238.52445467271986`"}], "}"}]}], 
  "}"}]], "Output",
 CellChangeTimes->{
  3.8335318774922714`*^9, 3.889608645922346*^9, 3.889608766317032*^9, 
   3.889608940634684*^9, 3.889609246221266*^9, 3.8896093760124273`*^9, 
   3.8911343550392103`*^9, 3.8911343998906293`*^9, 3.8911345847000246`*^9, 
   3.8911347886016445`*^9, 3.8911355716201773`*^9, 3.891218645914523*^9, 
   3.8912209837770753`*^9, 3.8912212032035437`*^9, 3.891221310634474*^9, 
   3.891221672955494*^9, 3.8912220268285637`*^9, 3.891222264894908*^9, 
   3.8912223298882847`*^9, 3.89168299062502*^9, 3.891683993422043*^9, 
   3.8916840803464212`*^9, 3.8917422371192417`*^9, 3.891742461613576*^9, 
   3.8917428604726644`*^9, {3.8917447436821055`*^9, 3.8917447706351423`*^9}, 
   3.891746267039298*^9, 3.8919342697415857`*^9, 3.89216681367386*^9, 
   3.8921741005680466`*^9, 3.8921742449241753`*^9, 3.8921779163729453`*^9, 
   3.89217802809299*^9, 3.8921791606129913`*^9, 3.892179839102671*^9, {
   3.8921799885202947`*^9, 3.892180005160949*^9}, 3.892180150912957*^9, 
   3.8922048215364485`*^9},
 CellLabel->"Out[27]=",ExpressionUUID->"2608575a-739a-455f-ad73-80b2a347338e"],

Cell[BoxData[
 RowBox[{"{", 
  RowBox[{
   RowBox[{"{", 
    RowBox[{"442.0950550410624`", ",", "256.55744139601165`"}], "}"}], ",", 
   RowBox[{"{", 
    RowBox[{"437.83959461820723`", ",", "258.44875713950285`"}], "}"}], ",", 
   RowBox[{"{", 
    RowBox[{"435.0026210029705`", ",", "261.2857307547396`"}], "}"}], ",", 
   RowBox[{"{", 
    RowBox[{"430.74716058011535`", ",", "264.12270436997636`"}], "}"}], ",", 
   RowBox[{"{", 
    RowBox[{"426.4917001572602`", ",", "267.4325069210859`"}], "}"}], ",", 
   RowBox[{"{", 
    RowBox[{"423.18189760615064`", ",", "270.2694805363227`"}], "}"}], ",", 
   RowBox[{"{", 
    RowBox[{"418.45360824742266`", ",", "272.16079627981384`"}], "}"}], ",", 
   RowBox[{"{", 
    RowBox[{"413.72531888869474`", ",", "273.10645415155943`"}], "}"}], ",", 
   RowBox[{"{", 
    RowBox[{"408.524200594094`", ",", "273.57928308743226`"}], "}"}], ",", 
   RowBox[{"{", 
    RowBox[{"404.26874017123885`", ",", "272.16079627981384`"}], "}"}], ",", 
   RowBox[{"{", 
    RowBox[{"400.9589376201293`", ",", "270.7423094721955`"}], "}"}], ",", 
   RowBox[{"{", 
    RowBox[{"398.12196400489256`", ",", "268.8509937287043`"}], "}"}], ",", 
   RowBox[{"{", 
    RowBox[{"394.3393325179102`", ",", "265.5411911775947`"}], "}"}], ",", 
   RowBox[{"{", 
    RowBox[{"390.083872095055`", ",", "262.70421756235794`"}], "}"}], ",", 
   RowBox[{"{", 
    RowBox[{"386.3012406080727`", ",", "259.8672439471212`"}], "}"}], ",", 
   RowBox[{"{", 
    RowBox[{"383.93709592870874`", ",", "257.0302703318844`"}], "}"}], ",", 
   RowBox[{"{", 
    RowBox[{"380.15446444172636`", ",", "254.66612565252046`"}], "}"}], ",", 
   RowBox[{"{", 
    RowBox[{"376.37183295474404`", ",", "251.3563231014109`"}], "}"}]}], 
  "}"}]], "Output",
 CellChangeTimes->{
  3.8335318774922714`*^9, 3.889608645922346*^9, 3.889608766317032*^9, 
   3.889608940634684*^9, 3.889609246221266*^9, 3.8896093760124273`*^9, 
   3.8911343550392103`*^9, 3.8911343998906293`*^9, 3.8911345847000246`*^9, 
   3.8911347886016445`*^9, 3.8911355716201773`*^9, 3.891218645914523*^9, 
   3.8912209837770753`*^9, 3.8912212032035437`*^9, 3.891221310634474*^9, 
   3.891221672955494*^9, 3.8912220268285637`*^9, 3.891222264894908*^9, 
   3.8912223298882847`*^9, 3.89168299062502*^9, 3.891683993422043*^9, 
   3.8916840803464212`*^9, 3.8917422371192417`*^9, 3.891742461613576*^9, 
   3.8917428604726644`*^9, {3.8917447436821055`*^9, 3.8917447706351423`*^9}, 
   3.891746267039298*^9, 3.8919342697415857`*^9, 3.89216681367386*^9, 
   3.8921741005680466`*^9, 3.8921742449241753`*^9, 3.8921779163729453`*^9, 
   3.89217802809299*^9, 3.8921791606129913`*^9, 3.892179839102671*^9, {
   3.8921799885202947`*^9, 3.892180005160949*^9}, 3.892180150912957*^9, 
   3.8922048215364485`*^9},
 CellLabel->"Out[28]=",ExpressionUUID->"fc0785be-7e56-477c-bfd6-1de5776a58e3"],

Cell[BoxData[
 RowBox[{"{", 
  RowBox[{
   RowBox[{"{", 
    RowBox[{"498.5654334621756`", ",", "250.6828556391498`"}], "}"}], ",", 
   RowBox[{"{", 
    RowBox[{"495.078961899503`", ",", "254.66739456791842`"}], "}"}], ",", 
   RowBox[{"{", 
    RowBox[{"492.5886250690226`", ",", "258.6519334966871`"}], "}"}], ",", 
   RowBox[{"{", 
    RowBox[{"490.09828823854224`", ",", "261.6403376932635`"}], "}"}], ",", 
   RowBox[{"{", 
    RowBox[{"486.61181667586965`", ",", "263.63260715764784`"}], "}"}], ",", 
   RowBox[{"{", 
    RowBox[{"483.6234124792932`", ",", "265.62487662203216`"}], "}"}], ",", 
   RowBox[{"{", 
    RowBox[{"480.13694091662063`", ",", "267.6171460864165`"}], "}"}], ",", 
   RowBox[{"{", 
    RowBox[{"476.65046935394804`", ",", "268.61328081860864`"}], "}"}], ",", 
   RowBox[{"{", 
    RowBox[{"472.6659304251794`", ",", "269.11134818470475`"}], "}"}], ",", 
   RowBox[{"{", 
    RowBox[{"467.68525676421865`", ",", "270.10748291689686`"}], "}"}], ",", 
   RowBox[{"{", 
    RowBox[{"462.70458310325785`", ",", "269.11134818470475`"}], "}"}], ",", 
   RowBox[{"{", 
    RowBox[{"459.2181115405853`", ",", "268.61328081860864`"}], "}"}], ",", 
   RowBox[{"{", 
    RowBox[{"456.22970734400883`", ",", "266.6210113542244`"}], "}"}], ",", 
   RowBox[{"{", 
    RowBox[{"453.24130314743235`", ",", "263.63260715764784`"}], "}"}], ",", 
   RowBox[{"{", 
    RowBox[{"450.7509663169519`", ",", "260.1461355949753`"}], "}"}], ",", 
   RowBox[{"{", 
    RowBox[{"447.7625621203755`", ",", "257.6557987644949`"}], "}"}], ",", 
   RowBox[{"{", 
    RowBox[{"445.27222528989506`", ",", "255.1654619340145`"}], "}"}]}], 
  "}"}]], "Output",
 CellChangeTimes->{
  3.8335318774922714`*^9, 3.889608645922346*^9, 3.889608766317032*^9, 
   3.889608940634684*^9, 3.889609246221266*^9, 3.8896093760124273`*^9, 
   3.8911343550392103`*^9, 3.8911343998906293`*^9, 3.8911345847000246`*^9, 
   3.8911347886016445`*^9, 3.8911355716201773`*^9, 3.891218645914523*^9, 
   3.8912209837770753`*^9, 3.8912212032035437`*^9, 3.891221310634474*^9, 
   3.891221672955494*^9, 3.8912220268285637`*^9, 3.891222264894908*^9, 
   3.8912223298882847`*^9, 3.89168299062502*^9, 3.891683993422043*^9, 
   3.8916840803464212`*^9, 3.8917422371192417`*^9, 3.891742461613576*^9, 
   3.8917428604726644`*^9, {3.8917447436821055`*^9, 3.8917447706351423`*^9}, 
   3.891746267039298*^9, 3.8919342697415857`*^9, 3.89216681367386*^9, 
   3.8921741005680466`*^9, 3.8921742449241753`*^9, 3.8921779163729453`*^9, 
   3.89217802809299*^9, 3.8921791606129913`*^9, 3.892179839102671*^9, {
   3.8921799885202947`*^9, 3.892180005160949*^9}, 3.892180150912957*^9, 
   3.8922048215364485`*^9},
 CellLabel->"Out[29]=",ExpressionUUID->"4f0dfdf7-b431-420e-a579-f7963bf337fb"]
}, Open  ]],

Cell[CellGroupData[{

Cell[BoxData[
 RowBox[{
  RowBox[{"(*", 
   RowBox[{"Poner", " ", "aqui", " ", "la", " ", "familia"}], "*)"}], 
  "\[IndentingNewLine]", 
  RowBox[{
   RowBox[{
    RowBox[{"var", "=", "chlorifolia"}], ";"}], "\[IndentingNewLine]", 
   RowBox[{"(*", " ", 
    RowBox[{"el", " ", "n\[UAcute]mero", " ", "de", " ", "curvas", " ", 
     RowBox[{"estudiadas", "/", "semillas"}], " ", "de", " ", "la", " ", 
     "familia"}], "*)"}], "\[IndentingNewLine]", 
   RowBox[{
    RowBox[{"m", "=", "7"}], ";"}], "\[IndentingNewLine]", 
   RowBox[{"For", "[", 
    RowBox[{
     RowBox[{"j", "=", "1"}], ",", 
     RowBox[{"j", "\[LessEqual]", "m"}], ",", 
     RowBox[{"j", "++"}], ",", "\[IndentingNewLine]", 
     RowBox[{
      RowBox[{"puntos", "=", 
       RowBox[{"var", "[", "j", "]"}]}], ";", "\[IndentingNewLine]", 
      RowBox[{"(*", " ", 
       RowBox[{
        RowBox[{
        "pru", " ", "es", " ", "el", " ", "spline", " ", "cubico", 
         "\[IndentingNewLine]", "d", " ", "es", " ", "el", " ", "vector", " ",
          "que", " ", "contiene", " ", "la", " ", "informaci\[OAcute]n", " ", 
         "de", " ", "pru", " ", "\[IndentingNewLine]", "n", " ", "es", " ", 
         "el", " ", "n\[UAcute]mero", " ", "de", " ", "trozos", " ", "del", 
         " ", "spline"}], ",", " ", 
        RowBox[{"es", " ", "decir"}], ",", " ", 
        RowBox[{
        "el", " ", "n\[UAcute]mero", " ", "de", " ", "puntos", " ", "menos", 
         " ", "1"}]}], "\[IndentingNewLine]", "*)"}], "\[IndentingNewLine]", 
      RowBox[{"pru", "=", 
       RowBox[{"SplineFit", "[", 
        RowBox[{"puntos", ",", "Cubic"}], "]"}]}], ";", "\[IndentingNewLine]", 
      RowBox[{"d", "=", 
       RowBox[{"InputForm", "[", "pru", "]"}]}], ";", "\[IndentingNewLine]", 
      RowBox[{"n", "=", 
       RowBox[{"IntegerPart", "[", 
        RowBox[{"d", "[", 
         RowBox[{"[", 
          RowBox[{"1", ",", "2", ",", "2"}], "]"}], "]"}], "]"}]}], ";", 
      "\[IndentingNewLine]", 
      RowBox[{"spli", "=", 
       RowBox[{"ParametricPlot", "[", 
        RowBox[{
         RowBox[{"pru", "[", "t", "]"}], ",", 
         RowBox[{"{", 
          RowBox[{"t", ",", "0", ",", "n"}], "}"}], ",", 
         RowBox[{"PlotRange", "\[Rule]", "All"}], ",", " ", 
         RowBox[{"DisplayFunction", "->", "Identity"}]}], "]"}]}], ";", 
      "\[IndentingNewLine]", 
      RowBox[{"(*", " ", 
       RowBox[{
       "Con", " ", "los", " ", "coeficientes", " ", "se", " ", "calculan", 
        " ", "los", " ", "polinomios", " ", "c\[UAcute]bicos", " ", "que", 
        " ", "dan", " ", "el", " ", 
        RowBox[{"spline", ".", " ", "Habr\[AAcute]"}], " ", "n", " ", 
        "polinomios", " ", "para", " ", "la", " ", "primera", " ", 
        "coordenada", " ", 
        RowBox[{"(", "X", ")"}], " ", "y", " ", "otros", " ", "tantos", " ", 
        "para", " ", "la", " ", "segunda"}], "\[IndentingNewLine]", "*)"}], 
      "\[IndentingNewLine]", 
      RowBox[{"For", "[", 
       RowBox[{
        RowBox[{"i", "=", "0"}], ",", 
        RowBox[{"i", "<", "n"}], ",", 
        RowBox[{"i", "++"}], ",", "\[IndentingNewLine]", 
        RowBox[{
         RowBox[{"SX", "[", 
          RowBox[{"i", ",", "t_"}], "]"}], "=", 
         RowBox[{
          RowBox[{"d", "[", 
           RowBox[{"[", 
            RowBox[{"1", ",", "4", ",", 
             RowBox[{"i", "+", "1"}], ",", "1", ",", "1"}], "]"}], "]"}], "+", 
          RowBox[{
           RowBox[{"d", "[", 
            RowBox[{"[", 
             RowBox[{"1", ",", "4", ",", 
              RowBox[{"i", "+", "1"}], ",", "1", ",", "2"}], "]"}], "]"}], 
           "*", 
           RowBox[{"(", 
            RowBox[{"t", "-", "i"}], ")"}]}], "+", 
          RowBox[{
           RowBox[{"d", "[", 
            RowBox[{"[", 
             RowBox[{"1", ",", "4", ",", 
              RowBox[{"i", "+", "1"}], ",", "1", ",", "3"}], "]"}], "]"}], 
           "*", 
           RowBox[{
            RowBox[{"(", 
             RowBox[{"t", "-", "i"}], ")"}], "^", "2"}]}], "+", 
          RowBox[{
           RowBox[{"d", "[", 
            RowBox[{"[", 
             RowBox[{"1", ",", "4", ",", 
              RowBox[{"i", "+", "1"}], ",", "1", ",", "4"}], "]"}], "]"}], 
           "*", 
           RowBox[{
            RowBox[{"(", 
             RowBox[{"t", "-", "i"}], ")"}], "^", "3"}]}]}]}]}], "]"}], ";", 
      "\[IndentingNewLine]", 
      RowBox[{"For", "[", 
       RowBox[{
        RowBox[{"i", "=", "0"}], ",", 
        RowBox[{"i", "<", "n"}], ",", 
        RowBox[{"i", "++"}], ",", 
        RowBox[{
         RowBox[{"SY", "[", 
          RowBox[{"i", ",", "t_"}], "]"}], "=", 
         RowBox[{
          RowBox[{"d", "[", 
           RowBox[{"[", 
            RowBox[{"1", ",", "4", ",", 
             RowBox[{"i", "+", "1"}], ",", "2", ",", "1"}], "]"}], "]"}], "+", 
          RowBox[{
           RowBox[{"d", "[", 
            RowBox[{"[", 
             RowBox[{"1", ",", "4", ",", 
              RowBox[{"i", "+", "1"}], ",", "2", ",", "2"}], "]"}], "]"}], 
           "*", 
           RowBox[{"(", 
            RowBox[{"t", "-", "i"}], ")"}]}], "+", 
          RowBox[{
           RowBox[{"d", "[", 
            RowBox[{"[", 
             RowBox[{"1", ",", "4", ",", 
              RowBox[{"i", "+", "1"}], ",", "2", ",", "3"}], "]"}], "]"}], 
           "*", 
           RowBox[{
            RowBox[{"(", 
             RowBox[{"t", "-", "i"}], ")"}], "^", "2"}]}], "+", 
          RowBox[{
           RowBox[{"d", "[", 
            RowBox[{"[", 
             RowBox[{"1", ",", "4", ",", 
              RowBox[{"i", "+", "1"}], ",", "2", ",", "4"}], "]"}], "]"}], 
           "*", 
           RowBox[{
            RowBox[{"(", 
             RowBox[{"t", "-", "i"}], ")"}], "^", "3"}]}]}]}]}], "]"}], ";", 
      "\[IndentingNewLine]", 
      RowBox[{"(*", " ", 
       RowBox[{
       "Derivada", " ", "primera", " ", "y", " ", "segunda", " ", "de", " ", 
        "cada", " ", "trozo", " ", "del", " ", "spline"}], 
       "\[IndentingNewLine]", "*)"}], "\[IndentingNewLine]", 
      RowBox[{"For", "[", 
       RowBox[{
        RowBox[{"i", "=", "0"}], ",", 
        RowBox[{"i", "<", "n"}], ",", 
        RowBox[{"i", "++"}], ",", 
        RowBox[{
         RowBox[{"DX", "[", 
          RowBox[{"i", ",", "t_"}], "]"}], "=", 
         RowBox[{
          RowBox[{"d", "[", 
           RowBox[{"[", 
            RowBox[{"1", ",", "4", ",", 
             RowBox[{"i", "+", "1"}], ",", "1", ",", "2"}], "]"}], "]"}], "+", 
          RowBox[{"2", "*", 
           RowBox[{"d", "[", 
            RowBox[{"[", 
             RowBox[{"1", ",", "4", ",", 
              RowBox[{"i", "+", "1"}], ",", "1", ",", "3"}], "]"}], "]"}], 
           "*", 
           RowBox[{"(", 
            RowBox[{"t", "-", "i"}], ")"}]}], "+", 
          RowBox[{"3", "*", 
           RowBox[{"d", "[", 
            RowBox[{"[", 
             RowBox[{"1", ",", "4", ",", 
              RowBox[{"i", "+", "1"}], ",", "1", ",", "4"}], "]"}], "]"}], 
           "*", 
           RowBox[{
            RowBox[{"(", 
             RowBox[{"t", "-", "i"}], ")"}], "^", "2"}]}]}]}]}], "]"}], ";", 
      "\[IndentingNewLine]", 
      RowBox[{"For", "[", 
       RowBox[{
        RowBox[{"i", "=", "0"}], ",", 
        RowBox[{"i", "<", "n"}], ",", 
        RowBox[{"i", "++"}], ",", 
        RowBox[{
         RowBox[{"DY", "[", 
          RowBox[{"i", ",", "t_"}], "]"}], "=", 
         RowBox[{
          RowBox[{"d", "[", 
           RowBox[{"[", 
            RowBox[{"1", ",", "4", ",", 
             RowBox[{"i", "+", "1"}], ",", "2", ",", "2"}], "]"}], "]"}], "+", 
          RowBox[{"2", "*", 
           RowBox[{"d", "[", 
            RowBox[{"[", 
             RowBox[{"1", ",", "4", ",", 
              RowBox[{"i", "+", "1"}], ",", "2", ",", "3"}], "]"}], "]"}], 
           "*", 
           RowBox[{"(", 
            RowBox[{"t", "-", "i"}], ")"}]}], "+", 
          RowBox[{"3", "*", 
           RowBox[{"d", "[", 
            RowBox[{"[", 
             RowBox[{"1", ",", "4", ",", 
              RowBox[{"i", "+", "1"}], ",", "2", ",", "4"}], "]"}], "]"}], 
           "*", 
           RowBox[{
            RowBox[{"(", 
             RowBox[{"t", "-", "i"}], ")"}], "^", "2"}]}]}]}]}], "]"}], ";", 
      "\[IndentingNewLine]", 
      RowBox[{"For", "[", 
       RowBox[{
        RowBox[{"i", "=", "0"}], ",", 
        RowBox[{"i", "<", "n"}], ",", 
        RowBox[{"i", "++"}], ",", 
        RowBox[{
         RowBox[{"DDX", "[", 
          RowBox[{"i", ",", "t_"}], "]"}], "=", 
         RowBox[{
          RowBox[{"2", "*", 
           RowBox[{"d", "[", 
            RowBox[{"[", 
             RowBox[{"1", ",", "4", ",", 
              RowBox[{"i", "+", "1"}], ",", "1", ",", "3"}], "]"}], "]"}]}], 
          "+", 
          RowBox[{"6", "*", 
           RowBox[{"d", "[", 
            RowBox[{"[", 
             RowBox[{"1", ",", "4", ",", 
              RowBox[{"i", "+", "1"}], ",", "1", ",", "4"}], "]"}], "]"}], 
           "*", 
           RowBox[{"(", 
            RowBox[{"t", "-", "i"}], ")"}]}]}]}]}], "]"}], ";", 
      "\[IndentingNewLine]", 
      RowBox[{"For", "[", 
       RowBox[{
        RowBox[{"i", "=", "0"}], ",", 
        RowBox[{"i", "<", "n"}], ",", 
        RowBox[{"i", "++"}], ",", 
        RowBox[{
         RowBox[{"DDY", "[", 
          RowBox[{"i", ",", "t_"}], "]"}], "=", 
         RowBox[{
          RowBox[{"2", "*", 
           RowBox[{"d", "[", 
            RowBox[{"[", 
             RowBox[{"1", ",", "4", ",", 
              RowBox[{"i", "+", "1"}], ",", "2", ",", "3"}], "]"}], "]"}]}], 
          "+", 
          RowBox[{"6", "*", 
           RowBox[{"d", "[", 
            RowBox[{"[", 
             RowBox[{"1", ",", "4", ",", 
              RowBox[{"i", "+", "1"}], ",", "2", ",", "4"}], "]"}], "]"}], 
           "*", 
           RowBox[{"(", 
            RowBox[{"t", "-", "i"}], ")"}]}]}]}]}], "]"}], ";", 
      "\[IndentingNewLine]", 
      RowBox[{"(*", 
       RowBox[{
       "C\[AAcute]lculo", " ", "de", " ", "la", " ", "curvatura", " ", "a", 
        " ", "trozos"}], "\[IndentingNewLine]", "*)"}], "\[IndentingNewLine]", 
      RowBox[{"For", "[", 
       RowBox[{
        RowBox[{"i", "=", "0"}], ",", 
        RowBox[{"i", "<", "n"}], ",", 
        RowBox[{"i", "++"}], ",", 
        RowBox[{
         RowBox[{"cur", "[", 
          RowBox[{"i", ",", "t_"}], "]"}], "=", 
         RowBox[{
          RowBox[{"(", 
           RowBox[{
            RowBox[{
             RowBox[{"DX", "[", 
              RowBox[{"i", ",", "t"}], "]"}], 
             RowBox[{"DDY", "[", 
              RowBox[{"i", ",", "t"}], "]"}]}], "-", 
            RowBox[{
             RowBox[{"DDX", "[", 
              RowBox[{"i", ",", "t"}], "]"}], 
             RowBox[{"DY", "[", 
              RowBox[{"i", ",", "t"}], "]"}]}]}], ")"}], "/", 
          RowBox[{
           RowBox[{"(", 
            RowBox[{
             RowBox[{
              RowBox[{"(", 
               RowBox[{"DX", "[", 
                RowBox[{"i", ",", "t"}], "]"}], ")"}], "^", "2"}], "+", 
             RowBox[{
              RowBox[{"(", 
               RowBox[{"DY", "[", 
                RowBox[{"i", ",", "t"}], "]"}], ")"}], "^", "2"}]}], ")"}], 
           "^", 
           RowBox[{"(", 
            RowBox[{"3", "/", "2"}], ")"}]}]}]}]}], "]"}], ";", 
      "\[IndentingNewLine]", 
      RowBox[{"(*", " ", 
       RowBox[{
       "Dibujos", " ", "de", " ", "los", " ", "trozos", " ", "de", " ", 
        "curvatura"}], " ", "\[IndentingNewLine]", "*)"}], 
      "\[IndentingNewLine]", 
      RowBox[{"For", "[", 
       RowBox[{
        RowBox[{"i", "=", "0"}], ",", 
        RowBox[{"i", "<", "n"}], ",", 
        RowBox[{"i", "++"}], ",", 
        RowBox[{
         RowBox[{"dib", "[", "i", "]"}], "=", 
         RowBox[{"Plot", "[", 
          RowBox[{
           RowBox[{"cur", "[", 
            RowBox[{"i", ",", "t"}], "]"}], ",", 
           RowBox[{"{", 
            RowBox[{"t", ",", "i", ",", 
             RowBox[{"i", "+", "1"}]}], "}"}], ",", 
           RowBox[{"DisplayFunction", "->", "Identity"}]}], "]"}]}]}], "]"}], 
      ";", "\[IndentingNewLine]", 
      RowBox[{"pp", "=", 
       RowBox[{"dib", "[", "0", "]"}]}], ";", "\[IndentingNewLine]", 
      RowBox[{"For", "[", 
       RowBox[{
        RowBox[{"i", "=", "1"}], ",", 
        RowBox[{"i", "<", "n"}], ",", 
        RowBox[{"i", "++"}], ",", 
        RowBox[{"pp", "=", 
         RowBox[{"Show", "[", 
          RowBox[{"pp", ",", 
           RowBox[{"dib", "[", "i", "]"}], ",", 
           RowBox[{"PlotRange", "\[Rule]", "All"}]}], "]"}]}]}], "]"}], ";", 
      "\[IndentingNewLine]", 
      RowBox[{"(*", " ", 
       RowBox[{
        RowBox[{
        "bez", " ", "es", " ", "el", " ", "spline", " ", "de", " ", "Bezier", 
         "\[IndentingNewLine]", "b", " ", "es", " ", "el", " ", "vector", " ",
          "que", " ", "contiene", " ", "la", " ", "informaci\[OAcute]n", " ", 
         "de", " ", "bez", "\[IndentingNewLine]", "nb", " ", "es", " ", "el", 
         " ", "n\[UAcute]mero", " ", "de", " ", "trozos", " ", "del", " ", 
         "spline"}], ",", " ", 
        RowBox[{"es", " ", "decir"}], ",", " ", 
        RowBox[{
        "el", " ", "n\[UAcute]mero", " ", "de", " ", "puntos", " ", "menos", 
         " ", "1", " ", 
         RowBox[{"(", 
          RowBox[{
           RowBox[{
            RowBox[{"Como", " ", "nb"}], "=", "n"}], ",", " ", 
           RowBox[{"no", " ", "se", " ", "define", " ", "nuevo"}]}], 
          ")"}]}]}], "\[IndentingNewLine]", "*)"}], "\[IndentingNewLine]", 
      RowBox[{"bez", "=", 
       RowBox[{"SplineFit", "[", 
        RowBox[{"puntos", ",", "Bezier"}], "]"}]}], ";", 
      "\[IndentingNewLine]", 
      RowBox[{"b", "=", 
       RowBox[{"InputForm", "[", "bez", "]"}]}], ";", "\[IndentingNewLine]", 
      RowBox[{"(*", 
       RowBox[{
        RowBox[{
        "Calculo", " ", "de", " ", "las", " ", "funciones", " ", "de", " ", 
         "Bezier", " ", "para", " ", "la", " ", "coordenada", " ", "X", " ", 
         "y", " ", "la", " ", "Y"}], ";", " ", 
        RowBox[{
        "la", " ", "curva", " ", "es", " ", "la", " ", "imagen", " ", "del", 
         " ", 
         RowBox[{"intervalo", "[", 
          RowBox[{"0", ",", "1"}], "]"}]}]}], "*)"}], "\[IndentingNewLine]", 
      RowBox[{"For", "[", 
       RowBox[{
        RowBox[{"i", "=", "1"}], ",", 
        RowBox[{"i", "\[LessEqual]", 
         RowBox[{"n", "+", "1"}]}], ",", 
        RowBox[{"i", "++"}], ",", 
        RowBox[{
         RowBox[{"BX", "[", "t_", "]"}], "=", 
         RowBox[{
          RowBox[{"bez", "[", 
           RowBox[{"[", 
            RowBox[{"4", ",", "1", ",", "1"}], "]"}], "]"}], "/.", 
          RowBox[{"#1", "\[Rule]", "t"}]}]}]}], "]"}], ";", 
      "\[IndentingNewLine]", 
      RowBox[{"For", "[", 
       RowBox[{
        RowBox[{"i", "=", "1"}], ",", 
        RowBox[{"i", "\[LessEqual]", 
         RowBox[{"n", "+", "1"}]}], ",", 
        RowBox[{"i", "++"}], ",", 
        RowBox[{
         RowBox[{"BY", "[", "t_", "]"}], "=", 
         RowBox[{
          RowBox[{"bez", "[", 
           RowBox[{"[", 
            RowBox[{"4", ",", "1", ",", "2"}], "]"}], "]"}], "/.", 
          RowBox[{"#1", "\[Rule]", "t"}]}]}]}], "]"}], ";", 
      "\[IndentingNewLine]", 
      RowBox[{
       RowBox[{"dibezchl", "[", "j", "]"}], "=", 
       RowBox[{"ParametricPlot", "[", 
        RowBox[{
         RowBox[{"{", 
          RowBox[{
           RowBox[{"BX", "[", "t", "]"}], ",", 
           RowBox[{"BY", "[", "t", "]"}]}], "}"}], ",", 
         RowBox[{"{", 
          RowBox[{"t", ",", "0", ",", "1"}], "}"}], ",", 
         RowBox[{"PlotRange", "\[Rule]", "All"}], ",", 
         RowBox[{"DisplayFunction", "->", "Identity"}]}], "]"}]}], ";", 
      "\[IndentingNewLine]", 
      RowBox[{
       RowBox[{"curbe", "[", 
        RowBox[{"j", ",", "t_"}], "]"}], "=", 
       RowBox[{
        RowBox[{"(", 
         RowBox[{
          RowBox[{
           RowBox[{
            RowBox[{"BX", "'"}], "[", "t", "]"}], 
           RowBox[{
            RowBox[{"BY", "''"}], "[", "t", "]"}]}], "-", 
          RowBox[{
           RowBox[{
            RowBox[{"BX", "''"}], "[", "t", "]"}], 
           RowBox[{
            RowBox[{"BY", "'"}], "[", "t", "]"}]}]}], ")"}], "/", 
        RowBox[{
         RowBox[{"(", 
          RowBox[{
           RowBox[{
            RowBox[{"(", 
             RowBox[{
              RowBox[{"BX", "'"}], "[", "t", "]"}], ")"}], "^", "2"}], "+", 
           RowBox[{
            RowBox[{"(", 
             RowBox[{
              RowBox[{"BY", "'"}], "[", "t", "]"}], ")"}], "^", "2"}]}], 
          ")"}], "^", 
         RowBox[{"(", 
          RowBox[{"3", "/", "2"}], ")"}]}]}]}], ";", "\[IndentingNewLine]", 
      RowBox[{
       RowBox[{"dibcurbechl", "[", "j", "]"}], "=", 
       RowBox[{"Plot", "[", 
        RowBox[{
         RowBox[{"curbe", "[", 
          RowBox[{"j", ",", "t"}], "]"}], ",", 
         RowBox[{"{", 
          RowBox[{"t", ",", "0", ",", "1"}], "}"}], ",", 
         RowBox[{"PlotRange", "\[Rule]", 
          RowBox[{"{", 
           RowBox[{
            RowBox[{"-", "0.1"}], ",", "0.1"}], "}"}]}], ",", 
         RowBox[{"DisplayFunction", "->", "Identity"}], ",", 
         RowBox[{"PlotStyle", "\[Rule]", 
          RowBox[{"{", 
           RowBox[{"RGBColor", "[", 
            RowBox[{"0", ",", "1", ",", "0"}], "]"}], "}"}]}]}], "]"}]}], ";",
       "\[IndentingNewLine]", 
      RowBox[{"total", "=", 
       RowBox[{"GraphicsGrid", "[", 
        RowBox[{
         RowBox[{"{", "\[IndentingNewLine]", 
          RowBox[{"(*", 
           RowBox[{
            RowBox[{"{", 
             RowBox[{"spli", ",", "pp"}], "}"}], ","}], "*)"}], 
          "\[IndentingNewLine]", 
          RowBox[{"{", 
           RowBox[{
            RowBox[{"dibezchl", "[", "j", "]"}], ",", 
            RowBox[{"dibcurbechl", "[", "j", "]"}]}], "}"}], "}"}], ",", 
         RowBox[{"Spacings", "\[Rule]", "0.3"}]}], "]"}]}], ";", 
      "\[IndentingNewLine]", 
      RowBox[{
       RowBox[{"cur", "[", "j", "]"}], "=", 
       RowBox[{"Abs", "[", 
        RowBox[{"NMaxValue", "[", 
         RowBox[{
          RowBox[{"{", 
           RowBox[{
            RowBox[{"curbe", "[", 
             RowBox[{"j", ",", "t"}], "]"}], ",", 
            RowBox[{"0", "<", "t", "<", "1"}]}], "}"}], ",", "t"}], "]"}], 
        "]"}]}], ";", "\[IndentingNewLine]", 
      RowBox[{
       RowBox[{"vmed", "[", "j", "]"}], "=", 
       RowBox[{"NIntegrate", "[", 
        RowBox[{
         RowBox[{"curbe", "[", 
          RowBox[{"j", ",", "t"}], "]"}], ",", 
         RowBox[{"{", 
          RowBox[{"t", ",", "0.2", ",", "0.8"}], "}"}]}], "]"}]}], ";", 
      "\[IndentingNewLine]", 
      RowBox[{"Print", "[", 
       RowBox[{
       "var", ",", "j", ",", " ", "\"\<:\>\"", ",", " ", 
        "\"\<M\[AAcute]ximo valor de la curvatura (en valor absoluto)\>\"", 
        ",", 
        RowBox[{"cur", "[", "j", "]"}]}], "]"}], ";", "\[IndentingNewLine]", 
      RowBox[{"Print", "[", "total", "]"}]}]}], "\[IndentingNewLine]", "]"}], 
   "\[IndentingNewLine]", 
   RowBox[{
    RowBox[{"Print", "[", 
     RowBox[{
     "\"\<Curvaturas de cada \>\"", ",", " ", "var", " ", ",", "\"\<:  \>\"", 
      ",", " ", 
      RowBox[{"Table", "[", 
       RowBox[{
        RowBox[{"cur", "[", "j", "]"}], ",", 
        RowBox[{"{", 
         RowBox[{"j", ",", "1", ",", "7"}], "}"}]}], "]"}]}], "]"}], ";"}], 
   "\[IndentingNewLine]", 
   RowBox[{
    RowBox[{"Print", "[", 
     RowBox[{
     "\"\<Valores medios de curvatura de cada \>\"", ",", " ", "var", " ", 
      ",", "\"\<:  \>\"", ",", " ", 
      RowBox[{"Table", "[", 
       RowBox[{
        RowBox[{"vmed", "[", "j", "]"}], ",", 
        RowBox[{"{", 
         RowBox[{"j", ",", "1", ",", "7"}], "}"}]}], "]"}]}], "]"}], 
    ";"}]}]}]], "Input",
 CellChangeTimes->{{3.889608921480135*^9, 3.889608922799445*^9}, 
   3.8911345814026165`*^9, {3.891218657588971*^9, 3.8912186812496414`*^9}, {
   3.891220992811737*^9, 3.8912209929054575`*^9}, 3.8912212129222465`*^9, 
   3.891221318730424*^9, 3.8912216854712467`*^9, 3.891222036830986*^9, 
   3.89122235278118*^9, 3.891682974194005*^9, {3.891683042861312*^9, 
   3.891683043772787*^9}, 3.8916831297326655`*^9, {3.8917424474362965`*^9, 
   3.89174245243777*^9}, {3.8917425142803135`*^9, 3.8917425147803698`*^9}, {
   3.891742605011282*^9, 3.8917426146368237`*^9}, 3.8917464126599007`*^9, 
   3.8921668213040705`*^9, 3.89217792321716*^9, 3.892177972937384*^9, {
   3.892179830053713*^9, 3.892179831486201*^9}, 3.892179910462967*^9, {
   3.8922045593636727`*^9, 3.892204619412043*^9}, {3.8922046806008253`*^9, 
   3.8922046857558656`*^9}, {3.8922049330571632`*^9, 3.892204963518757*^9}, {
   3.892205027519323*^9, 3.892205147647388*^9}, {3.892205186919417*^9, 
   3.892205188184745*^9}},
 CellLabel->"In[35]:=",ExpressionUUID->"721a2300-3d5c-4843-90f5-2f093392b553"],

Cell[CellGroupData[{

Cell[BoxData[
 InterpretationBox[
  RowBox[{
  "chlorifolia", "\[InvisibleSpace]", "1", "\[InvisibleSpace]", "\<\":\"\>", 
   "\[InvisibleSpace]", "\<\"M\[AAcute]ximo valor de la curvatura (en valor \
absoluto)\"\>", "\[InvisibleSpace]", "0.043041916306804276`"}],
  SequenceForm[$CellContext`chlorifolia, 1, ":", 
   "M\[AAcute]ximo valor de la curvatura (en valor absoluto)", 
   0.043041916306804276`],
  Editable->False]], "Print",
 CellChangeTimes->{3.892178037582653*^9, 3.8921791681656904`*^9, 
  3.8921798479788*^9, 3.8921799150784144`*^9, 3.8921800132116785`*^9, 
  3.8921801588042707`*^9, 3.892204828425487*^9, 3.8922052098515253`*^9},
 CellLabel->
  "Durante la evaluaci\[OAcute]n de \
In[35]:=",ExpressionUUID->"2f1dd4ec-fbd5-4064-a9dd-3091322d4c60"],

Cell[BoxData[
 GraphicsBox[{{}, {InsetBox[
     GraphicsBox[{{{}, {}, 
        TagBox[
         {RGBColor[0.368417, 0.506779, 0.709798], AbsoluteThickness[1.6], 
          Opacity[1.], FaceForm[Opacity[0.3]], LineBox[CompressedData["
1:eJwV13k8VVsbB3CUEjJnpgyZFUmm6KFur6FB6Zg6e20cQ5cM+4RMaaBQIZma
KHUzp6IipbrGSEXjTSR0qVB0TaXyPuev8/l+zt7n7PU8a639W2o+odv9BPj4
+CT5+fh4n5El2gPVLhxofnPEjGEYUN9albYQ3VvrW56G9vAZXOa2nQPcM272
5egKmebZSWcOXI+umRhCG1UXnVu1hQPzDOQVvbkMFIT8JV5sz4Ga3Ixgzz0M
+BtOn0iy5sCerbsnAiIYWNfUY26izYGGrcnC/0YzYO/y8QSjxQGfnc3SYjEM
SGRdHr26nAN/prvamKHDPVpvGWhyYND66lQKWrmVc1JLjQMzRxW+GsUycLRN
7oGSEgdenzJ9lRjHgLm3xjoxcQ4ENGbard/PgJz25yT1aR/Ykx21VfIwA3VW
uZ/JIx8Yea7L6TzBwEkBmUUPC3wg4dj7H1p5DGhrxBosifSB+sP+e6XKGIj/
UKsftMUHpFW6lTbVMJDqa1jvrukDx0+/MixqZmCSlpv4a9YbRmQSl555gc9v
QtuMv/SGZIXs/d59DIy0S92VvuINtSKO+p++MFCVcMqo5og3qBdc+89oloEA
teCBu17e8L+jdja9C7iw488DCaNrvCF7d9QmFWkuCLwsizAT94aWT+5mCqpc
sFBbuc9xwAv6T8X7ROtywf61ttiqai/gv7f7jdBqLsTbTl3QTfUC2807xuys
udCYfvz5SeIF8bmTVNxGLhxzyjczWOUFa2jt6XVbuKCcLTrwp7EXfGuyu0yj
PU83xRcZecHBwKe2+9EvUvWT1Fd6Qchy2Y330AqT27vlDLzghPTmGKutXFj/
48i5ueVe0L7ne/IqZy7sy60/3aDgBZe2t89KbeeCleLjh6r8XlDgYyV/lsWF
wkONm9l8XvD+zqdTN9HXLs2mmMzREHeLtaADvbMwX0b3Jw1TV22L5rtyYabZ
pl9qiganwgC+YPTQV43Avk80vA3tXmjpxoWc0HPJgZ00BPaK6je5cyHlgfna
/qc0RL8/a9yDbuXwvfJ4QkNHWr3GJPrYBoe79o9oCAmubNP04MJxQQfW8iYa
nrcqqyegY66wm97U0FA3qPnVypMLSx7lCRhdoMH5enZ93k7sR4zgsvv5NDTU
HbhzHR03P1FnSx4NbuevFDShfx2Y+hF0hoYf766ajqIzHISKCrNomM48FmvF
xno/KdeST6Eh1n5r1Au0PHNeaYShoVejd94MxYWE/tmqqDAaKE+53EWEC6rG
/BaCoTRIFpTLKqFHVCwXqe6mYdz+WZc1+pVPR8MWfxpi+v6IPIQO6JgpL/ek
wSL5xn8LaS6E5KaWea6nwVGQ/DPPC/sbYBbdZEtDa0m5oQy6YkBulRHQUJ/T
H6iJ5v/nbz9BaxrWSvaf24CurMp7VbGGhpROeJeAXixSPPpLF++/KvP0F/ql
V09kgA4N/o49+aLeXAh+Qo90aNEgJrPAVQl9z+HkuUsaNNj+co0xR9/cclba
XoWGLdliZxj0Z4/aoFQJGqxPF67oRev+XFQ/KUZDW1lO2AjaxKNekCzGfoj6
nv6OVnx2g7VCmIaB85HnpX24wJzLUXgyjwY99tm4jeiQPGFb4WkCC3wm9xSh
r5kyqRE9BLK4B5a5crjw+6X/h6m3BKjK8UQaHem1zDCqi0AE5+KzXWirOcWs
mNcEXi8o1Y1Fn4zpvB3fSUDtdmlTPvp8BYdJbCLQ/c7uWh/a/Gz+8PxGAnO1
fZc/oZNLUt0P1xP4VuydOI5endgofOQ+gYbbo7N8vlgfsbXPjtwmUHwp54Uq
mn0k/cfhKwQ2zlhou6ITP6kXCZYTCFxuW8xGe5Wy/3e4FMez+6kkB71Fgo+T
WESgKyAoPxQt7nJN6FAB/r7EorwktGj8sh38Fwg86L3mnYrubryWeSCfgEnS
DbFMdPGFkK/xZwnYKdSq5fNcLawUm02gPUhPvwrd26O16EcmgZHfyqtq0A/M
eoajThK4uNNWrQ5tWcpKj0wn0NksXNOMlmlSc2ZSCAw/kmj5h/f/d+58+JpE
QGacX7zHlzf/A0NCjuD9wj9t+tD/RNp5ByUQmC8+7foJnWJ2vNl3HwG55fv8
Z9Cy8PLU51gCZEFR9yx6ynCJd1gMAc0DF63m0DYZVc9j9xLw/TZbJejHBdeJ
FfH8kQSCO50fC6G/yb1VTQonICDr91QErZI4Z3eSwXp03k6VRFfcz2qWCyNQ
wxp3kEErX8yCvBAC0h6vvsiiHezF5IuDCNwwyP2mhJaYfznCMJDABaPAbapo
ruv71spdBJSU3pxahp67Ee9a50fgLkT3aaJX1f1Os/MlkP6qoF8LvXoHda/F
h0CAEKtdB12oP8b/jCZQou/oYYDuCLKVdSMEWOcTfhqiRyzK1LrZBPyr1iSv
RB9PEFAd9CAwNT3jvgp9iH+xeJA7gdhnc3km6HipwOmvrgRyCkIfrUZzzHVe
h7MIPNm4oc8UnTXJqvjugi6O7l2DTmrn3xe/nYBNlUizGa9e6yzXz9tG4IXr
VJY5+suzxfzJWwlEpZhuskBHCR27JboF//+PpmGexzgPOBmbCHgcL9hjiW7b
dVdI1onAbe/mAZ7zz6RePuNAYFvHyrVWaNV9dpZL7QnsHXoTx7NS1qfmSxsJ
lN15cJnnGE6Gk84fBE75v7/F88pQ+4fl6wmILTS9xrOWlYq1sR0Bvr9rM3gO
dFItvQnYj7rgnTz/1PAUt1xHwFHfcTHPz+x7d9+zJpBmvamI9zz91nfr7dYS
WGMYpsvz0qQ5iRZLApvMKzN543EqrnZzssD5eFFskDf+Vcv/y3lqRmCw8uAy
nqMOPnjisoZAVc3C9bx6XYAVc69XE+AuyNvMq6fQoKMO24RA6IQ18Oo9OKHp
+N6YgO37QUVeP2CszdfXCNeXQVYPr3+/PJ2iPq4g4GRnl2yMvlV9I3G3IYG1
aaOKRrx+Osclh+uhzxjO8OZHzonp/TM6BPid79jpox+0ZYfFaWO9tc0jdHnz
d1WEdaImrhfOeMZy3nz0eq4gpIH1+qgVp4G2TE37ekyNwNhT6y1qaOEeVlKm
KoH4jQKlyugNyccEp5Vx/naL/1JA67iYxXkqYT0DS03k0K+crFzU5HE/zItw
4q2fkeiaqkRZAj++5hmIobc9nBT9KEOgNcNuXJjXj3s/Siokcb2GjWnOR094
D41KSmC/sscz+dBHFd/pRYgRKO8mgz9xPZveNjlhJYLreTLYdBL9eDJR+OF8
3D+FxmM/oDdktcjrzyMgXvev4Hv0O+HiZWn8BAoLtfe8RbdvPa6y4zcFkmaJ
0528/aFk8HHvNAUjrRZFvP3qS7iAwtRnCvTs486n8/a7082t7p8o0H6XzU5B
+zlvjbgzREFScePPQ7z9dWr67oEPFGh+2TEYgS71L5YQeUfB0cNDlCf6vVTm
G9VOCg7t0u1WQauctVx38CkFSmoarUt4lmq/MPCYgo5f/KcXo7WGJ92K2/B6
C9++n/g+0Lrve8q4kQItpTCZLrRDwV/M+moKPjgH8aejvflvrf/7JgW7bl5r
OowWdTWVXneDgpyOmLA4dPdQTanldRzft+zoP9Hl58PqjMsouFN3y8MOXVmQ
GL/0PAXzaw2dv+L7b8KUWpGXR0H/5LfYD+g9BundiucoEO1TT3uD1ntvsVr2
NAX+y+r8GtCH2BueiWaiNW72ZaM54dMvvx+hYIVCrsga9I2ltty9hymQVg7K
00Vnvnq8eDKBAkHlnCUqaJu0z3ZjByioFxytmYeebWkpHIyhwPNowqOn+P5u
aLrv/TyEgjWVJ5Zy0P8cL1l0xZUCN4Fd8ZGYJ9Y2GdsLsyjYmNWW7Id2MZxN
CnChYEB9PHwHL6+sPCOi7kzBEYOUb8bowJr5y3MdsL8Xew8NY965WkauHVxL
wb0J+Rl3dAdnQZG7OgWtw7prVDAfsYcuGt1aRsE29upoIfQh2ft10kspaE4R
yf8P81fb9rr+J0oUSBzTSG1Fm//5wOOPJRQY6sjwh6MrgjeLmAhRoKHxLzRg
fhu/Ij0t+YUNiT2Juk6Y9y6kX6raO8IGHfZ6JRN0h9+ViJ7PbAhUkxxTRBeK
hgmXDLHBZqLP7jPmy26DqCjoY4PIrbTUJPTao3XhYS/Y8Myjt+Yu5tEnV9PJ
y1o2GEeTvZKYX3dK5u++lcSGE5oeK/x2cCHcYTze4ggbNDfoS9mjnU3DT99N
ZENXREiPHvodZTlUf5ANFdk79MZcMH/lLh16GsuGkOqZvGj05KHfh4ZD2SAk
G/s1CfN68/b2/brubLiuHeRyEvO8REGFVoMOG84anhsnm7gQ6hVXrqPNhjgt
7Zfm6MAXfuvSlrNB/tzYOSl0WHTTcQ91NthJu75pcsL9pMGhZUyJDW+I2AJ9
9JGR/hY1cTb82u23esyBC3LXZz3SJneCi3WJuP//MP88YdVn1e+Eub6PK/jt
MO9xytJUfXdCRn51eNcanM++hi+ThXbCjhNOvZf0MM823HMJK/SETtGebBll
Lqwr4bZbbvIE9v3p1f6LuSDZJcbMDHtAqIj6o7CfeF416bTKzfSA6dmbNo3D
DMivJ5G+Nh6w8Y7jtoYuPP8ONJfkDbiDzOxK8dstDGy0XlISeMIdJl2q5xJu
MqB/YaV6l5k7fGPZe4QVMBD08oId3e8GXjej+w+kMnDmbuyqm5lu8Lh729JO
PK9WWi0fUFvnBqVpFluy/Bn4vCkvx3DMFXbf0eU8d2GAZbV054sCV/hl8/Fh
hS0DbvW/H1s6uoI9++8OrxUM0GfU78tPsMBSLnKySZmB1/rVk0e/sSA5oss0
Cr3n8dqin2Ms2PRdZZ8e+qN94N53oyxQVRRdlq7EQHrA5sqzQyyY3TVx012R
gZcDD+7PdrFgT5yVzKgcA68+D+93+psFawVG5RSlGeyfunXZfRY0uuVJPZZi
oP2xj6vwPRakDldLHkAf0Jk61VzLgmCp+8qDkgxofPpua3aDBbX753wqJRjY
LCJgM1OI3vY220mMAcH6zbabL7Ngu6Jn6+/FDCwuMz5RcIkFrjLb566jU0wz
RO0vsOC/WBWuPDokwtLn+Gn8Xkg89F8RBiZmX/31NpcF7sH2lafQeqNn9fRy
WCBS2TblhG4wp2YbT7LAMU8woVIYr/c32yCZwYJP8YFtfuh7pZOP2Ok4nsow
KQV0y43DGUWpLPhVNOLZvgjP93deZI4fY4G9auWl/ej/A8QNfnk=
           "]]},
         Annotation[#, "Charting`Private`Tag$45672#1"]& ]}, {}},
      Axes->{True, True},
      AxesLabel->{None, None},
      AxesOrigin->{86.18661971830986, 272.5936619718309},
      DisplayFunction->Identity,
      FrameLabel->{{None, None}, {None, None}},
      FrameTicks->{{Automatic, Automatic}, {Automatic, Automatic}},
      GridLinesStyle->Directive[
        GrayLevel[0.5, 0.4]],
      ImagePadding->{{1.7995464927271883`, 0.5}, {8.491543987810019, 
       5.5859375}},
      Method->{
       "DefaultGraphicsInteraction" -> {
         "Version" -> 1.2, "TrackMousePosition" -> {True, False}, 
          "Effects" -> {
           "Highlight" -> {"ratio" -> 2}, "HighlightPoint" -> {"ratio" -> 2}, 
            "Droplines" -> {
             "freeformCursorMode" -> True, 
              "placement" -> {"x" -> "All", "y" -> "None"}}}}, 
        "ScalingFunctions" -> None},
      PlotRange->{All, All},
      PlotRangeClipping->True,
      PlotRangePadding->{{
         Scaled[0.05], 
         Scaled[0.05]}, {
         Scaled[0.05], 
         Scaled[0.05]}},
      Ticks->{Automatic, Automatic}], {180.15, -84.35729957675876}, 
     ImageScaled[{0.5, 0.5}], {360.00000000000006, 168.4145991535175},
     BaseStyle->{Graphics3DBoxOptions -> {SphericalRegion -> False}}], 
    InsetBox[
     GraphicsBox[{{{}, {}, 
        TagBox[
         {RGBColor[0, 1, 0], AbsoluteThickness[1.6], Opacity[1.], 
          LineBox[CompressedData["
1:eJwVl3c81d8fx62iiIwIlQhJihS+Ce9IdmUmsleyd2WWvSsh7kXWJWUVKSXH
VkZkNMx7L8m47keDMvt9fn/dx/NxPuc9X+d9zhV18DZ2ZmJgYLjHyMDw/189
59mPTXNmamUjVwJOBlUhlnNCPpOCpyA5XzwqTLcKnXyUlVMjqAkZbiGedvur
kH7v5+e5gqYgtWKxPtVRicyd/rxNE3QCZf5tSskHK9G4bNy5FMEASO9+70lb
KEfpj/Y2SVwNBJbAZx3XOsuRHtcTlcacIPhmOu5iWFSO6ug9CpjILfCMLCu0
sypHqRU8UkaS4XD0kHS7+uBTlL/nUmyiYDToR1/mMR54gkJ6H7Zdfh0N+ce9
3atrnqDLMWSmQ1djoF7f5K11xhPEsewb8SYnFmzLH+x+ZPEE3RxKv0kTSQAd
y8XStG9lyOjBiNtFyVRoiGa7yrazDN1hqzmcIJgOVQ2x3JTQUiStfT/+uU86
nq9fZaVjKRqI8Z4b7UyH4eLlrAq9UiTOLPP0eFAGSC0zqpwRLEUdm8XHhwYy
YcveXj74VQni+JWpIJKcDZtPEp3ebJFQ1njwuRdbeRD4rtToa3ExumJRULX0
oxgCV1maTZQKETZqurNQiARfhJ9nHpcsRLE2bM4m50jw4yG1iG9PIapx9Baq
SyeBuXRBEuOvAsTppRoTolQC8uu2k1eqClB75FfL7WGlsFfeO3nwSAGSL+fe
vo/tCVxuip0fEc9H7P/uWGkfqAIGvUuH8y1ykIQRfbY1qRYWmT+Fcm6loxsf
TkPW73qY+0/PIZkjCQnUck8wMiIwuZ/4yrElFFklr5tO8yMoN0igLVuGokKn
b90dMggmx/out/wKQTJ76uuTriA41M3uslMyBGkE2WXsqUaw669w6NWUW0gx
x7wkXbYJLnWdcDh4LQjZ25RYP55oguH+6mYeHR9URz3X06fSAjs/Hvj3lNcE
fdK58yNFuwXYfkrRdrw2QiuVjfwGxi0g41ihamNviJRCTtu/u9YCWq4TM0PO
+ugVr+xKU1oLlEa58h1uPYvqNYUOPp9tgbtynGUmmQehoWTJPz29FZweSSYo
a1yGFrdcYQtaG1j0G2vfI3tCzZy7u81KG4RVN7nIO3tBsavyG0eGdlCzC3f0
mPOCGJfPll587cB15P6Nx0veoOPATYhSaQeYJVuLbfpAn0XM3srkdlgR6I7l
3/SDMR3PPczHOuAmueL93KcgWJZU5arw7AReT68L1/+EgRpVozPxZieoidU/
WzgRDrG5OhGuUZ0QufFzS8kjHPj5TLFD2Z2wy85k+Tg5HBQZ3fsIbZ2gqxz8
jtAeATdHs+7GC78DlRE7fe3W27Bx9zeX0/t3kJdUxcHhGwlMq093C0t0wbO7
Clqr0TEg3KvxC2S7YHBu4cgjQgycKvg67HS6C9YsinLlq2PAWZeVWHmhC94d
+JsoNhoD77IdJDSCugC+L3+RkouFu8qCytc7u0AomUuT+ikW9oXGOr683g3y
A4u2hQLxoPjPrs6ksgfAMvwCuCeCwYWmyPOveuAEwTgjLzQRHIkil5RaeoDz
6KeYHymJcE9p4rvQpx5Q9aLW+VUnwpz3VUHqZg+0CRGeT/9OhByyWajPhV6Q
+0v9nB2SBIwtehoptF6IMgm7P3E7GXqiT33okO6D3aUvRX29U0Hk3sJqGb0f
njY/XvKSuA8LfyYnhuUGwMR0tMhmIg2K5990caYOgqKF+cPurnTg3F+KTU8P
wY8Rt4PSnzIh+foLl3zxT8DeZiDFhGXBytmn064Rn4Hk3+bf6EWEAPm2Wv7W
L7DtpsXsxO9cmKxsS/ooOgIV0+1M/O75sO42RDwSPAre89xDpK8FcFSddcvl
zRhEbrak14sWQfWTp4e/NI1BoAPhBMfhIjjFZ2ik2zEG6ZW6YCVTBCrfs4qP
fhwDTNz63m/FIriYIq2/NDMGR8fJatsMisDv64WsWzzjoKP80Ts/sAjqfdPl
k6+PQ5ZOUXliRxGojf5ntek1DtP73p4O6y6CFs3xGK+AcWi+LWrg0V8EXQKS
Xw0jxoH0YIQKI0Uw9vZlxJ6McVjN1dvesFgEDDtHe/Ka8P0BWemMfMWgXSh6
7ZnABK7fYdUU62I4lcUp2bFvAgYvHXessy+Gg6nr0yOiE6D4ybBq1LkY1m4N
O7DITIC3c3mRkFcxVBgl2JifnYCKCk6T6+HFwMv4w2zTdQJYPnyL0swrhknb
Jk3d1/j6i2MG70aKocesgtkGTYAVmeOx20QxvNIntPi1TcAtK3YPNmoxpCkF
nM35MAF0XbU9inPFcJ5LSgWj4v6PHNK3+FMMTxvvnsxgn4R1Uy6t1zwkuLHf
VoxiNQnqWxuX0XkSOBjKXR6znwRXoT1PanVIcDGKMfGzyyQcNY+YLdYngeRc
0Y9en0n43ZrKG2REgqHa2abX0ZNwST8ne8SKBHIGfrbp5ZMAk8qyj/1IsC/i
3IO7zyZhYzn1p24gCVif83Um1k0Cu/db05kbJJgQeHn8TtMknJE0m+IMI0Hy
1Pqm59AkmFUGPzkQR4LZ4Jgc7Y1JGMQ+b54ikGD+8lHXAgYyyP7HnBmeQwK7
JV4mEWYyHO/KjW3JI4H+oW8KQmxk+M3ga3e6iARiCXG5u3nIkKZwKYr6lAT9
pj0emxJk0FLqYxZpIIEWvXZ7iBQZsoxNVTkaSdAQl5v/V5oMUjUjd38hEpS+
9hr6JUsG4RNCvtWtJAg/yK0yf5oMSM29kdpFAhmaGfvnC2R4rXLOW/ILCV6Z
GqBEQzLkm+n9GfpKgnNvNfzVTMhwv/yifugoCSxTZUdJV8j4/ODRfjFBggS5
HU8DHMlQFHHnQP80Cfiy/9lIuZDhhNW+h5ozJMhnXOEZcyVDhMXNhmffcfsD
1OBzXmSwM2jeCpwnwUxAgx7PLTJcag7ZJGEk8Bt/vtUegvujld+YXCLB5vmy
57fCydBSHRPJ/RO3L5ApRIkiQ40/v6rtb9x+RPKH9FgyfPd3nAlexvOZjYzU
ScDrJxPJe3cFj7/ee74qlQxM2ku0/L8k+CDqkud4H69fo9qDvFU8n0QrY4F0
MqgqWj9LX8P9X9V9HZ5NhqljObpuG7j9TbHEC8Vk+JW9N/f1P9y+i6AaYykZ
/gVG1IYwlMDLD1w/a8vIcPq9ynEFxhL48GjDYl8VGYzCmeE+UwlYsv3a1f+M
DA5Mph9PMpfAjM9cc1QtGZivJDR8wHlT/dORhXoyfH3flb7IUgLxT3rG8xrI
cEY7Ncx3Wwnw8bbeN0ZkeOVBqlvEOT+k/vz2FjKwG3KpOWwvAZnpqtX6NjKU
nf3K3YfzK4MS/Pohw3T/AblTrCVw7kWOvWgXGVgmdzy8j/OH/Q/2DPeQYSl3
QPM7zpaxCe/j+8hQkouUFNjw+OgRYSoDZAgblPAKwdnXPOjE0hAZjhW6ztTj
vIE8vhV9JkMyZTVvCed4Kcds8xG8vjMWmSI78HjvW1xgHyfDSJxAtxbOj1Yv
MaJJMihJ959xwVnaQeuFH5UM482y38NwrutSuS75DdfP6FJ3Cs4aJ0/uH/lO
hv7CsdkMnHuJRz6mzOPxznSpZOJ8heVgjPoiGWpFCztScZ724D+9jJHBItQ8
JgJnn2GOxcc/yfB3iH7DFecNVeYCq2Uy2LYG5+riHF+yarr7Lxl+5O5bFsOZ
l2uJrW2NDFgYS/hvPJ+Bt4lxuptkcJPf2tOCc5qHxPa+f2QwdxYnx+NsLNwU
bcpEgcrNpVEdnHm6LJlHWChQIjLHxvT//TeX79iyUmDgeK5LLV7ftMP3GL7t
oIBJ/+PftjjzxLRvYpwUCHjmmV+I92vgpF1oIDcFtB5kvj2Ncxp1bW2NlwJV
F1d2dOH95j4r93ebIAWaal/IfsL10U/vCkoSpkCR/iSbMc73cp2Xdx+ggEzm
4O5OXE+71wk/hQ9RoNZJpiIH119/mYJvgQQFgv57ob6J6/PelX5MUooCD22N
tpnjzFW3bfHEMQpQM+OFVnB9f3DKd38pS4Fo60KPMzin8p6ZV5GngPVUD/3W
Fgk4fX2+aytRIGuwN5qKn48PIuwuvacpIKATls2Bc+oH0rSxCgX8U7BJ2XUS
7JIZpVirU+B3sR6LA37eOL6fH/PXpwB9X3pDAH5eezLIlqsXKMCv0Objip/n
ZM2Qr+GGFEh6o2Rl9osE7IXVnxLMKPD0QfiY0A8S7LQW/vjIlgJMBbx5pjQS
dLHXXZJwwO2PZh3mWSBB4mvDD0+cKHA5q3Lp3RwJduyN7X5xnQISZjFaYvj8
YRtcau/2p0DgiwOS0RQSvLuTpGkURAHyXsGP7GQSxMtJtn66SYEj++s6kvH5
xpp6tYkSRgGV6BNZwfj8267b8fpPHB6PJSPz9mESsCBi1aEcCsR95Uob7yDB
iIqmzmQeBfpcA/98bCNB1WsamVBAgdIblx81tuDzpk6Vh6cUt0fnarmNz+tn
FZMBDM8poPFMsvTxCxLY5BxSHu+kwLv0ioaEQhKcEuoZyOqiAIvFpybmfDyf
rAB3014KtD3+eyYolwS1D9pzugcosHDjeIlmFl6vpGv/6scpwBrmXReXgs/b
W0/bMn9RYNZewfhJEN6fPybWxisUkKvYLKrwJ4Fj4MbyrlUKvOfqrizz+X9/
LxyO2aJAv/4rxmQ3Eji7Ygn+O6gQuuEosmZNAh7zk5cMRajAvLsz8Db+v8X9
1JuvO/SpcPfMUpfFDhI09Q+Xv7pAhegkE45720iwx3Mp4pohFfi1uWmIkQSI
JCHZbkaF7osiuRxr+HtB4J7fbTsqENw5nC3ni+HNqhP7n0AqiFfeKe55Xwzs
iFN1Op8KddZPdRWj8ftf1yG/cQXfr9rGFj+Lv69kRNVglQp822qiqqeKoJGT
PIrWqTAce3VkaKII+getBZoZpmDoJKs893AR/La2SG3dOQUCrHHHLJrx95Sf
Yei7A1PgsHPa92g2/j1B7cqA1hR0yKl7MWkVwfKC0O6ZzClQCyg40ZlRCC9M
tJnTNaehQ9TP7vZKPkToxDyqnZmG6NC38fYNeSA6rvelKOYbrN9g+KVKJIKy
UnS6oPwM6Cmxc22aZoHVgb5VxsEZiLwo+eDrjQxY7kqh+tz5DkHeF8qa8tIg
i8UmwFh8Fiw54yTeK94D3okXhUxts2CiOaeSIZkM28LumJ72nYMI/lWe+Kk4
YCizqaLyzINBwJqd5O5o8CNUpfC0zEO30rtrdu4R8HKDENfSNg+L2cMZC1oR
sGETe8evE//+3mcLG7EIiDtkHTjQMw/K8Yn6q1/CIad8p3Xa53mwdHIwW9cM
h/ZGZxmexXngt04sowqEwd4p4W7uvQugoH8yoLEkGKzPs7Y3Cy3AN7FL21PD
g6Gw9Gej7/4FqFQ8X3b6cjDIeLx//lFsAe7rGD88tC0Y1JeDCPePLQCDfYui
kv0tcGMduM59bgFeiuj5beO5CW+PxrNxey1A+QHxeXeTQFAcEuhN81mANOkK
KdYjgVAdWnqfz38BxN/IU29sBUBhb4fQ3psLsE9uzvnL4wCI9952TCRyAZZ7
15mT1/3BuCbS6FjmAjCqK1V5Z/nBd+Uwgm7jAqTSvp11uuoNdlMctt1NC/C2
7MbtvDUvGEnKOXShdQEQy21pz2wv6Bl7U274bgF09SUpbcOe8Dx8rdF8YAH4
oyJ6dXU9ILTlxpTzzAKENw6a7BC+Dtx6fjKRnDTw1nkj4eDkAPnNXOzK3DTw
2KMRbrFgD3KnK+Z+8NJA0u581ktfe7goNVtiL0iDYenNxOJQO0jcbiOqLk6D
3keeQ0b81sDSqsvPoEyDF09pV07xmcHKGVGGcGcaTE2EtOhclIOYmsYJBVca
zOY9UjdBh4HvqNXbRTcaxBWs33ldsR9OCj0MtvahgfVdgV+HJv82+vzlWFYJ
oQHbE5HFrbaTaK7279z6PRronui9Gl1sgMaO9Q/eaqBBWvq3PQ6C9ujRAncY
M6LBh4qLLydr7JFDmYlkSjMNjBXTd+685IDmxD/fzO+gwVWtXewucY5oRXhi
f2c/DfgZG2rOMbgg7p20a3zfaOD6qH20l8cdac2wblTuWoTN7KozghN+qDoP
xKdtFuE/qxH/pZRw9Cv4F6u9/SKwLrmo/KSHI0Xz0oVxx0V4kxEkrWEYgd5w
cdV8dl2Eqs8tQd923EYdtyfUu/0W4ehlBUPlvtto1CHM9nnsIgy/uuVJsYtE
2w+/IdyuXAR5eU97hbwYZF2lyL1/axECtT8/1XRPRnWWfzn7GegQ17M3lVSa
jDi3v+aIYqbDmwHpEb7pZNRkpco2x0aHFs6s/cLWKUhsp+a/Wl463Krlu1d+
KRXNOBktGhyhQ3EcbxuL8D3kJeTxPtSUDpXR0LabIQ11tB/rlDWng20I1ip1
IA2J+GJtVAs6/JBu0lBUSUP9nX5NOrZ0+C6rzi57Mw3JB956yedGBz3ajbBo
LA396YsllUfQgWDYfOPA6AN0O6bgztgTOlzMS+J+mp+Bdt1g1bOvoIPbi7XG
468zEMHVk2emig6B1wciHwxmoBr900VYLR0mtIOcNrdlohnuj21MiA7OhLkF
1euZSD+Pge3IIB3myynS76Ueoi93Xforhukg+cwjiuXsQ+R0pydL/gsdnHzj
3vOZP0ThTllHVMZx/zI3seroh6haWk7/0nc6fCN+kGgef4j4X9qmBq7TgWFq
NT4xNgsVPW6/vLZJB4psvHsNIQvJEY6KRDBgMGajd6C4Mgvphv2pit+GgTJp
R/rX4SwUeu7uRyIXBpoFGf9CRbPRDoXl7IM8GFz+c66052Q2ypS86kDiwyBH
TMlo/Hw2qtpx+FelIAYFbn0qatezEbWvka/lEAacOlxXZsqzkXez+LiWJAYX
zZZXJd5mo43niaRuKXx95d8rkd5stCfzsuLwMQwCLNL2qtGykY4V3XxWCQMv
DRYxzsMENHTB9KCnMgZRUdf8tisQkD28nv2hgsHk/cO/n2kQULBY7K11dQzm
KC0CItYEVDG7n8hpgAFbWkfz6VQCis+NsZu4iMERzZYGZiIBORkvSlQaYcCT
kWToXEpA+xoaqi+YY/DoeWzMfCMB/fURD9pviYGjsV0XexcBDUokn1m0wmDv
+RAMDRFQ4t2rHckOeHwZ72TGZgnIRbM1ycoZg/ejTD/UfxKQxqq0kYwrBl/t
ahYV1gnoQGUa/4YbBk1/uDbqmIlo1WFttNsTgy+OL1da2YloSMChgOiDQYJ2
W/1VXiKq7nnv4u6PwcpRsliYEBG5Kmb/2HkLA79rUi5XDhOR5gLDy5EQDD6/
P8Cy+xgRieS7hj4Jx0CDOtFnIE9Ea6b96sF3MEhi36zapUREn3b8x6oXjYGw
2e4UozNE9LzxUY9gHAaq2zqMBICIUv1Z0+YScHviy/PWGkTkJuVtXp+Mr/M9
1xY/T0Tnxz/tS7iLAU3CweK6NhEdTFOjXknD8Pu/j1dGl4g2tEpKpTIwmPA7
4+muR0Rf1nd5/n2Igc6zABtJfSKqrQ6Uf0fA4JXlLPUqzvecx/88zMXg4FTd
3504uwudf3stHwPCtc58eXy/Vl95pFIRrgfV0YmPOkQkFs2nw1qC9/NGQf13
LSLa+i901+fHGHRZdSn7axLR18WpgZKnGIR/FvL2V8f9FepnBVVikNgV4fJd
FfdnXmOt9QwD/quipz6cJiIPDuFD/LV4fcSC6JIKRKTTHDn7rQ4DXr3LVUuy
RCQeNF/xoh6D28mc6dLSRPRP2tg/pgHX637/t4OHiGhksv4/M4TBbp+flxb2
EVFduuiWeAsGLNOl/j57iChNN6H1dxsGa9pepg67iMhraym+rRMDJrWfok0s
RKRXc+ViehcGyUFtXAm4PiRcm3idejE43Opu1vCDgMY+3s1jHsRgZ1vqiM0Y
Ab2K/eM4OIwB6V9sbk8/AaWfsT1S9AXPV90HFbQRkD7peK3GBM6MdLOIJwQk
aZl5i4eCn7d9Hj6xOQTExLWlRp3CQKWsT+FnCgG9vtn7/s4cBvMdX9WWvQgo
85jCXSMaBhXkOYMkGwLypeaYimIYeDR8JERdICApA4/Jpt8YWIf7oqwjBMTC
OFR87w8Gma7b42r5CYj84oyb3RoGJhJ6PnLMBNTgViQrt4nBmxJxBg4sGz0U
YV/+9w/Xn2l6k9ZINvof4iefKw==
           "]]},
         Annotation[#, "Charting`Private`Tag$45706#1"]& ]}, {}},
      AspectRatio->NCache[GoldenRatio^(-1), 0.6180339887498948],
      Axes->{True, True},
      AxesLabel->{None, None},
      AxesOrigin->{0, 0},
      DisplayFunction->Identity,
      Frame->{{False, False}, {False, False}},
      FrameLabel->{{None, None}, {None, None}},
      FrameTicks->{{Automatic, Automatic}, {Automatic, Automatic}},
      GridLines->{None, None},
      GridLinesStyle->Directive[
        GrayLevel[0.5, 0.4]],
      ImagePadding->{{21.543604850769047`, 0.5}, {8.491543987810019, 
       5.5859375}},
      Method->{
       "DefaultBoundaryStyle" -> Automatic, 
        "DefaultGraphicsInteraction" -> {
         "Version" -> 1.2, "TrackMousePosition" -> {True, False}, 
          "Effects" -> {
           "Highlight" -> {"ratio" -> 2}, "HighlightPoint" -> {"ratio" -> 2}, 
            "Droplines" -> {
             "freeformCursorMode" -> True, 
              "placement" -> {"x" -> "All", "y" -> "None"}}}}, 
        "DefaultMeshStyle" -> AbsolutePointSize[6], "ScalingFunctions" -> 
        None, "CoordinatesToolOptions" -> {"DisplayFunction" -> ({
            (Identity[#]& )[
             Part[#, 1]], 
            (Identity[#]& )[
             Part[#, 2]]}& ), "CopiedValueFunction" -> ({
            (Identity[#]& )[
             Part[#, 1]], 
            (Identity[#]& )[
             Part[#, 2]]}& )}},
      PlotRange->{{0., 0.9999999795918367}, {-0.1, 0.1}},
      PlotRangeClipping->True,
      PlotRangePadding->{{
         Scaled[0.02], 
         Scaled[0.02]}, {0, 0}},
      Ticks->{Automatic, Automatic}], {540.45, -84.35729957675876}, 
     ImageScaled[{0.5, 0.5}], {360.00000000000006, 168.4145991535175},
     BaseStyle->{Graphics3DBoxOptions -> {SphericalRegion -> False}}]}, {}},
  ImageSize->{
    UpTo[600], 
    UpTo[223]},
  PlotRangePadding->{6, 5}]], "Print",
 CellChangeTimes->{3.892178037582653*^9, 3.8921791681656904`*^9, 
  3.8921798479788*^9, 3.8921799150784144`*^9, 3.8921800132116785`*^9, 
  3.8921801588042707`*^9, 3.892204828425487*^9, 3.8922052098515253`*^9},
 CellLabel->
  "Durante la evaluaci\[OAcute]n de \
In[35]:=",ExpressionUUID->"cffad471-db2e-48d3-9067-63b635ee4375"],

Cell[BoxData[
 InterpretationBox[
  RowBox[{
  "chlorifolia", "\[InvisibleSpace]", "2", "\[InvisibleSpace]", "\<\":\"\>", 
   "\[InvisibleSpace]", "\<\"M\[AAcute]ximo valor de la curvatura (en valor \
absoluto)\"\>", "\[InvisibleSpace]", "0.04060581013770747`"}],
  SequenceForm[$CellContext`chlorifolia, 2, ":", 
   "M\[AAcute]ximo valor de la curvatura (en valor absoluto)", 
   0.04060581013770747],
  Editable->False]], "Print",
 CellChangeTimes->{3.892178037582653*^9, 3.8921791681656904`*^9, 
  3.8921798479788*^9, 3.8921799150784144`*^9, 3.8921800132116785`*^9, 
  3.8921801588042707`*^9, 3.892204828425487*^9, 3.892205210507597*^9},
 CellLabel->
  "Durante la evaluaci\[OAcute]n de \
In[35]:=",ExpressionUUID->"3bd6fa5a-5e4e-4e4b-ba92-4d63e156eeff"],

Cell[BoxData[
 GraphicsBox[{{}, {InsetBox[
     GraphicsBox[{{{}, {}, 
        TagBox[
         {RGBColor[0.368417, 0.506779, 0.709798], AbsoluteThickness[1.6], 
          Opacity[1.], FaceForm[Opacity[0.3]], LineBox[CompressedData["
1:eJwV13c8llscAHCSkJkVaVBXySVlJaN+yohCiYyMF895zdf7ZJTRoKyMJKuQ
ZI8bWSkjlYqodCNUUrTQQFS4jft7/3o+389zznOe8zvnd4aCO9uaLODi4hLj
5uLiPNu+KTklm3vDcJhkpWkoGzTMfFKHzbyhZ1Dudi76ZuPoOw30kciXjd/Q
w5LLBwdMveELj7BzQRgbZkr7BP4y9obGp1uDf4WzQX4/bdm6Dd+HXgi9fIwN
keq22fxa3gBaMXVcUWwQTdY3e7XKG0LdmGuST7Oh5M6ftumvXlBdqV/fXsSG
u7bfVdvvewF3s3ldTTMbzGSE/6u/5AVHtIwVWnrZIP1dZmjDIS941J13K3eS
DY0Rz7U3WXjBHaNEWYlFNFS3t6yWkfeCZd4NVgVSNHjmCE1+/OoJ+SGD5x0V
aRh7kFLR1+4JPeJJHzZq0pAYqNk2m+kJKvPnjPSMaBhuTNFS8PEE38/bhSas
aWg8zJ0vqu8JfbOHZl8zaJhqteju5PcE98ciOsCm4YiOus/tfiY8fZlZ0xxO
Q3lk8+YDl5igu7ekQyCOhjfjbjIn85jQnxCpvxkdz7Z/X36RCS9XK56n0Nlj
tubzF5ggtS9dqBV9/i1D41wWEyST658HnKJhItTizONUJnS6jfL3xdPwUyD8
H40YJiR6zdvGJ9GQk7HO/K4Pfj+IIVp6loZApbqcH95MkAmzvfIAPbTn9ev1
6NJPx3Wn0MXDm7ee9mTC2NK9i3VTaWAr37fYTzGBXB7L6ERfHGlof+PMhDvK
ak4f0jA+B0+6z+xhgvxNQUfRTBr+q7Sd+wutnV4stgm9Mv75CVsrrE+7VVmj
DWLk/a9aMEFpsXRROlpaL7f4sDkTjDtS6WXnaPCrP1byYwcTViQ0R6w6T0MA
t9XfX7SZEGD8xGJpNg3tjx3CBdE0z3CyDnpox7oWJS3sD19lnQO6zNJA2kMD
4+HgVJyNjqy6sapfjQnprr+VVubQMLDnSHazEhNaHKQKVlygIZ/Fm3p0GdbP
01NedBH7T49rnpfF+FOCNWvQKRJbO+tkmJB1JljOEJ0u7939UZoJg+++nw1H
786wM3aQYILlVKvEBNrL7OfHTUJMyGuXs32ch+1r7j31/BcBatYiNzyfhiZ3
ft6F6MDMirRUdJCj62HVnwRMSyrZFeh61gqImCfQOpLY8xzd27vRQ/EHgZgu
bmudAhp2RB+ZZ00SmF5U+NcXdIM9993ZEQINvmOzRkU0dHRfV1FAv+hpDnFA
L0/NTzQbJhC3MnKQhf7D0NHKekUgNqvdKgO95tFLZb1BAg/9mt++Qwt5UbXh
TwnMuw+1HS+m4Yvl+7Qf7QS6LXW1ckto0MnRXiiM5jYUT71SwsmfnX6r7xEY
TTXqvo0urfu21uIOgVn//JH3aGOzvTvzbxI4nFsRpFpKww1tXvNd1wksHLI3
rEMPqgZYMK4ROK7qcOIOWuVtjXlwA4GkZMalXvTbohn1i/UEUgQPhs6gh+ac
m79WE3gcJZ6iXkbDurYft86VE8giRo6l6E6ZWz6XywiIckWGXkX7qAWJ3C4l
4C8ZfugOOjv1pcnHYgKp5zIEXqNjo0qOGhQQyP/nW6pUOQ2WpoHiw9kEMto7
tMLQC76IBXzLIjD1cXJDDHqbQ/VDAfTaogzes+h7ooah6ucIvFLbvasMvdgr
vuBkGoGizf9t7kNLNhnYKCYR6LAgqesraBAtvdhukEggTcBBSwPd37BFZ38C
gcXjvfX6aH4PhyWxpwh8PeFgbYUeEFlRNBpNoHbCZC4AXbtJeiE3etpPJTkc
bfXkIUM2ioBG10meKLTMvSYJ8xME7GuOxqahW1Z5u1UcIzDes/9nLed9r8qV
tqMEtNtORjehXSO1fr04QsA6XuTzbfRGPoezQuEElhhp2v2LNo9sLWcdJnCz
NyLzE/pLc+Tn6EME7tY4SUyjgS2qlhtMIDczijWHlj/4uPJRIIEArSvNvP/Q
MO3Umq9GE3D8svXecrRfW+1LUzaB9KntmqvRHjzzSxn+BEIYJyPWoX+rt8af
8SNgcKCmdhO6sdq1rdSXAI/PhSxttLxS+n83fQjYjLe46qGlRRb4Tnnh/Cw6
F2WEfstzIF8Avbbc6u1OdNqvhGcKngS21GittkBXz18ztSYEtt2M07HluElC
sdYNy7uu7vZAPwjldu5iYP51K8l7ooXELNLfuBLYL7TPygdtlAx8ki4E7KaF
d9LojAEBQxVn7J9OzpJAdENjYLiRE4HsY2bXgzn1Z3y/BjkSiCj4mR+Gds+W
U0tywPi7c707go4Jr/QrsiegNrKS9zhaZrNWRYsdAdX1djyR6LX+N8ef7ifA
NC59dQIdeYPx9xdb7K/FkqwodFzbWtYi9H9uKeoxnPrSa66stCGwsnxdWSzn
+7uZM9r7CPDZ9fyKQ6/xNbnnYk3ALEhkRTyaOeZyPmYvzv/mtpUJ6EKdFlbl
HgKCOV8XJKK1O/x39FkRkIvOus/xFt7IZb8tsf3JxoAkdKYj97Qiushl32+O
FTb9emBhQaDcxsPvNNpkIrI0eDeBfa7jzRxbzOVEX9iF5ZeMTnD87coB6q45
AS5eJ95k9KPgLqPPZhjPZ8a/OO87CufWSqHnNYv6Oc4+N73YYCeBB3dC0zi2
K7s3SZli/ui3aXAcpxIxkGhCwMcmsp7zP9rBqrfrjAmseFQry3Fxz4vLg0bY
X7Yjg9OfivRz2QvRkouCT3H6v3XRwQSVHQSeUTzpnPjUsgKO2mwn8ITwnjyF
Pr6k/OARQxy/sbB9nHjaaCp6FQKB6qceizjxrp1e5jSzlUBOYbIEZ3yA74rD
crRr0BMWZ/zqYlscjAwI3I+NK49Ap+QcckvTI+CRZdnFmQ8jyfrezbq4fl93
qeLMl/HLVYFvtxA47zwSHILex/vkjKYOAaNrRuWc+WYUlV3gtJnA9ttrZA6i
ea+bXI/SJlD2/ZCXP/pD+aHPvZoEgjrDrnihl6ZKCf3SIBA/8XcpQQvHdqoq
ou3NrU+4o4tul4cFbyIwM/Xn5QH0adnJogsbCQx8j3W1RzdlHe+9q0bgwqWY
Nhv0e/FqPekNBCRyx9Q5+TXU1aHRoEygMXpflT46/nhn2Kv1BEZeXzDSQYuP
H73Lh5754t6swfk/hirTfh2B5jzXfcpoM3fpvrk1mI8K2quk0blBwvqr0WqV
Xh1inHzoXl5svprAhlNyNoLo/v0NMdnyBMT8eCW4OPMtY1u4wQrMP/EFaqO4
HjnJXR7at5zAgW9c1DA6/rCHqY8cgTGTA4eeo8u/jytlyhLQcV6n8QBtc1hx
w5QU7jcGO4QrOeunaVYLHzp2+w7VYnRzV7/1SkkCvkNlyrloE8an07vECSiL
VLckobOdta2KRQiQmF4jX/SzrAqRFmHMJ0PtPe7ooRbP3h4hXN/+FdziwLHZ
dAC3IP5PpWyBCXrPnOBvJz4CIn0zA6vQ0tndDlJcBKr8PR924X7SFz0XpfKH
gqzcySs30bS1W8OO3xTsthAJqEfLGa9TD/hJwTRLLCkXrduiEdk9S8Eb/4C1
bPTOG6yzCVMU1Jm/HBVAP5cvGBV4Q0FcEatVEffDt01XQzaNUGBxS9JtKdrv
T42YwzAFI1b87/jRdZ6p9qWvsPyJV6kfcT/Oi9YwMx2k4FplVlIVeuPZ/oaY
pxQ0X2yc3oR2tWHICHVg+3yRF+XxPLA/UK9Js52CkKL9Z0TQo34MT+d7FDBj
nnn8xPNGkFTNi8o7FJQXztT0ox/FnNeyvkXBaOzrqUT06Ke4hqxGCq6fyP82
hecVyaQWXY3LFOj/G7uhuBDn19BvS7d/KJjc4zh2Bj0Z5c5KrsDvbaLjwtEa
JXUdH8soYFHBgXvQU8ZH5wuLKXBp3ftrFs9TFXMW1rJ5FFBubW+M0D8e14ss
TqXg6l4BmY5LuF46LgzZcpYCJwFBjyr0AB31ySuFggWxPWcz0NKLtvxoT6Yg
Jqgzj0Kb7NyTFpOI8Ql6cOgPngd3e/+Z5o2hYFeEuOhGtJTs6FHhUAqUU2SW
HM2l4Zid+32VEApsphuzXNBOgwprdh/G9iN5eAG9/Fkqd0IwBX988sIXoO3f
afsKBFCQUNY0FY3n2ZjMT7P8vhQccV/OF4vn3dOxhpslnCmoEn+yMCCLBjXD
+WFbQwpyiO7jT+k0OD6qaYkFCo595zW+j040O1hyfRsFC9cJ5BWhuXgkilZs
pWDx1m5+F3Qh08/svS4F3JP8xQ/x/P86/KBumCYF/cm1kqV4PzA62vPin3UY
v+2lE2YpNOhr5U0aiFDgsHW78I5ErC8spvax3wPqG/qapSNouDY06FlV4AFB
vMe3nw7A/vl12E0HesDN8DGuEgrXA7tigW2GHvDcci+3jQ3O579m5d6Je0Bj
27/Wopz7WGsm5fzeHW51V7810cB8PqbhItbgDgKVxdrG8riehmiOfEhwh6Ui
RZljwjS4uP4c1XFxh3udPVqjX9mgND+cUKzpDgcdfLcNdLGh5T2f6A8hd3gv
GNbwtpANjP7i6r/fuMGyT9dn+PA++1dI8BrXFjcITIpfGrsX77NO8o8b090g
Z8NE92pFNqhDWPsy2g2qtqlJiM35g7mWaYqUpRuIuzjdP9HtD74Sj78bKLuB
qqec/fwlf1i93r4hW8ANBkadkwUO+4NHaPHBzeMMEAjX+py22x/eX41+ndrB
gOV/v2jUXOkPLmEZunplDFB2vx/R+pUFCnf1MitLGTDt06n7a4oFdtlJYwro
EMHEaV308dPr/flLGNDmGuh2dYIF9XxNE72FDLhneEPt8icWjLNC0n3zGHBA
zO1C1nsW9G19uDMpk4HjNzYZ9JwFmh5q939nMMDiwmxKzTMWSNzQ0aLR9MZK
9ckBFhgdvvnIOh3LyykE+vazQHvbyE/pVAa4zFRPuvWyYO9A8ces0wz46e0x
YvmIBVNhkj8Wo4V9FkQkPmTBV+78D2FJDLjWFb+i8wELMmz3HHJMZED6E3d7
4y4W3LovayATz4CmpsCHeh0sOKBYRcWeYkB3R75PaDsLZBeXsb7HMcCv4QFf
wz0WiLU+UeiNZYCJq/R29bssSFbiebAdraSi84p9hwXXjM/bVscwwIPL4cjl
Nhbsur3kxiq0nEeo7MfbLFjT/WHh6WgGjBedv6qE/h8aEsgB
           "]]},
         Annotation[#, "Charting`Private`Tag$47536#1"]& ]}, {}},
      Axes->{True, True},
      AxesLabel->{None, None},
      AxesOrigin->{132.17358632350178`, 238.06746988305468`},
      DisplayFunction->Identity,
      FrameLabel->{{None, None}, {None, None}},
      FrameTicks->{{Automatic, Automatic}, {Automatic, Automatic}},
      GridLinesStyle->Directive[
        GrayLevel[0.5, 0.4]],
      ImagePadding->{{1.7995464927271314`, 0.5000000000001137}, {
       6.850916446190013, 5.5859375}},
      Method->{
       "DefaultGraphicsInteraction" -> {
         "Version" -> 1.2, "TrackMousePosition" -> {True, False}, 
          "Effects" -> {
           "Highlight" -> {"ratio" -> 2}, "HighlightPoint" -> {"ratio" -> 2}, 
            "Droplines" -> {
             "freeformCursorMode" -> True, 
              "placement" -> {"x" -> "All", "y" -> "None"}}}}, 
        "ScalingFunctions" -> None},
      PlotRange->{All, All},
      PlotRangeClipping->True,
      PlotRangePadding->{{
         Scaled[0.05], 
         Scaled[0.05]}, {
         Scaled[0.05], 
         Scaled[0.05]}},
      Ticks->{Automatic, Automatic}], {180.15, -92.6131727409111}, 
     ImageScaled[{0.5, 0.5}], {360.00000000000006, 184.92634548182218},
     BaseStyle->{Graphics3DBoxOptions -> {SphericalRegion -> False}}], 
    InsetBox[
     GraphicsBox[{{{}, {}, 
        TagBox[
         {RGBColor[0, 1, 0], AbsoluteThickness[1.6], Opacity[1.], 
          LineBox[CompressedData["
1:eJwV13k8VN8bB3ChqEShQmTN15YUWqg+QiKEKG0ke1IhaZEt24x9HZIWTMlO
KSGuJEoIlXVsZZkZW0m0SL/7+4fX+3Xn3nvOc57nOedK21887MTJwcGRQ/75
//+DTsy2GtaRvTuWct5s/x0Kbj0xjwFRDejsyHA2kw+F+r3U9Cei+pApjd7/
63AIjJs7H98RtUKhmH5fX9FNWDvOVyWIOsJf1aHy2Fd/9G0J14sW9Uae7Dmj
y1QvJN0Tqdl08jJe6vAYSfF64qBA7u7qdB98GJ780yR4Ec+mmjSnJa+BkimW
mPHfWcQUCCpYyPvD4NZ6j8fSJ3F/rVlYhGgIFO94qLloWBC+zSl1RytCsHDs
8ZnVMUeJo6GDnLInQ6FgdNaonHGS4PvhGVCZHgaFFx/p11QciKsfk65OSFKx
WU1dcK/zecIiscftkHwMfpo4RSi7XCVUjGVzxBpioOkVe1Qk/hrBy+U+NuoS
iwd5DNedz68Tp8sXSwirOLzhPS0juHiDWKsYp3qMFg+3/Fn99aWBRBDvk/+o
oklg+bkqbekNIZQOxFMeeySBe8uQv7NjKNEeepHV25AEvn5d6b/joYQcl0qe
qk8yakVyVhvPhRH1f+mqH9tpeLv43SBgnkLwfadpSkbdQqDi12ciBVHE062X
aYZfbkEoaMqxQDyasPWwnPfUSsO1KhmhkohoomhSoLyOmYYgdlj2CvsY4jCT
stttfzoSHdR4Ni/GEql91/WeLt4FF+tPVJVPPLFP/Di9/8g9NC8+cjiaGU+w
T+xYyltwD6sqPrO3NccTGyeuORRsvo9l2yLjKqQSiItnt2/iYNxH8vf4UAki
gaijPPiUxJOBnsz96yeHEwiRR8JhiuoZcGiMLuJZkUjUjM6MHo7IQOCZf23S
hxMJQceiRw92ZmKL8dCVpT2JhHPwxuNajpm40Hr5teHvRKIyM3r5+9hMdD80
FxwQTSIch865/RzNxPOaiRZe6yTiqa2CinFyFsxWCuhceJtErPBPYQzUZOHF
p2cjzsNJhO2dZdHeE1kIXhPBVbmYRCxjDE/e0aMjqFGE6/rWZOLY8Yyir9/o
UClI6veMTSame61WZIo9QLKGy40fWclEmC2vk6XeA8hYV5t+K0smnjhcFHuW
9AB2Obu2H+lPJg6Oylx2qXoAvp/NcsTXZGLQteO9yOgDKM0//kHnpBH8F/aE
+u54iMUbXrNjcjTiwdevAyp2D9HZXblooEkjdl+ia/VTHuLTDin6pv00wu3q
yq86PQ+RrBTj7+RAI17f7D6xzC8bkTNFL5an0YhTS6Oflj3IhufJH6MBD2nE
TLjO6rMt2fh33mKb32MaIRWd/fqd5CMovjGfXf2WRpQJnJTyM3yE2l/mZjkf
aMShBH5fVc9HOF2/Oqmpj0bcSLmsFl/7CEfjnOhlX2mEkJhipO74I9itbbEK
+kUjctMZI9+FciC7K/p595IUQkcyTufB7hwMKH97+XJ5CtGZoXf7qFMOnnBt
cdBak0JckJv/wROTgxVrT8boi6QQ3Nm55uXPcrDb+Yzm0MYUYlv+mmXivLm4
+/5Z1SelFOKt6mu7ZrVcZP9uC9qilkLYlVyt9D+eCzk1i3BJzRRiTl1lndrN
XJS7saof7kohop8NeAzl5sJx/4JI/Z4UQm5X4ruED7lYpRIf6r8vhaioNJDX
X8gFK/vQbKt+CmGx93fgD7k8NLy+ZFV9IIVg1hT0PjTNw7bUtqQDB1OIAL0z
24/55OHzh7qs8yYpxLp64fjl9/IwErbl4tZDKUS+4ZvxioY8SI17DSeapRB6
73wN3L/mIePw2a/J5ilEj+mWDAnRfPhtsQvYaZFCeLR+/tOyLx8umoJ+N0jz
WNKOBrrl4wwt46M96bufjEq2Jubj3PEEjwnyfs1jf1d+qcxH3rs6LTHSTT3F
zknD+ehe6SE+Sb7f3sbx5f5VBagsEl90Mk0hfg2sF5/XLMDz4HsNocYpRJz9
O59HtgVQcRS2MzVKIeRH/NuOhxfgu1p3QZVBClHlsk1lZXEBrHootE69FMKK
PRL2oqsAluFzi7d1Uohx91tD55cU4nSHwruVZDxvTpvsllQqxFYyu/8j4y3q
xZHSergQ3471in3TSCGKZ598C/ItRCGhY+9KrteBKy4m6vRC7DutkhyjnEL0
/xLLHm4qBNvGPtFRPoVY+S/o1IGNRajdtMNddkMKkXrW2lbFoAimI4dMNq8l
1++jit2aC0WIM891nORPIfbmdDr0VhUhRlnzSiKZb++ECpxqRopg8yNrpe9v
GqGCl0/alxXjY0ELn/h3GlGeQ3taplqM6OGkgOgvNILjdND2XN1i3HjADj7d
SyMMhN3L0o8W4xz/ObGpdhrxwX9feZB/MSQ60kX0X9KIScuJF8YtxRhO02Uw
yfrSWN65Z+/nYjQc0f1TGkcjrle/rFabK0bzlpMNemE0gkcxpWbtxhJcSwqy
y/egEdKL++oGzpfg0CPW5mpdGnHkUcq7S6se46Xql8OhjGQi3eamibP0Y3S/
Ftj3oSWZ+Cx4vvmY5mOc7ZzWna5JJi766b7fY/MYTsbF6kn0ZIJ6eLKdp+Ax
av9b5UQ/m0xULej23DZ5Ak2/PzwXx5OITRZTzFeRpchzf/Jmri2REAs4oOWS
UYq02jH37KpEYnXB/cgVZaVw2BourJGTSPzmtVS1+FyKf+8kNgwHJBKtNWWX
+nc+Rb8TxalEOZG4rha0+HPkKRrXXkuN8UsgWgSEhVV1yuByNOWPO388caVl
F1Jny/HberPDhiVRxPrSNf1LlhBQrhxICz8cSDz7rNf0fnctRKLvDW0oPkPU
ut3ZcHyiDh5B2pq/zF3xQ36PQMH5BrxI7kzU6vYD56+81Rs2NcIoOPtBWlU4
tv+ze2ZZ2IRb/1aqPLkci6YQjZZ6pfcQOCe3gn40EZJx479yplrxYV3nrNfa
FIzPD/R/UmsHt6SRg4prGujsykb+mA/4+0ZaQLvhDvglsqeHhz/ixNKHWVed
7iPq7FPn+3IdkFgdzrOangG2TgFlpVIHfE/0QzgnAwdEHuT6bOnAn9IwvrWF
GeBsSJoy0erAWKjZSb7nGbgm5+3zy6wDaWoVaW3vMuA8sC3ssG8H1N61Ln06
k4F9R4ofcLd34C4jcdmHPZmY08kbdg3oxM4mn3K+t5l4QR+/fSWkE22nPY59
bsrETV4VyzBqJ4S0194rbc0Ef2v+y6zETuSLJWw068qE/OnCu/3ZnRDl/FZ3
ciwTR/1Kjlm1dkJBoiS7nTsLT8vLmiDdhWr1ipeqe7JwXeJn8CH5LtSdalyX
opMFnaCd2jbKXXjQLDP9Ry8LTYblOdc1uxCk77Sp8mAWhjsrwp4adcEt9lKE
wLEsCM9V6Sh7daHg+bCxgFcWvLfVla571YVBu8EQh6wsOGtI3Y9/0wWmyHzg
rYdZOLb9RiRfSxdc3t3b+y4nC9paGvac3V3IXPLql3RxFjh16QJTU10IPWpq
mv4iC7EWIW6vxbphfj311KuPWcj10Jfy9upGXNrcSPsSOtK97q+cvtKN05fH
G/y56Yj2Xpg760c6cb2BPA8dHldLm09TupFnlSHoykfHjkA5X+O73fjl7N38
bB0ddbHcHTKN3XC5KPYxQImOgcK6yDbpHlRe5qI9P0RH6yT3xLb/erDOZq1g
kzkdNSr7TZJUenAt4MXW3sN03M99zWe9owdC97qtJ47SYf+wPpph0oOvp9pk
e2zpGL3zJnbsSg8ulUoPfj5PRweD96uhXw82PlGSKr5IR8MGI/Pcmz3gl9Oc
vepJx6Nbb1efj+6BINcVq7/edLglN8bPZPYg8NVAT6svHZNRTYl/m3swaP5H
MZNCR/87vlnbDz2Q17u7QyGCjpYVplY1XT343cXfmBNJRyGlWTj4Sw/UDFKv
3Ysh4xHSksz7qwcF/8RYVkl0zPq2pgjJ9UKm9causbt0DFes/umt2IuD0ZJy
m+7T8emX+bEO1V6ICj4Lsc2g49mVNpFbu3rRfUuY/iqLjquX2m9tNOvFmREe
XetHdPxx+3hb8XovVCwTtmQV02G13SZeNaAXFzn3vAovoSN/yWiYekgvcmq4
rV0f02GbOu+5J6YXgkI8NyRK6Xj5WszQIrMX2gb52dZldIjFZ+05mt2LP8aC
CuLP6fA6paJ+Mr8XITOfMhmk5b7v2ej0rBffvO6EWFTQES51ZvZqYy84qUdH
VlTRMTjOYvm974XX7la5ItI7y7wGbn7sBX8mx3GzajrYpiGNUf29+L6kIj2Y
oENPdFVN/JdemFr3566vIfNrOPkpjdkLF5GvudmkTX2z79+f6UXtnfX+lS/p
eGigRnsw3wumR5MZaulYXFMembvQi7K2/NUE6eJHjT6lyxiYrFS3efyKDqGO
SZM3YgwwLcz4XV/T4Z7ho9ssycBz48MG70jXuf/b0S7HQLTdWlelejp8uNbI
MlQZ8PNXc2aQft9yS2RInYFzxhr7tjTQoZAmwz+6k4FpwozLn3S3msavaV0G
TCqUtQTe0LFt4cXU7AEGuLrTCyxIRzTsH/5lwsC+jrClcaS/JLR0L1qQ12l6
+xpJ77a1fs9lzQAPfbMdx1s6khUH63hPMdC8/f6ZbaSnZl0rVp1h4My2eX07
0gY134oEnRkYVopdHkH6XuT1B+vPMTDq8rqwiPTPo1y3xT0Y6B2dV28jbS4T
FSd9mYEg29DUKdI5k8Jh8tcZuLSvuZenkQ7O8ju+ygEMpLzc8lec9MkQeU+1
EAY+tK9a2Ey61KzIWZPKgJnq204t0nwbdp7SimGg5khdrB5pp9EaCyQycJBm
L2tIurrE6IB+KgOzK3kT/u91fu27je4wUEoX7dUnfdHw5LZDmQywZf/+3U36
jdDwf5bZ5Pg2if5WIy094C5xLJ+BC9KfWqRIX8/9IWhTwoDwxVu+fKTbL/vz
2j9jgGL4/t93cj7K+3gWnSsZ0GgZPNFJujg377+uGgbWZxxOfUJaQ9jcwqie
AaVZva//j9dzv9nrFe8YuO/z64wN6d1jqXTlNnL8SuUTSqRrzPe0pHeQ7zvb
GPudXJ/9FUPzqxgM2LEvHywjfShayfjrKAN3w19zqZFun2vxPjPBgI8I55IR
Mh+s7S7dbf/GwJah5ULJpO3UX3wrXWDgisgLr1Eyn4bT7TbIc/bB/t0KIpz0
2WVL96fw9CHh4HkJOdJe3aap1wT7sMS0YdUhMj/ndGdestf3IfP+xbu9dXT4
5tPGT0r0IfV89F5H0iEBA3v3KvThjeadXGcy33lZwa5Fm/vw1tz08iBZD9GH
FRKk1PsgvnXa5Ahp2ibPEc69ffB7liKlRtaTWOxaAW+9Powkum2gkfV272f5
zhHDPlwvbZCaJ+vz0TvOqAbLPrQENhvmkvVb7pm0LepsH8zeKy9+rKRjb+/O
U38v9GHskuseIdK1+n2hF7z7cNyr8qYJ2R8a18t3mwf04W5nnEQx2T8YVWUB
a5P7IMoeDdV+Ssbnv1M5YWl98H38dMyC7EcjcRwf5u/1gV6SZ+zwhMx/ByP5
ntw+cG7XEblC9jOOFb1Nd2v68Ej+e5l9ATn/SwFzAvV92Jv2YaNFPh3L+2Sl
gt6R8+UMCNHKo0Ow2P2SQ0cfyszKDi6S/VLu6KKowkQfShm1z43odBzIlHYp
Wd8PiztPP07fIvMllV++XrwfTVtsMx6k0iEV82e4R7of2ju5V1mn0PH72id7
bpV+PPW6X5NP9vMCC6qttU4/ggQ5k2VjyX6z5NuRv679WPAN794bTI53vk9Y
8EI/jn7QDi8MomNiovGD/KV+eH5yaBcNpKO+i25h7tePsFLufV9u0HGt+Jhp
Vnw/cqldAft8yP3xdI2+UQX5vPC9scqudDQdKeCyJfrxwyxT5Igzmc/GabVe
df0Ab7zOdUc6EnZ466S39EO5oty9zI7MXwGF3dOf+3GHFqH99xgdedWx6skr
B/CwcXjsmSEdVyROywydGkD/rqrGYTlyPzVXO8o4M4AYFWp5jAyZ78FLIjqd
B7DLPcBPQ4oOeVbWt2aPAejQJMIvbaDjYymzpiJkAFVM3RJiDR1qJl6nk/IH
8KwrazLubxaY10PTDywM4J9e+ybx9iywjyq7ZnAMIi77H5/u+yzYfRXilOQa
xCOv8iGHpiwYy45oivEOQo3VZX27Pgsy1PA7qwUHsetKW2J3RRZarZrc/24a
hLPDbyRlZkFl4sjKTtNBFP/XNrbiYhaeW5kQEeaDMJnfUuNyLgt6VbqX9loO
orOuaYFwycKJmC29D44Nol88NNfeLgtUteV53g6DOPLojoCnRRZGvV8cFLw2
iFSnM21PtmXh/l+ZCFP6INIuPJwb/JYJIYGvvHW/B+HIquk755CJ9qqIcKO/
g+hOj01fejoTCe6blr3/NwjKy62Tt09kQrDxBFcP9xDkZpTNqi1Ih77+O80/
hI2/k516kInVf9JmNsgOYSF7wsVrQyb4xvYzLhkPweKjL++O1gxwE7eLZNOH
4Do3O96oloFzGpXdy40/I6010kzd/R7yjOzvV899RsXbIdeFQ+n4MS62epT2
BfeNZteM297CU8sDXEn6wyhZGBQWMqchwDD0XunoMNRPvZb89TQR7baup9RY
w9g9s2SFS34i5C4bi+aPD8NVysW8JzMRjRlrErO+DoMp47S0LTYRwn/uhCX8
HoZiT3Lqv7OJeFTw7LwH/wjKDTOinSQT0SrI1FbZPoJnrTWu3jEJkO472JUV
OoKql2VvgvzjEVGrXXSEMgK7E/sjnl+Ox0y2ShhP5AhU6DoNc+7xqPXi1zgX
N4KoE7Ra6sl4OPK2x267PQLFT8xNK3bF45H68QMvi0fwPG7syZUfcVCNcHnW
3zsCzX1cRuLecaBdPBYd1z8C7/9UZw3d4/DPyshRd2gER1S2+Ps5xqFVUlnw
4egI3u5Q37loFQfPp1Pnz38bgd8V0xDb7XEoHby8aWHZKA6ycot3/oiF1o6Q
JNFto1Cvil7cJhiLDnvR7Xc0RiHZYrPz8tJYXIop7JTaMYqbEnyhr3/GIH+k
S0xh9ygOMU7ZxA3EYGPS5oztBqOoQ9i29wUx4PzWUWB5YhTU2pc3Zkxi8C5X
sSH65iiazgkFfEyOhmtHteua0FGY2Twe6YmIBjen1Yrk8FG82OXpOR0Qjb3H
/U3To0bh8FF8TtctGsU8Hz7k0kYhl78qIxHRSHK8MdiQO4rAcL78nokonNr4
/teSD6PQdMoP+WERBX5Rr6eVn0ax8bN91M8DUXgptNbzctcoHt3Y+HPl3ijI
Lz/JZPaN4mX9+0kHpShMfx/teM8cxZDysolOrijcfLv45M7iKARe65Q2lUdC
oy7jovWSMdhXRyt/LI7EWLW+8hruMex9/KBuPDsSJqURmSHLx3Dh20lDY1ok
1t5bF39OeAyT5beXvrsUiUfeqhd2KY1h/FV66JutkThxsU3xu8oYPGwbEt8r
RmKVm/dI/pYxsJUtz45KR8LrdMUpKc0xqMbfM9cTjIT2QQNjHh3y+jKlI+Xf
I9Aiaavw6cgYHt+M4I8rj8CPxujPHkFjKAiy+V1iHgHGyk+uC8FjSD2u0bzc
OAK1JuLT4WFjOHCLEXJhfwTiWnL/3I0cw06zgGBbrQgotTcINyePIYT6c6BT
LgK23UsOKOaOQVivYFRhgQp9MaPm0vwxqNTp7zKep0L5ZJylTtEYhveHj1+b
oeInY6OddekYajUUjBeYVCQMal8LrR6Da6fzfGIHFfVjl/OG2sfwot757bJS
KvIVqrae/zSGH1ZbK9hFVCSe5X7+s3MMt00dvXryqLAbT6gT6BvDHxXL1X1Z
VPyeKurbMzaG+W7TofNJVGyZYwmk/RmDhqxjXOkVKtbt2ErbtDgGH2Ptlebe
VCxcuSpewsEEw5szc86DisZfyxTfLGXi076hH45uVDj+ldWdE2CivEp1ts6G
ilRuW+/Dckyw/9jPhRtQseiwXrNNngmfe4vo0yN//6r1h5kiE2stBQN376NC
7abeFVNVJny195aK7KbizT+F64Y7mRjbsfqOwTYqVE9/1mrQYuKgr7kxewsV
SdW3/+zfw8QKYZ/YlM3k/Pz4/fR0mYh505XNr0jF/O/vAXtNmAjj/Fl+XoqK
UycKdKoOMfFZouf5qY1U1JY7L9ltwcTmxmymlTgVMVe7b+46ysTOr9rZdiJU
yM9Vh2rYMbGk5OvW4dVUHP1GjVTyZqJKs74tlouKF+Z6Jjk+TKQzi3JWclIh
U7zAp3CNifyt/r2xHFRMXbgYs8mfCcs1ecIlfykInbCKl6IwcWvTC/MjPylg
G/MfvhfBxNXXz88JzlNgntcguDGajK8J/ULnDwrE3bSSNiQw4Xl45czV7xSU
jkmmrEtnYlT3laXINAViB7qtk+8y4U21FhKaoiDwYYKIcAYTtJQC/bWTFJg4
LU1b85CJZ1ImNVvGKXhcV30i7hETmsP7Jg6wKRCRu7pBII+J2+usTF1YFAx/
ZqfzFTPh/vKSZ+UYBQd16TaRj8l4Oeet/TpKQXGGzcYVT5mInbQsUSZ9w671
Hk8FE64Xb8WVDVPwmaDahb1gYvxffykPaUNJPemlBDm/Z6Pxtl8oEOp/mslZ
R8bbo2+71GcKYvj8/MrqmZByEQn1H6Jghbb+Mfe3TCjKOF0cHqSAM7V9VUcL
E9kruevrByjwr7/FjGhjYoGHd7ke6d+zdq/wkYnK+KDk+n4KZiymr+Z0k+Ph
N9nxpY+CC4HPLG0ZTBxZliVzgzS70E9VaICJt/W+XOKknfv0l78ZYkLMmV5X
y6BgaCXf8I1hMj5/P5l7kD6l9aF66xiZPy9LE+RId7mm3RplMVEt2eo90EuB
VcoZ79sTTHzvyBy6T7r1tYKZ+TQTXUKJr1xJm8xOKy6dYeJn1Az3DtJvZMq4
K2aZmLm7GLuStL6F/8CFeSYSzg4eGu2hgAjYXyH7m4mvE/nKDaS1CvmSuxbI
9fnPaXUh6WeMDxej/zGRqjE3mkZ628rbB3U5WXBx23UrmnThLvtN89wsGF+f
XR1GWslVkSOfh4We2O4dIaQf0r722K1ggeoZPh9OWuZ12dO1q1jYlUHdFU/6
znf/uEYBFkL9jo3dIy0iY3AuQJCFQIfj7Cekk8xXGWisZWGytV+5mfTqgI9S
rPUsLAtXSB4nHVVw+88dMRbuFjgICJDz42XYdxyWYGFuLjf4//MPWaFUwiPF
wvSrZb2OpDl2fYt8IcPCF8PzizTSvi7PnT03sZD/uLajmfRccsA+eQUWWk26
TZaT8feqMxDvVWJBL9vTyIi0m/SnNn01FlI2tl/tID1qlp7/axsL/EJ1N2TJ
9bX3dwgv1CTj0RCZ4036eO+33SLaLBSEaEjKkvlimMz/aHw/C0HvPT4XkPlU
9+rTzfuGLLTJ8CeLkvmnM5Nuc8SYBTvxZY8ppHeYKQsR5iycmkpt9CDzVX65
oX/CSRZivv5870Tm91K/IKtdniw4313+tpmsn9JvE7+ISyzYVHQkn2BS4Oh8
7J6BDwtHszh4WaTrzLawLX1ZkI7VjFxB1mOITF/AhVAWygfy2m0mKOB+szMv
6xYLQgWBl9W/kc/bTTdXSmeB+eT2kjbSjiUCc8V3yXidPc6+MEM+L21UpzqL
XM+8AP88sl8En0/q6Cog4z9x/OymObKehL4u4a9l4UFU/OzyP2Q/CD+ZnVTH
wm0G60YWafuFepMNDSyk2uoK7l6goHbkTopCEwsegbYCbmT/uvnceLNeBwtV
6nacZf/I/Ntc1v62i4XXz2czDMh+9zlD5qp5LwtuhksffCStG/mr1maQBSuj
jMDxJVQssc0+dpXNws+5AC1ObiqK2wUXFydYqCVqM2+StjvgnxU6zYLW/tN1
HEupqFE7MpUwy4LnqG//D9KBXFwhBYssPDzLK/aSh9wvrl5Q1FjCBofzyE8V
XioGJ7pbKrjY4NWoG00mrdNRLPqGl43sOvs02+VUfD0oThxaycYO5UTNatL3
iXDHT6vYGBHLjhBbQQVHjm3RZ0E2Dhq7r3pLun6i88K9tWzo6Nx7Jb2Siig1
C9VTImzEXijS9iF92LtxUmQDG5eUbp2oJ73+uV7BJwk2TCpPLRXko4Lx54V7
ghQbm0sWpY6TzsR2FTNZNtS1KAm3SbsGF42vlCfvv8qDbtKqDQp5bxTY2NQV
u1JwFRWzKzLdQpXZGHbS6ttPuuLQBiVdVTZkNsnf8iYdmJDEWlRjQ8zlqtxd
0vs7VuVUqrNxS9rGsZb0CrFw16vb2bAy4Nk7RLrVhkNBcxcbomIltN+kaRnX
xr5ps2EflW7Jz0/ujyMzDwv3svE3RuiEOGkZRXfnc/vYGDjvGitHmuk+sklB
nw3Z/+a65EkXFtuODBuw8a9WSlyW9KXZTnqGERsC+Uf2ipLeudPC0daEjWQe
vk3LSS/6NspuMGPj86rXT2fI99cRel86Ldgotufr+EQ6gqsqM8mKjabzV889
Jm1+YLu9hTUbHk9yT1JIr4sskuY/wcayzeZR1qQZLQpDjafI+zOkv0iSzhTM
vB9+mo3exS/7h/4f36Mb7PTtyd+XuKb9P96qaUmSS5zYUFqIrj9EerZv1UCV
CxuWVij+Ta5fuXT43etubOx9dnnPPdL+Thy2O86T+fNvh9Vu0vo51yRmL7JR
eeB2TxuZHysmZxjFXmwY7nj17DTpVjX39POX2Vh55nPLCJlfNO+Rk0pX2bh/
S2u5I+lTz203jF1nw9pMwqSHzE8mLNLsAtmQ/LM+tJDM58LgxuMSwWxUf5E1
5CPt3aAn2hPKhm5fZsGZZVT8O7Q91TKSjXXMO79nyHqpSyiyXh1Drs/p1CJV
0hEdCuub49g4ac+VeYY8n6yz3UAzoLFx5fFMTz5Zf4yMpCNct9jY/iBiuo6s
z8yRVWtrbrMhv76y7wNZz5vPcyTtyiDrwXj0yyey3meKr1nOZbHhR0tqfEP2
g+ezM4JPHrKxdL2ewmOyX+jfGIlXyWdjT/X0qMsvcv+usbVgFbLR/Mp4vQZ5
vmnl6lr9sISNGjtHmzmy/5yMbIyVLCPzW92v8dQs2c/TiqIFa8n7N++JLCTP
L2ULaeG1dWzEdT1Y3EKeXxZsw4K8Gtjouk5VySbPL+GyNpfbm9g4IeZ92ofs
n+n5K2wSOtngXDbxIpnsx0P8c0d1e9j49uT+3Vqyn8t7DpnPMNgITM2OGib7
f7Hmc/3Dn8n40C7s5CH3q9fVTiqCk2w8/9Yd8LqNHL+0hXztNBu5G896p74n
z2PBu6W8Zsj4XPFpPt1MQc8BIeH2ebJeXkicfPeGgqnWmj/xnOPQ1FYuECLI
/fLLhndrRMZh87Cg2TqHApv9PK9fio2jcCQl1+UhBZnZM9WeEuOw2qxa4pZF
gYr728dtMuPgXv/4q9EdCvb98EmL3zyOFT1rNM/FkfsbT/vZNXrjkNjJIaro
TUHR2SqHl/vHEeRIXe3gQcHsu0c2nobj8Oz/b22sOwUBcQEWbabjoGzu4Kxy
JPdr0c274o+N47uBU9YFKwqqlCm8ay6M44f2oX9iWynY/nF9c4LHOCZ0KlYT
KmR8bmTHC18ax6Psb7JHFcjxNteLiVwdh5HzWikbSQooF5dulrw5jpb8j/LN
fBQcfnLTYjNtHLKPAn2VR8Lx7qTguqLUcYT7L+z/PRAOfe7MHrXb4+T38m3b
yp5w7Djy0kHjPjnf8nvmwq3hEJ//d1k7dxwufj6iUhXhGNPySzOqHkdxt3oK
LTIcdl/4Tr+rGUceX2ZCaGg4eiLTZU1fjSPtyVId54BwNDEq883fjIPzalbU
glc4Hvv/rrZuH4dH3PUfvsfDcaP2yhen0XHye0mSWi0bjjUHvVRu8k9ALVs3
WawgDPdfCqzUWjOBLNrZbSH0MKjtKmB9E5pAUqnJh97bYTikwHx4RnQCn54x
FqwiwhCxzFZ6n9wEfLz0f593DgP3K6N1HFoTeEuJk1DfEIY5bWkOf6cJcLWW
nXvvE4rQJ9X9mq4TMH1L52adC4Ww8qmqSbcJcCfwJU7bhUJdLOW6jccE/gv9
fP7VwVB4/OT7sdt3Av94U/4LlQgFq/Qn60/cBKZ9Rd67EiFgbG79cO3FBPp3
3Wlwnw3GvfE1flzEBPYIRZyYGwuGfY6lfPTLCSTzj2ld6A0GS67z6v36CZyw
pFYo1AZjbkO/REPrBO608EY0xARjzYoJF+GRCWitM7uUKRcMg1GehcJVk9ge
VnHFS/cmltONHuxcPYldT5sHCtRvoulM5KFawUkkmtwd+iR3E5Z9/Bmf1k+i
IlzAbXzZTdh9XGuwID2Jj465gUqNQfCtlY0z2j6JVx7RamMmQSi+C7lh20mo
Dn8JKNcNxPfr33nOnJmEtk8T7enWQGy3zh7vc5gETWGjfLpUICoFBJ50uk7C
e0D9vPlCAOoD+/e985qE+otX/p4eAei19zv9OGwSlSYNgXvM/bHsv8q0wMJJ
NA0nGM6P+8KI66L/3+JJdN0TD15a54uoARn7608mMfnSYf3AbV+sSY1Q9H4+
iVP1Oa9nDvpCfPmJ5y615PMmFDXiH17HtvGfnw51TOJM5DdLU8trsCnavkZi
cZLs99nV4QE+eHbiJ38rxxTEaz6oSJj4gH9ZBV8w1xQ0ipLp9iI+qDm1h5fF
O4X019H5v4suQ2aF/r9SoSksbOQ6Z9TrjVFHi0kTxSlIHeLky5O+hAti7m9v
WE3BK6ZT17nlAupfb27YYj0FUWP1rXvML0DSc7ru8/EpOC+mL+xsO4/WBq8a
w9NTsOXRkqO1umPb5Wtlwm5T2Kk1Lviwzg3z78Me5AdMwdPk+xxHoDMCQzOC
GLlTsAnqNiq0P4FVV3gOnimYwsms8DIh7eNIcz0vOFo0hdrY/HnnNcfwxHhX
1nTpFEqo+wJry45gdE1bHScxBRkD/a0v2OYwvsvBq/iBnO+ujQJySdroinVu
Lfg0hfuv3rB3u2yHY1BT6rauKQSPZJWUqG2Fv2Oq4u6+KXxY67LR8JYYipXU
jM3GprDUXsvMtGkzsa7sdMzlP1MQCBnXTv1lSmQ9en30998p8jt5o4qzpzmh
lqYsGcAxjQKDZLl3TAvCyG++iLJ0GlLBVtUCg1bEDb3YttsC0+CecVbU/naC
+Py+WrhWdhrXzUuj/rQ5EAVMidv8JtMwt77oNdHvQVDuhNr1H5rGL4nTs6kO
noTj4clNhRbTeO8pr+HG8iTEX7woNrWexoR10IHQn15EROzJ+ij7adS2PA8d
lbtMuG6/9W3FtWnodHt03H1+jdAf5yjr8Z2G1587y1rNrxOS911v5PpPY3hL
10sz9nWiY/lOnoMh0/jxZqPJfukbxP6+DnFq7DSYTxOpFvf8CZkQYUOeh9PI
5L19dv10ELG488aqzkfT+B3EJQ+Dm0T35Jf2h3nTyF63LUbm7k0izvqJjUHJ
NPq6aXukzYOJf0qHL4W+IK/PFARJVoUQjLbYu1wfpsHf/Gyv1Itw4nnYvMOH
T9PYn6e8EC1JIZK0TytmdU1DzfOQ6dtgCmH8QLVUt5+cHwdPdP4hKlFxtflt
EGsarPerLmMqgqBt1oy1mJjGB/OREfVjkYTn53Qr6WnSI9PCf2sjCQUT94Ga
2WnEPU6sX307iuBe8pEeNz8NolXj1SneaGLwqbab3e9puO9M8wz0iSZeuGVt
Ufs7jcfO231vjEQTKZIrf/z7N40jV7YFWRyJIf4HsdxERA==
           "]]},
         Annotation[#, "Charting`Private`Tag$47570#1"]& ]}, {}},
      AspectRatio->NCache[GoldenRatio^(-1), 0.6180339887498948],
      Axes->{True, True},
      AxesLabel->{None, None},
      AxesOrigin->{0, 0},
      DisplayFunction->Identity,
      Frame->{{False, False}, {False, False}},
      FrameLabel->{{None, None}, {None, None}},
      FrameTicks->{{Automatic, Automatic}, {Automatic, Automatic}},
      GridLines->{None, None},
      GridLinesStyle->Directive[
        GrayLevel[0.5, 0.4]],
      ImagePadding->{{21.543604850769047`, 0.5}, {6.850916446190013, 
       5.5859375}},
      Method->{
       "DefaultBoundaryStyle" -> Automatic, 
        "DefaultGraphicsInteraction" -> {
         "Version" -> 1.2, "TrackMousePosition" -> {True, False}, 
          "Effects" -> {
           "Highlight" -> {"ratio" -> 2}, "HighlightPoint" -> {"ratio" -> 2}, 
            "Droplines" -> {
             "freeformCursorMode" -> True, 
              "placement" -> {"x" -> "All", "y" -> "None"}}}}, 
        "DefaultMeshStyle" -> AbsolutePointSize[6], "ScalingFunctions" -> 
        None, "CoordinatesToolOptions" -> {"DisplayFunction" -> ({
            (Identity[#]& )[
             Part[#, 1]], 
            (Identity[#]& )[
             Part[#, 2]]}& ), "CopiedValueFunction" -> ({
            (Identity[#]& )[
             Part[#, 1]], 
            (Identity[#]& )[
             Part[#, 2]]}& )}},
      PlotRange->{{0., 0.9999999795918367}, {-0.1, 0.1}},
      PlotRangeClipping->True,
      PlotRangePadding->{{
         Scaled[0.02], 
         Scaled[0.02]}, {0, 0}},
      Ticks->{Automatic, Automatic}], {540.45, -92.6131727409111}, 
     ImageScaled[{0.5, 0.5}], {360.00000000000006, 184.92634548182218},
     BaseStyle->{Graphics3DBoxOptions -> {SphericalRegion -> False}}]}, {}},
  ImageSize->{
    UpTo[600], 
    UpTo[223]},
  PlotRangePadding->{6, 5}]], "Print",
 CellChangeTimes->{3.892178037582653*^9, 3.8921791681656904`*^9, 
  3.8921798479788*^9, 3.8921799150784144`*^9, 3.8921800132116785`*^9, 
  3.8921801588042707`*^9, 3.892204828425487*^9, 3.892205210523219*^9},
 CellLabel->
  "Durante la evaluaci\[OAcute]n de \
In[35]:=",ExpressionUUID->"47063762-a6b6-4f96-9030-c1b77234d640"],

Cell[BoxData[
 InterpretationBox[
  RowBox[{
  "chlorifolia", "\[InvisibleSpace]", "3", "\[InvisibleSpace]", "\<\":\"\>", 
   "\[InvisibleSpace]", "\<\"M\[AAcute]ximo valor de la curvatura (en valor \
absoluto)\"\>", "\[InvisibleSpace]", "0.029718745725678473`"}],
  SequenceForm[$CellContext`chlorifolia, 3, ":", 
   "M\[AAcute]ximo valor de la curvatura (en valor absoluto)", 
   0.029718745725678473`],
  Editable->False]], "Print",
 CellChangeTimes->{3.892178037582653*^9, 3.8921791681656904`*^9, 
  3.8921798479788*^9, 3.8921799150784144`*^9, 3.8921800132116785`*^9, 
  3.8921801588042707`*^9, 3.892204828425487*^9, 3.8922052112418*^9},
 CellLabel->
  "Durante la evaluaci\[OAcute]n de \
In[35]:=",ExpressionUUID->"2dab100c-448a-414b-b89b-f34a281f631a"],

Cell[BoxData[
 GraphicsBox[{{}, {InsetBox[
     GraphicsBox[{{{}, {}, 
        TagBox[
         {RGBColor[0.368417, 0.506779, 0.709798], AbsoluteThickness[1.6], 
          Opacity[1.], FaceForm[Opacity[0.3]], LineBox[CompressedData["
1:eJwV13k4VdsbB3DRHDIruYUkinRDJPQWigyFcEXKeA5n7bPlUkqmUqFI5nlM
UchUtwyhTClNJPPcrwihkFR+r7/O83nO8+y91tprfd93SdrTpk6cHBwc2ks4
OBZ/Q1a2Zbqku4H7nMDhAx0UZG25Qa1D33Yc9xpCf5NNXVef5gY5lvKuVzrR
ag6C0ugjqunRz7soMHqam9qV4gbtw6v+Muql4JdAg7JekhuMlfUd1R+ioC6L
22Z1rBvs18s/tH6cgnv1/G8OXHeD5kYTWmEJG27ozqi//dcN+v4yOPRYlg0n
k1NERG3cwDMz21XTkA2WG/tYJjpuUCPkObOPzYZL/iKX5La5QUrxnS67CDZ4
rda96snvBoP7Ugx1itmQ/kXMNH2UBo/PMRwF79mwyZ9OO/aQhk3RJ1b1TbPh
YeZc+uWLNIjf/Ri4WYCGcxpHUt7o0aDHKlO/sYMG3tWP047x07BAyZXUH6RB
ya5jp1U7Gz7UGI+p2NDQ4zET2J7ABs1w76AaNxr2Hjk5NhrPhuMrwjrXnKbh
B0hocaC9IzOXm6G/DDXHycSyIUrt9VAfum2VnLJ7JBvEdMeqfrrTEJ29lHvZ
dTbsbfCZkfGkYXKaFb7ehw1yQnP6dudo2Drzz12Ok2wwmXHUOBFAQ1mC1N8/
T7BBMovrdmrA4vt7U7/ZsOHmEZW+fnQw8VX533E2NPcY1jnhPE/M09qNFmwI
HJC3Yl3C8bsZzocas8Gl70kcdZmGXu1bzKVabHDKcPMyDsZ5m54VmtdgwxYl
z6kQNPA33p3cywbVgnGNenSui25szx42rAjT1N4XQgOPxuzp/1TYYK+lKqxw
jYa3fmn7nRTYsP3KslcL12m4ec3hc6E4G0Kq34YFhNPwqDFk+u4GNhwxcBD9
D13K+3AiU4wNOY587qPohgL3wuh1bCg5VZZscRP/z/5t6yXEhmeOh17JRtDw
88BRX3VuNjgOvomsiaTh1ug2t6J5CkJFr+a1x+B8eB1dc35SMNWZ7bUqloYV
McHmaXMUfH7yQXgP2qBr7k/oLAURvNZ1sWi7cv505jcKHv4YWTCNo2Gnlanq
hi8UiC7UtVTF0+ApfcPyDJ6D3Zfnl5xPokFI0yvOp52Cose9e9LRoerjrwLb
KBhfXanfgB5Seyce2UqBjyQ1KZxMQ2t+idb9d/j8/HOn7qN9sutyPzZSkNM+
VN6RQsPFSfGnBmUU9F3SZgmm07Bmi22XSSkF2twh6SroFRqV45aPKUiTKb1v
iZZ3Vv7l8B8Fpr4tZonoRP9d5d7FFJhb9ZZKZNBQV1MzkHOPAjuDB1zSmbif
Uz7ZLEmioFpdx5s7i4Z3djzUZAIFW3f1bJZHF7KWn+2Pp8AkWSnZAB1V0e1V
HUvBOUduzhC04gV+1YBIPOcaFlFLb9OweRPfg4UQCnqjD3ZMoIskOemvwRTo
9/OE8dzB72vsKd0bREFzjY/ANrRp6uGLT65gDuwzDbVHK6qmc/tcpCCyJ+fw
W3TmuPe/c+coaLg9PJCVTYNIocjUZy8KDP5NSqtEK3P1UW1nKWgyGNjRjhbz
djnxnycF3CclK9bk0GCvrbvJ8zQFUXI6aWz0oZJA3QkmBR1GL/2236VBvSe/
9aMlBdvSO+IC7uH3kd5u9cmCgpKGYuEotLylaNdnczRzrcttdIxu9OAXMwoa
TfUiG9Ed33znJ49QILEtbpovlwbvklK7P4dwfMmOE9HoKpe90wsHKZjgeNCS
hU74NyBkCVpopduNB+hA06LSpToUWL/cFNSC/vRxVmkN4PodV7/Cl0cDuyko
aZ0aBVJOs8X+6LSbuhZiqhQs1Vf+E4re8XqdoPhuCu6oPd2YiN5kaRGzSRn3
d2LjQAl6pNezVmYnBVVVtmf+h478sCNBVpGCOetp9ym0IleW+7YdFDgnvdb9
g342vkFxhzwF4pp6bOF8GpLyz7apyFIg92d94370NKdtk+pWCgabkr0M0dyj
t+v2yFCwztfytwVavbqoTlOaAslLTsEs9HeByT+6EhQ4jJbei0Afjh22s1xH
QcrpCtF2tHiSgbuOKAU3E88396PNO48F/y1CwaUNy2xH0N4Vz16sEcLz896r
9yf606q+W1VrKZgZi49cf58GhfX6Y3m8FMhe96+VQB/u36KZyEOBwEvJuq1o
D4W0b55rKPCtCFFSQQen2jzZvgLP53TxEyP0SJqs7vrlFAyoKziboVuv7mpZ
vgzPg5hx1z9oHWfHNQOcFDD5fZQd0FaeT4pfL6FAxOqKCBP9La7UsYKDAo1k
hXqCpvt+9cX9IWDobhjliQ546ZF75TcBJ/nKgnPo1BNT/h6/CKSp1CX6oNPD
7XSP/iQQ73u1OxDdlxOoojVHYKhPQzkIPWTBpyj/g0DKhwtW19Dfh59prZwh
wKqMWHsTPftd3HzmOwFmk0NaJDq8GzyHvhHIznmwEL24PuJ6qe+mCOzsv6wQ
h47eaNBcNUnAlOOdXAKaU8+e//4Egc8Rsd8T0WKTWVbJXwlYSLeEJqNrGDty
r40T8Nx3eToFbfpVcNX5MQI97OztaWjxKrYbc5TAZY29O9MX13OF5YDFFwJa
u/ZyZaD9h4dsdUcIOLZn3Vr0mws7/6c0TECgzEsoE931ysRL6jMB6VOFpotO
7T8lzP+JgJyJ0clF6+Z6Vix8JFAiclh90XFi2W7jQwTa1bIGF5/nx8On2D1I
oGGfjfWii47X/ngxQCCwmKQvjqfqZW9TaT8BXvGWB4vjnZM6m5/TR8B8SXhc
KtqCPzMhrpeA4pdk/cX5PQLviKs9BCrt5huS0OeNRWPOdBPgGMsSWVyfwpdh
WU5dBGSFE3fFoyf2z1Ud6yTgZd8mHos+Kcf+rN1BwOWE9fsodOPUUnGldgIv
wiRtItD7ON9bS7URuOAnW3hj8f0F03f4PxB4+IhquY4WPOzLsaSVAE/NeG0w
erO69IfeZgJc5xIEL6GDJP0MWt4RuBUvF+CHPntc9mXDWwIzbx4+8V5cP56K
qcLXBGz3PM35F/1WoCXu9isCxXV7LWm0mV+4QWITAanNd1tc0dXbjn4IfIHz
WWmzzw69Msm34Fwj7s/JBHkbtE17dgz7OYEtpHbYAj2VfjDkn3oCz7qbmw0W
9+/xP3wKzwh02Mc4K6Efutgfk3pK4IPv5Dt59PFvJEu0mkBIy5a1Mov7Yfq5
G2clAUqAf1YU/en+RH5bKQENm6LAOTzfz7ve2716jPOpjqUn0RL/rNpc8wjP
k77OtuHFfNHLf3P/IYEd9cO8bej6wV2dV4vweUKy0cXozrtNnL6FBEIFVv7J
QTvnWu/xKCDQ7Zq8Ow2dN53RfCqfgId9r8h1dIiMaKX6XQJ/Hb0UabeYRwmB
p/7OIRDx4825xTw7Clf5ZbMJmMU8VTRAj2smZQjfJuAsEbxaGU24lS5NpuN4
uxneXOinZ70yP6cRmIiM75nBPH3FO9Xcm0rA3tiWfwT93uKN06tkAnW+cR9f
ox89tTmSG09AZmWMXjw6Izj7MOsmnmeerzNS6Fp1522e4QSO6UScEkKvqtFf
73eDwAOz76nL0BeLK6UjQwkIPRxP/YT1Y6OewPeyYAJuwjdv5aCLLEMD+C4S
2HpLtXIL2mWs5viGAALrkvkChdAtToI6Mv4ElpuGb+RCv/6ueEjDl8B9Nd+W
XqxvtxU5+V3OE9gdMKodi+Z+U1VZ606gIqJX8Q/WT9/4velvTxNo4/Y1HkFz
15dEdrsRuBmWd6AVfbin4940m0BQfOm9PLT0a7+7MiwCCpyu/sfRCmHWY9cc
cHwn+JVysT7PTDV/djhGwM6v4oEi1vPyT1vvnDDD+YuoOQihUzQ9vS1NCeQ7
ZPf8wP5g1RdNZ4OjmG9lTvuq0cOUyUFlQwJ9d1Syj6C3dmZprdbB+fobiThg
P9Iq4Oxbr4R57HXN1vEWDZZcr8VqdhHQ9/jdcAA9cUPmddXfBFxXGC6RRB9P
7vIrVcTvqefT2YX9kvKZBc772wk87d2y2xR93flFUtJmAm8SjwYqYX/VUC0c
ECJI4IfjqUtvUmn4Wn5hd6IAgaWX7I7cQ0s/0uXM5SfQReV+vYwOPSnb3bQW
82JEIk8dzS1olS7ATUCEGbYhA/u/8j/XSNpSnL9EVx0T+8OQFXrmTdMsCDvh
YP0+gYblST0jfd9ZUOWcUngX/dfN9XHfv7GgKFi1yw/tbJixR3yKBQc2BOXL
ocOylyaQcRbcvFV5yBv7V4vE9W38n1jQynPZSAT7W4vwj1fZbSxwsrl0f3s0
DYyJtEfBH1jw1WbzlV9RmIfD0kuyWlnw5dDvXU3optCs9s4WFvzFclrLRh9f
OImNGwt2LNvdnIf99zL7I43yjSzwkHAM2oL9+UHTWR2uchy/kc/D6TCslzuq
Y3+msuD0yEza+iDc/3aVvKvQ8Sef48HGfte2MFM0hQUbmqSiktAbREK3qiSx
IM/xfO1G9LWST7Gn41hQv15hUOIKDS+ct0hOhLOARxwjP5AGDVk9rqUX0TO1
+8f9sF/mdjYKcmSBVqX2Dq6zNGSZePPlO7CgPIS/quIM3seyhsab7Vkwr10u
64UOvFz9e5MdCyT7y3xH8f7llrPU8fEJFgw9GNVs9sD7mmOC+aQFC8wsaJ54
vK/9/e7+gKc+C0wm54SWs3H9t25We7eDBfZnz/9wdqShIrz+cNSMKwgZn+Vk
G9EQYT0zaFvtCmKpA+3blLFfL1DnCryJ/zcp8x4Vo8F4ZXNhwElXGG9NbPgy
zwZGSsr81V2uIPOrpv5cNxvCdWv0Zle4wn9m+YKvKtiwLlX7mUOnC5RvTA4L
xHtm3PMpB9ViF/B/z60548mG65x3zokFuwDvhXe/7xmxISstVGOlgwsMxURe
vyiD90YumfZGLReYj1BvrvtDQb3+ll+x61xgOX/VlmN4T+F4Gfy1Z5oJn9wz
dWrvUJC3rYxb+C0TmKe7Dz3Hvtx9t3xxWB4TrM4Li6gdpuC2vUV24nUmSE53
RoxupGB02DQkhMmEbtFn78ew75g+BrvbdJlQp3Hv0wesKxu2eqwyQpdJtwzu
RbuLJVZW6zDhV+JPnrQ6ArPdb5vvajPBsydgjFlLgD9dJ9p7PxO+XjEf+IV1
J2Cg4KCoJhMaVP83ovAEc9TxVp6KMhMSz8zWPiwhoCsraMghxYT2peHrzmZg
XYlu0TspyYTTZerK3ZjjlZdF+J5IMEHzw/U0bfR3r5Jf5zcx4cBuOYofc30+
wFtnSpwJZ/pdhwowx/t9Xmu1ijLhZcnHioU47GvSL9uc5mFC4a73L/swp09b
xP9o4GaC35PzCyboYqsiMwn0sGZN5LMw7HMyfHVfrWaCnVDg4B3McRb3QZ6t
K5lg/z5B0fMa1omuzM4XnExIeTH9U+oq9iEnBYd6ZxnQGhDq/xpzepPRu6vq
aDmpV3kW6Azz1s9RMwwgz5Kgx4fAtef+/XrTDLgiOhE3fgFze0QuK2+KAU1c
nVJC3phLHd7KrmMMMBe8wvfvWQL/8ZXTeQMMqCgfWBuIOT5odk9+oZ8BdbMv
vq9Dv7lXmnwUPWHoeTSfxlx8KZk41cuAQ3MG7A7MebXX5+Z3dTMg3++XmRqF
fcihCyJZHxiw0tZfb40rgWVLV3w2fInjW987w+9I8H7SpeT3ggGaUe06uVgH
giznRQobGWDy7obWIbRXalO64HMGyMrkqPnZE6AFBKubaxkQXLfm1OwpzMXG
rYP7KhkQlP9l/ypbzN0MOT/WEwb0tVIP8k8QUA6tzoupYECq0PDAMfSDxNvV
X8oY8OqBB51pg98jenNF+CMGZA4XMPWtsS6JWjfVFjLgunRj7uN/CNy4zfQc
KWCAlvwpRRb6Sb15Li+6tmbi/F/oW2ar68zzGXCA6nYLtCSgUl6X2XOXAc32
gt+sLXB/GRRVLOQwYJvSnTZBNHOTqJME2rN2yY2X5gROPii2PnUHx+fO4Q5o
21yboY5MBng9X6awC+sglSHv/CODAX+G75VMYB0sHXP1EEbv01knXIBWudKo
YpzGAMWnpo5/my3ul3j90iQGGBj/7x8trJNro8zlWxLxeXNHnnGhjwl2Jowl
MGDOpJi30QT7Tj6BDZviGXDfKtzQCl1E3ZdXjcP5Vknsl0L32ow/N45lgKN2
m9go1lkdz+dTTjEM2Hm0puMhetVuzTsXohnAKfst4CL6/9x7ePQ=
           "]]},
         Annotation[#, "Charting`Private`Tag$50226#1"]& ]}, {}},
      Axes->{True, True},
      AxesLabel->{None, None},
      AxesOrigin->{188.67146646456993`, 226.51593110553227`},
      DisplayFunction->Identity,
      FrameLabel->{{None, None}, {None, None}},
      FrameTicks->{{Automatic, Automatic}, {Automatic, Automatic}},
      GridLinesStyle->Directive[
        GrayLevel[0.5, 0.4]],
      ImagePadding->{{1.7995464927271314`, 0.5000000000001137}, {
       7.940562114644081, 5.5859375}},
      Method->{
       "DefaultGraphicsInteraction" -> {
         "Version" -> 1.2, "TrackMousePosition" -> {True, False}, 
          "Effects" -> {
           "Highlight" -> {"ratio" -> 2}, "HighlightPoint" -> {"ratio" -> 2}, 
            "Droplines" -> {
             "freeformCursorMode" -> True, 
              "placement" -> {"x" -> "All", "y" -> "None"}}}}, 
        "ScalingFunctions" -> None},
      PlotRange->{All, All},
      PlotRangeClipping->True,
      PlotRangePadding->{{
         Scaled[0.05], 
         Scaled[0.05]}, {
         Scaled[0.05], 
         Scaled[0.05]}},
      Ticks->{Automatic, Automatic}], {180.15, -87.12991940984595}, 
     ImageScaled[{0.5, 0.5}], {360.00000000000006, 173.9598388196919},
     BaseStyle->{Graphics3DBoxOptions -> {SphericalRegion -> False}}], 
    InsetBox[
     GraphicsBox[{{{}, {}, 
        TagBox[
         {RGBColor[0, 1, 0], AbsoluteThickness[1.6], Opacity[1.], 
          LineBox[CompressedData["
1:eJwV13c8V98fB3BURsmOiMoqlaQpDa/MhMiolFHKKL5mKFH2Jsr6WB/KSCJ7
00cisjM+9vqQ7GiQkn735w8ez8e57jn3fd7v9z1X+JatjhkDHR1dL/Hr/3/V
zKY+VU9flrugbtMndeQ1NioK2I3wHwPPgHxBBtNrHE0iJRTwK4FOTevH3qFM
qLf05Cfy60F0yUj/dEAmrpquVD3jN4Ws8V297uFXGDrkrxjK74iIe4e31T7J
QPI2Lb8gfh8IfX3+ZCtdOlxbYmqvlPtApaHixe7eNFzxHWUQNfCFa35T3+Xc
NLD+tHevSPBDzYNNUvtM0vCgK/LB3K5ASEksMvvUpkI7ot9Sc88TnGbf7ez9
LAWezAV7A/kj8V7C+F615nPsP/80IN8uEgUhhj7C+56jw9d2eqA+EjSp/Jjy
Dc8htkHytZRzFARj3i9FlSXjw99Uqa6OaJDNrJZ+7U0G6/fo47tCYmES6Zqv
uIuMosNO0arjsXBh1HTEQCKM7XRX7E/FwSGYvSsvJhE58+xltVNxGJrX0f7D
mQidqYAzlsoJmKtQs9vDmgDS0EPFonUybpWShld44yAveC11+HISxh49KLbp
j8XMdZlNzNlJWGRWLDEix2LnnMvt7IPJ4BzN2ZK6Nxa2d0+I0w0mg+5v1oF2
kMBlmpORdvIFXoiIm4f6RUP/2vOcxaVUrFiM9J//LwJfB/Q2vxBIw9MNhjLu
8hHwM2Y201VMw3iKZjU/XwQKbtsKFEemIcK98dz998/AZnPW11UmHS7l93c3
736GOq++64yPXuL8TTG1+PlwGG4KLSpJe4mXWTa5tIZwfPM/x3G39SWuM1Y+
CEgNx+7Ql3VNuzLwys10dN4wHG4xTtJPazLQFBn3+GBqGI5kcTIKMmdi/N+u
bxLxofgoVXezRToTdcoa7EeNQnEz70HF42vE+B+rlYVdoQgtHrEby8zEhtTX
ai4vQzBVnT2QfvE1vi0q1r9/Gwxy94W8wxFZMCvf9jRkaxCO6//dMl6RhQPU
tT2G/YFo7s81j5zIwg7rv+2fXgZidYRPcOV4NiTFA8yylAKhN/PZr7I3GxN7
jz9n8QvAln+ehud35qCPo+hK5R5/kO5eNZZUyYFXuIDHzXU/iHVJ3uS0ycEI
5cJ7EtUPcq96bg9U5WBzelN1TYAfyl5FF5VI5aJuZe3t1Hdf0N3wPJGpkIvD
pWpD/O2+UOH5ryThSi7Ovb9k2Zfli87H8mWej3Nx4XzMGt0dX8zrzlWqt+Yi
I4tydnjCB8dYes7K0XLhpNTKalvng4dv372VXs7Fu1fX0wPSfcC0L6Z62848
cFcs3NW19IHwunztiHUezjCeiDr6yxuXM2Ka7m3Nh27QOVUvSW8kGHlpmAvn
w2HDz6/q27xB47Ju0T+eD+8j2uci1r1g+0ih7axRPkIGI3aQOrwQqDPfwZSd
j430xeEWHl5oZ+rV/V2dD2VjsUtbrL3AW1XTNdeVD56E3fJ7r3shZS+J+mkt
H4I/OBnqjnuhak2hP16jAA/O8gj4fvPExvyDBk9uFkBA+c+jHpon1Cy2D3o4
FmDyeEBuQqcnej7ND5klELZxpLoVe2Knf6+xfm4Bhgp3OkVneML0zPsRtdoC
1Mxskt0d74mldNLYobkCVF5aCPL09MRJQ+9bInSFYIijq7/q5InHnDbjPDyF
mOl18Im/64ktboqfV08XAt4u43d0PaFzWMp8TqsQUje+HV9S9QRpcvuX4duF
6MiPtJqQ84S49sLU++BCCCltnWSW9ISA+/lTFs8LUfVDxumxiCc4spODN5cU
QoN8JMuG3xObBlYHs5sLsXRborSXwxO/mXWltGnEehZqP1Qwe2LxRJb7j5VC
GKQfY+Sj98Rn002fYrYWwX9eLG161QPt1SX3hk8WoSWg5u3SnAfqFjjqPDWL
cGf2Uqz4Fw+UC1ryipsWwfWYSETLmAdy1d5bNLgUobHGcmhq0ANpDwTLrMKK
8Dtx9JVzrwfi0p02s6cVQdS9Yr9zlwfCu1oN8suLcLSr8Nlkuwd8GSSyL7cX
IbCKaVt9iwceSnuu//pchP1M9p95mzxga9yvlfCnCPRCh052N3jANOToc3AW
Q/E3vQJ9vQeul4d8o+0pxuZtB07G1XlAa+qzot+ZYhxQtr6UVOsBJV5E7dMp
xs2XrO/YCZ9SIk02WxTjo1tr9cx7DxxyWJKxe1QMD8ZVv0PEuFiyWiB3RDG+
GOmqDxHmb03pL84oRsMFcZXvxP3Z1tYOXH9bjJMcMrl2xPwb91959LezGInK
n2r0Pnpg9WpOa/J0MXbEVpaQifUv+DLvVvpXDA6y/MeLrR6YKDCx/8JTAo8I
iSMmnzzQN1ZeE7S/BBv2lR3sJeLTys7DI3WuBHby5St5RPzen7U2+3S5BD0F
9s3zRHxLrT4UO1qVwHJz6lQQEf83sbuYt3uWIAeRgQGTHkipf3CtIroExx5u
mP886wHSz0+ZxlnE+Adp7RdLHngiemCNvqYEY+29PypXPPDAfYisOl8Ck+Pr
KyybPGGdfWJxlqEUf+zNe06xeuLWQJh82PZSbI3fufyB2xMXZRQmuhVLkXwn
a3le1BMiX9P33Y4rhUitr+ItIn/5hOhcGXNLITB08Zq+jidY1a81v6orRe5v
pboUQ0+spG+xXVwsRYOpcqGMgyeaje0KH50vQwfySXjuiZqQj5uEjcpg4Uth
bM72REm5yNVahzLsu69Gl1HuiRe83aubyWWgN7pTpt7tifutsiD9KEOmXsYV
KTYvsEkVff7IXI5yS3dDYUEvpIZKh/wRLMdg+vP3evu98Eljb5+xcjm4VmVt
Hp73woEmnnvi0eWwn5LRzfPxwkj91/R8mQowPWa219rsDee9Vhcn1CtwVNBi
ZKOgN1j9J79vu1mBcac3pUsHvSGrMnTOJaAC0arnH9rqeCOitrEffRXIHMle
nE30xvl3aWwtDytxZ1uGm62cD4Z3CxetP6lE9i56l+u6PnD0SDCQTqmEbKvN
Occ7PniOiIyIpkpExirxHInwwZ8qD4XrglXIZn0p2DDjg5xyA+cvVVUw8jOS
mn7uC75CzmF6egqWx8Yb/5P0h2HIH70JXgrelEc9NFD1xwvTz00fJCm4syS/
bm3qD8ltZWXB+sT4j17mtQR/KDjfjNqWSwFDacmvTPYAnEi4mh55qBq/nu5W
aP4dABPjdKOM4WpUNT5d+TkehGKaYnPbmRocDc9mM6Q9AVXVcyn0fA0g2TIu
wBCG5TdveTV0anBCQHi5TzgMMq6yJg0WNXhsUPvnikkYSrkPLVc/q4G/lGQz
RsNQpiSwO3+qBmT2vScKbcJRmb54LzLyPfJg8ZPl7lPUWCbuuDZXC0Pl2jyL
88R5YdrKyni5Fm8U1L3L9SKQeudUxW26Ogjp76xiuBUBX/Oe6zY8dUhKlZ13
cIuA6i3OOO8zdbh/0upLa24E2q75bn8TUofCR2aWBnyRGFS13rbh4Afwa1BM
GQci0VJ/2oxZ5gO2pu460DYZibcqm4u2yn+AlYzg38BvkUhSeqm3/TLhyb1W
3SxRuHVuLOLgow8IeyPN9U4mClMyl7n0Wz4gNk7yaV94FH7uOcuebV0Puexb
Xk9koiFHU6gPelCP4fDYraoK0fBLVHW/410P5kvbwxc0osHLo/dVNLYepNb4
kwy3onGC3qotrrYemtkORgrB0XgwQAoL2NGAH0zTVvz90aiOJp8339MAPw1u
p/jxaDDrpP5TPNyA1r1OsSzz0YhtyLH9p9KAw0s3Nmf+i0Z50QctZ4cG4vnS
3X+LxmAt7Ae76ccGrK52B3fciYGS+u96+a4GVCazHOOyj0EII53HrpEGuItK
PTrrEgOhR1sW+380oPxE4eiVwBjIWYq0a+/+iLjrc76RGTFwV7oUjvsfMVqR
DNnxGDT8u6wq5PUR3mVlaYdnYsBRYUD3J+Qj9Nf7w7YtxSD5sIVd8YuPyK0/
+jNpPQbVOx9fOtj6EWqn+E9RtpPAsPqaY4d4I5p70h32XyBhR4vCdxxqxH87
xYXdNEk49ryv21S2ES17J/dW6pJgdoEp/s3FRjwf3abLZExCQ+wtcQXnRly7
G0xptCdhzHqVycKjEYbiXS1hziT8lg+fCQ5qxEuFY6aKriRIzlTldJMbMSjt
quzsQ0IYsY679Y04n3w5a0s0CRlsuYJPPjUijednk3IcCdU0lX/5A43o1J/M
syGT8C3IsXbtayOsan9+D0kn4cpAm2b49iY43d6ou1ZEgqCb3+2Su01ofiZ8
KucTCccvCakM3muCutFejf4uEjTFCiXoHzdBUv9Lw48eEtybx+bVnjWhftnl
yK8hEmiCZx8MlzdhMd1g16lpEv4sdl7fUNdExFdvZGyWBJ46y7MSbU0oXXO3
cVkgQcWaxOAw3oSoL+uHHnwn4VXV95BNrM2g38ZYXbRGQs3TINv9vM04//Dd
g6F1EvrNhHW0djfjtKmY3U+6WLCyafHFHmtG/8asy8sbYyFO+7xaJdeMnY9j
TUYYYyFX7DZIU23GGx7Kl1LmWNgZZz6XNGpGvN5C0lnWWAQekffRtmjGO8Mf
i1NbY/GCsdfc2b4ZVdr7f/uwx6LzzSbJat9mNPsVOoZxxWLOK4Htc1gzXMf3
Ma5zx2Lj1aNLLHHNSLvPEW60LRYn/t0s1n3TjIGGH61f+WKhcbHaS7m0GbC8
Wy3IH4vb8bu0ZGqakapb6n5aIBbhMsNfBKjNUNBpfakpGIt037OFrKPN+Pi4
S1pRKBaVnQke69PE/BeONOzbGYtpWwN+2t9myKrm3W7ZFQu6t+WfO5lasO/X
ckDQ7ljwsgrk13G2gP3O4LqscCwkr7s8LtnRAve9J6kDhBUyetVeibdAWP/P
LjuRWOgvy/DFH2qBn8Lh+WXCtkox4yGyLXgws65pJxoLv2fLOY8VW6Cd+uLK
IOGE0ctudhdbUPvq3rbTYrHIlypSvXW1BXtzxhJCCDe48WzTM2lB3QPH9XbC
w433xpStWmBn16TOLB6Ln9s7s2WcWiB5OjH6CGFWiyMP97m3QFGrZFGLsEjR
U5UdgS04G/TX6ibhkxuWuLZGtOBx/V0BU8Ka2pdG1hNa4Oq8hc2AsGlSzuvF
9BbQDjNdUybsOs/2gJbbgtQr0VtFCT87baPUVd4CnnhGuR/EejICWzg+1LZg
Or1srZTw2x7JoZLWFkRlihnaE+4SD3n1qrcFzSttNkKEZ+7NOsXTWsARd+V8
FfH89DVqCqFzLeD/avbrEuHtHJls7sstkDpXFdlLxE/KmGXAjq4VpgYHD+kR
Vsq68/LW5laoHyT1vyfif/13/T09nlZoGyy+2kvYTnXvOZWdregfOpnrTuyf
f7Qf60mJVkzE+dA1E/tbeEQ5bceZVjCkvW2SJ/a/0SPVfqtKK8727bS2IvJj
tHWD3D+tVmhpmqUFEvmz1aqGSrvdCrUT4hKpRH6JlQmndFm3YtHAIzaZyL9T
TJ62H+634s8tn69Pt8fCPAXMmcGt+PKzO0aXNxZuS+Su+KhWaBTd4RQj8jkC
68mhSa24sHbw7TSR79UDlbL2Ba2oMrhMd5kzFvw8p6xODrRi6IKzTvaWWEjf
ipXZ/7kVuhLZ4fs2x0Il99cGwa+tSKjd+TyeqD8HjZKEfwxtKBMYCjDZFItm
n2OtH/a3oUc7KN2ZqO9T7E0MT4+3gWm1wteVqP+MWBMZg3PEeO+MhNNvErzf
PEn+erkNA+pZIueXiet7pxy2e7bBqZSl7M48cf2BRD7LnjacH7beX9ZHAm/x
UY1jtDYc+KXhwEv0K59zjR7rc204q1YnZEn0s9zMP44X6NsR0/CC6WcrCcEU
ieEh3nZESKb9i39PgsK0Vy6jQjuk6IZOK78mwUWqtdHqfDtG3tNmeTKI/7/H
/7ldox1MWTHkwVQSdq7n8MdfbUePEt89PaLfrnINeR2ybgdXwujLqXDi+jMy
l/VJ7bj6Ny6xzJGEXeGzq68W2pEmckDljQwJb03cX+V/b0cy41umH0dJMD7K
fa3iVzs6jv4OPS5NQgL1VGkzwydkzXeeyJIgYbtQkPNX3k/I/dS+w5KfBK5M
ie/H8AntzwW5ZH/HYFOt2Rwl7BM+uW/0f1kWg9mVkeFu6Q4Exza3ZR+NQbFF
WI3aiQ6Ilrw2ETgUA48euXTK6Q68KojY478/BrwlidavVDqgv2cw2kQ4hjiP
Gay5GXZgr3CDhCB7DOJ+UPnFAjrg9e+3felMNFSXWvQcRjpwjff7p80p0eA2
eXTyy0QH/Lx4JZ+TozHcLiloONOBjxwRC7Jx0XDMDR5X/tmBZfnBWYen0Uiy
veDAv6UTD0+Yu230iMbyfG1Y9YlOqGktyhUYRSN1pqKR7UknNE9kjKbsiIZN
jJaoZUQnwo2uBRfzRUNGady1jtSJeEnvMy3c0WhM3HzQLaUTUvd5xxhZo7F0
6VrYdGknvlzNcspai4JcybJu7XgnfMfLwxqHo9DnfXjIRbYLwtL78+LTo/BC
uu54t1wXunw5OZRSovDfkP4TaaUuHDp59u1SUhToZDzwRbML0uq3DxjFRmHP
TOtzPVPielZuWaeQKDhe+s/8UFgX+O0nrufdiwKb0MuvExNdUOby5wlTicK5
K95D49NdEJy+nSukFAWHsBtNtIUu2OT/LMuTjwKVfvvL0V9dUG/i2z9zJgrk
yQDjQdZu1F47xph4NApSuZYtnce6UbYzs5JNJAo3p1UqOmS7se6RcHd5VxSe
iYi++iTXDYMOkZZxoSgsRw74tKl2QyxYqqGNPwpvXTTONBl2I0qR/e8cZxQu
Kkq9rvHpxu3I26+xIQqP3TbHvgvshgL9vxAf+ijkFk36VT/pxr83LDfb/kWC
RyLp1ltSN1h+aH1xXiPOq6wcAuVZ3eDJ+fdp63Ik2FTmmMryuiH8uj3a60ck
zrk3/Cwp7obFM3+zv8R5NXXJ41NRdTdqmBYPbFqMxH/UpYC8rm4Isc9lGM1E
EufuVufcvm4svvNl2TAdiXbVTNOc4W7Y/9IJfPMlEscqbp3LniLW/0xpke9z
JNaSOlcy1rqxX4gp8dhoJKT6cj6/pKdizWSb7JaRSNzkCulMZ6RCQjOGcWoo
ErU+SjmpHFTk0h+TKyTO1yF3i8yTxahwNP1+JaYnEjPnsgO27Kdi6wsJ1mBq
JM5vT8t0PkSFzbcEQb/uSDDURy5onKLiicfk1WedxP3JIRyloILLcdIvpYM4
nzv5HBFVpoJ1iyt/5adIuIg5Oq9qUcE9zmq/oT0S1D9WJNPLVATxlckeaSOe
p/N2edt1KpR+X7W+0xqJRU/d9TQzKn6KiwnONkdC85r6bk4rKkLG/eJkCL+W
VlRws6OC0/B8UHBTJMxHjvjpuFLR8uXl+wuNxPMV78+o8qBiwx5GjsKPkRB5
ItIo4UeFXoxcpzhhDzOBuYhgKvZFBrMlNURi6AwX279wKuzHtr/fRfgUz2Zp
y2gqXN5t+PayPhKkWXqd7ngq1DcaJMgQ1otbinqdTkXXDgUL6w+RyLefLuHN
oiJr5mUgN2H2C2N9nnlUyBzec+BdHbG/u/v+zBVT0fjQR8OZcONKu5B+JRWy
Cm4LRwhLtDXg/TsqvOjLOFdqI+GXXm0iVU+FuXxvcQ3hiUel3rHNVEi+ujsc
RVj+cm7axg4q1rd+DbAjTJbMqLftoULFa7BYh/DahuTp/kEquk1Jd84Qvj4Q
s0WFRoWwnSv5IOHS/LCDeV+o2PmxXX8PYd4gfy3BeSpOslFj/u97Ju72/t+o
+GFWYSBFuP3k/YhvK1REh6akniUsxWFbZPSXivYvKQ56hEO+mPc0MPRgLKi2
zoHwzFvj1aPMPWDSoiOTCKtGX9mRtLUHCYNKf+oIp1lrnt3M3QPucoeh34QZ
lFVuOG3vwdo1IyUZIh43BeU8R4V6UCzRdMiV8Nvvx1PURXuwN84p6QNhwaaD
dcUSPTCQYYngJ+L98IX4F2GpHiy8Ft/sSLjHRYgl9GgPzDqNNlIJH9PeduDX
yR5ofJDxBLF/zyS2Xrwt1wO3L5IeuYQX/220bVXsAcvSK7p9xP5r9qyFy17o
ATs9O8Mrwix+c13sej3YsNDhQyHyx9xoYvnhtR5w2BRsvPL/fDs2uH3SuAcR
uu4MPwh7jDcZVt7tgeFZPUcVIl+Xz72euOPeg4mVpG3KRL5Xps7G3/fpwco+
8QMsRD14MUvq+gX2QE7RrLqTMFt71ruUiB7EsDCYuxH1tOfGG/Lwyx5o++9x
30HU41zNwuX5rB5IBJx25CbqNX/Poa1reT3Y//PXCGdvJOQWcojC6wGX7Cle
kf5IXHmUp6/X3gNdE9+esGEifmNL7Le7e1C50mhQQfQHmtKRevv+Htw7bqs+
T/QPG9aC42ETPdgXHGhuOk7kY3whV+OvHoir7TROmopEUVlJM4R7Iab3ul6F
6G8PhX55a+7pBWNA4NHen0S/8zx52uhAL3ToPszbrkSiWbXs1cPjvaBz/amU
/5vI555yv6ILveD2S5f3Ivorz3LVuQMOvSCN3nO6yBGF/mvrK7L3e8FX96Jc
gSsKyVVyOapuvUhP/S4hxxMFSV+KkLlfL0aWIp3Pb4+CEs+738lxvdAW0wlO
2U28f47UFvK+74U/Pd9B9yNRMD+2O/lpQy/y7hYwMR+Pgv4Jt2DW1l6I7Gie
ipGJwulTx24x9PXi7kjVm2bifcOgkMq+sNCLMnqbvsDzUQjT9rGsE+jDwmwQ
o5ZxFDLtlHY7OvTh34R02OfwKCQ4JG/5er8PBlsaBlUioxDquLZ891Ef+Dz6
k97ERMHuQWHLjYA+fPYss39KjoKMh5irOrkPvsVn81KyolAbtpEq0tiHwa+z
kz8/RmHkTW3wJ+F+tAnufriPJRrt8xvnjuzth+zX9eunt0ajWlJZI1KyH+6n
8mp1OKORnFnHelWmHwsnQwWe8UfjVvqH0EGNfkjwntmjsz8ak4kNYV/u9yPR
SFK3QyMa8yHNEX9b+mHOHcuYHhWNP5Zd8fseDmCYt+kA//EY6J0weirlPgBN
+7+v12VjkEU/6XfUZwDtC+9dvsjFwJi0Yn/2yQAuLppM1KjG4F2dgKr2iwEk
1PPIJxvGwH+3yY8HjQO498ba5KtPDLip8xoNAoNwz0jyy+2JwQF5pnXzikFc
MeYpkyW+58+/ELbI4xvGyVeMQnRb4nBf6IbImOEIuCKe6FTbxuPWJekrgyYj
8Oa/qvfbMR6a3vRBPeYjaPPf2334YTz2TKcstdiNoDrr3IlYn3h0FU5Vl/uM
YE2j8KVqbDykNRxuRGaNoMXq7LBoTTymHvomnF8bwcFgKYFYzgTMXDlw5znd
KAKXhqcdeRNwc5GbYdeGUThK/dK5uCMB6qKfjwswjyK7vL/7u1gCRAL9Ezm4
RjGwuXCY92QC2vWa//srPgpu0RiOHKMESM5d3tJzcRQld6dKV9MSUKqnQQm6
NIrHbCUN5ZkJUKxSuCenO4r8La6jzjkJuP7k0ECa/ii26bgwj5YmIFCa5bXj
7VG4zTjcdGpKwKRjpRqXyyj+zWd5pH1NQPJfkaCLqcR6fjGyTR1NhKQ5vxz9
y1FY+a4n/JFJREkr+7fCV6O4PvNYneVMIlqT1q4J5hDzne6Y41JKxF956r7Z
slE8+60UPKybiOt+gR8D2kaxJCWWp+2QCG72Reba36OI2+c68CgzER1VQf4X
/o5iR9nmK0+zE/HsP3HGtn+juMp6gj0pNxFcjdc39G8cg9nSZ8lXxYR96/5+
ZRvDz2OOqfdrEsHxJ+7bDtExXKoqEfjdm4j2V8ftn4uPgVluKTVnIBHh+u1f
90iMwe6tlvSN4USwF2+aP3xwDF5PXc5kjSeCzd7uy3mZMSzppTX+nU8E6xfl
wXvqY9im/W7UlZ6M5qjR66sXx9Ax9Xu+bQMZIUqufY8vjWHw21SDECMZW17k
UgMvjyGL57/B9M1kbDba8SnpxhhkTHgkbbjJYO5crGu6NwbXWO7dbaJkNHgG
K2k7E+N9wh/eipMRIL3nPfXBGOQ/VHJk7CWD6YlB9dijMbA1lQdZHCCD8cKH
8hX/Mey/yU6NPULGRkp8jmjCGGy1JdgaQUb/GSXVEfIYWLrUs+/Jk5FTPjca
93wMfAuPcrcpknG9+CwX18sxlLDvHlBQISMve8SRLn8MnuUMofIaZPgdCNha
WUjcL2aQ781FMgxfSaffLxnDf6I3f3FpEetP8+xZqBzDnuuKhXXaZBgniJ4a
qh/D2aaSr61XyDgm0NxBahxD01TJv79XyWAhOVrptYzhaHPkdfFrZBRG1CU0
dYwhRPvJnKEBGUGcNsf9u8fQqJkibG1Ixs0w3laF3jGsUXwTnYyIeAZb/Csb
GkPcgXPmtjfIGGXmIDmNjkH2mFfezZtkFPuVSh8eHwPDe7NzaiZk3PJiuZUx
NYbvUp57GG+TUeryujb6+xhuO0tuEjYn48mKrpHO8hgCGk4ZdxG+7bT2c+vq
GPqrZVbcLcjE/l/c67s+hgJJqSnKHTImFn5SztHTkJNBg95dMsr/I+uvbaDB
qeUPdZSw2Z2vgfdYaHj12PI9zZKMU5MxIodYafhTMb1d34oMDtNzFTNsNGj+
2P2mjvDk2JRuOicNk1fOex/4j4zKG0/nTHhoqKx+Tgok/GxI1leIjwb6Qq+F
EcIWBjShPn4afLXUfKWsyTjTF1QcKUgDr4q5kRNhrqtHtS7toiGkW/t+IeGp
roEvW0SI9VZFdc4SrtLx8agXoxHfUQ0OO2yI+7dL8nvvpeHadMhlRcJ3NLvz
5PbT4ECLdLtNWK75kdpvSRoWgslTroS51faMFx2iYey5U1wI4an6Vlf7IzQY
S3x/FkX4rfJ9noPHaYg2+dsRTTjy/a7sKRkazN77G4QTvivfoJx6iobuuWcH
vf5/f4rd8I2zNDyIl1T7jzDPWf77O87RkJxsm69JeKb8HXuPAg0uVG+LfYSr
T1pmPFMm5uchW64RzxNdzCWvqUqD2B66qnrCVscq+ljUaSiq+HUjmHB1e3dW
6UUa1P5zT1UlvM160d3iEhGfr9be60Q8LVm26PLq0mBEL76eRZiSJr6n7jIN
xVKcvHqEeRTOrd7Tp6G0MbP5O7Ffd4evN4sY0HBh3Ek0hDA3X7iDx00atonP
lqQT+32nIFP50G0akjJ7fkkQrtKq2z5sRoOh5sPRFCI/LAJ+vz1tRcOHgM+Z
3kQ+VYptezZjTcO8j8bTKSLfON8dMou1o2G3Trq4CuGKVdMtK040rK/O3pg1
I/In2n047QENH6vbWY4SNjsSl6fnSkMUX9zde6ZksFu1Xc33oOH0LxXd4VtE
Pg/KploH03BR0pLViKiX0gd69wWf0NA84fvC0piMrdts1ZrCaTCRcKOzJ+qr
5GLqokQ0DeUT1UJ3iHrcQmE7O5FMw0r3AzE6on5vGuzjiEihYe/RWXRdJqNo
RXFcPp2GbycHZJ7rkXFD2iUw6TUxv7R6g7gOGQXPx7uvF9NgLqRU0Uf0E2a5
9QyWMhqCao9tdlInw6h/u1tpBQ2iqj0aLGpEf+PWFOF9R9yvNKBM8DwZBj6l
Np+aaJCJ3BH49RwZubs75T1aaXhq3NWiQ/S3TVXzPIc+EfGvmdyVc5bobz9F
KkKoNPT0Ja3qnCJjg0Uok+oYDUdEdkycP0rG6wu3kt8uE/mU6Vo6TfTbY5LC
cliloW0rXxeDCJG/bKMDlD80jBoV8fLuJqO904jvHd04lgPLhA4IkvHD6NqT
95vHsXDZIZSdh8hfh0tuDTvHESvMOljLQEa9HrvABeFxRFjWf/OkI+OSTGvJ
R9FxFMueMpddT8StNfXvjRLjxPnvkX3MaiL8/c5bthwZx9r7PY85Fon3U5yc
fofKOI7sbElfJd5P1x79/alzYRzhERZyxn2JoN2ojOhUH0e2yg/rKmoifoid
auu6NI4lFZNUq0+J4M85rtJzfRybfFcG/D8Q872XPDZoM47AzqOLNTmJ+Dkr
wDEZPQ7pi/f0bz5ORGTil/qE2HEc3nfhRN/DRBzVKnTXTRiHAO+8rsb9RNjn
X/xa/Xwcxw4PmQrbJWL+gUdrfNY4MlhXXfxNEvF502SIds046kzf3VJVTET3
rjyWqnni+l8etnUMiSjSPb8hUmkCOiy3k5cdEhCgXuoreH4Cby6ea3xskwBD
xX3MaRcmkJW2dHKDZQIYjm7ZWqw5Aadkk190JgnQ5Grj7dUnro/UCWjXTMBU
+5X9gtYTGMo4dLh2XwIENM21U6MmUCVPjt01FA93Vd+kwskJTCvo7Mk7FQ/h
IbXeFN/PqC/K5lYcjcUpGZ9I/iOTEHAw4F1UJ8FwZ9sqfeckGCxbzaTeReNn
YyjNzvML6MjxYx+I7wPSRmNHHbEpbBCpPfTkXATWb/Md/7RnCilJyzVashEw
fd/+U2vfFGIaq8a2HomAtJfi/YtSU1gwLE1yF41Awz+Jh6onpxDvbrnvJGME
Vn5/d5fTmEL9rsb4n43PcGUpMHi/4xScnRdTbmg/A/dw0QuG2imMJzRaPNd6
iiesjx6VfJjCr9SeKx4qT7H5tJL+fx+nIJnrxah/9ikYSB1bqa3E+JGM20v7
n+Kb9tcHr/qmoLTF9kjjpqdor5PQuvR1CkyUkFcby8MRkh3/J1FgGn8/r8wK
CIaDefAWVUdoGisN8RULnOHw2bw/j2n3NIpvzy6WMoXD1aLU3F58GjWL3vY3
J8NgKdz9SUl6GgqmJKpWRBhUo9gyZpWnkVP/oEh7+gk2PfLUk7Wfhj+fqESK
TygKl+ZWKfemsav5XeV221CYmusnqThPY8tnhsgH10JRq3VoRtd1Gl9/5Jou
HwyFj8iQu43vNMhq3qufu0OwseHk65TYacgMVrvbCoeAgXuRnq1mGi4/V8jf
04KQ72/wMrJ2Gl46o/mGoUFEfX3Q2FE/DY9TeqaZjkGo+ZwYI9E8jXHRDf3f
FILgVap+UJFKzP/kNOnIcCDojV/qP5iZxh/Ks6Jz7IGge2WcQ+OawX8vVEVF
r/vjw1yPTdK2GST65tXqn/ZHiLS2lOH2GaSdctY2F/QHX6lidrfQDC6En6Fn
HvaDVL3E6waJGSSF7rYxuuEHw8/f0t/IzaB2u0c663VflAn7kx9azoBnk7OZ
8kFvPDajM5axnsEVamvoMLM3lF65CP2wnUFDD+mG8oQX2qX/S7B2mkGmwe7o
h3FemIJ23E2PGUyYlGi5bPQCr/GOaJVowoaLx51bPeAQlxPKVTODKlfvjb62
bihZi/OvqZ1BxliqiLKAG9aM/Twd6mfAcWHPnZBaV/iLGjl1NM+g0m30cDaf
KxKyNhs965nBIbdbv3eXuqDurZkk1/wMfg0EKvCNOWP7+I4mzu2zWL3bUCnZ
YgcjZaa6dwKzEBu+PnnAwg4vXn57ay80i0Y//t3RdHaQ/O9j/ieRWRR829ap
ddsG8j+d454enIXlc9p2dX4rWDJ13OVUnEWzGoepnpopqg4EMHPazCLUSywo
u0EFJ7r4Wp7ZzYL+Io/t2nFF5Lq9fMpzbxajidpXM88AL1o+CGx/MAuO6gev
WaulEWC76eAur1lsiZgRe2O2j6JT4KV9MHoWcrS7kwdu61C+nHoUd+HtLB5p
xTkz2t2l3BxnvdFUPYsV/rNWhzwsKf3BCaIX38/insu5S9SnVpTmwYqsSw2z
0E9sfJFeZk3Jf/z77dUOYj0ub9zrt9pT3Gruj5tNzkLUx2haNsqJwqnmIOnF
Nge/UU2/mwrulOR37FtOcc7hhW4iF765U6Rls6eXuOfgcy6GL0rbg6IpMZVu
wj8HoTtScrwbPSlBjMbC8mJzWElMhb+tF2Xj+wu8dKfm8OPhY+WBm76U5dPC
dI/N5qDNwiEmXRBM8S14O3z8zhw6jl7U8BEKofAcMKyat5yD48WiPpeAEMpR
gZiHRnZzUD26oUzjZijF7hfrzzOucyi8YPI2ky+MMl34a/pP+BzSHw6+YdF9
Shk82N7pUjmHa9zKLJvEoihJs5yPNlCI9d2jLdJuRFFuvdLdE/puDhs/MzLw
JERRpsV6HiR/mMPfqht77LdFU5Z3DAvVt89hYKFNQIQ1hsK5ec6C5/Mc3t66
61nAEktRmWRae7N1Hp8CA08fVk2ksKReSDvJMY9db3bpSYUlUppNgjVruObx
UOPdnSBqIkV3iO15N988QhWPTN00J1Nudm1TWROeB4eCbHN4UBLFtUY0/MKJ
eZw69HhvyrdkSi4ZYhPG83iT3eDMey+F8v3hdyYTk3nsO8icSZeQQjlx9eXs
0O15pB4+s0WoLoVSwc5e0HNnHhb/flfP8aVSPngMyzc5zCO4ezl/hpJKGbj1
6Ea+3zw2NQiM3ONPpzDurYjzeDOPZ2WVBWLfMyhGOSc4hdbnUcfNs8PkXA6l
+Povtna6BaiPnlgLe5hDYWMsZ/XesICTX0a/LxfmUKoNzzJPMy8goMBk5vi2
XIrIZqV/hdwL6N2XV/A9OJcyaao9r7FvAf45d+6bPc6j2Aj899FNbwHbRVbl
LzsVUDx8n3sOZi7A4mnkwO7oEsrW+0xqJtkLuFBz+sn9ohJK3B1rrsmcBRzZ
WJDX1lVCKVCXTflauAB6P+u/ntyllEnOT7UMlAV86XwiNhxeSlEn0zHv61yA
lMrqwExQGaW9QsTKsGsBcbH//ymj/A9QGEjh
           "]]},
         Annotation[#, "Charting`Private`Tag$50260#1"]& ]}, {}},
      AspectRatio->NCache[GoldenRatio^(-1), 0.6180339887498948],
      Axes->{True, True},
      AxesLabel->{None, None},
      AxesOrigin->{0, 0},
      DisplayFunction->Identity,
      Frame->{{False, False}, {False, False}},
      FrameLabel->{{None, None}, {None, None}},
      FrameTicks->{{Automatic, Automatic}, {Automatic, Automatic}},
      GridLines->{None, None},
      GridLinesStyle->Directive[
        GrayLevel[0.5, 0.4]],
      ImagePadding->{{21.543604850769047`, 0.5}, {7.940562114644081, 
       5.5859375}},
      Method->{
       "DefaultBoundaryStyle" -> Automatic, 
        "DefaultGraphicsInteraction" -> {
         "Version" -> 1.2, "TrackMousePosition" -> {True, False}, 
          "Effects" -> {
           "Highlight" -> {"ratio" -> 2}, "HighlightPoint" -> {"ratio" -> 2}, 
            "Droplines" -> {
             "freeformCursorMode" -> True, 
              "placement" -> {"x" -> "All", "y" -> "None"}}}}, 
        "DefaultMeshStyle" -> AbsolutePointSize[6], "ScalingFunctions" -> 
        None, "CoordinatesToolOptions" -> {"DisplayFunction" -> ({
            (Identity[#]& )[
             Part[#, 1]], 
            (Identity[#]& )[
             Part[#, 2]]}& ), "CopiedValueFunction" -> ({
            (Identity[#]& )[
             Part[#, 1]], 
            (Identity[#]& )[
             Part[#, 2]]}& )}},
      PlotRange->{{0., 0.9999999795918367}, {-0.1, 0.1}},
      PlotRangeClipping->True,
      PlotRangePadding->{{
         Scaled[0.02], 
         Scaled[0.02]}, {0, 0}},
      Ticks->{Automatic, Automatic}], {540.45, -87.12991940984595}, 
     ImageScaled[{0.5, 0.5}], {360.00000000000006, 173.9598388196919},
     BaseStyle->{Graphics3DBoxOptions -> {SphericalRegion -> False}}]}, {}},
  ImageSize->{
    UpTo[600], 
    UpTo[223]},
  PlotRangePadding->{6, 5}]], "Print",
 CellChangeTimes->{3.892178037582653*^9, 3.8921791681656904`*^9, 
  3.8921798479788*^9, 3.8921799150784144`*^9, 3.8921800132116785`*^9, 
  3.8921801588042707`*^9, 3.892204828425487*^9, 3.8922052112418*^9},
 CellLabel->
  "Durante la evaluaci\[OAcute]n de \
In[35]:=",ExpressionUUID->"25d41ec8-c0f8-4362-a377-06e32406084e"],

Cell[BoxData[
 InterpretationBox[
  RowBox[{
  "chlorifolia", "\[InvisibleSpace]", "4", "\[InvisibleSpace]", "\<\":\"\>", 
   "\[InvisibleSpace]", "\<\"M\[AAcute]ximo valor de la curvatura (en valor \
absoluto)\"\>", "\[InvisibleSpace]", "0.034390931752908124`"}],
  SequenceForm[$CellContext`chlorifolia, 4, ":", 
   "M\[AAcute]ximo valor de la curvatura (en valor absoluto)", 
   0.034390931752908124`],
  Editable->False]], "Print",
 CellChangeTimes->{3.892178037582653*^9, 3.8921791681656904`*^9, 
  3.8921798479788*^9, 3.8921799150784144`*^9, 3.8921800132116785`*^9, 
  3.8921801588042707`*^9, 3.892204828425487*^9, 3.8922052118666525`*^9},
 CellLabel->
  "Durante la evaluaci\[OAcute]n de \
In[35]:=",ExpressionUUID->"fa0adbb3-571d-4947-b34f-0c718b58fbdc"],

Cell[BoxData[
 GraphicsBox[{{}, {InsetBox[
     GraphicsBox[{{{}, {}, 
        TagBox[
         {RGBColor[0.368417, 0.506779, 0.709798], AbsoluteThickness[1.6], 
          Opacity[1.], FaceForm[Opacity[0.3]], LineBox[CompressedData["
1:eJwV13k8VG8XAHCJNtmSXRthIkvZIsspyZolslS20kJm7sy9oyJZUlIiRFLW
KLIke9YkRYWiovqpkC1bFKV3pPf4az7fz7137nPu8zznnGfDIWLvEW4uLi6h
RVxcC787loS/iBP2g80T7C1avAyQvdt1WRZtn+9+8BZ69dPxU8VCfqBj75+y
aAkD7BifujoE/SCqiubZhv56/l+uqIAf/LAXGzq+jAG3/1UGZ67wA/qmbSUZ
fAw4wSMx+nmxHziHGkevX8WAkdG4gZZfbJhkrTixex0D3p79pGbZzYZ2d5/j
EvoMaPgUMrznKRuGUww3djsyIF7F3Wu4kA3JHxgX45kMqKIxpoOT2GB7M2B9
YSQDItvuc82dZ4NZw8EGpSwGeJi/cu9lsEEx6uOvzloGfOtSjRFzYYOno0u7
UScDVM6dj7i8iw2p01cND43h86L/FMdU2PBx50+3x4sJ4EkbOseQYMPKltvv
uSQJaIoakuZws0H9Xfmp3SoEBPW2DO4cpYBDTYrE7iTgRsYG2bK3FKyhBsru
7iNgTGXicVs1BRWGvulW3gTECNwQHrtNQURWIsf6DAF5jOKPTpEUVIrkF1df
JkCRNrztKIuCn0mFTqVJBNROnSrkQWusf+k7jC6ys9yQyaSgZDTIS+YmAS0J
Tb++EBQIB/hxwtCJfZ7eLgwKmFtWPLO7he8/F0pYnqCg2kDv8VAyAe30qVWb
j1DgbJMzOpeG1+tnnHucKXhqLPW3+Q4B4rHup/3QjmFd/5tFd2aJXluB1pWe
aqfdJaA072SVphMFIDvDF4EW3nu2PWIfBQ0fvAp2ZRNw8pfKRvW9FPi8WZtY
nkOAvtdG/zOWFLgZXIgNzCNg1V+BFULocK8DN7PRJvIvr2dZUPCh9kxAB1qR
/jyz1ZyCCZ4D9Yr5BHx2dbqyzowC34/vPF6jh45dudWwi4IwpdFByfsE9Ewy
2nkNKRgI4r0V9YCASn5a9y0DCn53DtQVo6WqDn3dgi7qza/sQl9WYgy56lPQ
pFKhsaEI469welamR4HeHZ1txegcS+uvXjoU1Bv1nmwpJoDd/eNhvToFDw/X
+vaWErB1lnnQEc3NlrNfVEaAYcS/uVE1CqxfNApsQF8/4KEljn54N5zXAy0e
WRRGV6Fgs3T29//QmWdTbkoqUWB6LTjvZTkBall7Ogg5Cj6/Wk6//BDj1Ywx
X4nON+Jdm4kObH9WlyNLATkUkFONTqhYl9m7gYIR+gPzMfRHzXF7+/UUbDUy
rbGsJIBGP+SivYaCzL0u+xdXESArUFXUIUOBzL+nqZLouIO7lhHop+bratTQ
uW1cD7KlKRhL9As9gB77cHFEQoqCQr1GrSL0sIOZIEeMAq6KDIN91QTwfbhr
lYh27hld6Y3eVngqQgM95JNaGohOPhDCOSGK890nE5WJJjenvuoWocBDNdPz
O1rHLE6jToiCc1kiccE1BGwfnnXZj27YbdQfg845uir4lyAFR3OdBW6juwwZ
T1XR/Yd1Rp6gf5ptN07jpyDo0odHvLUElNypWRKygoK4o6e7Q9FcYlIPRNAX
XX2GYtEy8gbO2cspuMmsachAS676ltW2jAJWndtIPdqQ46O+ZikF0c8L5+bQ
h9QiXj9YQoGYcPklvjoC8ufjiV3oqPMfBiXRAWfjck/wUpAR7CSsjf4v7sHq
qsUUSDTbKPiiS9Q/5+9BcwTcNfzR9cnyu3q5KfAUsBIKR48tFWcuQ++8mK6b
ho5hStQ5cmF8ue7mr9CG/Ho6P+dIiDZvclR4RIBoS8iTcPSKWm03dfSMlbaN
FDonRlBLD310mPvIDg4Jo1v6bPegb01UXL76h4SEE7bAQmvKrhCRQ3MibRr8
0ftbZ26Wz5IQuCVM5Bxa4fv9e59+k7CygCEXh76tb/hE+RcJPOPZs4Voa94f
Zo9mSIhxSf5Zjt4s7dO2F53EFV9bi67JqHnvP43/d9yv7gV6siXDlR+99pz9
zGt0QJVHX/pPEpZGrOF0onP2hY42/SDhfLYb1YfurB8nDqBDrrwYGEJbeJtP
T0yRcGyaT3Ec3Tz5dU4UbRv6R/Q3+vNVldB7kyRo9998wkEfHzvDa4AeMZkz
4qonQNdTX8DrOwkH141kLUNrfJptnJ8g4fTdeKuVaLfxl2eS0MM1hs8F0c9t
mr61jZOgaBG6Qwy988hsujf6dJmwgSR6d4KdMw96UVIsvwx6Q2tUk+4YCfmb
bFU2oN2T/IPfjuL9shcD5dDfl6XpEOgmpdR0ebRjEPfkcvT9sNgkRfTGgzk5
WSMkCPi7HtuEFuVN8DRC13vOL1dGL+pukfr4jYTraczQzeg6Y4e3bLRo2oNW
FbRJmlq0ILq+q2pCFZ1od9gsd5iEyZeR/Wro17U/uU0WvGx9oTpayHSg9ssQ
CT0KbOst6ARbff8A9Nvm8w0LjjD4qymKTk+25tuKVmVtniocxPEdaKMtuN26
rcAC/aKJS3rBpbpDPgMDJJgX9fUuPL814QwtBL18inl2wecarw5KoRVP5Iwv
vJ9LmXanrJ+EzwLhWxfcrWzuZYte3LnEamG8+5V+y41+JYH9VFFvIZ76S9r9
F9DTYwNzC/FvLOC7sx49cNQwfuH7lP8OOFrdh/E7q3IpoX1bImiO6OgfxUBD
e0Trjk72khBMPN+ngGakx96PRO8XJYw2LozvSAKpgB7SzPi7MH8OYK7zuAe/
9ybXmHUL168VzR1AP3BJ/70w3ztVii7FfiGhYnuxsTj69jY7u81ot8kztNXo
3yYVkk2fMb6Bhl4hdMXEYP7cJ/yego/al6M791SeSkR/TiaWLUF7aR823oqW
WhMvwr0wvk02n451kzC4Vj37D65nm19JedzoTJtMtRk0o701IOU/EoraQ69M
otdrccu8+Yj7IfX0k0F0t66Ej+EHEnLPiSm0o0MWKcCH9yTUSBfYvUTrdRmJ
s9FSz9LsnqL30e413+siQSQgru0hWqy4ZZtoJwlW/cE1KeiWGfHVxe9I0Lzm
Xngdfd8lfNIafbl6x+mraIkf3fkRb0lgmC27EoLWOdqvMddBwjZaYLUHurqg
WiIJfW3rHjdndOt457wWetxBvMsGza791ka04/4dibMwRK+y+xn09RUJLWX8
upJoJVFXRgi6LSkqUhC9N17ZfQ16NvNfCS/61ZqlJk5tuH69K8KnMF861SrJ
vmzB63FeGk0L+bSxTL7kOearVMt7PuigIQcVW/Qj3cL9bugqTpL2eDMJcXvn
e+3QPloK1opouww3chv6StDD2FvPSOAyVry5GM3RtGGcf0JC1opp3jisD3wR
GnEb0K0WEmJhC/Xj/HxFXQOO57PSHIU+GOe8/M9j/P9/Mhb70DzJUU/o9bg/
xE3GRdGxgkFJTrUk/ArYaXcV6xlPlcjZsRoSDpWu3RGINuTZejgU/YUZ/u84
mtkho5NXTULk1N+hHeiGG7rz85UkOO0qPzaF9ZTr3jx/djmON6FOzhR9uSdI
Rh+dlSL8Vx0ddP+9SnsZ5utGvjtSaGVFFRdOKQnZ3PMe41jf9RYNdtiUkDDz
R+JSDHq352/HP4Uk2KvuTm7FfsKqxDshGi0ULe9Zig4M4e2SQ59882b6JlrS
tfWw9X2cv/SciGPo17G0rMx8XL+vww/NY3+y3v9go/U9zMeTXb2yaIOj01nZ
t0lQPrRN0RT7H9kpK99d6H5HhcFN6LdSE9q9GSQ8+ZgesBI9+lmyUwrtHG6+
sR37p/NzYfrRaSTcmWoJcEavS+Ut8EvG8VZ26Lhjf2aWmKJjeh3jo6nx78H+
bdgllOhPwPrkuvyCEjrWjJYXijb8MdGxFC3zoE2lJp6EH+ITk4+x/7sUO+ix
5RoJrN962proIKHwUJkYXN+rZUaEsH+02er5bOYSCd/nPkrkFWA98dy+IxL9
sqmOJwS9v5Pv8Xq06YlV9Q5oi4mMV5YRJLwnN975i/2rLUd20+1wEko5JZv2
oAsk2O02YRhfb4bs11wC5L3fihUGkqCqG75kFPvpucXffIIInF+XSFPfDAK2
+D3cIo7u+lZgqY0O1HObL2Tg/BFfZbnQZWf07/XSMd+wciyupWN8iUUmJr4k
HFAPC6nAfn/xp8Fkfm8SHAveXfmdgucJPuLL7UOYT0X6Djvi+aH4hNPFnn2Y
f4kXnJg4rNeVqg9D0dH6Mt4O6JPCIxOy6H3OpkXiaGtPCcYRBxICFM06UmKx
3ndllozsJYE88NIpJwb7C8MZ1182ON/SN0+VR2M/qG5svMqChLLafqjA847P
5e2jBw1J+DuhV2Z1joC1RXyz9vIkUL5LzFUYuJ8VH21hCpDQrB0dpeFCgMCS
8ZeBsyyofGc7WY7nLYcW/todvSwo9eDdakXD84NgmPTmFhYULHpi08uP8fe1
mXGVsyDF3UGS9Z0BBkrD1/+XwQK5GZ1EVjsDzwd5+jxX8f6eQ9tzixlQ6hxz
QecMCzQ1nI16rjIgakDe7KQ3CyycHGJ1GQwQd24u4Diy4G+O6Y07Zgww2it8
9ZIJC6Q3vA7ukmUAM+q0TKMWCyy3fz81N0+HPy9U4rnlWbCHbdBc30WH2Prp
Jl9RFlz/n1a/ZAkd1ErWTX/hZQGn4viVM1fp4NdnrAXTTBCh6jIyvOmQkKso
ntrHhIfJVdoxpnTY/l1+3hJt1ZVYz9lNBx+F/Y1/epkgdF+ZOIZu1qkdd0C/
0fPfbmRCB7viL4XLe5hg/7UtcXInHb5f9Gn1/cQER5W6pP2GdKj9ybaTeM8E
L9UnuXu06DA3PfnqcRcTNp4csKnTpINBeRLtBJrwjJdVQzdPvj9W24nv//La
TliDDqpNo5Ie75iQkELv6VKng6Vgn3JqBxN2NarxMjbTQSjlznYTdM/+9pxe
ZTp0u5jJjbUzQTJ1bfA+9M72VH9d9NlZsacGSnToEW407HjFhGx+6XohGh1s
/5YsP43OoxVzhyvS4VMTkbcGvaqxMoCjQIeVj5+Sx9uYcNwyYuWQPB14p9bc
4Edn5C1VdEVX89RdK25lQuap46ffbKSDbtqFI07o1MBliyzQ9ncd+OdamHBX
effjejk6/B9tJgMw
           "]]},
         Annotation[#, "Charting`Private`Tag$52439#1"]& ]}, {}},
      Axes->{True, True},
      AxesLabel->{None, None},
      AxesOrigin->{268.81153615061083`, 233.11727966027428`},
      DisplayFunction->Identity,
      FrameLabel->{{None, None}, {None, None}},
      FrameTicks->{{Automatic, Automatic}, {Automatic, Automatic}},
      GridLinesStyle->Directive[
        GrayLevel[0.5, 0.4]],
      ImagePadding->{{1.993356667029957, 4.182393311755277}, {
       8.760156223927197, 5.5859375}},
      Method->{
       "DefaultGraphicsInteraction" -> {
         "Version" -> 1.2, "TrackMousePosition" -> {True, False}, 
          "Effects" -> {
           "Highlight" -> {"ratio" -> 2}, "HighlightPoint" -> {"ratio" -> 2}, 
            "Droplines" -> {
             "freeformCursorMode" -> True, 
              "placement" -> {"x" -> "All", "y" -> "None"}}}}, 
        "ScalingFunctions" -> None},
      PlotRange->{All, All},
      PlotRangeClipping->True,
      PlotRangePadding->{{
         Scaled[0.05], 
         Scaled[0.05]}, {
         Scaled[0.05], 
         Scaled[0.05]}},
      Ticks->{Automatic, Automatic}], {180.15, -83.30394132906741}, 
     ImageScaled[{0.5, 0.5}], {360.00000000000006, 166.30788265813482},
     BaseStyle->{Graphics3DBoxOptions -> {SphericalRegion -> False}}], 
    InsetBox[
     GraphicsBox[{{{}, {}, 
        TagBox[
         {RGBColor[0, 1, 0], AbsoluteThickness[1.6], Opacity[1.], 
          LineBox[CompressedData["
1:eJwV1nk4lF8bB3BJKZVKdiKKn0poI6JvEWWpECFRydZiL0Uh24x9X8c2EyUk
S4SikezZhWQbCmMvtIv3ef+ZuT7Xc55z7nPOfe7ziFk46FuxsrCwSBA////X
smK2V04YHtvqkL9a4F8qnU1N0HFI4BD+nj5bcmk8lX4wLSH5hcBJ5E867/Bt
T6VrN/cUpggYYMlf49q9x6l0I8ufFVEClgheFF9eq5NKH5Alq4UK3EZFp8ee
hugUOpXnHClIwA9uIWxzjzmT6d7rXvwXKBCDH7ITTiVlCfQ9pyIDCh1joH2J
Wq6elEDv8HeY6KuLwaTR5UflDxLou1ZL58i4xuLo9NozVkig1/7LkPnQEYeD
F5pTst7F0zcuxB0WDUmE8sLh0qP1cfSEAXe14uVUhGlemQ14F0M3NqHlff2W
AaNe/ZN/oiPoG1a8L50SyYO7YkH+OntvesJ1I3NpjTw8SG32UD3gTd/1QfrK
Vvs8dIqcVo/98ZB+LKvnWl9FHhLjVruTvR7Sy7Liiktk8lFtlp1vIOFFnzk/
Xa7dko+mbkp26IP7dMOn8e9dNhXCyOr7Ckxv05PNfHSsxQrB0p2o5TvlQh/h
sms2PlwIfeqV+1sfuNAdPFRbVcwK4T7OPLM11ZkeqD/TwZ5biB7DN7EFo470
iiXVT0k6L+CwvHV847qbdAm9Wea74CIYNT5NH2O7RBf0OqVkQysCuW/ZefXZ
i/QtudRgjpIi2BZ9LOxNMKb/WXdeRm+kCP+cfqH8oCG9rbLEZfBIMRpZXogo
/NOhu8t5L/8aLUY2V6fM3hxeestmbm6Z4yW4zeppc/qCEd6p2Fm1G5Zg12cF
wVUdxii9Wfvy9s0SSBv/uFSjfRHpdfdMXseVgP+1bfNNRTPc8xpIPT1TgtHS
ExEBnlchPvdk9zVKKdgXqGuduWxwt0URCYtliHh4XPxuuSM4ZYpHG9a9wtUV
J1XhtU7ICJUL+Sv8CpQfLOK655zQrvNfr7n6K1zOOSFiyXDC3vfcLhJxr5B1
vvCayj9nDNXNPSlUeA2NjBSLCrE7OPX2MWezezn+BTcpBPG6YXCHWPFyWDnG
M0f6JPTdcPthsqlcejkoe1nOng91Aw3RT6Pfl2P98flrlqzu+FvxUPWicAUs
7x0QtBp3R94rU9fxigqIi5Sd2JbyAHxFWwdXraLj4HjJkz+lXrgU8tfgCy8d
3v1HqBJTXnhkOfq+VpqO0vaFl7c4H0Kap6ws2JgO95PLj+3xEKquV2J58unQ
eXHYuiD1IeSTjZ7EyFZiz9UP/jb63jAJaBr2V6qE8szdJ0M23nhw+8T2u+qV
eO5rzLHDwxtvdfbGmJhW4puof+afJ97Q+bfsLUKuRH2R1FORX964av7E7Olg
JaQpCX/MI3zgpyWUmDhRiTu/fKrvP/LBE/mID0GLlajSHT1qVeSDaU53bTuO
t9jv3W6W1uMDV/oZxQPyb2E6zswrFfJFyI7v3OWhb6Hp8qK9iuKL5xtv6OYm
vMVSXK9KS5Yv2n8NBqemv8Whul7pnFJf8LbXs3qXvcUV+nDnpy5f0LyTv6qP
voWrdR+fIKcfXo6oNbUqVyGi51D9ZVc/dJ/2/hZ6qgo/nQ45OPr44cfzN7w6
+lWQc004YBLmB4X7ilfrbarAErVBq+ixH0q3yf6ojKpCnUmpRWKHH8pOCu4o
ZFZhtki4xlLCH5+yjdQdF6pA2y93VVjWH3+2xN6QWa5CPbcxV8ERfygNbC7O
3vYOe7nXLzpr++PVnTVa6cfeYbwr2vWqgz/Kn3x1iYl5B82CTE/ZAn/0b5RJ
1E97B/27D2cHSv2x5HzzzZbsd7DJSXe2r/SHCsbWhdLfoX2F64d8qz/e9PSl
+E++g+0L1kT7KX8Mqgi8U/v+DkraXKby8/5YTr/AXMVSDamk4pyRX/445th+
wJOnGrswdXByDQn0dXV1rseroXU27m6FCAkMe7aZQ9rVeLc6SKNwFwksXSe4
Fgyr4aMpyhe2h4TjtPJLDjerwf979eLfwyRUKhZ+s4mrRpNGwLYybRKqbqQI
mUxXg61AdNOSMwkvJm7eNP9RjcJK6QyFuyRk2Cq9vsZSg74dYWlX75Pgb91z
0Z67Bm0iXcXeviSctthK8VWuwccE6q9fUSQoDg9NBGjUwEmIqv08joQ9V54r
hunWYIuW7+fzFBI2mmv3JljWYJNaZ4sjjYRWE3/+5yE1UAriW/3rORHfx/O2
L+JqkO35e+ZwIQn5RuKlpdQa+Mk/nLcqJiHKkG70rqgG3yeEZFNek3BB73fc
x/4aXN58rcy+joT+03Y8q/fVIqW50bW1n4TmuqNW6xRqMVcpFq05RMIbDY7i
TSdqoVw/plU2TELayUwDfsNacCZZWbmPkWBxfDh6n0ctZnk7JQLnSGAqGHIZ
N9diNZ25np2FjN6XOy3MemrxZLn/3cIqMhoPzxdYDNdivkHrSu9qMnIOhuvZ
fa+F0Jba9RHsZNjLNkT4bK8DVd0vMp+TjO+SKptz7erge/ei3IQQGcdGVOuC
7tUhrKO1O3k7GaSU0162vnWIUw95oS1KBi+3wdzOxDpU7ZT5myROhvyqm62U
6jpsVl7Yvmk3Gff6EsIDhOoRfVLF4NphMpbCFzdbNtQjqEVUxuQMGSe1/9Sd
+FCP4LU6jwfPkhGyluWh6FA9hgMP/rbSJWO7x4avnxbrUckuvOB+nojnhnib
3o4GcHxgqLwzIcPrpG4E7jaAVfTPrUVrMupXDE9v92kg6nHX12e2ZGx5bcry
N6QBioUyvDdukEHdb+P48lEDmCfyJubtyKgU8dTd19KA5SV2EbU7ZLD+ztki
JNGInL3igyt+ZAg1qy5AthE2P2aMv5HIOETr7bJUbMS1XosFZgAZVprsSc/P
NCLfx/fPZAgxfqKFhKprIy6csbquEktGuJKA0vW6RkiqDGYfzCTjKWe+cFh7
I0SS/XhisojxRzRWCvsaoa979uxSDhnzQberl+YaIbgwGPIln4wLfa1nI/jf
Q/pnxzDvazKEH5CulVx/j6qUMQW+djIO627X6Hd5T5wnsdCVTjLO7iqSWuX5
HsYefdu/dRPr0zQ8oxX1Hp+PxJ782k/GiLDKvcFX7zFrdWjgygQZWRULIWs2
NoF1k5KkMFsAqiKDHPbwNiH00+PrNPYAfLIS0z+3owlHVm7z798QgI2c5/gS
DzVhRVN2yYErAI7m2TRpsyZQhZVz7MQCIL9y5eX5503oefrB1vVEAHTOVPqo
lzbB69RkWox6AK4liZ5TqGrCzXqOugrNAEQoDI4Ldjdhdugu/379AEw4mAqM
/GsC3TFHPOVaAJIZhg8czzTjfCd5Y2xAAAplik9bGDXDMGVjv01oAOofcPMY
XG1GU4WEvkZUAL7zd+Yq3GnGRx8zE8nkAJzV0x1aTm5G7XeuAZf8AKyq0lIN
nW5GxteXzjp9AeDfks3p9aMZUa6kyQFGAGTM1/c5srTgtoNM1P2xAFz8U+di
wN2CrT3k0L5vASg6oP5YSLkFBsNz8zLrA2GdjnXZwS3g6HKakFIKRJPfoZba
Pa04fG1QNPRxIJQ2v2eNPNyKhRxfXe3cQDxNvKpgerwVySt14fzFgfB9Hkad
M2xFyzRFg1FNtP/IdOb3bkUsp9bIrlGi/d4Uvhs9rQgryMvwkwqC6oRP/lrV
NjRkmPBkvAqCm0xL481TbeiL6B3QqA5CvovAaJtOGyqUV9f+ag6CyHKeQJJR
G3R8188EDgfhN9eAj6xdGzzsF89fXR+MfGUFQ+OENjjscWMdMQ2GaMTU76zZ
Nlw6tmZ+88YQvLnqlVW40Aa9C+XPGnlDYH5wm8nrX21QjD8nFiUWguRupdIm
1nZcdzDddUohBPzbg1zneNthszZvtea1EHBlSy0cQjv41jGcMitCsKbaapoe
3o6akVK7x/dDMfVzaLBLrgM+vtYbdwiF46VNeJWWfAfIT8J2Le8Ox8OeY0/o
RztQnfqf0MSRcPCWpNhlaXTgiAOr6+iFcOJ7xHTpwaUOcG6QTXONDgdlsVtg
V0AHvP8aK95jj8Dpb80GzkMdWL5BMXUlRyBj8nUjZ1gnLqwpFRFIiATn9sy5
L18+4FLCfOTOL9EIuV5sTd3VjXHJ7elWB+Lw43jOF1uvHkgsHjm8UJWA2weq
i3jffYS1G6Z9hZIw9Lw6uF3sE55r82mpuqegbYZt+sB/n8BkZU5t9E1BpbS6
Toz0J9ReZZ3tCE4BNbtmo5HCJ9RsEv2pm5ICiye1of06n9DvwHORuzIFYyn1
4eN3P0Hx9j3jQrZUzIQ0Rf9r/oQ3B81KhYJS8ffGh6Td7n0I07n6Wd4vDQby
ZpEyXn2oDH5VKxGchmerxkgH/frw5oesyuaoNJgn/HRSCevDmFxuW3taGt7W
CJ7We9QHJ8cnm3lep4G84+rivcY+DHPXTIZ/TcO27hmdesF+rIzpsCTvpeIW
zVW1WbQftLwTGqUyVFTfWlHo2NWPogjr8Pb9VLiu3rqzX6YfXQniO/8qUNEr
d+j3nGo/JjZJ8+85SUVasPtjvpv9+GP8w+u7KRV7T7AvW7/uxzmrfQKHA6nI
z87572NlP+r3LcZJhVBxiFtXT7O2HzudH2nzh1OhPJ6Qsbe9Hx5nj+tNx1Bx
NnSP9texfhwPVI22plLh3HsmwY1rAJYpP2QevaSizCnmQMj1Aehe2psgxaDi
WN+RS//sB7Bb6ZtM2ggVVScH/O1vD6AgnPJ26ygVjXySvbpeA5h67/xhcoKK
/ooSL57YARzaqUW6tUAFC0dfU2rlACysDPqeraHh1CMxmwK+QVQO/DTm/4+G
QwmckrXCgzDKeN46KUXDjrC/Xz6JDWLLztL0sj00/HHrsmCTHoTkcucVHRka
cvUCzY2OD8Lmur+QxmEatq36ZvjPdhBrC2tZg1RpYPk5wM1lPwjpXX+XxU7S
MD3d2CnpMgiRWsrZl+o01H7M0NP1GMSFRLmxztM0uOUbn0mPHMR5XbnJkbM0
DF2uPKn5inifNDJ77iINTYa5q83pgzjzq+XrM1MaSrUpVc7Vg9BhXjy+1oyG
KIXbx5NbBhHJ51iXe5kG9c1SynMjgxBQ1Xdss6Qh5034wdgNQ0jQ7NxiaU9D
QtGD+awtQ5D8uabP34EGv+zrBW94hnDnt9K3dEcazOPUZJmiQ/is+nFVlzMN
W+1/7jl6aAhy+awvOe7ScHf7ZfHhS0MoGtsSWO1Jg4Wu3IX+q0PIHpZPf+JF
w1nfVUE91kM40FQh5/+QBsmJ9G/NjkNY/5M3U8GHhg9FzMpXfkMIuDWz3tmf
hsrxssXiwCF0qP+oUyAR8QoGSxWEDUG7lXfpN2Gfh/siMhOGwJdwst4lgAY5
HefLMc+GIL+reEk5mAZhL7Xo8IIh6KpX3R0jzF7IXRf0cgg6H+JvhYTQMMhX
IuNdSczv8Zua5lAaQj7//Wf3YQjWhTXqkhE03ONt3n+9dwgiSTWpLwhf00y1
shwcgl+dgqtKJA1KecebLzKH0OyzNV0jigamu3/yqaUhGPA2sMvG0DB5Ya8t
jYUBepi9DZXwla/bWEVXMyDa9582ZywN2jtHDwuuY+DxyBxtiHBleXNrPAcD
gzKxvGpxNMhfeHmdZxMDf+zvc6UTFg8kp2zhYuD9eot043hiv8QdFcK4GTgU
waf0nDBnuXH7Bj4GSJfvmbIk0PB7dvcadmEGyvnbTlAI2wdwpfmJMKD/iLJu
hPAXsb9HWMWI9gUlZpKJNLQZNN36J8GAyLlXLzMIa8wWrb0vxUBjbWT5IOFy
cgr11x4GqqLTDHgoNBwQIym57mNAnXfM6zThzFf2HxZkGQhwvIl7hIUNjOyd
DjAg5q8Yk0E4agbr5g4xEPzdzKuZ8Dqy1KNbCgzc3TG5aoGw546typOKDKju
WBDmSaJhsex3l40yA8caItsPEr5xfsRh9BgDq5+O7DhHmDHduP7aCQaqV9Zs
tCFsSHqRzlBjILFeNOY+4UbRZBVzDQbSc41ehRA+XubX03eaAdMNvV4Uwi/1
7ZxMtBkonOkYzSAsPW24oecMA/s5783kEC410KEH6TIQfnl9ZR5htQpVl2Pn
ifm9Lkn9v1skFP+bN2Rg/rJA8P/bXwyT7XtszMBIfAMpnfDYD4lwE1MGyKW2
0fGEnS8Lq20yZ8BYJLmQTHi5jutn5RUG6nZzjrkQDpRbn3P7GhGfsr3sJcLc
iSvmUtbEfhU7RhwnTF31g6vfloHY2RYOsf/He2O6NvwmAzaKp6j/iPUr7Rhx
V7NngKMvWb+b8MmjvTI/HRnwX5+wM4dwa3rrSLYLAwrMNTwPCI/dLtficmOg
tp10hYuw80Dhcs194v1MnTc9xH7/U88qdPNk4PirSbVEwtx8cYLDvgzovtJq
2UKY6hXSEkNioOLcWHctkU/STB+f04EM/Lq1abMbYbUyh8m8MAb83MZ4Ooj8
bBGzTr0WyYCdWwLzHuGLQZf0+WKI+Qh2zwsRdjbVfOWZyEDlI6mXF4h8p/4T
DzqTQez3QdqBNOL8SFsLHFuVSeS7yZql/wiXtGyeL8piwLO/Z1NuNNF/2pKJ
cB4DrJmR254R5/Hfie7dU2UMuDn0j3oQ5zcgu2kgtZwBJUW+/RPhxHy2vYvU
pzOgp9bYrUtY+kve77JqBl7XLSjxhBHxkQIbAloZ+Pyt7qkzUT/GZr08lDuI
85vNz/E2iAYnI9f9Xz8Q8Q2t791AOEDqWqLRJyLf+osa4oh69LJR+brkKAMv
5B2UfYh6tm3z13XVfxjYoGmVWUDUx46KILLmPwaK3M0bezyI83FLYm3rCgM7
7Tm//3lAA1fjxdWf2IZR5X3nxpH7hP1r/s1xDqPtogp3BFFvt/ylzAvtHMaG
fYaWRUS9bss67ESTGMasufu2Z0Q9jzBum5OUGoZ65JE5qh0Nm1+umdm/bxi3
2LbL+9wk6oWT4/gphWFkHrulvtOGho3j6v0u2sPouKIUNUzcH02xjIu/zwxD
o+iPXO4loj6evN/rqUv0F7hqlytx32x4lN8daDiMyYDdW1lMaOAwE2pPuzyM
23fNdRfPE+e782vNexci/k/Kz69o0sBGT8rbmTyMaD/Lt6YHaPikfPL0UOow
+Drlr76UoyHv1TSDQhvG+Rd/1ThlifV/qcLFlTmMnAoGo3gvDQW5Q7dZCofx
mqY++GUXcR8l71QaqBuGtqy+WA0vkf9uOdVxC8OYFyvnzvpFxc1Dr3vXa4/g
RKBWdU8xFZVtXc9Kz4ygzcrRLecFFTx2X71sdEew/tl1d48CKuiPJSRrDEdg
mXzCQTiXim18Ec4Pr4zgtzA1QiODite/LTf8vDMCM38RnnNRVGygc6p8oY7A
9UyJsY4dFTmaFtQ3P0bAJSXF2SFKxfcpwS1jcZ+xuV3a0XNrGorPn1odc/IL
hv6y/+5vToHXaf+0orEvWFDbd6K/LBkd5raX5Ca+oOP5ti9TxcnYdUdb4NnU
F9Q3FHEsFySjkbY1Ov3rF6w9aza7OzsZ3H9TSFF/vkDSSuUSlZKMp7kv7Rw5
R5HT0CzO8SAZbVzMo9Lyo7htvt165HgyxHe//5V5ZBT3/wranlJJxh08L955
dBR+Du2KeYrJELx1W1bo+Cgs7n4/Tz6QDMsalp0cWqMQsDoeZ7IrGb/uCnAw
zUZxRM+mg7wuGWIDWh/T/UdxItvWh6czCUFVR/MMA0bBucl2S2RrEuYzpUns
waNoT5HYuaUpCVXOnIduRoyCy06nj78mCZbrOsIPJI3iSWhjoUFJEp4eNDn1
Nn8Uh7NtX7smJ0EmyOblYN8oaF8dkmyuJyHOwTg0YnAUo6wKbIbWSVgx0LRU
HR6FsT3/svq1JLSJ7uV6MjaKL2fs0g+YJcGpeNbO7tsoRrouPZbXS0IR447E
0toxUO+c+MxUTIKSgl+MwIExfOPpdJ7dlIRuCwH5lENjuKCWoey2IQkuYc97
diiMIcrq2Mra9Ul4NvpRUEp5DH9Dpmz2siVBJGYfTV5jDGx66THxfyhg/dad
e/4i4YTx9L/jFLzP3l0X6jOGm6znU0aqKbDtfmO71X8MHwUPmtVXUcDGasAR
Sx6DaeVkQ34lBcdMPM8kh4zh0UHnlMByCvLZOzuz48YQOmfYebGIghjLB4y6
7DGYe86S72VQcEmk9feqzjE09r/mIZMo4BRwLn7dNQZ3G3H2WD8K3m7jcbrz
cQwp2emhj30okFxvymQOjEFT0Eu1xZOCuYWx7lbmGDoiKekqdynwaVh+kbI8
hrHT/xrDbCl4elvGXnHPOLpkhYzf61DwvTF0xNF7HJFnDNh+CVDQv6HLdsl3
HA/e3GgI5qegSkd4jkwah+elDs4dfBREtGT/TQ0eR+zn3F+a3BTs6ajjbo4l
2gdzGD/ipMC8d9Wp3dnj6Nt/PcJsNQW143dyhjvG0TPqLVsxnYhnUhX77brG
cZs31+3cVCKir7OV/uoZR81/d/iHJxJxZSqqevPAOGJe39rDOp6IP7N5Ayrj
49DXC3dXGk6E7I+JzZS/4yj66W7n3pWIBDbz2/q7mPBjnnebKE/E8jW+w+2S
TASXNUmYvE6E5bu27+d2M2ETFNNRW5YIOR+1u2dkmLil9Wg56WUi6lek3E8f
YWLQ2cVYOj8RP/8seB3TYeJzzknqp0eJuHQx93jFWSY2emyu2kVLRFWZ9Spl
PSY2sJfuvJWWiLB7vT6KF5jY5+txez4pEZI/3vgfusKEN1fMRF9MIi58Cwze
c5uJo8epg7ykRJTrqulkuTJx48a/ZRm/RIjnL22UcmPC8EB/uJpPImbtHcIk
PIn4lxSbr3omwn/aIHJHABNuqZOKTq6JKBoXjedNZmLvwVM1rVaJ2DZY/Ii1
mol5x+v9/50g4tno4VFSSzgF5zyOJYLj6EnjWw1MKDosOzcdTQRrQsem7hYm
Xh2q9DSST8S83ty9rF4muC2CPET2JqKtRuqc7hwT+bX3/c23JUJncW73mnkm
mFaDWepbiPUSL2F7tchE6hnGUYlNiaB7qb/a+YcJg+38hs1rE/Fc0ULiJ9sE
YgykOem/ExCSm/Q3RXACe7YPjvIMJmBdv0W3/vYJaHZFTbl9SoAfx54C9h0T
0HrKXNvVnYD7NqXWThIT0J/NlnBsTcANsa72k3ITSC31ilSoTMDpWM6nU+oT
mHlVd+5nWgLWeHgbKDpNQH3gfmm8UQKKvk3/prtMIFilc27N+QRYWhunabgS
/UsGfrx+NgHV52Qnz9+fQFYZw45LnRhffMDL3n8CmWlNLl/2J4Ct/khOeuIE
IkttBd3XE/0pZ+juSZ7A8X3RXxTZiP4KNv/ITyWep37ln12ORzVl7Pib9AmU
mEfdOrgYD1+7mO6PuRPYlk9xlh2MB+u2r6s4qyaQQhew+ZQXj0KyaWZM9QRY
/9RMdGfFw2KpVkeobgJHpNq8a9PjUTWaEi/VNAEXyVVJnvHx8CnV3qfWPQEl
FSlOXc94rDLPNL43OQGT+IgCS814sGSZ541wTaJ6Y4lO6Yc41E732KfxTIJP
bP7tyaY4hMjpyVzin8SI56+KN+/iwFeqltu1fRLkZesP7oVxkKmTyqmXmsRy
dLvKlvA4XBqdf/L82CTuPNj5NfZkHHG/3LK+eWISi7WvR6aV4sC8NSohdXIS
E5MqnrL74+Cy2JNB05yE0mWG/N3tcQhaXfEoxmASJr1XLm36HosyMXKq+41J
1M3mVStSY+FpxWKuYDcJtd9PlpVjY3Eyy237osMkauKdfu0OikWb3K1kuzuT
GLyznFfpEgsm9ChXHk5C+HNx04B6LHjNheI04ibxgW0h+vVoDJwpeaFcVZPI
ezLxa8+2GJQsUchV1ZPw+/XM7eaaGCyZk7yd6yaR5n64NupnNMg7ze50NE2C
OdKlHdsXjeRnHGZRPZPw4ECj9aNo1LyxkuaamcTTR1lUsb3R4P8s9H4r/xTc
12j3/icVBTN19pq3glO40LDdex1fFB5lzr9x2j6Fdxmh6k1roiB9q6GwXXwK
z6yO5i+NROLEd1dK5L4pvNfa/PlfUiRusHdc36o2Bed0TYrtukhU7A1Yt9V+
CuyCa5MPxIRD/gNfc5TjFLLdSveJ2oUj/0FmJLfLFNJTxs071cPxqLlWkP/e
FDaJPP4W+SMMAQ5r9on6TMFIyU3kmmEY9F/46O2Lm8LZ0/e15daFYlzJg6L5
Zgp/vndsNDwRhCufN15+X0nEJy58+wtXED4FJ+88824K81TSVfkvgWjqf/1M
t34Khfu6FMVIgSj0/PPGqGMK6lSJfs66ADyouvvZamwKKd2TGXtUyNiq5Szt
wzmNO5Icpm6/fUF9u3mD0tZpcHZMfvN44ws5xdyJb9umwcgtuHnY1xdnpZhP
rgpMQzp4o0f5Bl8ErTUXO7FrGpI1urb/CfiA7Z0mL4vSNEqddV4ZSDzEj6Ni
LJ5W03hIm3qQynYP/fvaOt3KpzH03uRNtPEFpE1t9VhNnwa76vdHYhsMYJF1
XjL07TQWrjlPerzWw8SunnvU2mlkkaI5NPZq4YfQ4Pa6tmmI+5XMnffYh60c
0zbco9NosVEYrVt/jq4xxr70fNMMOmIGz3XV3KTnp2LXF/MZtH2L7Dr4yptu
lie/dfvyDGQsFmX2lcXQH/rTvPuzZyF4zSpj5gKNnsvcnsSpM4dS7atCXfmZ
9IAU/yuDZ+eg/Uh3peF9Jt1Sf0biud4ckceCH56PZdKFy8vzzxjNEd//a8tP
CT+lB4Wb1oZYzEHk+r/nhaSndFv5xG8cbnP43Kg+pGecRRf34z7N/mQOHRbC
VP7ZbPrykQebep7OoZ5Jb/64NofeO/O540nOHAKntviQRHPoEUYvzDQK5rAk
eDQ0WzeHvrJH38W/fA75i5tneApz6P3t4amrO+cQWWat7u/0jF5K+nmts2sO
Whdkl8QDn9Fjjl7enf5xDrtazsjnUZ/RtR/LFKkOzoGuvlIQ3fqM/upec4P3
xBy8fh2gRkjn0uP2HQ7Xm54D8VjliVou3Wkk2UBsbg55nfHBORdz6VI6t4Yq
F+fQkFC+6B+QS2db9SEj4uccaqb2uJim5dIZxUdvXPkzh9VqtrZiL3Pp5TfS
ZeX+zYEUd2zDx6Zcerzohu8rK3MYcY2J8fqcS/8f0OAL8A==
           "]]},
         Annotation[#, "Charting`Private`Tag$52474#1"]& ]}, {}},
      AspectRatio->NCache[GoldenRatio^(-1), 0.6180339887498948],
      Axes->{True, True},
      AxesLabel->{None, None},
      AxesOrigin->{0, 0},
      DisplayFunction->Identity,
      Frame->{{False, False}, {False, False}},
      FrameLabel->{{None, None}, {None, None}},
      FrameTicks->{{Automatic, Automatic}, {Automatic, Automatic}},
      GridLines->{None, None},
      GridLinesStyle->Directive[
        GrayLevel[0.5, 0.4]],
      ImagePadding->{{21.543604850769047`, 0.5}, {8.760156223927197, 
       5.5859375}},
      Method->{
       "DefaultBoundaryStyle" -> Automatic, 
        "DefaultGraphicsInteraction" -> {
         "Version" -> 1.2, "TrackMousePosition" -> {True, False}, 
          "Effects" -> {
           "Highlight" -> {"ratio" -> 2}, "HighlightPoint" -> {"ratio" -> 2}, 
            "Droplines" -> {
             "freeformCursorMode" -> True, 
              "placement" -> {"x" -> "All", "y" -> "None"}}}}, 
        "DefaultMeshStyle" -> AbsolutePointSize[6], "ScalingFunctions" -> 
        None, "CoordinatesToolOptions" -> {"DisplayFunction" -> ({
            (Identity[#]& )[
             Part[#, 1]], 
            (Identity[#]& )[
             Part[#, 2]]}& ), "CopiedValueFunction" -> ({
            (Identity[#]& )[
             Part[#, 1]], 
            (Identity[#]& )[
             Part[#, 2]]}& )}},
      PlotRange->{{0., 0.9999999795918367}, {-0.1, 0.1}},
      PlotRangeClipping->True,
      PlotRangePadding->{{
         Scaled[0.02], 
         Scaled[0.02]}, {0, 0}},
      Ticks->{Automatic, Automatic}], {540.45, -83.30394132906741}, 
     ImageScaled[{0.5, 0.5}], {360.00000000000006, 166.30788265813482},
     BaseStyle->{Graphics3DBoxOptions -> {SphericalRegion -> False}}]}, {}},
  ImageSize->{
    UpTo[600], 
    UpTo[223]},
  PlotRangePadding->{6, 5}]], "Print",
 CellChangeTimes->{3.892178037582653*^9, 3.8921791681656904`*^9, 
  3.8921798479788*^9, 3.8921799150784144`*^9, 3.8921800132116785`*^9, 
  3.8921801588042707`*^9, 3.892204828425487*^9, 3.8922052118666525`*^9},
 CellLabel->
  "Durante la evaluaci\[OAcute]n de \
In[35]:=",ExpressionUUID->"0d3f27a5-2534-4b78-8294-0199c2d77648"],

Cell[BoxData[
 InterpretationBox[
  RowBox[{
  "chlorifolia", "\[InvisibleSpace]", "5", "\[InvisibleSpace]", "\<\":\"\>", 
   "\[InvisibleSpace]", "\<\"M\[AAcute]ximo valor de la curvatura (en valor \
absoluto)\"\>", "\[InvisibleSpace]", "0.04469865106038357`"}],
  SequenceForm[$CellContext`chlorifolia, 5, ":", 
   "M\[AAcute]ximo valor de la curvatura (en valor absoluto)", 
   0.04469865106038357],
  Editable->False]], "Print",
 CellChangeTimes->{3.892178037582653*^9, 3.8921791681656904`*^9, 
  3.8921798479788*^9, 3.8921799150784144`*^9, 3.8921800132116785`*^9, 
  3.8921801588042707`*^9, 3.892204828425487*^9, 3.89220521253837*^9},
 CellLabel->
  "Durante la evaluaci\[OAcute]n de \
In[35]:=",ExpressionUUID->"8caf4c08-87d8-4da7-9c38-2cc93fc4d8b2"],

Cell[BoxData[
 GraphicsBox[{{}, {InsetBox[
     GraphicsBox[{{{}, {}, 
        TagBox[
         {RGBColor[0.368417, 0.506779, 0.709798], AbsoluteThickness[1.6], 
          Opacity[1.], FaceForm[Opacity[0.3]], LineBox[CompressedData["
1:eJwd13c8Vu0bAHAhmUmJUma2UNEiuaisXlnZiiipPIM85zxGyYxSQmW8skJR
ShJvqSgjysiIIjMrJCNS1u96fn89n+/nc55z7nON+1y3tCvN8hQ7GxvbxhVs
bKzfolPtya/GmRAV0egtt0yBHvrmwkA05/HxgS60fhXztR56p5jYVDwbFWL7
Xz6s/MEEqxSvz9zsVDjjLDpZO8YEJ/O0iQFOKlRycsh/GWHCcvHnwWu8VIgm
WzOHB5nQdc36bOJ6/H+tZv9gFxPWPnNTKFWmAj1x6CN/HRPadZVD9KypQHJP
5AyWMCFZsfA3nx8VrpocC3mey4SAH9FhJslUOCW63bUongkxF51fzZdSgcbn
0ngzjAmKHpP2+3qoUOunPerpxQRJX0rNdnYalFW26rMfY8KthcAt12VoIOgr
+d7EmAm684bO9bo0eCDXcUlIgwkJwhbJx4/TwEn0pNF5cSYwCg+IZvvSYFFK
sPXUKibUPypjcsfRYKi8G+NDgljw+dFPD2lwQtB97EQrCf2F/6quK6fBF0b9
DfsSEkIl03NnP9OA/SC/B2caCYHb+r5zjNFAQ0tI8k4qCUuT6zQM0OYCfHU7
0bQeJ7sIdOOaBYHTKSTYrxHdzf+DBknvHsjWJJMwO3Xi4NpxGojfEXx4NZGE
DEHhBNEJGrwM4nPgjSOhxfvyNNcvGhAJBrM/w0jILgtZQ87j/aS3ll1A/2tZ
v1iIXvmuIYgPLaL29/UU+jU1YEw+lARO7faXlAUanJRJdDkWTMJ6q8WsE4s0
cJWwr6u+SIJP8LKC3jINJqqMVyaRJDx3MHemraDDuS177BXPkDAWrOpfw0mH
9po4mZceJIRP+Mj3oqPM5YbM0Klpw6/m0AfvrXYlT5Mg9Nn0icJKOjzVn5es
OoXvN9KdE4peOXiwwtWVBO/QJz1aXHTg3872M8ER4zVm4pCwig4/7Qa3bUXT
prki8tCtbYq0UgcSjvOUpr9F/1M11DNgT8KEg0TiGPpGn1nSDjsS2BTJeF1u
Ojhe7PT8cJSEQpUrjb3oIzNxjX9NSbhW9FJDlJcO90x4Y0PRHXmmFBW09LXb
ZqvRHy13R+uiWz5IvpX+h4SEmDVRp9F2xTrhRiYkXHUvPVOE3tDy/eYtAxK4
zusXmvHRwSB5RlxNF/Pl4nuJzk8Hv9mO+OL9JCRpBJUHoVcmHFmjhzbZ8X48
Fl2kv2rRSoeEtQviS4Xo8Cm+d77aGI+yN8u/0SMfohQqd+N62vOv+wrQQbfD
95zjNhKiA+u+nF1Nh2nxA7OD6iTQZ9b1MdH1GbxB3uhnA17N4eiQ7tLbkWpY
Hzk+Xhnov++myou3kqBWnZj0Gd22f0pNWIkEF8fodBCkg7P009epihh/KTdt
U3QLSJqpoLOnLF7bo3m0Zb31FUjI3BIc6I32/Crwli5HgqP37p8Z6Prp0tg6
aRKs4m1Dl9Fq4do77NHU7avzedfQISVBoLlfCutFZahiPbqrrnvDgiQJxjfZ
c1XQ0YunipQlSAg2mzhhg74sqasfIYbPL9eOvIeWCB0aPLiOhD3Zoy/2CNFh
YuLIjc9rMX4dChcBndvMuc8TLXg5TtUIfafgQlKcEAn+VxbMbdH8gdE+fYLY
b0+35vqgjy1dybzET8IGhZrsB+jqhhpCGF0leFK1AO21rfPwfT4SbNP3pf2H
/jWcsdTAi/WVmmtSiQ5ujb0syUNCbfatgk504bsDaqUrSSiKi2rgXUuHk/6P
tluhE9b7i61Ba6733jPEScL8h2KL9eiARllzQXS6kVSYJLqlVzzHmR3rRaJu
eQeabrSzenoF9kvjP3m70R+FhkYuo2U/bzHch17loaWdz0bCn1tfdQ+hd/0O
4V6xTMDi8aRDNugla8tDt5YIcJGetXZAc4ovhCmhw3sKLI+j8/XZ11kuElBs
eVTIHR0tVuJ0d56ATZ4Od33QMbMGz3ej5c71ijDRSu/GN9b+JaAloZnwR0t5
FAz9+kNARdnSfBD6ifLIM4M5AgT9bm26zro+oEu+6TcB6w1/qsWgSwOmk4+h
RXZaqNxE96jdT/CZJcDET7M7ER2h4iTBho52fH47Gc2k2OdcnSFg2Mt0dyp6
Ya9dQ8YvfB96rkYmWuAv5awaOmiOiM5GXzk7w/timoCmGfuW+2j23CCnxikC
uvPObsxD9yckCRxD20okb3yM/kaaVgxPEuBAG2V/glZQzNFnQ09pj94oRJMc
7rxREwRcDU7dWYQW+dbfJopu0PUtL0bLVao/uPuTgFpnP63nrPxmmYeqoy0b
M5NeoKf8LdxKxgl4Fvb3WwnaRnefkSG6n35B5BU6t09Mo/kHAUSk+o7XaGeb
31uc0aHVa3eXotUiOsRGxwh4q6QkV4be4NYoSqJ9H/gssGzQ0CfGgaYe+f3y
DSv/BRtlo0cJ4BN56v4WnTQeqLEJrcmd+4dll5OSxvdGCLBT7WKUs/I/seKU
BtrjhkUHy32U7ZdLv2P89nMpV7DW97T48WF0stHSCZZrb6d0tQ0ToFimHcLy
8e8/151Ee7wou/b/6/2emU0MEfDmSHQQy5qif2IC0CLxOcdZLoioaOdG5z8W
kmOZ57a08q1BAiyKa1pYz6dziF2SRms2NFNY3h9b/DVvgIBZsR0TrPUvsHGC
FjqpbNCR5VA+ntyqfgIyh6fzWe//5uxHMSt0/yvHn6z4DLa4xXZ/IyCBIiXK
ssti7RpP9BmFg4qs+BbeXH97ro+Af8RrZFjxLzMylAlD54U84WLlx7/i3DMh
NMQsN7Pyx58fZZbSS8CGwGdXWPmNPTOSUNxDQO7oiUJWPTT4ahkdRKsNOymw
6iXrYt7Sx24C0suqQ1j1dP+DTNBIFwEGYgtz+azn6e4xJdGVKtVCrHrcwBYv
xYku2LtamFWvRIpNp3gn9muo0CdWPe/X+/7YooOAi0M7jVn9IFYXYTvYToD6
Tq4OVr+U7KlY6Y+W0T9on4R+GKxKZH4hYK+10KZb6Ivb0+/9biPgXadcYSSr
38R+h0ahDeKTcsJZz7OUPyON3lwQdTUE3aqjbnC4lYAtCxPCF9BjXmVWqS0E
lNZP6tDQfuZFHproNJ/I+HPobLe3oTXNBASHP+o8zeovL+2m6SYC+NfmqLug
z5aElhs1EjAoljhihn7kwsP1q46Am7mar1XQWm9GoiPRsYFJvfLokVAHaUl0
BOfjSWnWfjHD7mhSi/nNHGsTRT81NFROf09AlN7sS3ZWPQ8L65q/I6D8i8Jo
C+7HHtFHDw1WESAQ4d9ej/6almAVgPZ4mFZUjb6idTjifiUBhdoeO1+i24/I
W62oIMCIQ8U0A50mLsAoLCMg/jBz6Cz67651Qqbo58qpNW7o1/I6zwZKCejb
45vohP7vuqiIKHpFvBn7EfTcrrtafq8ImI95O6eO9tw0I6z/goAMs8d+E/g9
65Fy3tXxHPu9Z83eYbT+VjsXHzQ7h/FAN/pQh1B99n8EzC0fWtWA5mp3EuIv
JuCrRoHXQ7R8m7DO56cE7N9h2eeGDhsOH/FCfy5QDXRAl2lOpvGhhR05eS3Q
7WHViroFBNynP/yugw5u2Z2VnU/Ax3VKjSJotbkyGzKPAC+Bb/qV+P3e7Hq0
RvIe7gffeN8KoyVSSYGCbAL8ulLkuNFP4sWOHUR7Wtv5zOM8wVm4LHEmiwDt
I0bNvejCD3JqT+9if7X5xOehlYWaLhmn4f1OVmvrobkk09QCEzHfygO89jjf
aF7kmFqLvkk6fTFGU+R632QnYD3nuMRpoZ8NKF2uj8f34RR/vwltWV11X+I2
7i8/3up34rx0sbvxyJtYrO+4AjcntHfEC4c1UQRwG3b7H8b5TCZ7qf3hVQKu
Z+yd0kKnFEy4G6OrY7bYKqO5bGfTg68Q0HnpyRg3WjVaNWsmgoBtaisNK3He
+/jee6AzjABZa74SLXShrRRRHIjrD3tTuIEH58OzfqQ1+kD/HXYuNNN0X9j0
Rdzfrd11p3H+NN+2ukod7b7/XVgdmvg3ovN+ANbrqs0GQWjh02897vgScM3z
QfwAzrNdpoqiN85jPbqdiEvH+bj1x/lkBfR5OfOVV9GXUmS2l3oTMF6S5uaD
Hk6tiBj3ImAXJzlggO7zbp80pRNQ9e+ppRGct4dP6zwRpOD3o7wkQh0tu1C8
LtWdgH1O6zblctBBZ8y9edyeAJ479za4s9EhQyJNKwrNKxSgfxgNf7QLlFhe
OuGwDW1zrqDppB0BT5z67//C84LBtz1fOmywvxUV+sXQt+duraizIkCooSjP
Bc8Xd78oDZaYYj/nXKxs/EOD80tVCnV6+P32f9J0eIoGpT6kMgO9q/q/DCF0
QMy1feJovVU21m2TNFDT/XudAgT4D1FcXdH9Bno/VusSMGLZspnE85Fva3vs
0X1YL6ORG/7F89NC2/7k0V0EBHLbOdWN4PlMwoxivBXniwN2aV/7aCBbE3NN
TISAyGA/s60fcb3KbHdC2QngaIspWPmKBpuFmhJPTjCgcPviYOV9PI/1zXSM
dzIg0i8w0ziGBnLxel+a6hhgypnIIeJHg/mDeyPDXzFAR6Ky/oEzDXaPVKYc
fcwAm0dk8eQhGmT3Vq83zmDAYx0Xk08qNDhjuKNh8SYDKjWUH6SspoHisk20
fiQDFPwD9iZOUcH519IPqQsMmHioNe3bTIXNfo9fZXoxIC3Oy0ejkAqH8wuO
KZ1mQNbG2ozTt6lwzK/jfZ8jA2QZvaepDCpYqCxwmVgw4MpwwwKPDRV+5E12
PDJgwH+hWXWvdlFBxSumolQL16uiKmYnTAVzTeIqtzoDrlEnrsj8okC9gP7T
JjUGWFomacVNU+D0zK3aZHRYltY0B5r7RVbzNvSuYPqlgUkK6Cdv3GGnygCB
O7Zrc35SYNnTRj5ThQFV/OVWO0YpEDO+6u42RQZs+HTBx6yPAi35NYNzCgyI
U7NvfdNLAdOGj2Jv0M4vdA9roonjMVYW6KasB7SNPRSItxNZ5SXPgKsv0vP6
OynAVp9Pz5NlQHaCq03gFwp84Cx+5oMOuZErOv2ZAupZd0e00c0N7lPu6HAb
Kdn3WxjQIjg/c6SNAiIChp8GZBjgKcCjL/WJAl+9JRIfovcquXbcbKHAgEP5
P+fRY+T7GB40zZYawob+3vXAdrqJAtt9vLjeSTPAN2ijhwe6R26f7zW0Kz0w
vrORAou5dR1W6Oc/HAYt0UnX5dTE0BLeytbVHynwP0ie5wM=
           "]]},
         Annotation[#, "Charting`Private`Tag$54941#1"]& ]}, {}},
      Axes->{True, True},
      AxesLabel->{None, None},
      AxesOrigin->{338.0688916651794, 238.52445467271986`},
      DisplayFunction->Identity,
      FrameLabel->{{None, None}, {None, None}},
      FrameTicks->{{Automatic, Automatic}, {Automatic, Automatic}},
      GridLinesStyle->Directive[
        GrayLevel[0.5, 0.4]],
      ImagePadding->{{1.799546492726904, 0.5000000000002274}, {
       8.690917530789193, 5.5859375}},
      Method->{
       "DefaultGraphicsInteraction" -> {
         "Version" -> 1.2, "TrackMousePosition" -> {True, False}, 
          "Effects" -> {
           "Highlight" -> {"ratio" -> 2}, "HighlightPoint" -> {"ratio" -> 2}, 
            "Droplines" -> {
             "freeformCursorMode" -> True, 
              "placement" -> {"x" -> "All", "y" -> "None"}}}}, 
        "ScalingFunctions" -> None},
      PlotRange->{All, All},
      PlotRangeClipping->True,
      PlotRangePadding->{{
         Scaled[0.05], 
         Scaled[0.05]}, {
         Scaled[0.05], 
         Scaled[0.05]}},
      Ticks->{Automatic, Automatic}], {180.15, -83.35402330510718}, 
     ImageScaled[{0.5, 0.5}], {360.00000000000006, 166.40804661021434},
     BaseStyle->{Graphics3DBoxOptions -> {SphericalRegion -> False}}], 
    InsetBox[
     GraphicsBox[{{{}, {}, 
        TagBox[
         {RGBColor[0, 1, 0], AbsoluteThickness[1.6], Opacity[1.], 
          LineBox[CompressedData["
1:eJwV13c8le8bB3CztDS0SFqKJPmWkYoPUpmVVcgoJKUoJGmIUFY6yDrIPEVE
9j6IlBLnmMcmzqGshpbR7/79U6/36zyP5x7XfV3XvcXayeA8DxcXF5P88///
tc+PMCpHjVUqj6WvfciXDr7DIlf7hOVwXcZrHeN7GvY9jYrNFdbAXgGp09OD
adBpaM+JEzbCM/5EQ2ZlGk7b/ioPFbbF3NB1168eaejZ8+BwsLArbns0BJmP
PkfCmhN+AcI+eG/O8HyQ+wxeArkS/sLhcBA2iVPelAqpY5SHOVfD4VOmoRAk
kAqmr9NoV1043hb96+n6mgJxXukXMm5PwLdq8ZN7NSl4M5ci08KMwIVACdbE
xRQs/R4hvykoGvs7p28z85MR1eNxOH8+Hv8Jicn/NEqCmqhpSq/xU6j+uqhi
iiR8NlPkF8h8iqlt/+re70yC2NhNm8zdCSjJ6yrsn0+E00WF7VzdCYjakiDX
nJaIVbZZz1P3J+FAgtqwGG8iTEwTs6bIuE6lZO3SC3iKyS6jxUkiqeCXrFMI
s3sKP0uB84aHU3Hn4KA5z+GnyLVxEikIT8URs2crLGbjIeio7HtLkYaTZgoG
S67Fo9abZbbgzjNU7ioN97SOw96MlQtEBdJxafe92HUXqHgnU3u2QTYd8Qme
R0c1qTj7yr30rmk6GoXvVY5KURFc0Hd1ID0dDye+370xGYORyswumt4LGDzz
sHjrEYP4Vq1X/4VlYE71X6FeTDSW/PMyPyaWhWGh1Su2zkUi6uJpS+mjWaC7
jdAshyMh3iJ9dqVjFkZ++q161xAJlbR2m67yLCh7yulIPI1EcVpEfqFMNl4b
BhsIaERi3HCsTOdjNsppVAnDiAjILWpXVhnMhldbkqG9VwQ8KqoqZH9mg7eJ
Lyr9cgQW7oysXCP2Cm98qTsKDkdgy7xaTd+VV/ikkX6B8/0JjJ9HvndZloOi
aa8jieZPEGvhrWu3JQenyupXeGo/weCqKw0m8jn4qxOT9XD/EzjdUW9UtsjB
+iL5hZvWPIG/wThzYWYO+I5dsDVuCkf5rHonVTcX/t++MhjHw8GXs/vMo7O5
8E1eWnEW4dC+sL77nmsulISXM4Rlw9HOGO85H5uLRaYrpxetCsdXWtTAnrFc
lCzJHu5tD8N2/YmR14F54HwrFlB1CIOI57EDFxLz0PvmdqKeRRhWZCYELi7M
g4XV29sBJ8LwV8BQRn8wDyg0PU6RC0NTZaFL7/58aLYkhX/kCkPtxIpar+P5
eLdg/S39H6EoEb20drttPsZ8HQ7zjIQi1V202CEkH9bCKjVjjaHwkPWa/z2c
jzX8vd79iaFwsuw8ETuTj0P/nXdriAiFbdC+RKwsQIwzvZMdGIoTI8OH/Q4V
QK1sl1K8WyjEE7T9hcIKkNlotF7keCg+Ll+9Wka1EIcZTptE+UPxWvnKeYZx
IS4NCcQVz1JQ5PCmwNWhEK/i9t6/94OC5Dp309KIQuwyj6jyH6LA3bMnXnO8
EDvfffL3eUPBlUyFqS88RbhkfKTpAp0C664QtZD1RVBwyhhzLqJAT1F9qPVw
ER7Xrej+l07B1knaTpuYIqgbSP+boFCwbiPXrQXZRXhgdPvskiAKluqYfkir
LYJ+uNG8nh8Fv2hLnKamimD9QnbLkVsUjLXYVoYtKMbvyA8qf65TMMhTsVJR
tBgdd7fWM69S8MHyat6dY8VYKGxrNm1HQXXQO/4tFsWgrTH7pWxNQWHJ1tM1
zsWY3bB57wsLCpLWtv5ZHF8MxWD/7G9GFNz4qISoH8Wo2TwsLHuEAkGZ/OF3
AiUwUypHixoFKcGyQTOiJWhvSuyPUKGAoSvBsjxSguuL+kfc9lNgn5Hk+di0
BHBk/A2Tp2B+idiO6isl6K781/1xLwW73q922R5RAv6//BfidpPxST0WPp1e
gqcFOsWyuygwCVhS+bCiBNaf02UHJCnw1eJZNsYugVjThU9R4hSIpt3J3ThT
ggdq69493UpBjsAf0xPLS7Hrjo/k680U9NVN0nIUS9EZLZ5muZECNwkHvSGd
UtTaxbi2bSDr+4D9fc3ZUlgkGgleEiHzZ5+LOeZaiuiTLjrCwhQoHe1Rvfmw
FB6xa7mH1lHQlGrCSY8tha6sFV/9Wgrs+FuCu7NLoRDrKPV+DQWztifkBGtL
8Sr/giZnNQVhNfWdYJVC5pfjPjFiKfGjXtfGSyHQl17pJERB5f0qiWTuMojr
adR2raLg1KdDH1vWlEG2326tNfG4epHrAqky9Omr+fMQ+yTt27BfpQwGTP7v
ZSspEOHJqrpoUIZB68+SFOLsc1L2VLsy9O7ZyeVJfKwqVbDBowzFo1zH/Yh7
N2/Jn39Uhkcb8zk0Ytd7sWdkk8uQFvQoqZ94cf86HuvCMhTd7zLcR76XiLDn
Ye/J35Odaoon3v9U8ERtXxks/uyY3ErG/3Hef/rnd/L+x/77dGJbS/5YSYFy
+Hv72rqS+c6U31M3Ey3HpIiPnRpZn9CNsyOBsuXoFTe02kHWT/LOjZByjXKw
FlwT30bWt6L7m/ykSTk6DWwDFddTYHzIsXvzlXKcWld20Ybsxxh11NvAqxy7
ZVc8oZH98p6x3enzpBx+EdyfuEQpyCo548YpL4dmgpPyXzEKjoq0iwozy3Eg
1HI6isRD902D19rsckgvadpxnMTLIiWtFS8FK2C0J1RvZjsFCVE1BX1bK+Bo
lD7xTYIChd+wWKlYAVpQy1kuKQpsChXSXa0qMH7ScYW5DAV/1+acpLlUoEiA
72+aLAWP3Xb/an9QgVL676XL9lFQLi+ucTC7Aja3OxauIudhXd7KXm5uOs6o
mVWvOkyBedCM0dBaOp41jdw+cpTEn+3w+zfSdBy/MOgXokWB9Jri4kATOs4L
viiwP0mButvZJ2uy6bjvcfHdTisKHh7XXvq7lo6k7gj1lTYUNOyQu9/ZRcd0
ZKy94AUKMr7cL2rkrUSifsoXTScyn9jTtPA9lZAo1thRfI8C04cfBnwPVGI2
c7elpi8Ft13VNt44UonyAAfaF38KqnR3hZueqYSUD5V6JYwC3bl5L7EHlRC6
PfzQ9BkF5yxpFs97K3F3V8WJVCaJT+0N0dGjlThisLHDooMCmsLjloAflbCO
n9WV6CX7J+ihc2VxFcqCHymOjZLzSNdT2qtQhUJKYsF+nlAEbZ5eXRZchaph
H94c+VAUDB7+0HioGjLXjkd20kLRpun1NfhYNWqWSq7472Uofr6sWKtrUI2o
DedlQ/NDoXhL6dzbC9XINOCnu9SEokhoz8/K0GpsTw/wzRoMRbGGyOackWrc
WmH5enhzGMpoUy7h4a8hp62yTCE5DNWX4jaYjtXA5epfAbXCcEzvUF6eeaUO
JzTvHfapioDKoHpdgHsddu9VsV1RHwG/OE1P+/t1kPeflogifdna1UaT26LJ
78zVOjGfIqDA7dAYU1OHZJ/GCTv+SLh3RYU83PAWpt0671dqRmI25Mdy23dv
wdDZqqr0LhIaOn/r1Fre4sVuO7H1jEgELeC6t6nvLUq3lkVMdURi450lU50/
3uKDmMuWRyOkP7m0tUl/8zv8Z6B9yGNhFDw1Tj7GDeKp2SVLNaLA8+fFig3b
6+Ez+CvpfWEUNjSof8eeerQF+JzSr4iCXCKr1VapHi/caKebaqJwXmsh9aVe
Pba2O0iVMKLwNtp6u7pbPQ4MSDsd+hKFkAPCBy7W1YPb6U3NT9FoiN72sym8
+B7H3fvVt92KhvzJjUe7Xd7Dm/VD6t29aBwXz5PkvvseVdm/2y/4RcPzw8C4
duh7UNLEb4RQojEoquzeW/Ie8pE7gx48i0Za+fcg/qUf0MY67ybMjIbCv7MF
hi8/YGbySkDZlhjo6lV6Hyn6ADvFYo+zO2JgQ910QrH6A4x2bz8zJxWDx4q9
HJG2D6COe0xskYvBqNMZ4cG5DygwF3ZeezQGsf3Gt6/qNaA6uLQ60z4G3NXa
6sFjDdgvHd3/9HkM1q9IF/T82QDZlHA524wYyFgu6rrK9RGTF3NfbMmOgdnf
Ohej1R9hFf5v2cPCGOTtPZK64dBH7Iv2nOJ5EwO7ZAikB35E7wfq29yBGHzw
kfv4RqoRYssOGAmvpuLA8vc8FPlGbE5SLT+2jorn0ecUz6g2IueLQbijCBX3
Xz5KmDRuxMVvUkmpm8nzHSPO670a8YD3eVuxNHl+V9y6S+2NiMsPiPc8TMXa
gn26coONuPRVNFDxKBU+qvX35sca0ZL3W22E9MvZ6TOuWtxNaHU+JiF3nIpA
umRvz9omvHWo8nQzoUJ91Dt7gXoT9tsrLnjhQMVNmY/1DseaIKO6KOzbFfK+
i/Bwk24TBl0K9fddpUJsPkuYeroJjN2tngmuVPxZ1eO950oThuvWWUndIc8f
UjQ2iWqCfubywzzBVHC8vJ3K45owcXvJ7v5H5P26Bv+tyU3Yq76wuPAxFUH6
thVjmU3IZ/1oNgynwt6OIuH1ugnbX6YOqFKp2PT4y5+0iSbMH3rR8OMZFRXn
PNNyvjchUuDyqtNpVFjuEzIt/d0EWpvn3rx0KmLbDhR94GFAwXTzRqtMKtZv
DHCbXMvA8yJzTfccKgonNu74vYEB1XNFQjm5VJyqfNXKtYWBbTPpX9h5VDyx
Ycmt2sWAo5Z4p1ohFavSJb/LgQGhuPtW5aVUvLpVlqSswYDO7mTlpjIqTuqd
NDiqxYDNGSmz3nIqQqZuvDptyMBqXfcLY3QqlirWOXlcYGCLSqx302sq+GvO
j9FDGGjpmD9QUU9FypM/1LfhDDx4uvzrg/dUaFwI1mFEM/DhkYS23gcqvBfn
pw8mM5B6NWO+voGK+ZN8F/mLGPgZydgS1kRF3Nao9YLlDOgd7E84wKDi0I9d
b9dWM5A9d2O6h/hWpKGE5AcG5Cne+9c3U/G7J2lYu5+Bjj8v2860UhGZpfDE
cJiBXFpOziCxgle9hvlnBmqV8iLOt1FxXfxb8pUfDEiG94dYtVOx+qevodsf
Bny2J75qI86rE+b1nGfARSjwh1YHFd8uqVk/FmCirWD2pziLCsqh1pXRy5g4
W7bqdRCxrODFqsRVTLgmOb6bInZ89XhzrigTeqYC8ZmdVCy7L95UuoWJCwfe
uy/ooiLDqMizZgcTD7h7aWeIv/zq622VZSI6Z2LNDHHBhZBqbQUmuJbUuOl0
U3GvXYVGP8iE0QeVlEhinWMT/nJqTKzm6ND6iNcWxl1JO8qE1tI2n209VAzs
0NMX02XiJLX2mA1xRsSsXJg+Ey4hXL/iidXdzszeNmdi774hpcW9ZHzsxf1f
zzFBO6zbo0TcYVzy2u4CE7wmd4POEyfXXnzWdZkJlSuGJ4KJHeWFA086M0HN
Tdz9ilgp9a1j7Q0mRO8e2sMg5lvjbnDgDhNL9v44M07c6COhkOVN1k8hopS/
j4qYH23C4g+ZWMUeMxYhPm/rNxcVzMTkLfreXcSyLfIDy8KY6FnINN1PPHN4
uMY7iolW82GmGvGb3PDnv+KY6OApTD1GTNmmEXQ5mYlvEtydWsTmYd+dBp4z
UUbxuKFJvIM32fDUSyaKHrX5Hib+6myg+D6XibiRmqUHicsGuTeoFjMh3/ZV
aA+xn8Gr+bwKsh7j/MmbiPWrzw7urGFidi2taimx6N4Vb+LfMbHJ0+XGTzI/
TiI9TaiRCf2AJR+6iXNWOgU/bGGisG5hHZ34jpfYtTkWE2FDc05PiTW/Nhg5
9zEx+tTz4y1ioXN39nOGmNhRIfLZiLi3SVrU/DMTW+ZM6qWI01S7/zVNMmEh
UOk2R/bPNTvw05FpMv4rjJ8fiLH5YF3JXyY+P15sEE28+PHn9D1czWAlDoVY
Ez910nIWXtKMCzw6jC8kXi71/TZ+tKIZ/47lfXpBLHfiuRLv2macN3D/aU9c
L7OQe3xzM95ZxhzoJPH4c7wmpFKhGSP3BJfEkHiusnB1kT/UjMkyuQlyE0dQ
w7bT6WrNmN1ruHSUxP/WTG+xcN1m+AY5rd1NrHdZNfOCdTM+jbF2PSHna333
5OPuC83IzozIliQe1Hnqqn+lGWJiZWnF5Hy675o/eNC9GQ9MYte0kPOb8rm0
XvBRM6Sero/+Qs67Y+SJbZfCmhG2wP/TFWJFjU+3aqOa8S1m0dQ4k4w/bvHu
28nNCDZzu8gh+eLrSdOQ0aJmeDYEhVc2UqFS+NOw5lMzIleuuLqS5CcB24CM
TaPNOHTVcMiZ5C/mCjH+WxPNODxv6sV8R+Lz0pGC//40w8Tn5fGgt2S+G8PX
PxVswWyv5tDnWipY9//ruanUgs8nFpmaVlKRJFsr36rSgkCHlEMJJF9e7jF5
JKtBnteipQ9XUMGleA+c4y0QeUlRvkzy647PHxONbFsg6Pjuk30J2d+Tl+32
hLSAJzf86HaSvwU3PpscGmrB1SP1vxg0KlRP3e/5NNqCby3t2/mInUOs3g9O
tCDRoTVdPpWKNu71z/p/t2D1++L6iGQq4tkPLbuXtmLK7E+HfgIVMtmXGprl
WuGrONXxMprsz2GZF9U+rajOHh/eHETmdzHfLkG8DQMeQWFlpD5+Vs18uESq
DQvu6ZxjOFFxbH1qutueNtBlZvzYjlTw1IVP6B5oA0+YzJeVpL7eFHd1+3Oi
DfmJnKArF6mw69vrZ3CrDXNtUm0HralQM85O5WO2wX7TTspJIzI+6ed1Tu1t
mF/1RM3dkIpZ3oTRzu428HntfpdgQEVRTsjuV5w2MFwSL/84Sca/winfYq4N
qS86LtH0yHl8v7u2QLIdFi1T9vuPkXhVfTFk79mOyt5HJdIHyflO+UK94dOO
MtW6o94HSP0RkDb082+Hl/LRiQ4lsr5NGVXJYe1w+eUR7b+f7IfVy/jeZ+1A
J+v5b3lST++8MjFqaofdG/NPy/8j3xv4utymtR0nrk8bu8uS+NXYW3etsx0c
SYmlg3tIfC7NlQ8ZaofAbkG9YhmST6h5q+p/t+OIjb3tDdLv5BcXfsCWDojy
LZ7bJ0mFx8bf94/v6ABTKLnulQTZX6/9By12dcCrIGJGlviDZnGah3wHlJzT
nu/bQcVQe4lfvlYHJjzKTmmLU5F+cEa55ngHrB09XjRvo+Lq04PTTMMO6Ks+
umVJPGtXZjNl0QERpn+E+9b/17ty1V3OHShVWD1dQfqxTtP5X0o3OmDr3XLO
iDihXCVL83YHftUbn/myiQppX/pGO78O2NyRmNtIrLG66m9CTAdc75xXjNhI
4nVvTd7a1x24/9bGrIX0e3ZymxMobzsgcGf34G1iE4XbgUs/dqDx+WIbCeKD
B+SseVhkPncVzbyFSfyopyyfmOiA1dfj50+up+LHYa4Z+x8dJA+UzgoQDx8x
Z3/60wE9D7vE16S/fKu1upzFx0L3pKUoiEP0fS7VirBQ4xqw8cRaUi8N+41V
N7PQHJhns57Y2fiQWul2FhxmU+s/rSH7afpj3StZFqQ8XPm8iDXPnOSVVmDB
3nhttwGxkkXGBO0gCwyZRb07iEXP2dbGHmUhzF//UivpdwVtKrPX6bKgvMr0
TxYx13nR2FB9Fh5mrykLIv5m5/5g2WkWlmR05jkQf7JvcX5ozsKAwJ9hXeKW
S7KWvNYsnA+k68sSv7kcpHX3AgtLyz3+riEuchyR+3OZhapJ18E5IbK/VzU2
uzqzUKD+c8kIcaxzwpLJGyxMp2rcbCEOdp39efEOC029ydKvie+6mQwOebMw
FmgsmUd81T2vweohCxt3Rjs+I7b2WFHcGcxCpFAGdxyx0e3LKcZhLPwOfvcp
nPjo3bchTVFkfjVS60KIFe+J39KJJ+vbuCA+kFjS+57dm2QWNpeGegQQi/h0
66ulkfn4cWf9//elfvuVy16y8FLKR/n/788/CJdUzGPhaLyW5BPiKf8poZxi
Fu503L32/+8PBOr+k6azcLf1+IbnxMzg55+f1bBgETMokU9cE8LXtrWeBd/9
56JriAsoZ6viGln4w5i81kb8PKwsY30rC59jX+V+Jo55sj4qrJOFW5y6s9xk
PQMjXe8L9rOQt8Hglgjx7egmR/9hFsarr/ArEDtSpc34vrDQ56/AbURs8HRI
9u80C2JTcqciiTUSVUWvz7CgUBKVW0Ysnxy7cIqrE3+4FgQOEa9/ZtQ7vKQT
/z06kn2QxMvitOx3Z1d2YuKFIo8D8Wz60vyutZ04PevcFkvc97ImkLGlE835
X5cJkPhsGucb2yvRidd2IzaqxJXSR3TDpTvRNl8vfYs4Ib126WnFTlzJ+Cn2
m/jxKP+VokPkd61lugdI/HtJHm0QVu9E3FD697vE1rQ3wd26nRC+xF+ynJwf
g+EFE8oGnSh8fb/7DPFh8WPHn57uRML8Eq90YvGkOkFr605o1WacPkHOIzvu
bQjnRic8n3I7FZLz2tYtMKV5pxNe5160rttARd0GrZPp3p0YVN3U4LHh//e9
dyuuBHdi5Vj6dU1R0l88qad8S+qEutN4H48YFWYti78ZPu8ERSP43w1iHSEd
g/zMTpyJs6qYJJamvF/lXkS+L1e4mUPyy3jQh7C5hk4wStLTpreQfuj90h+W
zZ0ovnv2hyfJXx8X6xlVdnRC4afl2FKS314+bFh9/1Mncrp2fpEh+fCqz8cn
An86kW5z1iiM5MuzrwV/XpzvxLfNDUr7SD7V5zlx6j1vF14O6nS2Eu+917j2
kWAXLpw/brhtJ8k/t5oihcS7YK7GNOrbRfJtyYrfrju78Jetpv6E5O/WPydN
2mS68HH5kd96u0k83mCsj1bqQp1NTk0dyffuLsxosRNd+F1EW9ZD6sXMpRbq
To8ufOiObgoh9cVIwYIi49kFGf/1hTak/mRws/32+XThsZ/n5gOkPllG/bqm
/KgL/FfgNUHqV1WtiKZ+UheS4ybjr4OKB5vP/XCv7wJDQeryPLkf938ZHb3T
2IUJl5uiM6T+7S907vNu6YLhaU3bv+S+/FnPpz6otws/X7vSuXRIvb/1LCHh
Wxekw43qpE+Q/rNtXPetSDfkgp7L85L78+VEN/WGTd2Yekf5sdOUnL/L/xSZ
4t3wXfbT0tCMCjfeldu6Zbpx/rfIwZfmpP+Rlfszqd6Nyj8S+3zOkX4z0CN1
nUM36vV27ssh9+9dagvn7Uq7Ea+W2ifm/f/7+wuJjspuPPG8W15+n/Sfq0/q
a73pRvGPxWNWvuS+x4lK2cXohoeknNrLh1QcD5bSmWJ3A9vOTzuHkHzO0ou6
uaoHD74daYqLo6L4WvjeoIs9GOTNDLhP7q8qXfvN5xx7YJwTezqE9FvVGj2+
jq49UMoaSI4n/Vn9uh2sk549ECrdUFlXQ0V3eaHnmic92LOIb48GuY9yLe76
EF/Zg8omylYO6b+PJW258GpdL8wO9Yr38cVCLkpwxxvRXkzQeTbuWxiLzY9m
hjq39KJSwVIzYFEs/t5steaT7sVRnu3K6oKxyNT3tzyt2otBmbflHetiIcT9
1XjOvheXjhetSNwViz6rSg2tkl5QrppSaMax+GCcyWtJ74WMktxSG5NYFOnE
VDvX9GI6+EP31jOxCFV0VY392IshYfv7GWdjcWS55KHJwV5czX/EO+IQixcV
IfueLOmDqM/yIq77sbix0WrrgHkf2jNvC1fmxsL6pOyp7nN9+GHLa8kqiMXx
+9wB7XZ9sDls8nO6OBY7RpO/NlztQ90X0R1KlbFoyRupLPHpQ5zSayrnQyxk
dZ2twjP64JPF/WKYHYsRD9/YY7N9MF9vHnp5Yxykx4yXtOv1Q/haYktLeByK
jHTpASf74VcgPr8pOg6Hy9VdVAz78Sqk46RTXBzMHu3pSjXphzLn+nURWhz8
ZRe9cLXpx4xxWktSYRzYrmXaq272IyMr5uXtrjgkzG0N0Evph6fyQYrZjngI
LZ8SqPnbD23Rh27st/Fglgc80Joj3+dmSrIb4hF6efuCxn/9uFMw9HSUGY9V
9Wa8nXwDkB152DPTTexbOzcpOIBaZc14va/xWDET823DtgGMVyVdpIk8xVLO
kW4XnQH4tmSoy1x9Cj46NWtb7AA0g9yO6gglwEGulLVIZxAScS0Cnt8S8ELL
OqHi5yC2UYO4v40lYvqLyAp2xCfcDrKbcxlLQr7hMd5wjSFIlwv8WbEsBZ6a
vk/z2EO4sEbt4CqhVDAt7c1lR4eQUqrD4qxNhfh1HeGML0NwFJbyLxVJRX3i
yrDkqSEc/nmX12JrKlbPxPmF/h3CtPpEyoP/UvE8s+DKVcFhHB02iL5+IhVN
q0YOSisMQ3938m9v/1Rs3fn+97P9w5iaDjReFpyK63iZv+3gMGqn3AbCH6dC
5LLrng2qw9hc5WxPjUyFbS3XtsXaw7i2/eVZ39RU/L4hvHjEYhhVyrqn3lSm
YkuPdkey7zBc9Gpl3/xIRUD1wSzjh8MYXhwTs+t3Kr49k/ZbGDiM92cEHwXN
pKLaWVDO4fEwlucnjajy0GArwAzZSx3Gnz8T2s7LaXi+z/RYVfYwbORvPJuQ
pGGFsLaYS+4wJG8OflgoTcPN+QPT4gXDeB482rJhDw3a70STH5YOw0L8mrWc
PA1fLPvnT7wZxsGNW7V3qNEgE3ChoLeLvG/M84vXhIYIJ5Pgx73DqO4P0Xxj
RsM/Iy1b9YFhcMbaGd4WNDRt2rWKxh6G9XPvs5+tabiWP3Hlytdh6PZqqTpf
oSGv//r22QVsXDAWf3LGiwbRN3azmYvYkM4tNyi7T4Pvi9PNVkvZCHLYQl3r
R8MpNyWv1yvZONP6I6EwgIZfS+a6A0TZ0DsSrp8eRsMBRZ9w4b1s8OdqN2qm
0NBmLawQJ8dGy/GN3RtoNLg8etm+WZGNf297c0ee0ZAx3CEieYgNOftDiU4v
aBAL352ocJSNhQWynv/l0FBCr1Yv0WSjykF5kpFLw+kvp4eUddj4ejNgyCGf
hsfq3hJHTrIhNXjgUFARDTxf2zINzdiwdmVn3qmgIV708ol2czb4VNqMR+k0
HNTk/mpmxcZ6vjnl41U0uD7dJWdty8aK/55n8NbQwNa7V3LVkQ3v8ZOrRd/R
4H1zjfmPq2yEzJZ9PFlPw6bU9LkbLmxs5ZH3vfueBpPZFlVPdzYyt3jX1DTQ
8D59Z12wNxvlwuKJMwwa7Nsq7Ff6ssFtdv7kLyYNfDxGi588YMOuOqHoSzMN
KqZ39WKD2Ih+1hNa0UpDp4/Q5KYQNoTyTH7EttFwI/v542QKG4ZHqsZd2mnI
XtjcnB7BBm1f8IMlLBp099lfl4lmIzIlat0H4lHLubU5VDY4/wbEfDtp2Fog
YVacQNZn8Wvn/i4aKgbKZg4ls+ElI5/l3U3DmWUGcZWpbFjYxahv7KEh3PZ2
f106G/OVh44f7KVB9vFKb51Mst9PAwoqiBtKadsas9jgOjZufKCPhkucg7UG
OWxsW+Ap/pJ4gRDDri2PDbfH50RE+mlIUrETMCtkI0usYs9dYlyaSespZuNP
cK15J3H3k8c658rY8PfMjpYZoMG9avv4UAX5e+70Xg/i1eMlj+yr2Cj6d0Cc
Tvxq/UnZsdckvqpcrGeIj2sMM5zekOfTqil7Bmn47OTh8v0tGxoL/dPPEPtR
l6+58Z4NlQzZVE/ibXUpBX8b2FBfLO1BJa78pmRyt4mNZ0Y/t2QRm4s1/uFu
ZsPsqdCTEmJBYef80lY2tn+Zzi4nrhJac+16Bxutcn/XFBK7ChZJ7+liY/Gy
shIa8Y5FZ0ZGethwn/v0JIi4g3c+OamfDcciiXh74oD5BCvzT2ws0NSuP0B8
6M/hDWvZbHQqi67kJZ78zm5rHCHxMnjrYhWZX9KEf6j/FzYeWhvXXyc2GpU+
fniCjTc8yVKbiRcMNS6am2LDXvuKVyVZz6Je59qC72ww5N7XniK+xFrjdfUn
G7NWgxODZH82thQdkvrDRuNBzndbYu9387lx82y4/Gpz1Cb7K1eT6HSam4Pr
bm7NmSQeOBUau1bycfBT7crXBcS6eQFJPos4KHx3XTGGxNP8y92WKks5cOQr
Od5C4i07rUn4tyAHnsMlc7zEa56upTis5uCc9RIejQ4a3kYX625fx0HFzpXH
jEg8e4SbC/QJc/BMW5XXjMR7r3+Sp8EmDuxS1auOtJD86SrjqCTFgfW/Wve4
RhrMnBg7v0tz4NUQTDX5SMOyS67DGXs4kFGJ/SVAzp+zVYn5ZnkOEjOmlbXI
eT2ofVRnoSoHfY+p+4+R8z2hMbqgSp2DjlPrzV5U05CAoGqPIxwoXY+/xUfy
AZ88U2lCmwOPI7HJT8pp+LjJUrLVmIMartSGvQU03BPhHnpkwoHke0l5lTwa
9q1Jeap5hoNSq+v2KiRfRS3+vLbsLAdPZlqFN76kwXr6On+yAwdBv+y5DFNp
mK4PHrzqxUFZ89BnKoXE/5JW+9n7HHDaXn0WC6GhWld08oEfB99OT3REBpH8
9jF9Jj6QgzGaxjWHBzRIMetWNzzhIOG65s7o2zRYsriP7Uzn4KiTXc6S8zRo
iGg15GVwMCqxcOrLORp2nXlsqJpFvkctZldZ0vC7W+zs6TwOjh2I+HGc1I/Q
/oM3fSs4iFHR1hnXpuEN5/qLASYH1WPPJ/bLkPwsWf7flVYO+M/sSXGRoiHs
Il/R73YOtCLbppJ30HD2S2jN8h4Oum4ztIbFaPg7kdWjzOFgEVug/bMgDXt+
ji6PmSHxopbxgGs8FVF8lq4G4iOw6fZlGyamYt5mnTxjxwgcDJp7TGNJfX7d
NH1i5whcKhM/GpN6Let9+IaezAhiWNcT95D6/vafpIfm/hFw7zb9z8E9Fb/+
fvdU0R1B12TyBV69VJz66h8o5TqCBx9ZtXUTKSg7eVg3zW0Efs4H8h6PpGBr
9uxSyZsjeFnnOHJiMAUTjk6Ptt8dgenY9v9etabAd8yIsvnhCAx9v2b9K01B
HmdT5NrYEYxzLedv8kuBUG9+Ek/NCDLil4lZrUnBo6V37hS+GYHO+meRJqT/
WXxQw+TyuxEMB6qdPsafAp4o5rK2jyNIP/2yjm86Gd/0J93TWCOw69DV42pJ
RlOt5ImTkyO4lbLxIPfjZARlUmfiREbRHuX1/SJXMvjveBkpXRvFyjcq8+tq
E5H3dewP3WWU3DPuPj9bmghbO5OnR91GcXMRTTXpVSJqTuz5bHiLeOsPmxXx
ifDZ2uPp6DuKL9Vu0dFuieB7u/9FcvQo9HcG/rDfkQgeoSluwepRPFOSSjrq
lQCuNMuswVWf8TD1VRFDNx7OMVnBq6o/Y9BDriCHNwrlux4KrHT8gp0lKkfi
oihYqe0s7S04hmNx+1TYOx6ge3dT882yMXjfchnfPeKC7HiID1mOozHR622f
kQn9u8f3hefOjUOnoia8658pXeH0sy89NuNoj/T4L+LFGXrp8uW57fbjYG16
3XmC34r+5l6v2nvncfQM+KUvGLCmd1nfscrxG4fNnJ6j8quL9AUSpTH3Xo7j
rduS127NLnSLLIWVG+fH0XVfT8VJy4teYPZbsIlrAoV91x5tCfKiCy4oWXqf
dwLdB/iO8Dd60SvNlQVGBSZwy/dMoLWxN33rYo1/eUITkAiU3X7P9j6dbas/
rrtzAveUc0tpQb50R5HL724bTeCzgodx+cIA+pva3XV7Tk/AxPRcjKt+AH3T
tcmaQdMJHB7wKnCgBtCb6pwrNa0mkFCY4b5BNpC+9/rNwtWXJpDXcvFWiHkQ
/VejX2qG5wR4Bxpfo/oR/Z5vold3+gREbbXumA1S6MtuLNQ+lzkBYZdM3p8C
ofQY+yur2FkTGH9+1Sp/Tyg9V0cpeTJvAm3trFcJd0Lp7JWMGh76BN4KvXj2
34Ywuk48l8DO5glo0HqS7lqE09cWWj26PjMBnpWri3i4I+nJz2tP/Z2bwKnL
VqtypCPpsjG7NnlyTYI5W8IMMYmka935lfWQfxJGH1y2dmRH0m8fDmFQl08i
tvr1k2c2UfTBxorV1dsm4VN8/WIyM5qeObKRKqg7icu73LNcWLH0h3G+Z3uP
T0Lxn2Rn/so4uq3B+PaX+pNwiHSfP6IdRxctK8vWOz2JCFbEa8OyOHpAyJk3
QdaTOC0TLIiUeLq9QvTXxTcnETf7LnG9egJ9q89qzYW0SdCXJhsrHE2iz++/
vaz9+ST0IhU/wj6Jzhr/xKS9IO9f36d8PyCJ/vh0rsXRV5PQVD22p7Qxif5P
ysDFt2wStVV/qQsskundjJB43uZJ7Gx4T2m+n0Iv8vtl09w6iQM7/bmG01Lo
4QetdiZ3TIJ91kESTSl0nVSZPPXeSQzkW/AwN6bSS9wb3nmNTqL3lUUJpSyV
HrFbPkR/bBLnFv17JjCcSr82GGu0ZXISQxEjNMYyGl1S93Jf5Y9J+OVNz1qe
pdH5uFtSHv+aRIqE+6/tATR6f/7BS2f/ToJja6StkUejl11K3iM7N4mP4TtM
S3tp9MhNS6b//ZtEKZ0/JGjRM/r/AFQOblU=
           "]]},
         Annotation[#, "Charting`Private`Tag$54976#1"]& ]}, {}},
      AspectRatio->NCache[GoldenRatio^(-1), 0.6180339887498948],
      Axes->{True, True},
      AxesLabel->{None, None},
      AxesOrigin->{0, 0},
      DisplayFunction->Identity,
      Frame->{{False, False}, {False, False}},
      FrameLabel->{{None, None}, {None, None}},
      FrameTicks->{{Automatic, Automatic}, {Automatic, Automatic}},
      GridLines->{None, None},
      GridLinesStyle->Directive[
        GrayLevel[0.5, 0.4]],
      ImagePadding->{{21.543604850769047`, 0.5}, {8.690917530789193, 
       5.5859375}},
      Method->{
       "DefaultBoundaryStyle" -> Automatic, 
        "DefaultGraphicsInteraction" -> {
         "Version" -> 1.2, "TrackMousePosition" -> {True, False}, 
          "Effects" -> {
           "Highlight" -> {"ratio" -> 2}, "HighlightPoint" -> {"ratio" -> 2}, 
            "Droplines" -> {
             "freeformCursorMode" -> True, 
              "placement" -> {"x" -> "All", "y" -> "None"}}}}, 
        "DefaultMeshStyle" -> AbsolutePointSize[6], "ScalingFunctions" -> 
        None, "CoordinatesToolOptions" -> {"DisplayFunction" -> ({
            (Identity[#]& )[
             Part[#, 1]], 
            (Identity[#]& )[
             Part[#, 2]]}& ), "CopiedValueFunction" -> ({
            (Identity[#]& )[
             Part[#, 1]], 
            (Identity[#]& )[
             Part[#, 2]]}& )}},
      PlotRange->{{0., 0.9999999795918367}, {-0.1, 0.1}},
      PlotRangeClipping->True,
      PlotRangePadding->{{
         Scaled[0.02], 
         Scaled[0.02]}, {0, 0}},
      Ticks->{Automatic, Automatic}], {540.45, -83.35402330510718}, 
     ImageScaled[{0.5, 0.5}], {360.00000000000006, 166.40804661021434},
     BaseStyle->{Graphics3DBoxOptions -> {SphericalRegion -> False}}]}, {}},
  ImageSize->{
    UpTo[600], 
    UpTo[223]},
  PlotRangePadding->{6, 5}]], "Print",
 CellChangeTimes->{3.892178037582653*^9, 3.8921791681656904`*^9, 
  3.8921798479788*^9, 3.8921799150784144`*^9, 3.8921800132116785`*^9, 
  3.8921801588042707`*^9, 3.892204828425487*^9, 3.89220521253837*^9},
 CellLabel->
  "Durante la evaluaci\[OAcute]n de \
In[35]:=",ExpressionUUID->"dc1dc45d-2a86-4b4a-9274-4aec72bd77d7"],

Cell[BoxData[
 InterpretationBox[
  RowBox[{
  "chlorifolia", "\[InvisibleSpace]", "6", "\[InvisibleSpace]", "\<\":\"\>", 
   "\[InvisibleSpace]", "\<\"M\[AAcute]ximo valor de la curvatura (en valor \
absoluto)\"\>", "\[InvisibleSpace]", "0.04270086122042422`"}],
  SequenceForm[$CellContext`chlorifolia, 6, ":", 
   "M\[AAcute]ximo valor de la curvatura (en valor absoluto)", 
   0.04270086122042422],
  Editable->False]], "Print",
 CellChangeTimes->{3.892178037582653*^9, 3.8921791681656904`*^9, 
  3.8921798479788*^9, 3.8921799150784144`*^9, 3.8921800132116785`*^9, 
  3.8921801588042707`*^9, 3.892204828425487*^9, 3.892205213147602*^9},
 CellLabel->
  "Durante la evaluaci\[OAcute]n de \
In[35]:=",ExpressionUUID->"23c5f41a-639b-4d42-b799-3f5d72ff40ff"],

Cell[BoxData[
 GraphicsBox[{{}, {InsetBox[
     GraphicsBox[{{{}, {}, 
        TagBox[
         {RGBColor[0.368417, 0.506779, 0.709798], AbsoluteThickness[1.6], 
          Opacity[1.], FaceForm[Opacity[0.3]], LineBox[CompressedData["
1:eJwV13k4lG0XAHAUSdlLypIiLxJKizUnolIkVJJsUfZ5bM3cY0nZKRSVpbyW
VC+VNVmisoRCRYhUtFgr+9Zn+c78Ndfvemauueecc59zZpM9zdSRg42NbSU7
Gxvr9bchzSI03Q8GzHMODHNTUDirF6WADrzsWCK8koIbgU29b9P8QCzXVlcL
/ePKbTYxdFZHZvpV9IORxImCVD/gyVaM2s5DQdRZc4fBFD/IOGQ1FLCKgrXH
G/d43PSDyYBZOTk+CkbGrWLrov1gbmXS9gphCprZHMf+9fWDdF27kFYpCu7u
yy4IsPMDg6tWpZxKFIyX3s3pNPKDfPXamgeaFJz9x3vMSc0PYtX11q04jO+/
9qFKQcYPykwFtMpOUSBw5PLwb14/mHXyaexwpqD7nulU3QwTjL6V7ckiFPT0
Ds21fWNCFVWbohyBn3dLftP8hgnR0r/+jbpFwaNWeMpezASRtxe6j2VRkKfr
qmaRxoQ479DZfwooeKwQNxIcwQSlhGf6Ss8pMPg5Vfw/TyYs3phdbvUazydu
bKl7ign5tVwGhm0U2AierysFJjjzpX4q/kJBht18+xl0lZqVVwea73jTd3Y0
V3zb1Ay6L1Fl6pAOE/rnB6vUvlLg624/06nNBLOLW31L0bGWD/3nNJgQbvVw
99MeCm7u0MvavQvPy60nfPcbBUXi9MPZ8kyYaOh31e2joC02eFIf3br8qYst
+sZpZkqvHJ5vseVYILqLV/u7KHogv/djKXqvUIFluCwT9lT9aVDup2BBWOfP
WWkmpNoF7Fw3QMHbo7lvxSSYEFuzSejDIAXBuyfhqTg+rzgnPII+urorzxQ9
JBg2v3KIAnOJtCuRYkzQbjQI00FLxpfvnFnPhOLkC/T/0Gr7zh1pEWGCodG7
JsYwBVYNldXhAkzYkeu5i/M3BdvEOF7Lo1cdlUwQQ6eXl799w88Emirt83a0
Dfe9Tn50sPKUsjX6ItuP/lu8TNgQceLDE7Ssh/f4fR4m2Gj8K2r3B/Pz4fr3
uuVMUJ+PvHR/hIIDloxvzminso8q5WjvJHrvKvTk66uvm9EDsx1fjy5jgusa
mYopdL5N/pcOdiY8Pd+SqjtKwW2G6WD/IoFfia9NP6LD55pOcM8RMIsK9ZoY
o6AyZjwiY5aASnVpG+c4BVmf5sq10JKqpzaKojeYvJHxnCHQcqjVUQste3sn
R9cUgfnjEc+D0YLb58ZyxglwBmbd5Z2gwK6e74PJLwIGAZKKfJMU2Or6KQ8P
E1jTMnlKAs0lnnYlFB3SscpDEd0bu+1I2RCBhM6Zg4bonkrBXulBAm6LOQ0h
6JaR5vMzPwk8b38yNYle0nJel/aVAN/y2vGXU5hPX/VYLbTU4pXcJnRsYcDK
zi8EZmTczDrRB8eYnELoPzs9TEbRp4YnxUK6CXT2+W6UmKbAyU+/3qmTQJmC
vqAXGtz3uHCiYx3MdPzRj1yW+DI+EmC77m0ehq5olLf71EFAl2tQNRktcvea
nHE7AcvhzLoX6ImK8YM7W9HOerorZyjgPrNe7H0Lfp+3fa8gOkPlwqg7Olv9
+vkNaLudQ3fvvyfgqiojvxU9b2+3S+wdAQfrNZcOo4dECuY4mgg4HzUICUfb
Oy6xpzUS4JAPSohBRzf08GqjhT2bom+gPcYuqNDfELgSlKmcifb8ey19uIHA
u88GRyrQTpHBam2vCCyKvOz8hb4QFi1O0AU9cQtj6NTWpWUS6GJ4smqGdb6r
Op8dagl0By30sc1S8Gx/culkNYHVTYlJwujUxODSRHQc2wYBUXSX1cIzLbRp
zAQljrYULWoOqcL6epc/JoPmm8+WWPuSgK+Sy8hOdGlIgkbpCwL37CpK1NAt
S9tPn0HXn3N300KbnUm+n/Uc6+Vk33U9tJdQivvuSgKVl426TdA+d1IfdFUQ
aOtNnDVDD0wx+gPRa7UMlk6gPQ9VU3XPsP5yGt5YoVXpsgUW5QSmo8LtzqPl
AyxWL5QREKuffueM9vUPdklHW3c2KbiheQ+07RgqJWCVWHyHQm/3W34nBj3Z
3VDsxTJTe5Uq+qj0wTIf9OWozxN+JQQ+skUGMdC7fx/xkEL77DfSY6IjKtp/
1TwlkPft4qgful78Is0ZHV6yKSIALShvOM2LDsxS5bmIzlvQvFRQTGAouvhC
ELq7wELgJLrWJKfpEiueAtKaaU8I1In80QhBC3V+bN+PFhvRPhaKTqxpuDBY
RGCf+TLTMFY+Ps1tiEF7qOloh6OXS7tX70DHxI0LRaB5Uv+hOgoJbDaXbGU5
+/C2Tf6FrPtcHRCJlpC73C6FbuH+LhSFPqmoEFdbQEB1OuA6y5LG8sYuaMaB
G/Ms/7kYLMCPPsCucCwaLZWv1VGYT2BEQTuO5eImiwwLtHnz21KW/So/eS7k
YX5mvjWxLOTcoJ+B5nlKb2T5du4WyQPo3RKxT1he7Tn5dziXQPtehUiWJ1dL
q0SiIySqgWUf+xsusmhzQYmvrPOomJlkVz/G+glRd2BZ9JnFiC26/uf6d6zf
F+NbqL74CON37/lmlmXNHCNT0F80FK1Y8fgp7f1FDd0lbufPit+P/F619ocY
n3qbYFZ806qeJHqj557Je7LiXyUyuSCAPhz4Qp+VH1mXdKfHOQRE4rewB6N7
vKs+HkZXhVpmsvKp1HfaeDCbgMYPW0VWvp08vBrC0D06GrcDWfk/I//u5X8E
FvTdVFj1Y7Gi9bQNulKm3pygrQ6v/j3/gMAJ5wUbOnrNmI6UGvp7wV8Fb3So
u15V232MJ/erIVY915QOOHujj5z1vOaBnn+u8PrxPbzP4x7xrPtw3O3d5SPo
49dr/pxD2zTJ7xvKwn7Cz77dgRVPy5Vvt6AV03e5WKNn1aaV72QS+P26MvcY
et3BIhFNtO1vf11jtNbXg8s6M7D/gMozQ7TJQ64/a9ASfQEOrPu9WGfIczWN
wLfGwQhVtL+uqtRW9EauMDNltE69sFbDvwQe3Jbl3IpOP9YUyol2f+ovsRld
+TjeLvAO9oNdRZv50bHzj+6Lo70+ZG/hYfWXiz0TZbcJiLY84edE32u9kzqT
gvWkIJj0F/udz44+bc9kgnlcd+kHepos3XO8RYB7VPdBIXp3/q5aHrS52umr
j9Cze0YHcm8SGJX4aHUfvf/9Avy9QUB744ryZLRM1BvV2ASsx7UePkHoSd0s
2bJrWB/x3J8PoMtKvVNt0M1lR5wBnT4+LsaJluRf06OGPq3AJ2cSR+DJnp1X
5dGJymyhfTF4X9+P/2TNl8uBK8zXXCGwJKUa/wrnz3C8sFxZNAGjxTv1FWjj
E7PstuhVMw8HitAlGsfrcqKw39Q9H8hAKwzdTtSLJCCzd2ogAD1fevKkTxgB
gabIYWX0brZN5l1BBPwtNq8Mwfl5MmfkwWV0tqT4ewY6eSZl2Vb0d/IhxB0d
tizhtd9FAmdWReWeQMt9UfpXIpAAs/mgkBxa6bKTg70f3h8OCf46nOf0HbVO
o754f482TE/h/pAXI+WfhM6okdEcQL/0CL2hi/7gFe3ahR7ipLoSfLBerofE
VaJ5038+VPfG+fHTbTgUPcmj6BtC4Xy2N+8XQPursidJuhJ4uLVtJWufKeEb
2fjShYCseZY3F/our8jjs+gPLlavJnEfSuQQ6nngjP3a96rse3SIRkuyqhPW
F591SwRaKf+bq6EjAf7Rzq4J3KfunaYFBthgfbZX1Zfg/hVuaPBbCj2dQJ24
i+4vsz5bY01AM4rZFIsujjBzXGXNum8F9HNoqdMHXiRZYb2elagQQj8sXNfy
9BSBV2z6/OdxH0xsF7WfMyMwm8z4tfgL59tYVUcmOlglWHMQbeqdZ2aM/v54
P70VnVJiap1pivtSzVzRfTR3dWql0TGcH4ZRh46iTYaTsjONCRzk1ehKxn2W
oWAtb36IQHxbR7407rtDpyQC6/Zivt9nLM3jvm3O99XTDR25zta2B/3d8Y6b
INqE/VJONTpkmIt+Whvz1cvGHoU2vnfk64gmAT3Ni/+tRXdEXfnfenUCNwvz
JuV+Yj+4ufmYtyrOP0nFmzrfcZ/T2dSqLkdAYfCFpBL+fxB4dWkbXQj7n2hC
qUE7BZmBWgu+iwyYOHdCZbSRAufyDY5cgwzwOr/BoPYl1g9jU5FqGwNaz+2T
9ynG/fpUIm/fSwY4xp/tS8nG50H0Hr5HDEjYpi26/A4FevbF/XlJDNhrqfzo
WSz+H/EXfPQqhAELMxF/m4Io2GF/7ONxTwZoyl7huOCF+/QPyLa3ZsCvjmEj
SQcKNLLKoxYOMaDb9U2ehTkFbETcUnoPAzaF9Hdf0kef9bT/vZkBHebH9Wx2
UXB9e63yYX4GlJy6YRW+hYLc6dkl8QU6nOlPbK4RwXyabrlJG6TDWuHEnlou
Cpoc2MrH2+nA4/Nj8OYIDXrUpbSia+ggcaj74Nh7Gt6LhH1r8ujQMLJth2g+
DXKsCzxcb9NBff1VVb1rNJi2eeElhN4r32ebH0eDDfVa7qUpdNjHI+C0Ea3b
1qy/At1nGcHxvxgaLJO6FZ6RRIeco6+t867g82xvu46bdNiv88BJOIIGfNcF
FTSv0cGLi1evJJAGz/PkFXvj8P3nchak0J9ydsmFo7l+hodFBtBAcnUNX2ss
HTz2W7Nb+uPn0ySSXWLocPwaf9wsocEbYe23idF0MAouKtzqSwP9op0he9HO
fbZS13xoEP/r664fUXSQvhVmPu1Ng/4GsThldF2At+ALLxqUru/d8iqCDtuq
pd6bUDQwb/vnlSv6i9iQWxGNBkWljQ6CaOvzIY3r0M1KIqlW4XTI33yo7bM7
DdQvKatzoO30gwIATYLjWu+H0cG4Mr0/w42GfdHX3Qh99892YU707mrxFROh
dHjnWrR0zpUG/wd6bg3U
           "]]},
         Annotation[#, "Charting`Private`Tag$57093#1"]& ]}, {}},
      Axes->{True, True},
      AxesLabel->{None, None},
      AxesOrigin->{376.37183295474404`, 251.3563231014109},
      DisplayFunction->Identity,
      FrameLabel->{{None, None}, {None, None}},
      FrameTicks->{{Automatic, Automatic}, {Automatic, Automatic}},
      GridLinesStyle->Directive[
        GrayLevel[0.5, 0.4]],
      ImagePadding->{{1.7995464927271314`, 0.5000000000002274}, {
       8.68096088520133, 5.5859375}},
      Method->{
       "DefaultGraphicsInteraction" -> {
         "Version" -> 1.2, "TrackMousePosition" -> {True, False}, 
          "Effects" -> {
           "Highlight" -> {"ratio" -> 2}, "HighlightPoint" -> {"ratio" -> 2}, 
            "Droplines" -> {
             "freeformCursorMode" -> True, 
              "placement" -> {"x" -> "All", "y" -> "None"}}}}, 
        "ScalingFunctions" -> None},
      PlotRange->{All, All},
      PlotRangeClipping->True,
      PlotRangePadding->{{
         Scaled[0.05], 
         Scaled[0.05]}, {
         Scaled[0.05], 
         Scaled[0.05]}},
      Ticks->{Automatic, Automatic}], {180.15, -83.4041265741495}, 
     ImageScaled[{0.5, 0.5}], {360.00000000000006, 166.508253148299},
     BaseStyle->{Graphics3DBoxOptions -> {SphericalRegion -> False}}], 
    InsetBox[
     GraphicsBox[{{{}, {}, 
        TagBox[
         {RGBColor[0, 1, 0], AbsoluteThickness[1.6], Opacity[1.], 
          LineBox[CompressedData["
1:eJwV13c81d8bAHCjsr7ZIyINe6WyQp6MkpCdyLhGoiKirOwoQktItnspsmdG
RzJKw5Z576Xs+7m3LUp+n99f9/V+3XvP+TznOc9zzmeP+2XrcyxMTEw1zExM
//88eW5xoH3JTk9i0HV7GFMV2mIo5k8RVYOv5QIGNZ8q0aG8zOxaUSMwc+ap
1OiuRKbvP9bkiNqCOb+mXUZSJbL3XG27L+oJcwn/MiZ4K9H0/puGKaJB4Kvd
/va6YAXKF7JISBK9Acvf19juMj1DMey1somiabCDg3E/90kJUjC+d6vGPw08
j/3asxRbggbjLy9N9qRBT91O2hHnEiTFqlSmcu0huK4f/8DBX4K6N4gqw4Pp
cHKSV9XwejH673u6umTyIzjj1x38zYaEMqfDDOv/5cIPh72PZYSKkL64A5Fs
lwdOLMWflb8VomVHza3s5XlQV5r1ybavEO2ihXqUK+cDqWullTWpEF320ZBm
msoHrOSvwRemQsTvWfmEpFUIk5rNXnY/89EZh4LKL1+J8NvKWinkRw5iTNpy
FoqRYDWolK22JQcluLCfszEkgbn1o/hDcTmo1uOyWEMaCVzKtFm2CeQgbr8j
8eGaxXBnj1L4D/Vs1BU77rgtogTGGibOcyRmoYPP+LaJs5eC+O2cekHPDPRG
pYvwXrUUhLQ7vomoZSBCdUhLpEMpsE3XeBG2ZKCUBor/TGkpvGaxtWwnpaPF
9vLJYvMyAMEdDo0rD1HuiEn1gQfPwPiUWPLpG2mIazPGyXhXJch+75Wqn7+H
Mn3sXZSOV4L6V7tvLegekhpWIvD5VUKpndD8RuY9pPf0o8dkWyXYUP/uOGh2
Dz1/ml7fqFIF+212htjU30WYDa3V9EMVbDl5IcBX6g6ye5LxNnB7DZSNOpfk
LCahbOdYM689NbDb9JjwsSdJaJbf9/0Z9RpIs1LsOeWdhC5HGPQdca6BHYdI
FglLiSjRGhtkK68Bd1nu7MAvt1DbX4OJx2a1UIO4let4biJpK/riq9t10FYT
+VP3ThwSizLWPl9QByeMP1mdt4tDvOX5tzkb68CpMfYjbWccWme3UbGarYMy
bJ/SttJY1N/eGEjWqofuytGOs70xKEw15t/vuXo4M/HgwiexaPSBR1BQ5Wgj
tG5Szu6nhaJXR3zPDdg1gppwynHb5FDUdLG7IehiI7x41p2+qRSKinpCHFrS
GyFY/+/yp8shKCRqOvcE1gjvznH7tf25hvYyiuU9spogntSqdVshCAV/OAyZ
P55D3SPNkOuNvohbpX7uDXsz6KzI++lK+iJiimryH3Hcz6UsCm5eQgNmsuMu
x5qhOs29xNrxIlJ8Kxgond4M1+y0j+xl80GUHkZxjWYLfNA6JvLjuicyfkni
fh/WChOahQns2fZIpI6PzMyMYM9FjuEBRX1omDV816fbAd/niizujAVAx4Wc
nQ60TujriLlwXSkafsoc4Sn37QEH0zk+mU8JwLJWxrtTuhcuLss3qqmmgsYm
ocGm4h2ktb1/sC3kPry7ofahW6EPxPl4nL2ePQTJuytrT+n9QKYr28x+y4SV
VQp5RHUQElsDGwvbHwNxuaWXO3UI0sTFRvLCcoFbooTx+fMwqPc9Zdy/mA/J
PvVe+VKjwOFj/Ev3XAH8Olr22TvqIzicThyysS+EoIOddcKvxmAy9hPRVKoI
KBWdtwf2TIA78bXoU0YR/Lkw/Fg+bBKWttZ9zSgigq2G8z2VqElYnUuV5iom
wjPm+YRDNyZh/qT+wvUnRHDJXA04kjoJsdTvnE7lRHjZJXbCqnASyA6v7rE3
EuHmbrcfIb2TIHDyZ/iOXiIIjGJmr8Wm4BZbx11mBhEuFVwzeC85BTInprL1
8b7QeWlTc1BqCg5FwWzUdyJcY+XbN6UyBQ8Sxv9bXSXCuKraGsNgCpg5f9/u
YyJB3u0wksjFKYhbZLsqw08CRX22f14tU6D3X8JP20MkqCotkx1rn4JVJX2u
GHUSqAlaWpl0T4G9066UUk0S6C5kEhUHpkCgI6Pjpw4JTqUomH6Zn4Ird6L8
LxmR4Mq4eWYo/zQc/BhcOGpLgl8G314ui0zDRoP0kY+nSRD+LH3lrMQ0FAh6
/Ro+Q4IbURQ9PblpEIl2qepxIkG6dMAci940HBHaU5voSYLnAWkHk32m4dwz
f+/wQBLoTWo5bfhNg7dJZbTpVRJ0GE3H+wVNQ0L9rMeOYBL0isiMW0ZNwyhv
9NUnYSSYamuMEno4DRWVZKWCGBIwcU6+y22fhpHEU8JfUklgXLjnfLUIGR5K
fdWYKsbjzeSW6RYnw6XgH7X7npBgd+qfzxN7yBA2wtpz/ikJ1kNH3LcokWFZ
79fjuTISlFslutgfJcP10tDQxioSCDB/tdvwJoOddfuLyuf4fKvTgvx+ZCiu
eGn7opkENFrvkEwgGQLIRQfftJCge4xoZRlBhnFfo5qhNhKEVp0xL7pHhtR9
BhotL0lAcW03MmkmQ2D9xmrfaxK8sytndUFkoOhfa8p/Q4Im06yOK51k4FU6
EuDbS4L7mkFHsz+QIeNLU+P6WxIc45HTZcySgXmn33+fP5Dg4FahP6yLZDhd
5M6a1keCXX+Ym3dgZODrKO6FfhL8np/UNFglQ3n2roakARKUvbhz6CEXBS5n
fArChkiQWXf921NeCvCwXnQPH8bzV+pT/UKIAgal5r+3jODnTrrh/kVJCqi5
qXNwjZLANFmV/leKArXTRmE3cWvFSpTzKVBALq0zahM3n9+qgo4aBaLV1NRm
P5Lgn8fnJYvDFNhRrjFuNkaCZYeBJ556FCgr/PCvBnfnsTKZ1BMU8GH71hgw
ToJqncy5QnMKvIvO0u/FnXsgnthoTYHGan6tXRMkCJZw3TvjRAHjkDb7Jtzu
lqqnp9wowHWGbe8G7lNxzEkfvSjQfn4q8MgkCbQbBtsGL1KgvyD3RChumaWi
r+/9KeA7Uv24Cje/+FXpN1cpINAU7v0J98ap4w6dYXi8qx6lfFMkWIwRSUFR
FNgwGXbSwT1ct9jefIMCTHFa4QTc7QvPf9Qn4vEV/mOKwV0mdluuOpUCtvPp
S9m4082dnJ49oEAiJVC1DndstPLdkkwKFEVzDnTj9qv996owhwJuBwa7h3E7
zPet5hRS4AzVaDsZt5FogeKjEgpsF6LkzeJWNbvimvaMAkvMu8P+b/Eowwd3
qikQlJ6YMY2brUawJ6kBH+9e/vch3N8+z63Ht1Cg/D4tsQs3WaRRJaadAmvK
v+1qcPeevOV+vYsCt/5a2mThro9wSA/upUB15c2ICNz5VQq9V/rw9d2n2n8W
d/KnPxu+wxTI85s5ro47RPj9AZ9xCgSuqU9z4PYwyT3nSaZA2+23qeP4ep66
fvmR6ycKSLgZ2hP/n4/Ko+8dF/H10TE4eOH/+ZjlYz6NUcApyH+nIm4+oU9q
Vt8ogPGGcS/g+VwMi882/kuBYdNZJkvcy6cVvQuYqHCQUbb6F98fhC8CLJKs
VGCTll0g4jbdN6cuxk6FFgm1vDl8f7W3vu/L4KRCsoSVayRujdMNPkLbqVBx
SoONH/fexJs5vPxUyGnM3ZDH92vmXn/NVEEqUGr7DCvw/czdemaAS4QKjnek
3JRxr9Hlt7KJU6HpQQ+vOF4f/bbvLm1IUwE9nhpoHiTBcXrdtnA5Kmjn/3IR
wt16Myf/twL+/e33hRfw+itp9hv+vp8Kz3aR9bbi9Rm5m093+TAVJJ4uOq6/
I8GP52sj53WpeD1JqSrgvmAze3lOjwq5wiw5tnj92yXUFlENqRD/JFLlEd4v
lGh2XB/NqeDfPtBD7cL7h60ZSrKkAgN7bdXXSQLDNoNAPRsq0ALVzja+IoFj
6v5J0hkq7EjnnwjE+1GiKkdZkAcVv3/c4shtJYHgo00XOS8qhOTG8p7B+1k+
8y/+KW8qJPw+EMiF97umwdkwQz8quMnEars0kmA+qPUkfygV7hr0OdZW4+fF
dM2/rnAqmJOF3mji/XPj2NOa0EgqnLzfFFBfgY8vki42E0eFmSxZ92y83xo+
v7xcmUqFedk06x0kfL6NvUnmRCr8Ee5W6krH4/MS1WMuoULb6dehk/g9uPED
z7e6p1RgEgruXr5Pgg95fx3EK/HxRtqtfuD9f0N/VH7lORXYV/+O1iTg8SYk
vrnVR4WLYzl/J4Lw56VHRegOUmHzG+dI1BUSBNhfO/BlmAqWXecjJfxJcEvO
45H9BBUEQrZpG14kQUOvro/MHBXiJL34tdzw84DnC3vnOhV6jhq7dZmSYLAt
6abJBhVSgsuiZUzwfn1JelvfJhVEBmP1Y47j/aXXkXViywwUy1gW7tPHHd+1
weCeAc96rRc7NUjA+yfr2859M1D56OOVsV0k+G/h2FSg6QzIMzu/iVwhwruH
VMc18xn4uJ/bi3+RCMlG4eORljOQPWJ2N+8zEbgKq0YT7WYgLVIgtXiaCJzO
OwfyXGfAZWJK/XwfEdiHvnS9DZwBb4e8jNpqImxBjyv3Zc/AqEqrbmQAESZ0
jU5Qcmcg8KvuyNIlIlQ206hZBTMgPsy0Ye5NBMeGI/z8JTPwUmovK5MrEarL
KUFMNTMQoGehyGWG33+y92lP98zA3s7Xqu1SRGgKLetM/z4DusLO75v7i+Ci
Wss4h+ksyL64eGxMoAja+0eeNZnPglU2e2TB9iIQ8v0Sdd5yFh7pbNz3ZCsC
RJKW6bKbBRWhXz5j64UgIHL3SjRhFiq3uQYHzxRCy5on1+rVWXjSQH+YWV4I
XIj7yOf8WaCmSTc91C+EMhP3/Be/ZiF4iMgm6lgAP1fEeOfTP0GRm7NR/mYu
1NsYs6YZfQanqASdyudZEHUiPq9u/jOIiu0ss3yZDnumT44Vxc/BhRUBrwbh
B6CteSNN9OA8dLXbWIzx3IFRd1GNHLV5mNj/9A2spkJgasXH3Zrz0PG4I7SB
nArP5sbE5HTnQXK8PW2gPBV2pSkXaByfh61LFW7ILBVYvo6W2zjOQ1WrhVVk
Sgq8LZXvSYmdh+2hEQplYsngtKtvjXloHlKToN/XMxG4Ra/Ut4zMg+VkrOK2
U4nwUkAo4OrYPCjrqGtVayaCDMfZxcXpeaA+nnQDrkRgfJ8f7Vuch5nfPwZ0
am9B7Jt/tTn/5uG9J2dq7bZb8CRIxe+wwgKYZZUmJLUkwM/elFn/mAXgGjXe
9vrsDZjiGvH+G7cAVEdTYQnTG9BhJs64mbAAt3yZbWK0b8DdD6V/cm8vgEa8
v1ow/l6uMNgj+P7hAgjPDSORsThwGWc2li9dgGLT4W9SZ+Kge+Fq2czgAsjt
X+M75BELmVtcgqylFgErrRP/VhiN3w9E1AdkFoFMnrHiSo8Gz1f9Py3kFyGD
KeeZamI0qMYaBpurLEL9WHph3uVoeL0pF3ZCaxEU3ufobD8SDavr36P0zHAH
r0Zq1UXB6a+J+GvSIhSOMT13PhwJAuT6QpbORVgdFuM+EBMOqf9FRDR2L8J5
xaGhuQvhwKljdObSm0UY9v40XmEbDiyZg9tHPyzCevch5gi5cPhmxQh5Oo47
xEdh60AY9HfJWVgyFsHMu/BdnnQYJJc//pMjtgQ7hXZIv58Mga0RMbaHA5aA
Z9zoLMuVa8D01KVyln8Z75Mmxw7rXoErWZUp/B3L8DXmhkkp4wK0Kd5i5/Nb
gS4pw4NXm1yB7+QVpVhuGti83n/RfuUI5L/k4dLmowFHrl+uuZouqB4uX/oq
QIPf9DwjwQhtOCW3WOwmSoPxmOVX+7k1IWmbyx59KRpY/DUM8N+vCltemQgz
adPw8zSix+QJK/zS2cMUeY4GWluKY4TrtVB87QuyujcNKrt+m1S6aSNBRac2
7AINDjTovLXarosOiWWEOfvTQDnsokaCGyD/3//91A2nQfVzXqOD/wzQUt3v
pT93afDTYbMiL8QETSn3D4W20qBAUkskhWyN8lb4IlgRDSDYwzlP3Qa5P7WR
SXlJA82cQkuJZBu0JPUxJL+bBgT1H4ctNG3Rr51kiZ5+GryNM7yikmCH+Dhp
5wXnaDAafPQ6meUMGu5R5stdoIG/bHuJsMUZlBl/uVl2mQY8LComcVln0C7m
7//pMGiwT27n/hUVB6T0e63abY0GWwfMh5PNHdHxeba/FdsxeDCjTGlxcUIc
RBOSFi8Gf9c8dgVmO6F3brdPdfBjAN7TH3aPOyGbae6CEREMtATZxS0snBFh
WOj43z0YGK9nK8apuCCp+/aMeCkMoi6/mg/1cEELFo8yeWQxmBL2zz2W4YL8
3oqv7FXCwHr83sDJPy4ovGPfXRMNDNz+k71/v84V6UWfOzykhcGx8qtPGimu
iEWvZNZJBwM1gWCnni0EdOu5grr/UQzWKqMv5CsRkFnwJfKaAQYixyQvJQIB
8ahX3Iw7hsGKWZR7hxUBpVcdmEg/iUGSttHWnUEE5OAXGLfbHIPva57CGjcI
SFypXqnUAgP3lDdzGQ8IqKhEK6rNFoMP61M+MlUE5HUuTM7YHoPrstOXTrUR
kMK+1oF+Bwzus/T11r4hoKpckPrsgsevKSOsTCWg72Hf2dzcMGjatnCPa5mA
NOxLVqY9MHi5o3pM+jsBhRw62+fohcFdCU5i6B8CauHhqf3oja/XK96yLaxu
6N9KR7rtRQxUlWILOznc0NHX18IGfDFI90W6jTxuKI6o4HLKHwOzXUPyE4Ju
qDuarP/2Cgbry9dEFEXdELvzfekTVzFAmqLVJeJuyPTwcY6uYAy4e2fzzCXd
UKrQOk0/DIO28NYksT1uqP9ref+L6xjkr9oK/7fXDQl8cKvTicLAJFJmThL3
6VKhzKYYDH5XX8+wwX+fmfAmXP0GBvQLYW+J+HiT7hGuNQkY/LonKcEn4YZ2
wQHD/Yn4/MwWMun48xB2zsk8u42Bud9w5AEhN1S0mskpn4rBfqsLrVQ8nvkh
MzrpLgZik+hKAR6vXBXT4N4HGPgsRx4KYHFDF5Pr6vMeYuC0xTrVfJ2AKry9
H4lnYnDVeplX7SsBfTESj3iUhUFx4VbjvQsEdGhPP0E4BwMVn6BmoSkCurYR
Z/QgD4PKTsnvXP0E1DSuKcdbiMHeOJ5gllcE9Kd+hSuFiIGFrH/vrzoC0ruf
x+AowYCDnnl5nkRA0X42QwlPMTg/xLfw4SEBbZNtyYquwICtUfF49BUCMmG9
HLlRhUFaxDYZI1cCSqbsdQ+rxYCTXvX610kC4stMkg9qwvPns1ttlyQB2Qbp
bf/ajEEgOW0hhQ3fn5bfvvi2YcBuddOrc9oViXM4Np3vwODTmbFypyBX5Dq3
PftzJwY6FXdFDXRdUeHLl1FuPRiIVrsoTzG7ItkweeOz7zBY6j5aJJrggg6u
/B45NYpBK+uhSLkrzuhqz7Pnb8cw8N8i/muPrDNqKiLknJjE85VuElyM1/MR
p9eeBlQMvvgn3dPRdEIn3md8V1/GoPu0bSjLsCNKemr6sYaG14MXZ2F7kCN6
H7/ZvJ+BwTU3sSQKvyOy1jsfK/8Dr1eZrccUjB2Qc6UGn8Q/DBRiA/Oc79ij
Bsff3P1MdJC7cXUkktcecW9r/i+OlQ6P0pTmTqeeRu1OR9iX2Onwa/3VOk+0
HdrLabRZJ0CHTUKP/mdtGxRWv3XjvDD+fQ9bznq+NRoi9KyLidIhSWnc6S6r
NbrRePJX9C46UA3SJXa9sETznlaYmTwdCB1fYIPHDOnxCqxsKtLBuP+mU2bh
SZTRMrxYo0IHfyV53g5lE3SC/8znHWp0eCKFXt9SPo5KkcvkZz06cN++Rawo
BOQndunNdVv8/761owljHKi7S7lnvz0d5of5vsR5fdKTDGB0zjrQQYz9dEMq
Oz/091xpP+FKhzey/L4rW+Th4NXQRsEL+His9vTtlkdgtS+B9CyKDo8pdSPi
qZZgGX6iyDWWDmaJ7cFtb6zgiQxnAX88HSL1HYQ3OGzAMSIlOySJDjQT1H4t
0w5aFdIeGD2kw6cfLa/20h0hOr4gZqoUHy9/3dNf3wO2B7OddCung09bf1Lb
bw/I8vbln6+kw6tjxTf0azyh1vRwEaOODgkfOi3XFb1gnm+gkwXRwbeuXztB
2wdMc5nY5YfosDbVltDVfRnG7nj1l4/QQfGofmC4lT94xrzLPDiGz2f9+MXr
dn+I9MyU152mQ1Do1xy2ogCoUlA1tVigQ8YocBpdCwThRtfUq3/oIBpwf1PO
IRiKnnSdXt+gQ8/GLg/LyWBQzVKUjGJiQMX2oS/dLiFgErFaeWsrA7ysyZee
+ITCdcM7A495GGA9jG773gmH2b4Xgh37GKAfGRd4nDsayhclHnObMWC3iHTv
Vul4uJUTTyCfYsAnnSMSvDfjwdMak66wYsCWgIle3uV4EG9trTK3Z8C0jNOW
PzUJkHTnbHeyOwNeSTkcz7a8Bd4aj75yhjKgUP374/Ott8FohalxIpwB1bva
M5NVkkEy3/t6aSQDWpq0q9sLkmGUQ4vt5A0GDKgELjjdToFj06PiiXcYcPuO
5sGHF+/A3huCJ9iKGbDmfuHv66p78E/r+vaPTxigxNdxou3bPRjHPg0WlzEg
s2F7orH6fbhrX+t8vJoBcRq+Q3ta78OmgnVgfCsDJP7EkTgGHsDUwJ1c1iEG
CJirs9/dkQ5NCaseQyMMSLzsts/VMx3SdFzli8YYkBa/W2WkKh1MSSp1BmQG
7Hh083mzaQY0h7x/E7PEANt7nPTkxExIV1a/Y0VjgFM4X0PdRCYEzGbb7mEw
QPt5AG+K0iOQM7tEaf+Br28QJdl28BFsYR4m3l3F7TkIx2WygFqvc4GwzgCF
oNViLCwLWi8U7VfdYMA74asCZv1ZkCHJ9XNzkwG86b/H3WUew/8A1EKiww==

           "]]},
         Annotation[#, "Charting`Private`Tag$57128#1"]& ]}, {}},
      AspectRatio->NCache[GoldenRatio^(-1), 0.6180339887498948],
      Axes->{True, True},
      AxesLabel->{None, None},
      AxesOrigin->{0, 0},
      DisplayFunction->Identity,
      Frame->{{False, False}, {False, False}},
      FrameLabel->{{None, None}, {None, None}},
      FrameTicks->{{Automatic, Automatic}, {Automatic, Automatic}},
      GridLines->{None, None},
      GridLinesStyle->Directive[
        GrayLevel[0.5, 0.4]],
      ImagePadding->{{21.543604850769047`, 0.5}, {8.68096088520133, 
       5.5859375}},
      Method->{
       "DefaultBoundaryStyle" -> Automatic, 
        "DefaultGraphicsInteraction" -> {
         "Version" -> 1.2, "TrackMousePosition" -> {True, False}, 
          "Effects" -> {
           "Highlight" -> {"ratio" -> 2}, "HighlightPoint" -> {"ratio" -> 2}, 
            "Droplines" -> {
             "freeformCursorMode" -> True, 
              "placement" -> {"x" -> "All", "y" -> "None"}}}}, 
        "DefaultMeshStyle" -> AbsolutePointSize[6], "ScalingFunctions" -> 
        None, "CoordinatesToolOptions" -> {"DisplayFunction" -> ({
            (Identity[#]& )[
             Part[#, 1]], 
            (Identity[#]& )[
             Part[#, 2]]}& ), "CopiedValueFunction" -> ({
            (Identity[#]& )[
             Part[#, 1]], 
            (Identity[#]& )[
             Part[#, 2]]}& )}},
      PlotRange->{{0., 0.9999999795918367}, {-0.1, 0.1}},
      PlotRangeClipping->True,
      PlotRangePadding->{{
         Scaled[0.02], 
         Scaled[0.02]}, {0, 0}},
      Ticks->{Automatic, Automatic}], {540.45, -83.4041265741495}, 
     ImageScaled[{0.5, 0.5}], {360.00000000000006, 166.508253148299},
     BaseStyle->{Graphics3DBoxOptions -> {SphericalRegion -> False}}]}, {}},
  ImageSize->{
    UpTo[600], 
    UpTo[223]},
  PlotRangePadding->{6, 5}]], "Print",
 CellChangeTimes->{3.892178037582653*^9, 3.8921791681656904`*^9, 
  3.8921798479788*^9, 3.8921799150784144`*^9, 3.8921800132116785`*^9, 
  3.8921801588042707`*^9, 3.892204828425487*^9, 3.892205213163224*^9},
 CellLabel->
  "Durante la evaluaci\[OAcute]n de \
In[35]:=",ExpressionUUID->"faab3866-3d70-4701-a0f6-938fad7a758f"],

Cell[BoxData[
 InterpretationBox[
  RowBox[{
  "chlorifolia", "\[InvisibleSpace]", "7", "\[InvisibleSpace]", "\<\":\"\>", 
   "\[InvisibleSpace]", "\<\"M\[AAcute]ximo valor de la curvatura (en valor \
absoluto)\"\>", "\[InvisibleSpace]", "0.050024963190483225`"}],
  SequenceForm[$CellContext`chlorifolia, 7, ":", 
   "M\[AAcute]ximo valor de la curvatura (en valor absoluto)", 
   0.050024963190483225`],
  Editable->False]], "Print",
 CellChangeTimes->{3.892178037582653*^9, 3.8921791681656904`*^9, 
  3.8921798479788*^9, 3.8921799150784144`*^9, 3.8921800132116785`*^9, 
  3.8921801588042707`*^9, 3.892204828425487*^9, 3.8922052138193197`*^9},
 CellLabel->
  "Durante la evaluaci\[OAcute]n de \
In[35]:=",ExpressionUUID->"203884fb-7bab-4321-8c8e-d71acc4969de"],

Cell[BoxData[
 GraphicsBox[{{}, {InsetBox[
     GraphicsBox[{{{}, {}, 
        TagBox[
         {RGBColor[0.368417, 0.506779, 0.709798], AbsoluteThickness[1.6], 
          Opacity[1.], FaceForm[Opacity[0.3]], LineBox[CompressedData["
1:eJwV13k41VsXB3CndMmUIUohJEPRgJAMKxKSSKaQLspFOD9lSOfsc0KvUiiV
oURdQhRJKUOZ4maKEspQoQGJJA2mvOv3l+fzOM9zzl77u/ZeW8GTaXdoAQ8P
jySDh4f+W77tx0IhNS5oV4tNdjkwIc1jdqZOlQv7Fq9TOO7IBBlljuAJ9PHL
ortXODHB7FsMNanChYW5R7JdnJngzDtq81aZC3Mls1Y9LkwoPr3F+oESF+Rq
VYx6DzBBg9c0LlSeC5Xt2b49vkwQnZuP11zOhdeVw+9qCRPGqhaNr+bjgpLu
XobxTSYoxz8z/PWLAyEnjoiltjBh32ixH3eYA7EHDTNzJphwLFo8nNHNgRd2
Vs6DghSEGt98ea6JA8unvAwsZSjYIu1ysKGcA7JTN+0YGhQcW6JVInmbA4+r
lRJ9DChQNC1arJnGAeuMV+dHLCmwyerVr4rlwLDfF/27ThQkGv0UkyYcYFQ+
D6jzoqA988pEcAAHOotfvBwJpOBk/cQiJTcOVCifUTA/TsGHqzPGWVYcMKva
66J1kgITy5h9Hls4oGPX4G8QT8Gnx6/uCqhwwODyHtv9yRTU1MxHnJPkgMQR
xR/61ygI2b02Q30BB36pRWwQyqHgSn2cw+2vBHxLBK7m5lPQkJ+vt6GHgF20
upr4fQrkQ8ZfZfxHQH719x8XSim4fve8pwN6T9/wbBa6aDx1kA99wi7vdwn6
q8xMn38dgdilUS1v0QUB4gk6tQQSlZjf1coooHw9huqrCayS5leoQKdIC0cO
PyLgaNzGeFuO9ZRK61txj4BNmX/szGMKJq39guuKCPz33HuZcAUFAvEOCyh0
8LbGS3JoEL4kVHeXgO3DOu9t6BYbiZ7AQgJjgS7/RKPP/GXgVZ1PQErevku4
koJgOQ19z5sEeNzXHBWvosDBu3m5EPpkc6q5Inr4NGOiOIeApYaRiCZ6zSnD
S4vRq/r/BO1B90cEphRmEZC8oXfxHFr+597MuQwCUSGt+ourKTjqKdF/MY3A
KdNA0Qn02GfXXhP0MUaZ7jz6yqTXy29XCcxyK+2EajAv3Or7NuiLc+NeyujZ
rpVmgqkE9BMqJvahJwszr0WkEPj3WXRVBXp5spvT4YsEJki1KPcJBTuLxdqk
0cX2k7fOoC/o8FrWXyCQ9ChXPwnN8+vuujXo0k2Jmvloe82s2rfnCezeYBjb
jd6xMNViTzyBepbpR81aCpwVRh5oxRC4szxVoRt9yCJt//vT+P8Y11/v0TsP
6DIuoh9ff181ijZgahtPnML97zDdwKijIFa7MakwmoD9S4lwFfRG5fUl6icJ
7NjqXxmElswpGlDkEriuUywwh9Zp7F7fxiGwaAOf46L/KNCPO3YsAs0bNXRJ
GD3rqMLbRwiUSNiNyqJPm7ycu8om0JEUz2+E/vM+lCN1nIDyeelBFvo1L08n
XwgBz4ga3TG0U8G96TvBBDQtGFE/0OIMWVlntKK7U+Usui1TzfXmUQL+fCAo
+BTzk9j9yOIIAbFV1V+V0c86FWVimAS6fwYOu6I/x69ZtQld4/aXmSf6vb2p
fFcggVGRcwk+6DONwzJq6IwnfnPBaBmDZJ4GfwIDwC8fh1Z2UQrj9yNw1q0q
vgx92mjAvdAX68G763clev/R1WbOaFffDLs69EbDncI3fQjcLcrqakUHfx6I
Nf+HAN+Gmo0f0PyVkjbRBwlURG9kCNRT4PFFWXE9+uq/pqEi6M+WypMdXgS+
+Ez3iKMPZQgkrkEHq1qGr0SvzVJpqvUg0BmlPLMOXaCbK7LwAIHqRSXSO9Fs
7oOSQncCZfvS3azR7gLanu7ozaOMC7ZojmPSvdL9BFZU6bU7oruXJ9pSbgTu
R6o/8ET7VVb/lEUvNamNPYS+nHf2apMr7tfSBgcf9OCI8KAyuqBdrDIA3Vzs
d+zNPszXD++xMHSauLzMWfR21nrn4+jf4tcr9dALOuzus9Hr6qX+uuRMQLw/
1zQCHdnGSdjpRMDE1rkiBn1BVE37tyOBg4HPys6iy3KaOrPQouLncuPQ2u2i
Mgy0ZsXX/QnohyIGOQ/tCaj7jSqkoA/+sNx5CP0qNK7wMtpEnzMqjs645bsp
FW3xi9IO3EvgnUvL4nT0mT/6r1eij5TbeVxDb4w0YTfY4feLCt66ju5TVahT
Ql/yWCKZiU59v9CvbQ+B/SZOm2/Qv2fn1iUn0GV9jeZZaJF1z+5roMPW++zK
Rmc7VLr02OL6ZDVMc+j6XlnGiEEnpi9Tv4muauzJ0UE/ylzDl0t/Xq/yZ4IN
gd9zmRfz0K2yn9ON0a+1Rc1uoe8bppiP7iagei95iHZwYOv4FXSArx7nNpr3
VOIVC/Qf8/FF+WiDA+Pbf1pjvY0fc2l3tH78mokuNkoboe1TxErdg+7Ribcs
QNv3PzSf34Xn6bL4y7RbdK9P3kZntl7poT2QoJ/hgg62KVpyB+3WHGvLj5aJ
bttMu6X26nyxFfaP55Q17cR91B0v9Gi7kjPtGl/hv8XQJk129rRVO8LFKncS
eK4dYULbll3+xB99iKdAkfbzJkaCBLr+jNs4/f3u07YHyiwJpKtdyKe9Nrpw
vQe6UX+XC22jMZV5PrSQzOmf9PpOFlU8L7DAeqw1jaTdvJed6YBWqDs+R9er
aK9P2Kw51tdc3Yd2hvaZXZlob1GHGrq+XeHDijvRU6wJQdq2OXHT4zuw/wcZ
ZvT+PN3GeZmMdiw8EUDv392Wmnwj9AIt///R+6vT7hnz0YxAYHN1LL3/ql2H
vGPRjl2cKDofA/NFSt3bCayrUjKm88TWFPorAq27l5+XzptS9KchFfSCZouS
f9HXSwzuhZji/dfXMUbnt/n20ysy6Blt2aA09NUv36KemBDI7XswQOd9G9fE
VQz9saDzIt0fG0fCLEu2Yb5inF4moUfb/bYcQLtpyC9IRHs558jlA/a/EUeD
7q8jd3bPWxjjeZO+uvw02jPZdParEQGB9pTgaPTyI5ozSeiZeyB7ks6/scz8
B0MC4x9lDbhomanvqyIMcD7QrL0TjP6iG6uhSvvNyYEgdP9nF8PWrZjf5V68
TPTEWKmXLNr0XoCkL52vLXbNpVsIfC4I8ndDdw4Effkb/Um4Y9k+9IpI3iX8
6OAhKHKg+6HvuqujHvbraZX7u9EhT2Ikvuvg/fb004gxWtmthFdDmwB1uE91
FX0+7JUb69DCvHqbvF5Br/eDfTcHnRSjECZFr9fVtvy5JvaDi3WUMDpQ1eJ6
8CYCrGeSHdN4nivFhcw+Wo/3KQ+4taG1UrdKeaOdI6wWPENvFtuutQQtd+12
8lN0bpxemIcGgZSuQ+cfoct5QlX+Usf1hTJLs9AaDkEbbNWw/hOlg/R9ZAgF
J6ZUCUiX/o4IROtEpHdkoL2HDwnS99da6eIzP1QIHH1aPeKCbh/kKKYqY57c
tw4YoxueZ4gMriaw5r7Ujb/Qmo3NiyPl8HwuPed3Cu/TCuMPeZvQKcrq4Vz0
miOTNv2yBK4IfjgWhs7eJJkN6FPn0q3+QVvWTkTOr8T7vo/faAf6UvDYQo40
gcgwPgcGOkp/qSVnKYGtN4KM/HFe8Gx4e3Q9Orm51d8TLbTSNvOtBN7ncsKx
zugcGwNRY/TEG9m07ejjca2KPOIEev8+uFgG/U6HuyFqCc4j7l/463F++W0Z
JRgngPldYpG8FP22c15JF+0y2/uOD53SXLK9fzGBtSe9pGZwXioqnErajP4e
ZWDdj2a+8Dv1lg/Pe7e+/tvoo6+vpG1ahP0UzpsF6NmIqcbeeTYk2xREueD8
dv2bXskpdL2rSbQVOmSMdVsTffNsVKgB+nSoUt7pP2zQX7tIXg59Yn32tPYc
G/Kjm5P6cH402XbhR/w0G2QM88Q80blDB1gWP9jQpft1vRPOo35RC0anJtlw
9+dBAXM0r4THoVvoPvH8Dh30+xovPxF0enDBVin0Je50XfsEG6rydpm143x8
IVn/qec4G/4xK7K2RutvKlxycoQN3nU2alo4T5995XO5t58Ne4pqap7hvO4S
4LM/Af1prdVYKXr2RrvqDnTPi9+Ls2kzeDrv9OHveVQpxkEPtc3GRL1jw6vR
Pk8NtNuUvav6GzZ0OKYLxOB7wDmrryTqNRvas7p9tfH9IDKzes6ylQ2evl8M
XB9gPy/dEDbdwoajsje8tqG/FdVP56GZQ+FhKujwd0VyQujCs8T7ezHOP753
u1qa2ZBp1ulxBj0k9VDOsZENsYu9nt3H943JUPbPw3VsMK/eGzJThOeB7Drn
4nI2SGi489jeoaDJ+HJQAPp8BidcC93u0XJxDVqsT21ACt0xnjCRWMYGVWnF
yDcFOI8YpUqHlbIhQfDGrC/6mMk5ka0P2aDjb93LxffVZbumyw1FbNh7eNjy
2i0Kxiuu2TPy2NB44wVfPr7Hhk4ubKaS2WBku80J0nGemqytK4jG+qcEi/hc
ouCmhKR1bSgbrC692PEyBs9nmaFmPm82KJwKuuVFsJ+WG2Z0OWJ+tKR2zFI4
D6nrzLbsYMPjsrK1bZ4U9JQy5b112XAxmoflZo/vF17tB6ZqbLimr6p6bgcF
hx2s1imtYMOOjTdSQ3VxHmqQOqUuhPtnUyAfpIbvl1+KOlf/sGBOGFaNrqRg
prC+WnScBQyNAwHZwhRMlcYLPR5ggUhPUn8ZD+axdmRXJHpVecBcBDrlsHmi
OTrI/fAqS3T7Aiujtn4WOKwzGCmYZ8IbkZrvg30sSFO2aRuaY8KFE8vml75j
QRn/8kfu00xYaWahF9rDgmVPJif2fGeCUNrZTAP0i/jdgf34XpcKeSy9EH3U
fdE3Cj1c5qJyvpsFWU7Vgue/McH+U2xjXhcLjM60nm/5yoQHpVt3DrxigbTW
QO6uL0xo1+sJykVnZC+L7B1hgnAfZFPolRo67v7o3INvN893skBho55C7Gcm
5M2Nf5dB31X2a2oaYkIAc/f/PnSwsL/4HrmiI7aFK91GO92IKxgZZMIe76rY
rWjTn2YpgugtGxUdF6J5GsbiUz8x4b1lr0ZTOws29QZEr0MX64kvvYgui2Vz
yj8y4ePLQX5XtI/fy1Ar9P8Bqacfhg==
           "]]},
         Annotation[#, "Charting`Private`Tag$59294#1"]& ]}, {}},
      Axes->{True, True},
      AxesLabel->{None, None},
      AxesOrigin->{445.27222528989506`, 250.6828556391498},
      DisplayFunction->Identity,
      FrameLabel->{{None, None}, {None, None}},
      FrameTicks->{{Automatic, Automatic}, {Automatic, Automatic}},
      GridLinesStyle->Directive[
        GrayLevel[0.5, 0.4]],
      ImagePadding->{{1.7995464927275862`, 0.49999999999954525`}, {
       8.178134411073188, 5.5859375}},
      Method->{
       "DefaultGraphicsInteraction" -> {
         "Version" -> 1.2, "TrackMousePosition" -> {True, False}, 
          "Effects" -> {
           "Highlight" -> {"ratio" -> 2}, "HighlightPoint" -> {"ratio" -> 2}, 
            "Droplines" -> {
             "freeformCursorMode" -> True, 
              "placement" -> {"x" -> "All", "y" -> "None"}}}}, 
        "ScalingFunctions" -> None},
      PlotRange->{All, All},
      PlotRangeClipping->True,
      PlotRangePadding->{{
         Scaled[0.05], 
         Scaled[0.05]}, {
         Scaled[0.05], 
         Scaled[0.05]}},
      Ticks->{Automatic, Automatic}], {180.15, -85.93442153060181}, 
     ImageScaled[{0.5, 0.5}], {360.00000000000006, 171.5688430612036},
     BaseStyle->{Graphics3DBoxOptions -> {SphericalRegion -> False}}], 
    InsetBox[
     GraphicsBox[{{{}, {}, 
        TagBox[
         {RGBColor[0, 1, 0], AbsoluteThickness[1.6], Opacity[1.], 
          LineBox[CompressedData["
1:eJwV13c81V8YB3C0rJBVRluihEpJw6ciyYoiWkjSUBGSmRGKrEpCuGZcDZKR
kSvZO+PaMy6Ke6l+SsTv9Fev90v3e85zzvM855z1FjYnLnGwsbHdWsTG9u9f
rUujn4vHjFRjYy5rWL+KpC1WE7ftE1PCG5cyuQLvSNpOSkT0OzF1cI4Fvlp8
OpKmXdeWGSNmCLuTM+a+SyJpxpa/PjwWs8TotohRNdMIWo/CfbUgMQdIdzFq
GXzPaHEix/0CxHxwRCmCpnozjObF+W6zv1gYbuE0t6x5MM3kdHz65FQSUnIV
qCrdtjSeBa9zR9ekI4CVbJF8zgERV41N5TTSQZHcuUFx2AFSLXLmK26mY7H2
42PWN25Dldp2setDOvrz1Qqm3ByRRw3PzpXPgNIP/mzlCCdMnBwv1K7PwPmq
pf03aG4wSn1WY788E2+DcvUuXfbGJgPm6KeHWVizPbL0wXd/iHsc3Xs5Pgut
dqsu1SoGQOB13EPu3Cw4PZbY1XEzAH84T8obDGaBXbiZQ+9rABqLc+1792Tj
69CZT/G9D+Gi6DX/ezgbf3Jod3sLg1DPLywsfzAXPRwLdY9TQvHpwI1Ln41y
YbTBL3bnp1C8ty7PcbDOxcCGHb25vaFIrHA6XRCeCy6O/MfXRB7ByaMnVnMi
Fzw3e7c7eT3CBtYL2YtR7zGlOjejYPgYd+pVEPEzD1sYmVUzX56ATz57uIoz
H7uUXv60+vMESUGKgbOS+dC8EPE1XyAMn3U2d5geycelM2F7Vh4Iw9YaYftN
4fn4sDvtZnxYGPoqWC8ylQuw3i305F/Vpzj6MZmvzqUQ3Ae3FHzxDEfvuvXZ
88GFuJ66g74tLBwOntFnFRML8WAwTtAsJRzxeJL6pKYQds/HF9+pC8fsB8/D
ZyQ/oONv6HX3Vc+Qnn/WceTDBwTPbX83Rn2GlVkretnZaYhSz71snx+Bc4Gz
hkOiNMQfXJ7GVRuBBMvhmnI5Go780qbf64mAnEhe3kMTGhxVWGul2CJx2NH8
qUgGDed1Ur+KqEdid7TxizCFYlzR3xBeXR6JC6Yvzqf2FsOkQrfhS24UfLQk
IiPHiiH8vb9SqDwKL3aHtgT8LMbtFUkJsi1RGOdz0b7B/RH08wcPLZuMgiNN
V2XH7o/IL/Q+ECj9HIHr/hMuDPoIHplE7frg58gZVKtt2F8C/jp3k0860aBr
ek0FHS1Bcbhma4JxNKbfFInqnCjBpPLeVGuLaCi7qlyovFyC/LfSqXl3ovFe
SGG6+HEJAlL2uR6Lj0aeuvi6zNES6L2LWq0zGY3ONOMjtj9KEMZ3807NTDT+
CDy9Jj9fgnOOTx7tWhSDvT382WlCn3BU4rVltUgM8m8v0UpU/YTcsRKJGZUY
FL6YtA8L+wTL2fgPHndj0M0rH3mC8gl7TjVq5PjFYM7Oukgg7RO2/9cq0BEc
gwNgcAbRPqHbm6P6S2wMitq6Yny/fkLES18/gaIY0DgrKhwPlsKEun1xz+8Y
lFyLkTg9XooYyxqLH+axeDdmbW06XYqz++1l3K1ikXRlb8FFtjLU+ll4/raO
ha9V25mbwmW4IbJuX6ljLDQtVkTd21+GEneGTObDWDSc9l31JrAMbguLTvzJ
jEVx+8kr78LLsFPtmFhKbiwyjDe8fx9XhkCB3E8ahbF4bEQz/pRVhmdP9UTN
ymJxymAmvL27DAOLmAv/0WPRrXlDZNG2cqCcdqzhVyzqKvZd4lQux5XzW9Zm
zcaiSIM7e/mhcqwcydkctBALinqK4SqjctyKzt4kuYwCi4MDT7a5l4P5JEky
Q4SCUWUjQZO6cmxrTV9dokhBR85Gi/Nt5XDfrD34YycF1bu+v7UYKMfxVM1N
EsoUvNwZYnDjv3LkHjjgpHWAgpsKVaHeqyuw5PO3QPljFPwnfYD/9Y0KdKnk
ya4xo0B18HBFgFMFel/q3h+9QIFfjKbHlXsVSPqyhjPVkgJRYUPWxsgKBBaG
ti+9RsFuduuGqNIKeBTUOmg4UHC30Pa+U0MFmFP1rwodKSi/44hTnRWwUwtu
lHGmwJjplb5isgJp2SqqX9wpcOqKCHkgUYlpeZbFFz8KydvYo1bSlah6x57G
408B54mkBbXtlcjc2xK35SEFkZXpNgsalRC/e2xeJ4SC/Ozy4452lZASYq6U
fkbBXMhPfsuqSlzmdXdTTaZAXftPxaGWSqgMLRnufkFB4FI2z7V9lcje+fW2
fSoFq915Jjt/VqK4stPa/yWJ/9qGRoN1VZB+Xbju7FsS/yaZBwpbqzA+KXXk
QyYF9f3bDi7fXYUbdQlHVmVRYGqsklGpXYW2I1935OVQ4KGuH4o7VZDnurme
WkBB5YKR5mrvKhw6OO3fUkiBQMFZttnAKmSLCLvNfKAgbvtl25yEKlyNGTJQ
LCbxr7mrv62+CmGtdH7DUhJ/5z1Ono4qPL5evEKvjAL9p/7Fo1+q4Ltju/rh
cgoGeJ4qJs1UIdp4TaBYJQUcMy8FJDZVw6jTsNu3hgKJusM/oFCNJ/+pi2jU
UqAU39FqqVKNPPYDlex1FFw6tuz5G91q/JAo6rKuJ/ONtNh02LEaHoJPbXk/
k+/fmFl22bMaejXftqcR/zkU+vVhQDWW7V76Va2JArmvH9JbY6sxvvewq3Uz
BSF7xfZeragGy12yPLCVglS+DMngz9X43G47yEMn8Q1qLGR2VYMpV3j9PvH3
AIfSOVY1VjVtWuLQRgGPGU/K+j/VeHaVQ3GYWGpngr/G4hoUXT/BcbKdglNd
DXqhq2rAcbO+VaqDApt0q+3ZG2oQtozjxwPiB/f+CnXK1SBE7j1rjDhv69aO
jYdq0HKrqCihkwJJN7+LuVdroMxKVpjqomCX/mqNbvsaLNSylx/opkBPKkuG
/W4NijVfptwn9qgdmNB6XAPmDiEvoR4KIuKcGm2ia6Ch//qxEXGGA/+7sBc1
2HtWZ+NT4kHJA069+TW4tuv4T95eCmYnm88sKqvBxMVm3SPEwmXXDsg01ODC
zhgTV2KNGxEcdl9qMCR08F0/sdkhheHwiRro33OXEOgj9SFSXlHwqwYxmlWX
DhBTP/wIXMJbi0h7g8ZHxCWPAmy2iNZiVdYuzjzizkvrTxxfV4vkP3cMeol5
+Y6vjFSqRdpbC42N/RRsGhye+aBai/0bpznViFVz3LoHNWtBi/rAfYHY1jQt
Xu58LfIK838/I/bfccjH4HItxC6tmc0gTljabuV4qxYi/IJXK4nzO28ee+5a
i2spt3R7iZvfLJEr9q2FnCv7u+/E497RfMMhtRjeczNpyQAFi413TnFF1eLc
dx25lcSrt1Y3yyfVQnKNhNFm4t0L5jkn39RiNFJVdjexjm6x95H3tXhuM31L
jfji87XHlUtqsU+30e84scvYXQnZ2lok8Z26dYY4VLl3RJxeizUNs3stiV/4
Hsji7a/FnfG1E9eJC5ujPefHavGFm+eRA3HT+jmdyR+1aFk1qeBKPGZzVmzw
by2kT443eRKzFeUPNy+rg8uxZfd8iUV5xTPLVtRhfnDHMX9iuTPOd3Ml6nDx
orZ8IPHh1HYt6qY6cNqu3BdMbDKtvPK5Qh1KRDSdQoht1J99CVSpw586J+Y/
+z2eTr+rVgdTX4UX/xzdb+Rmq1uHvPjulH+/z5TP1rQwrkMEZ9fsv+9XugmL
GF6og5C0bVoAcW+1/cAR6zp8+FFTcJ/4v1XNr5Vv16F1gXOPDzHv5R0ush51
WHRbbvO/eDZkP9KQ8K9D13rpR//i3bNoSnD5EzJfr0Z3R2I9A/2++eg6aH6c
/GlLbElJfzn5og789bvnrxG7TvA5DWbUQd/kQPy/9U31rxMoL63DybzAplPE
RW1yPbn1ddBZE2/zb39aNgVSqe11mFZYXnqUmL1E63DQeB3uvn2erky8SiCN
z2O6DqEnBwwViOVNubps2erxRKKsTpr4zJ8Ke0PhemR4VhiJEGftOJIssb8e
tI91zlMkv6o9k24t16gHp8rrO6PE/fWLVBeO16NMvdG9j3i5dQl98GI91Hle
FdQRWyWCM+1hPbICGl68JHabim15/rQey7ttQxOJn2A+LohSD0/DzrfPiYu7
ClVuvauH/tDRzEBiuqzk0osf6lHAvi/a919+33FtMqyoR+XNlua7xGLCe633
dNUjdt/fg3bEihaRyluG67EuvtvzOrFGxu9Fkqx6HPDk2HiZ+Ny8cePymXqY
J12SsyC208mNXuBowMEjY/HniR9EiV6d4m0AVfT8g9PElNHbu76INkDaxH3I
iDhndyt767oG3Bn+nn+CuNZHqb58SwNyNE4K6BPv5a/heLSrAcMLzsW6xKmR
F5TPHmzAaTv2FTrEolK/rTdpN6Bv9M4ybeJ7b4LjWEYNkNMwoGoRT+7Z1Jpn
3oCoNSOz/2z6qYDLx7oB+5ucFv/7fa3uCVU9xwZ0vdha+e/7e9tH7VZ5NWBs
kFvn3/ipFh4pgw8bsHJ02dOT/8abEOl+Fd4ADb0/KcbEPndeCdyJb0D7PMX/
HPEUu9qRQ68acF0/RvXfepgGdjjz5DbAYoN7zZV/44navmn92ICnvzOUbP+N
F7/0C6W2ASqrHt11+jfe1piV19oa8DHx3Guvf+Pl7NRRGmxAdK5K2cN/4x2s
9pwfb4DA/V3V4cTfq82zK381IN5ZvTiBOCNt1uEYeyNmjh5+mU48wtIIebO0
EXfFvgd/IF6z6zFViLcR2xLmb9YSP6TJ9PaINqJQwmzHBHHJYoffhyUb4XEo
RHKB+PcxmmDq+kZcKGsRECT5a9VidNROrhFVnAZS+4hjxOIvtG1vxOe1yccM
/tWL6bjrfuVGnPc+5nvlXz8Z885YergR1JECrShiZ/n6auujjYjQGu/IIs6w
Fxtu1GmE7cz2gEbiNfPpYs+NG8HhVWbMM0iBkdrsTrbzjZAuLnLeQhz4QEPv
kkUjuE9LlWsRzwj2eCvcaMQ9zzBGMLGiiUxMmF0jhoOfFWUSW8XY587caUTJ
nt+VbcQtm7nHP3k34qdck+umL2T8/cpGJhGNWJYv79dAPOLlbfMhphFG8fOr
/xKvqajz35DYCP2U+R9bh8j4BpZF468b0ck1ahpEfMXq0WavT4249O6Eltkw
ye+X3YcYlY2I9JFhhhPTJzef065vRPaFBnoDsbprUahIRyP6N11yOsKgYG3o
txkqsxGGxepLDo6Q/nPBg5r5oxH2Tyat3IlNdwqdLvhN9ufDyFABcTR97/ta
js/QrtTdtX+U9J/VAY4s0c9Q6V+2QWuMAsE0mR9K+Ixzz/c3RH2j4K1rYcIB
9c+gK/1XO0asr6t/QuPYZ4yeUOpTGSf3nck7b41PfkafduiBHmJe5Qobl8uf
se6zWJkik4IlpZfGaSGf8Ujv8A+uKQqSns48rwz7jPsW2m+vEqtfDtL+HPkZ
jq0pNtXE3tzZaYOJn9Ge94kR/J2Cef3FV5e8/wyuWdHgjT9JPvUkDGv1f0aO
6mZJl18UfPvV19uq2ITLt9VX1c2TfnA5pERrdxO26y6xPLlAgWeb6gvaviZc
tT7q30ksmhtzg6rRBPf1otTbbHHk/Xp2zu1cE+QEtu1/yB6HqJ90MakHTdjy
5uRIxaI4aE7VGdr1NSGsbqmxM2cckr4WVPMFN0NaX1zmsGAcbj47vvHak2Y8
dNxTEkysrP7FtSyiGU+nI1S7iKtjuLe5JTaDyr7QYi8Uhyn90yFj75vR3np5
T6JwHFRzp0+WfmmGig1n52/ROHTc297jrNJC3jnH4mwk4pCgWLarVbUF1j/P
i2cRX+8xCVZUb8E6EVP538Rsyp4Y0WsBQ99EwkMyDtJf6+MNLVuwkLqq9v7q
ODjoX7dSCGnBG//xZO+1ZLy/C0UBYS1gff+VTyNelvZkJSOyBVl7XxydI45a
VFAZndQCt5lEmv26OHzM4drKnd+C6Xv5k2fXx4FvdQpraKgFDpKxYfwb43Dw
1L2eL2MtCHXNLACxXYhZzSCzBa1n/PRtiOnsq1L6f7fgqZv6h1riWMYD027e
VoiKPHDylIpD49pLOl0rWrGea3rwJTHH6UN7O0VbsSROMJ1ObFUzI9K+rhVt
Ah5WWzbFQT7jWl2zUituj9bIVhObj2kUNKm0gsmh7jxJ/HjDRupn1VYMF8yv
EZWOw3RYl0+DZivEuPIvmxEXOevsrznXii/upyvHiCczZbZUX2iF5NOhRO7N
cdgwvnhVlVUr/IVmqrcQ+5l++FFu24rgyMjpK8S6avIvS3xa8T3GIq6b+K4b
d+RH/1ZwTdZl/SLOyGb4FQe3YvHOKm5BmTgIy1AsiiJaEWn2xlGdWOOCq/6H
mFZ8LETAOWKnKGPVwoRWcP9N77Qn7uYVEM9/1QqZL5RtccR8GuPL8t62wnPz
wLZs4oMelf/l5rTiTbiPVRVx0pTn5+ziVmT+iHRjEdO3nKdllbXCwmjUmF02
DpyWKq/fVbeioNngsiDxdfrUg7ctrZhMN1yzgziWv94xo6MVM7+HPx0kbtRM
s0zvbUWxqnekHjGHt9+JN19a0bNDPvYssVKBxcHXo60oWv698TKx1U9V+VcT
rcCTDkV74ohtEpIvv7dixcqfhe7E1Va/uNJ+tULfy9DhPvEcpflX6lwrqk6s
OBVKLN+RPpzCToceVf1CBLG5YGDzi6V0cKjzPqUQP9a+8jGZhw7b+/6TycSl
PurpSQJ01HkN2L0knv6wLiZRhI4vzP0SGcQyv+YCEsTpENlfOfqO+Ixih1P8
WjrMAt915hAHXs22ipOiQ6Bwx+R74q8HXz/g2ULH+7LCPfnER1clpzkq0NGx
W9jtn5NY0bUDSnQohKnl5f1bj4owps5eOrZSzrBy/803NlDgPejgPHtzdTZx
0W2fHRuP0LFaMPLwW2JJXTfDYC06as78Of+K2FnKwXHmOB3Bkrk3XxDTZ60j
LI3IeGEz9v/iVWq+mN9who4XZ6euP/sXf9rZ7r3mdJy60mwSTDzpdXI++RId
K0U7d/sQ653WXrfCmo4TMkeWOhO/VFQ77GZLh3DD6fLr//anb4ffCVc6pJvS
RQz+rV/OltQPnnS0NoUnHiLeELyhWsaPjifv7dZuJ+7ZL8i3EEpH7khoLy/x
XmFuxWvhdHzoSFo3Q/Ir4hv7idbndHBxGegNERtGTT19+YKOBZcT13KJM2+N
5Yq+IvPvSjamEPMfG+jwektHU0GQvB9x9a/G1SaFZH51hs/0iQ8ZZSQvbqKD
tT70WDupn1i51AqbNjrEVBWdconnFsWNdXbTEbbOOugp8fvMkG1vR+jwWKBc
0yOWF7DJPv+XjqdVtWOZpJ4DR6zaKjnaIDg3oOFP/LXIdGYnZxsmvi7yNyVO
vqF3gFuoDctpQoVLiCVrtpXlyLQh7Ny2bg3SP1wSNo2sl2/DhSta5sLEbc6r
uYJ2tmF6r1FVP+lHj2WW615UbcMX2cdajsRcfuMt/IZtEPnlvjyM9Lfpgy+H
rni0QfNrZnkU6ZeFSd+e3/Fpw7JnTw7/65/enHIn/fzbsNXEvEb8Xz9tfPUx
8UkbaKZKS56Rfitt9ia2N6UNmx9NS/mQfnzK/a2JYWMbZIJS3baTfi45MMV/
sbUN22Nk5gZJvx9U31Fxq7MNXR2XQp8Q3+R9tytkqA22JxJnpsj54Pc8S7D6
dxsyjL4OJIrHITsvtxbr2zGcm/C6eyWJd/Xve3rS7Tj9fn29B/FBrz37zm9t
x2FFZ/4NxLWaeVSXXe1wydP+fZGcT0Nt+X7Zx9rx60+sWw85v4SnPxzcateO
aC4P+dQV5LzZUZol+qkd9z5mLSRyk/xTWhf3qLId55UenthIbLLb7SFvfTus
eS9Xx3PFYd9eJQuOjnbw/tVTjCbnK8fhJH4msx2rPAeW3V8ahxADn2tl4h24
3PI5eDdHHNJs1dc52HXgmX1CgCi5H/S9KX34eX0ntpibPharpqBxYvH4js2d
oAufGWyqJO8XuSM6YXKdqDzG9+ZhBQVxaWW8xsqdUHt7tn62lAKLF+VB3Tqd
iN/BW0unUcCIqQwZudMJEbWJ527ZFEwE1j75W9cJRfmNRelx5L1Zw/vTtLkT
7GfU3S5SKKjn1jUsbu/ECikOm5WxFLx5UCd870snVH9Uc3s+p8DWp/4p50wn
tnE1VhiGU/DTtfGZkFQXarhyK1YEUjB7reW5rEsX/sugyi91osBw9/lH8h5d
mC40og44UvCKneG306cLUvmGHEW3yX0u4tetA8FdeLQs0dLZnoKPZeKaBgld
aJUy8Zy9ScH9dRd+OlV34cUbxartVhQI0Sd0KsW7Ec8/FR9oRMH1eMfDdWu7
cbPL1SzYkILS6wvKTVLdyIs2oj46SYHjohUbu+W7YeKy/He0AQUdikozrMPd
yFe0lKzQJffThy7JK627oe/Rd/qmBrmPnVr0XNK2G4fO0hweHiH3ww2Boetv
d2NXXYJDmjoFHHkxrls9umF2K1uFeZiCS4xiAzzpRlD+F4cgULD10LJ5q4Ju
xO2dDVZQ+ff+eLm5vbgbcwmDZ87voUBJWN/gWHk3/p7bVx2kTMH+kYikrZ/J
fCgp6dO7yHs9aIv2JKMbX4Tlz43toKBput7hwng3Vjlc5N5GbGxuH9s01Y3j
xo1h9tspMN9ZOJU1143MuZdnuBTJe7NDN8JZsAfzbZW2JtsomD78/ePXlT34
kyJR8U6OvPdfhX87u7oHMuPaOwSJfTz6VFVlenDR3P9i+xYKwjfdGuZQ7YHF
o42/AmQoEA8R4XdQ68HsEaH8hc1kvX7n7RnW7MG1RfrVd4hTazgCK0724EJs
M/OWNAV5t8J2BF7tQUHLW94QKQpUu/ac+3uzB7l6xfNriEvUe3xvOvSgpQeO
mRvJe3+ldIe+Rw9uWvmvGNpA4veq5ijx6cFfIW01b+Lmrzfldgb0wG3rDVEp
4u4PuR4iT3vwQTyj0G49iX/zOapfVA+cbhXErCUeDmVr/kXpQYLk3L7GdRQw
Lx6T7kzrQdpAb81+Yru6iePaGT04IXi+5vdaCn7tfuxcmN2Dx5mVie+J2bi7
amOLe8B2hGdWjdjH3mOav5ysV/6b+/zEXD0b13nV9MD7cTtn3xoKgjUqj31v
7EHNyFXfTGLBjOv2F+k9sH53aHEAcbjYipiWrh4Ele0PvEQscS+7/MhAD3QK
d0kdIY4bPz2ZwyDf+7O4WYZY6tS8mMx4DwwonhQB4lRaglrkVA9m3NxC51ZT
sE326A3uXz04J1D9apw48/G3cNe5Hkg77ZntJ949F1I8zt4Lueth3h3E+ZeU
vp5f1ot2pdRjdGLVhnahBt5eRCXsM24jLtnjfuCgYC90lwhndhMfTVh/+e3K
Xgxu/GnOIFaK4JMul+zFR/fQ0z+I1wXPDnWu70Vptt3GxWR+y31GE1nS5O/G
IqWriP84t1osluvF5Njkwe3EIzYl68W296KA4UrRJW65lN6/bXcvpHO3DN8g
Lj4bTTm8rxc8r21WPiZ+beBvanywF4v/5u/LJ4466rj6+pFeSOW5GDOI/Q5c
7PbU6sXbanFbUbIf9jv1nz893ovh8cUPtYjNZQ+cSTPsRf+LuNfexLprt4jR
TvfCQuNkTxHxXpGV7c2mveDs9Fi7QCzEPmX090ov5PMrJh+S/GD71SMseLMX
d7NjAtqJx8erm6XtexH5y0JHluRXeXuSgb57LwzHRc+3Eb+rfyRwybsXgY6v
c5RIfsaV3m1wvt+Lim/euuHEzhkmuomPetEZtlbTiuS71YsjvO/De1Es7prT
QnwiekdN7fNeCG1SvXOU1IfcA95j08m9aK5dtmTvJnIemBWrH8vvxY5Rh6GT
pN5qjV4vMqX1gvpszGmY+L12VIldaS/s/KL9XUm9PlZ2OBhd34uTao5K2bIU
HOGX2c8a7MXt87YHzUi971giMrtotBe87eZHRUh/WDPLnr9qohfcuvk/Goh/
M7qUD/8i66nCaXBSgYKXRSE7n/L0IZuN/9Vj0n8isty+UwWIZ09fv7mT1Efa
1bdFIn1Y6uD9R0+J9PNwNYXRtX3Qab8RtmY3BStu/tqyT6kPPpMrtH6Tfnhn
tdmGgXN9mFV0Wx5F+qeFvuKp7gt9EPXkF6Spkfq/xx7QZtWHg1lSbGOk30qP
JU7V2fbBU3QyTfsoyZ+s0eJ8nz6ceSuZp6NDgaKOnVnYqz5EF3LFHjKmQNJD
7UnI2z4UPbh1MteEgmWZwhUBOX2Q3XJGZccZct6tzJX3Ku5D5+RsivJ5CgK/
zP690UK+t2bkgddFCkZdfKOPzvUhyV93hcgtCr6e2nolnq0fkSrt9X12JL8m
hTjWLurHUu8gtgwHCrQ3Du8S5+wHs43RaE7Ouw3+92MEBPuhK/vo2WJPcn4b
1l7/u6kfl3M9DpuEkv0dN+Jp0+0n9zZ+B21yHr831KEF6PfjtuZqvkXvKVD7
cNhe9WQ/NF+3J3/Mp+BMsEJXskk/bqxs6D9ZTIG/ItdLh4v9YBVlLK6rIee7
Q6GWoHM/ORfUJ0WGSH/ryZwvc+3HwpF8b4xQ8PcINdP5bj8kI+dP236lQHhl
uPjAvX6sKx8YGZkk4+XZfE0P7oeN4K5p+XmSv383BOgm9eOa2ek9AsvjIGcl
psqe0g/Vab21/XxxyK3n/55F7cdd2vKqdwJxqKfMnZZM74evqv91K3J/+nuI
Lvstrx8e4lIyM+S+dsbPv+pBQz/qGc946FvjIMQ/yVn6px8/faVDnPXi0PQh
4P6xv/2wUNvTFaNP7qPXNy1tWOhHYn1OdNmJOAhWn1nUuXgAjT8SfdYaE/uW
/WXxDaB+RoHzr1kcBGajvktsJI7722RmFwfekSPd9toDqAncYFMTSe57T/vP
zOgO4OJY4XXzaHKfVnftuKs/gPCHGfO/Y+PAk5BB9zcaAJfhk0GlpDhwn5f4
TDEbwH/b2Yra3pD3ZvNkWY39AESvhhpWl8ZhMe15+sboAbjrsHKsfsShc7+6
Zl/sAPas2pWUMR2H9Pzx/qj4ATie8m2fnyHx5xwQFEwZQGLMuZWpbPF4+7rP
gS1zACP3ZH9u44uHafTGvT0VA/Ay23902ZZ4vHd+WRr+YwDGAehmWcbDWqmg
g0t7EErMEAP3kXgUN7a+eq87CLT72ZV8i4fIjUmPy/qDuJHZH8QzGQ9a8ibp
MqNBDKv5vqb+jofQylA7T/NBjO+TvijCnYCCGUueX7cHEa4ZsJa6LQE8NL4D
Q3GDWLUktvDdnQS8PGYRVzQ9iCUP7gSUiibiv2/iAozwL/ATuhvxxTwJ2SeP
LgpTHwKbZ45i91AyPDR9KVmMIVQnbwW3dgqaTK+cUxwbgrJi9Q1N/RRI3dYW
e/VtCPELczX3jFJQHb/iSeLkEPa8X/l1yiwFwrMxfo//DOGpmJJtmkMKUl/n
3LDlG0bK8cJE75gUNAqO7pPbPQw19Silu+Mp2CBb8ztlzzCuV5jPaU+l4Dbe
ZG/cN4y+vyJ3RaZTIH7dQUHi4DCkG5Z4PF9IgWUZ20ZurWFwY7GUnWAqft8R
4x49P4zM3oeGUE7F+h6t9kTfYRSJuFguck9FQMm+dKMHw1goTHZ+6JWK7yly
fsseDmPb/OMcXr9UlNjxKVmHDiNaQuHKn+BUWHI2hex4Pow1vzImPONSkbrz
9NGPGcPI4uCKlitJhYCY1hr7d8M43h9fgPJUOM/v/U8qZxhJBxYt0a5OhVaV
ZOKDgmEE531uPdaUim+m/fPHy4exyVUqmzGQCvmAyzm9XWR+oZsTQxZSEW5j
EhTaOwy90ZDZ1YuoWDA8Znl4YBgJyse9E5dS0bh2q+ALxjC2irzufrKcilvZ
zBs3poahzmMhxClBRVb/7U1zSxlIiZwR2a5EhWS51dxrLgYmQpdJbFWmwvel
cbMZLwN/S6+dlthLxSlHFa9PKxjQUd+lQU4d/OL52x0gycArXUvVcS0q9ir7
hIntYODBgHuphBkVdAux3TFKDFj/5nipdYEK++A3beuUGdiYnKBme5GKV8Pt
4jL7GVhSwXeecpmKNWHb4ndrMBDmtmXyoQ0V+bSSw/maDCxtqpC2uUWF8Tfj
oQPaDDT2XsvStKci9LD35iP6DIyvWJfa60gFxxT99ckzDCyYZxSEuVMRK3n9
eNs5BtY0BTnIelCxT5N96owZA5N6PnJZnlQ4ULYqWVgyMGBRffPlPSoEaopb
h60Y+NRc+mWlLxWvp43uXL3KgJm5/DYXPyoYup75tjcZuKKsIbTOnwpvZ5Fz
P20ZWD0o8vxiABVrk9P+3rEn8Zc+q4t+SIXJXMtBDycGGu7Hck0GUVGTJlsR
5M1A3XjKx1WPqbhCL7qywpcB37wgb84nVCzmMOR+ep+BtS/jYiaIVU/f1Y0O
ZCBh4UjBs6dUdPoIsdaGMJCl75F2LpyKOxmpoYmPGBD7s7NO9BkVGcuam9PC
GfhTuPr+tQgqdHZeuS0fycDWVD+exZFUjJn+Fc18zgBtqCnmMbFfwOP3u2IZ
mM+rUhKNomJDzuYzeXEM8g5XrwgmLhoonN2fyIBquqLOHPHZ5SdiipMZOIDA
fNPnVPzeM6KqnspAX9RVrhziMEu3/oo0Bq4PTShwRFOhGLrCW/s1A4c8DDap
EdcVvNjYkM7Ayz39/U7E10b2lZ3IZEDNduZ0IvFSoc9W9CwGhA4KPCghTlC1
4jyTy4Bu0ksLOjGuzVJ78sh+J1gN9BJ3Pw3VvlBI9tNucraL2OnjpomhIgZ2
J/Km1RELT+QHX/nIwJFDT768I367Sl9x/BMDTgu2ccHEeurDn23KSf6dTWk/
T/zVxsX+RyXJr486PuuJ/Z7zi9ypYeBZbuDzDhLfxoqknD91JL/+pIj6ERd/
VzG528iAQ9rPCWnic2saZtibyfhXesUKyXrxidllF7Qy0LH6ldA+4o9CIrdu
tzMQGeaj/oqsvwPfezmFLgbY00UT+Ymluc6OjvaQ9WpSkL5E9q990XxiQj8D
IuKFpa/I/gbMx5md+8KA38Py2wyy/6wfDHrDKAPthavHFUh+JDD9H/t/Y+BN
u2QcwqgwHJPTU2OSelZeUDtE8ul9r11Zzg8GttMU9oo/IuvfIeJlO82AloqC
21QIFatb3u/fMsNA8C+HoPxgkt9V8+9i5hm4r/h8fn0gFUql8TbG7CMQK9h+
vJjk+0iR+tYVi0eQyOaqr0/qQScrIMGHawRCOfNHj5B6mX+zzVSVdwTLLGcU
0nxIflIbxX7zjUAravMrNlJvIhTRR9bCIzBaJqThTeqzMjJPZ9PKEcTQKKde
k/p1CTvH2Sc2AqreQn+VKxW9/gkeJ9aOYL2tvlbbHSpSHeRvqmwZgUPsg8rD
pF+csfks+0NuBKlHuNhmrlOx/JrD8CuFEfDSJe7FXaPCziz/3LpdI7DVdzD+
dIn0Ay0N7WUHR1DsrvTW+CwVTPWxpR8Pj0B3e3DhMxMqyA2hxOXICDb8EGNW
GpH63NWkwtQi8SSUv5s/TkX9WlOZVqMR6H22vpCrRoWnOPtQsMkIrnIf3+V5
kIqdIkkUzbMj6MgUF9p7gIoI7q+iheYjeKfLMeC5mwqL/24vSbQegdppg7tn
ZKj4rzpo0NZrBAWzm2f3cZH85mm9MndvBDryOdpnl1BRoiPJuu83gjDvF3du
sJP+V582G/twBNbBk2bXZlKxpalCuO4pieeJ6vXy0VSYdrAflU0bwdeCFQnL
ylKhLn6sLuvVCDiu5aQbFqdi69nQkwfTR2CxJjc2rICch91rzI2zRhDwR156
4m0qHvfvc/YtIr+PaV/KHpuK8pHbLweayO95blRn26filcyH7TdaR8Dd8Kpq
+81UPLm6+P3vthEkXwqujbuSCvNvj0v5e0Zg7Bg+Znw+FX+Y6T0HRkagf82w
Z4tGKhSmx/ijZkdwvMpmzEokFRGLTR1OSI1C0KD616m0FMxfXLnrs/Qoan0v
yJslkvP7U+N/x2VH0f7kovPZ6BQoeqvd0ZUfxbbbwZaKwSmoXJBx0dwzCn7F
5H06t1Lw688PD1WdUbC2uz412JWCU1P+D7c4jEIo3vFBadYLFOqr6VAdR/E2
65vduVcvsCFjjlfGeRTOu5kmY4kvwLxpE7zp7ii03oWpDD5+Ad9xw0frHozC
YXI5DGxfIGtk7TPR6FF0mL5bKyf7AkK92QkcpaPQEXqWLPokGcG87u655aPw
KwgJC3yQDO596ibXq0ZRUlowNe2eDI6IpuX0+lF4K6RspV5JxncDlhO1YxRt
gsrCvgeS0Vgmc1yfNQqLlM+x0sNJCHz9fDZGfAwmj5dS7eSSsMTdy1Dl1hhc
Y1MTL8QmgI1qmj4o+BVVcjunEhpiYReVHiRY8hXn9Lfbtus8w4etDzhX3PyG
n8eWGpfcD8EKLTs5b75x+EVlthvUeiHuIz/P3hXjiNleRjN+7AVFlddjU0Lj
WPr7pY2NiRf0ZEZfXBAbx3bZ9eKtQ54IWGq6/pDUOKT7Ngax/fXA4k/HRNn2
jqNII11F3NoN0/vWs929NA7ZivKgjCu30b2tsdm5cBzvYiRL+Faag/Jthfsi
2jjaRr8weNJNYUE9KR30cRxT4hMPFm8/jzGpNqe48nHEKv78vnbPGUxL9K6u
aBzHRaHxFv2ThljBPX5ZeHgc05YnzDw8D0GDsWzuzfIJfNM+S387pkXjSjqW
vEdgAs757nt5I3VptRce6pUITmBGTWZ30QZ92skevvjWlROwF3h5nlZ9gmbe
IqIxt34CO3918j7lNKG5lmwMPbZ7ApzUvcU/JC7QMmIhNWQ6AV5rS72WhGu0
Hy4/ll24MIHT3zs19BStabuNU771XCT+VrinvtCaVsDP/67tygQ+tJxva226
Tiv37D1UYzeB22XTagXfb9K6LNzNMv0msFBb2vTR4xZtDbarKfhP4Ld20RL+
ols0c4lh6VcPJ6DxO8y4avYWjdGsw0wOnQCfa8cVj9t2tEl1SffIqAncWR/P
LL9gT1u6uSDK880EBhalV1hK3qYdW2Rz92/GBC4tTzlarX+bFti3wcLl3QSU
jN653PO5TVsRESDr8H4Ca4bkV34du02T5Drz/nLJBFYv9xIwfuVIMxteHj1U
SsbbPbJVtsuRlvDxo8eFiglcfqpddZDrDm2zi+zRs7VkfgZX1qtcvEPb8e13
qx59AsGyeY5ifE602xWv8mraJ+C0IZo1uNuJ9j7RPEazawJN0QIpg6ZOtAPn
Ki0P908gQbu30+2VE02z7tmPXV8nUDrz+smXA860AKp2W+b4BKgPz5pKmzvT
6nwX8hVYE9Dzb2ML8XKmnVC97C37cwLtVkGo+uhMO5++e8XqefI9x763Scou
tJwzv/ka2ZjYJcShvMbIhca3NJ/33iImwlX557xuudCKzx3gHONk4nqQvv/c
CxfaKs6FJdE8TEi81L6wvNiFdutd8aLjfEwE0RIi5tpcaBu41ReyhJgIvtr3
8+piV5pL9pK/l0WZyGtYwhpY5UprNq/4Iy5G/p44/n2rnCtNjtf/d50EExeX
O7arq7rSfHK1pj3XMCF/8auN7HFXWrcF78+d65lI0x3zopu60nbx1U8xNjIR
336mQfOGKy04L4QVKc2Es435CncXVxrD0mBCR5aJpWVHZmz8XGmqAkLfFrYy
YZJyS3HNI1fas4KW0Ux5Jj4VnTLxiXKlTVqFMy5tZ4JvjyU3JcGVpiloMrRK
iYnoM9Nt16iutLgPYoM1u5mQ4zqqNfTGlTZzpavvrgoTe+RNB5e9c6WdEI7p
2b6fCU0hDrGmbFdaGs20a0iViRWJKabIdaVxWK/reHaIifFwCwkd4rOig3Qt
dSY4Q1rf/CT/P+tjYstfDfJ9kQ22u8j3eG9caso4xsS7gPbX3OmuNMtVmxsv
6jBBZRt9bUvm8+HTaJ3ocSb+/gl6fZHMV9QmrabKgAmZNRoDfZGutJvi16vc
DJloLc9zGAhxpZWXbatQMGZiPjA9wNLHlbb2Fqt08DQTqhl/9l+640pzknxb
8vQcEzdsrkX3XXGlNVbYFWuaMaGtlZfRYOJKk7FXKpq9QL4n5+a0/agrzWvN
dMEbS2LfFWNsSq60Hbedc4WvMfG4Pse6ndOVFrBuX3bFdSZGPnSotE+60L7U
zGW62DDxNbtJZhfJj7ANnm/6HZiQ3Nzr9F+sC22i7tCrJ3eY+Hg57pi+pwtN
w3lRmoYLE15St8V/mbnQfjX4Jb/yYKKUd5PiSnEXmr6rZqKZNxMpyyXC7/90
pqVKc8cL+jKx3HqX6o46Z9oZ96BopwAmYGQtI+XsTMuUOR61NYiJAqnGvRY6
zjSeFoGI3hAm5kwrFCpXO9MKt4Q9UX9K8nmL6uTvfCeaMN3o0a9nTNz5O7En
38+JdsNrZUhaFBM+FGvTUH0n2pr2qACBOCYO9B8su9x7h+bpG+/VncYEPeag
1p5BR9ryO8u0Lrxmwtb33u+sBEda1JUbgox0Jox1aNYXLzjS3mmrJLKymMj/
s+adesdtGmPF51IOGhPbWTxmcZkONLtFykH3PzLR8pGXe6elA23hZ7QRbykT
g8vvFrQIOdBWtV9hiFQx4Wu0bsvOG/Y07Vg2TtlmJgI7Ihd3L7OjtYdYNb5u
ZWJKtIxlRb1Fs/SqjdjR/q9+Tg91ad6i3bWMkN3fQ/L7S0C+rZctLWOLovbx
ESaaNk3cdn17gyaaaxZ8e5YJpyeTZxYrW9ESU8tO/fnLxLfsoxpZOy7RFKO2
rvVgY2ET68l/T2Utacfcf6U/WMJCOPuozidOC5qbWsjn5/wshNW+5ZdaeZbG
teu/yHWCLIh6djxToZnQwqXPWiQLsyC7zmYl+/lTtHSuzT/eiLHw1/Eoj5az
AW2woUi4ZCMLpfvWP+2s3E+z+SjVoyHNwskLG5sgsoM2lxmQXCPDwpefQmbM
VkmaSPip3a3bWPAeaFBcs04emueYxqPKLFxw+jMy36uH16Orn/PpsFAUzF36
ycMSD2J8zXv1WDDi0/0Rd9kKlicmNr0xYCEt5+KcufEVSBYWZugas3D40sOI
Vr3rCAg5Wx5owcJk5xV/+nE7XNkdOcXtzMLqy/yCKjdcof6NLbfTlYWKn4Xn
OpLcsDbuilvaXRaWfilM4hlwB51rzzItHxaah945pe70xJEeuqR/CAuvH67k
P0r3xgYfYc1lL1ioe+RdWvHoAeb3uC1vS2XB93u5wwdDf3RMfGl68ZIFC0Nu
wVPiAQg1fnde4y0L/db0vvuvH2Jhywl730IW1tPGr4f/DEb355DYRc0s1M91
6F9Y8gTv/X5dbG4l8VyzELdwf4KwfWayie0sCO76tJgx/QTayfJZh3tZOPJw
raoPMwz5TnVVXmMsvNpbLuc4GY7wbbtCDMZZ+FDoWPXN4RluDUYbrmex8Gu3
FnP+zzPI6FzvK/7JwvLz9Ud5eCOxmL0lKfQXC4Ev9x3keRaJ/ux918z/sDAb
x6mZszEKhdcSFRT/ssC++mElf2YUnq3l+W9hgYWWio5tEoef43+iJXpg
           "]]},
         Annotation[#, "Charting`Private`Tag$59329#1"]& ]}, {}},
      AspectRatio->NCache[GoldenRatio^(-1), 0.6180339887498948],
      Axes->{True, True},
      AxesLabel->{None, None},
      AxesOrigin->{0, 0},
      DisplayFunction->Identity,
      Frame->{{False, False}, {False, False}},
      FrameLabel->{{None, None}, {None, None}},
      FrameTicks->{{Automatic, Automatic}, {Automatic, Automatic}},
      GridLines->{None, None},
      GridLinesStyle->Directive[
        GrayLevel[0.5, 0.4]],
      ImagePadding->{{21.543604850769047`, 0.5}, {8.178134411073188, 
       5.5859375}},
      Method->{
       "DefaultBoundaryStyle" -> Automatic, 
        "DefaultGraphicsInteraction" -> {
         "Version" -> 1.2, "TrackMousePosition" -> {True, False}, 
          "Effects" -> {
           "Highlight" -> {"ratio" -> 2}, "HighlightPoint" -> {"ratio" -> 2}, 
            "Droplines" -> {
             "freeformCursorMode" -> True, 
              "placement" -> {"x" -> "All", "y" -> "None"}}}}, 
        "DefaultMeshStyle" -> AbsolutePointSize[6], "ScalingFunctions" -> 
        None, "CoordinatesToolOptions" -> {"DisplayFunction" -> ({
            (Identity[#]& )[
             Part[#, 1]], 
            (Identity[#]& )[
             Part[#, 2]]}& ), "CopiedValueFunction" -> ({
            (Identity[#]& )[
             Part[#, 1]], 
            (Identity[#]& )[
             Part[#, 2]]}& )}},
      PlotRange->{{0., 0.9999999795918367}, {-0.1, 0.1}},
      PlotRangeClipping->True,
      PlotRangePadding->{{
         Scaled[0.02], 
         Scaled[0.02]}, {0, 0}},
      Ticks->{Automatic, Automatic}], {540.45, -85.93442153060181}, 
     ImageScaled[{0.5, 0.5}], {360.00000000000006, 171.5688430612036},
     BaseStyle->{Graphics3DBoxOptions -> {SphericalRegion -> False}}]}, {}},
  ImageSize->{
    UpTo[600], 
    UpTo[223]},
  PlotRangePadding->{6, 5}]], "Print",
 CellChangeTimes->{3.892178037582653*^9, 3.8921791681656904`*^9, 
  3.8921798479788*^9, 3.8921799150784144`*^9, 3.8921800132116785`*^9, 
  3.8921801588042707`*^9, 3.892204828425487*^9, 3.8922052138193197`*^9},
 CellLabel->
  "Durante la evaluaci\[OAcute]n de \
In[35]:=",ExpressionUUID->"eb67c16c-f1b2-4cf2-90b4-c28af7bb8256"],

Cell[BoxData[
 InterpretationBox[
  RowBox[{"\<\"Curvaturas de cada \"\>", "\[InvisibleSpace]", "chlorifolia", 
   "\[InvisibleSpace]", "\<\":  \"\>", "\[InvisibleSpace]", 
   RowBox[{"{", 
    RowBox[{
    "0.043041916306804276`", ",", "0.04060581013770747`", ",", 
     "0.029718745725678473`", ",", "0.034390931752908124`", ",", 
     "0.04469865106038357`", ",", "0.04270086122042422`", ",", 
     "0.050024963190483225`"}], "}"}]}],
  SequenceForm[
  "Curvaturas de cada ", $CellContext`chlorifolia, ":  ", {
   0.043041916306804276`, 0.04060581013770747, 0.029718745725678473`, 
   0.034390931752908124`, 0.04469865106038357, 0.04270086122042422, 
   0.050024963190483225`}],
  Editable->False]], "Print",
 CellChangeTimes->{3.892178037582653*^9, 3.8921791681656904`*^9, 
  3.8921798479788*^9, 3.8921799150784144`*^9, 3.8921800132116785`*^9, 
  3.8921801588042707`*^9, 3.892204828425487*^9, 3.892205213850562*^9},
 CellLabel->
  "Durante la evaluaci\[OAcute]n de \
In[35]:=",ExpressionUUID->"63927b46-c72e-4a85-95a9-5f657703be8c"],

Cell[BoxData[
 InterpretationBox[
  RowBox[{"\<\"Valores medios de curvatura de cada \"\>", "\[InvisibleSpace]",
    "chlorifolia", "\[InvisibleSpace]", "\<\":  \"\>", "\[InvisibleSpace]", 
   RowBox[{"{", 
    RowBox[{
    "0.01662230353738312`", ",", "0.016044920567646438`", ",", 
     "0.014323655439310745`", ",", "0.015415846294509839`", ",", 
     "0.019381687338559283`", ",", "0.016835873973570427`", ",", 
     "0.021691693341177043`"}], "}"}]}],
  SequenceForm[
  "Valores medios de curvatura de cada ", $CellContext`chlorifolia, ":  ", {
   0.01662230353738312, 0.016044920567646438`, 0.014323655439310745`, 
   0.015415846294509839`, 0.019381687338559283`, 0.016835873973570427`, 
   0.021691693341177043`}],
  Editable->False]], "Print",
 CellChangeTimes->{3.892178037582653*^9, 3.8921791681656904`*^9, 
  3.8921798479788*^9, 3.8921799150784144`*^9, 3.8921800132116785`*^9, 
  3.8921801588042707`*^9, 3.892204828425487*^9, 3.892205213850562*^9},
 CellLabel->
  "Durante la evaluaci\[OAcute]n de \
In[35]:=",ExpressionUUID->"558a2467-9217-4878-9a82-8925184f5038"]
}, Open  ]]
}, Open  ]],

Cell[BoxData[
 StyleBox[
  RowBox[{
   StyleBox[
    RowBox[{"(", "*"}]], 
   RowBox[{
    RowBox[{"**", "**", "**", "**", "**", "**", "**", "**", "**", "**"}], "*", 
    RowBox[{"S", ".", " ", "latifolia"}]}], " ", 
   StyleBox[
    RowBox[{"*****************", ")"}]]}],
  FontSize->14]], "Input",
 CellChangeTimes->{{3.8912228707981*^9, 3.8912228723133435`*^9}, 
   3.891223377999201*^9, {3.8922052586527014`*^9, 
   3.892205272274568*^9}},ExpressionUUID->"3fe8fac2-b691-4d63-b84d-\
93cd2db99246"],

Cell[CellGroupData[{

Cell[BoxData[{
 RowBox[{
  RowBox[{"latifolia", "[", "1", "]"}], "=", 
  RowBox[{"{", 
   RowBox[{
    RowBox[{"{", 
     RowBox[{"140.5809569840503`", ",", "226.76321611068335`"}], "}"}], ",", 
    RowBox[{"{", 
     RowBox[{"138.50749154180767`", ",", "230.08076081827156`"}], "}"}], ",", 
    RowBox[{"{", 
     RowBox[{"137.26341227646208`", ",", "232.15422626051418`"}], "}"}], ",", 
    RowBox[{"{", 
     RowBox[{"136.0193330111165`", ",", "235.05707787965386`"}], "}"}], ",", 
    RowBox[{"{", 
     RowBox[{"133.94586756887387`", ",", "237.95992949879354`"}], "}"}], ",", 
    RowBox[{"{", 
     RowBox[{"131.04301594973418`", ",", "240.03339494103616`"}], "}"}], ",", 
    RowBox[{"{", 
     RowBox[{"127.31077815369747`", ",", "240.86278111793322`"}], "}"}], ",", 
    RowBox[{"{", 
     RowBox[{"123.99323344610926`", ",", "241.27747420638175`"}], "}"}], ",", 
    RowBox[{"{", 
     RowBox[{"121.09038182696958`", ",", "242.1068603832788`"}], "}"}], ",", 
    RowBox[{"{", 
     RowBox[{"117.77283711938136`", ",", "241.27747420638175`"}], "}"}], ",", 
    RowBox[{"{", 
     RowBox[{"114.86998550024168`", ",", "240.86278111793322`"}], "}"}], ",", 
    RowBox[{"{", 
     RowBox[{"112.38182696955053`", ",", "239.20400876413913`"}], "}"}], ",", 
    RowBox[{"{", 
     RowBox[{"109.06428226196232`", ",", "237.545236410345`"}], "}"}], ",", 
    RowBox[{"{", 
     RowBox[{"107.26`", ",", "235.25`"}], "}"}], ",", 
    RowBox[{"{", 
     RowBox[{"105.62`", ",", "232.27`"}], "}"}], ",", 
    RowBox[{"{", 
     RowBox[{"104.4071132982888`", ",", "230.25271596246006`"}], "}"}], ",", 
    RowBox[{"{", 
     RowBox[{"102.78`", ",", "228.08`"}], "}"}]}], 
   "}"}]}], "\[IndentingNewLine]", 
 RowBox[{
  RowBox[{"latifolia", "[", "2", "]"}], "=", 
  RowBox[{"{", 
   RowBox[{
    RowBox[{"{", 
     RowBox[{"265.5769595234873`", ",", "171.2412964057996`"}], "}"}], ",", 
    RowBox[{"{", 
     RowBox[{"262.1214972248545`", ",", "174.69675870443234`"}], "}"}], ",", 
    RowBox[{"{", 
     RowBox[{"258.6660349262218`", ",", "178.15222100306508`"}], "}"}], ",", 
    RowBox[{"{", 
     RowBox[{"256.69148504128884`", ",", "181.11404583046456`"}], "}"}], ",", 
    RowBox[{"{", 
     RowBox[{"254.22329768512256`", ",", "183.5822331866308`"}], "}"}], ",", 
    RowBox[{"{", 
     RowBox[{"251.26147285772308`", ",", "187.03769548526353`"}], "}"}], ",", 
    RowBox[{"{", 
     RowBox[{"248.2996480303236`", ",", "189.50588284142975`"}], "}"}], ",", 
    RowBox[{"{", 
     RowBox[{"244.3505482604576`", ",", "191.974070197596`"}], "}"}], ",", 
    RowBox[{"{", 
     RowBox[{"239.41417354812515`", ",", "192.46770766882926`"}], "}"}], ",", 
    RowBox[{"{", 
     RowBox[{"234.97143630702587`", ",", "193.45498261129575`"}], "}"}], ",", 
    RowBox[{"{", 
     RowBox[{"230.52869906592665`", ",", "193.45498261129575`"}], "}"}], ",", 
    RowBox[{"{", 
     RowBox[{"224.60504941112768`", ",", "191.974070197596`"}], "}"}], ",", 
    RowBox[{"{", 
     RowBox[{"221.14958711249497`", ",", "188.51860789896327`"}], "}"}], ",", 
    RowBox[{"{", 
     RowBox[{"218.68139975632872`", ",", "185.55678307156379`"}], "}"}], ",", 
    RowBox[{"{", 
     RowBox[{"217.20048734262897`", ",", "182.5949582441643`"}], "}"}], ",", 
    RowBox[{"{", 
     RowBox[{"214.73229998646272`", ",", "179.63313341676482`"}], "}"}], ",", 
    RowBox[{"{", 
     RowBox[{"212.75775010152975`", ",", "177.16494606059857`"}], "}"}], ",", 
    RowBox[{"{", 
     RowBox[{"209.302287802897`", ",", "174.20312123319908`"}], "}"}], ",", 
    RowBox[{"{", 
     RowBox[{"205.84682550426427`", ",", "172.2285713482661`"}], "}"}], ",", 
    RowBox[{"{", 
     RowBox[{"203.87227561933128`", ",", "170.25402146333312`"}], "}"}]}], 
   "}"}]}], "\[IndentingNewLine]", 
 RowBox[{
  RowBox[{"latifolia", "[", "3", "]"}], "=", 
  RowBox[{"{", 
   RowBox[{
    RowBox[{"{", 
     RowBox[{"337.08910827617166`", ",", "163.85432138413725`"}], "}"}], ",", 
    RowBox[{"{", 
     RowBox[{"332.413808577473`", ",", "168.99715105270576`"}], "}"}], ",", 
    RowBox[{"{", 
     RowBox[{"327.74`", ",", "173.67`"}], "}"}], ",", 
    RowBox[{"{", 
     RowBox[{"324.93`", ",", "177.88`"}], "}"}], ",", 
    RowBox[{"{", 
     RowBox[{"322.59567921020584`", ",", "182.5555201789318`"}], "}"}], ",", 
    RowBox[{"{", 
     RowBox[{"320.7255593307264`", ",", "186.29575993789072`"}], "}"}], ",", 
    RowBox[{"{", 
     RowBox[{"316.9853195717675`", ",", "189.56846972697974`"}], "}"}], ",", 
    RowBox[{"{", 
     RowBox[{"312.77754984293875`", ",", "191.4385896064592`"}], "}"}], ",", 
    RowBox[{"{", 
     RowBox[{"307.6347201743702`", ",", "191.90611957632908`"}], "}"}], ",", 
    RowBox[{"{", 
     RowBox[{"301.556830566062`", ",", "191.4385896064592`"}], "}"}], ",", 
    RowBox[{"{", 
     RowBox[{"297.34906083723325`", ",", "190.03599969684961`"}], "}"}], ",", 
    RowBox[{"{", 
     RowBox[{"293.60882107827433`", ",", "187.23081987763044`"}], "}"}], ",", 
    RowBox[{"{", 
     RowBox[{"290.80364125905515`", ",", "183.9581100885414`"}], "}"}], ",", 
    RowBox[{"{", 
     RowBox[{"289.8685813193154`", ",", "180.2178703295825`"}], "}"}], ",", 
    RowBox[{"{", 
     RowBox[{"288.46599140970585`", ",", "177.4126905103633`"}], "}"}], ",", 
    RowBox[{"{", 
     RowBox[{"286.1283415603565`", ",", "174.13998072127427`"}], "}"}], ",", 
    RowBox[{"{", 
     RowBox[{"282.85563177126744`", ",", "171.80233087192494`"}], "}"}], ",", 
    RowBox[{"{", 
     RowBox[{"280.05045195204826`", ",", "168.5296210828359`"}], "}"}], ",", 
    RowBox[{"{", 
     RowBox[{"276.7777421629592`", ",", "165.7244412636167`"}], "}"}], ",", 
    RowBox[{"{", 
     RowBox[{"272.1024424642606`", ",", "164.32185135400712`"}], "}"}]}], 
   "}"}]}], "\[IndentingNewLine]", 
 RowBox[{
  RowBox[{"latifolia", "[", "4", "]"}], "=", 
  RowBox[{"{", 
   RowBox[{
    RowBox[{"{", 
     RowBox[{"407.4711372277912`", ",", "180.06713417610086`"}], "}"}], ",", 
    RowBox[{"{", 
     RowBox[{"403.3460076045627`", ",", "183.2755683275008`"}], "}"}], ",", 
    RowBox[{"{", 
     RowBox[{"399.6792257172485`", ",", "186.02565474298646`"}], "}"}], ",", 
    RowBox[{"{", 
     RowBox[{"396.93`", ",", "188.32`"}], "}"}], ",", 
    RowBox[{"{", 
     RowBox[{"393.72`", ",", "191.98`"}], "}"}], ",", 
    RowBox[{"{", 
     RowBox[{"391.4289664707915`", ",", "195.19260946127199`"}], "}"}], ",", 
    RowBox[{"{", 
     RowBox[{"388.2205323193916`", ",", "198.4010436126719`"}], "}"}], ",", 
    RowBox[{"{", 
     RowBox[{"384.55375043207744`", ",", "200.6927822922433`"}], "}"}], ",", 
    RowBox[{"{", 
     RowBox[{"379.9702730729347`", ",", "201.60947776407184`"}], "}"}], ",", 
    RowBox[{"{", 
     RowBox[{"375.84514344970614`", ",", "201.15113002815755`"}], "}"}], ",", 
    RowBox[{"{", 
     RowBox[{"370.80331835464915`", ",", "199.77608682041475`"}], "}"}], ",", 
    RowBox[{"{", 
     RowBox[{"367.1365364673349`", ",", "197.94269587675763`"}], "}"}], ",", 
    RowBox[{"{", 
     RowBox[{"363.01140684410643`", ",", "195.19260946127199`"}], "}"}], ",", 
    RowBox[{"{", 
     RowBox[{"359.80297269270653`", ",", "191.52582757395777`"}], "}"}], ",", 
    RowBox[{"{", 
     RowBox[{"357.05288627722086`", ",", "187.4006979507293`"}], "}"}], ",", 
    RowBox[{"{", 
     RowBox[{"355.67784306947806`", ",", "184.19226379932937`"}], "}"}], ",", 
    RowBox[{"{", 
     RowBox[{"352.0110611821638`", ",", "180.52548191201515`"}], "}"}], ",", 
    RowBox[{"{", 
     RowBox[{"349.26097476667815`", ",", "177.77539549652948`"}], "}"}]}], 
   "}"}]}], "\[IndentingNewLine]", 
 RowBox[{
  RowBox[{"latifolia", "[", "5", "]"}], "=", 
  RowBox[{"{", 
   RowBox[{
    RowBox[{"{", 
     RowBox[{"416.0595087623408`", ",", "182.84571687311484`"}], "}"}], ",", 
    RowBox[{"{", 
     RowBox[{"411.07676015440853`", ",", "185.83536603787417`"}], "}"}], ",", 
    RowBox[{"{", 
     RowBox[{"407.09056126806274`", ",", "189.32329006342673`"}], "}"}], ",", 
    RowBox[{"{", 
     RowBox[{"403.6026372425102`", ",", "192.81121408897928`"}], "}"}], ",", 
    RowBox[{"{", 
     RowBox[{"401.6095377993373`", ",", "196.79741297532507`"}], "}"}], ",", 
    RowBox[{"{", 
     RowBox[{"398.619888634578`", ",", "200.28533700087763`"}], "}"}], ",", 
    RowBox[{"{", 
     RowBox[{"396.1285143306119`", ",", "204.76981074801662`"}], "}"}], ",", 
    RowBox[{"{", 
     RowBox[{"392.1423154442661`", ",", "207.75945991277595`"}], "}"}], ",", 
    RowBox[{"{", 
     RowBox[{"387.15956683633385`", ",", "209.75255935594885`"}], "}"}], ",", 
    RowBox[{"{", 
     RowBox[{"383.17336794998806`", ",", "210.74910907753528`"}], "}"}], ",", 
    RowBox[{"{", 
     RowBox[{"376.6957947596762`", ",", "209.75255935594885`"}], "}"}], ",", 
    RowBox[{"{", 
     RowBox[{"372.2113210125372`", ",", "206.76291019118952`"}], "}"}], ",", 
    RowBox[{"{", 
     RowBox[{"368.2251221261914`", ",", "203.7732610264302`"}], "}"}], ",", 
    RowBox[{"{", 
     RowBox[{"366.73029754381173`", ",", "200.28533700087763`"}], "}"}], ",", 
    RowBox[{"{", 
     RowBox[{"364.73719810063886`", ",", "197.29568783611828`"}], "}"}], ",", 
    RowBox[{"{", 
     RowBox[{"362.74`", ",", "193.31`"}], "}"}], ",", 
    RowBox[{"{", 
     RowBox[{"361.74754893587954`", ",", "189.32329006342673`"}], "}"}], ",", 
    RowBox[{"{", 
     RowBox[{"359.26`", ",", "185.34`"}], "}"}], ",", 
    RowBox[{"{", 
     RowBox[{"357.26`", ",", "180.85`"}], "}"}], ",", 
    RowBox[{"{", 
     RowBox[{"353.77515116318796`", ",", "176.86641854359618`"}], "}"}]}], 
   "}"}]}], "\[IndentingNewLine]", 
 RowBox[{
  RowBox[{"latifolia", "[", "6", "]"}], "=", 
  RowBox[{"{", 
   RowBox[{
    RowBox[{"{", 
     RowBox[{"340.732659068609`", ",", "206.12000763719624`"}], "}"}], ",", 
    RowBox[{"{", 
     RowBox[{"337.42991923918794`", ",", "207.77137755190677`"}], "}"}], ",", 
    RowBox[{"{", 
     RowBox[{"334.12717940976677`", ",", "209.97320410485415`"}], "}"}], ",", 
    RowBox[{"{", 
     RowBox[{"329.72352630387206`", ",", "212.7254872960384`"}], "}"}], ",", 
    RowBox[{"{", 
     RowBox[{"325.87032983621407`", ",", "215.47777048722264`"}], "}"}], ",", 
    RowBox[{"{", 
     RowBox[{"321.47`", ",", "219.33`"}], "}"}], ",", 
    RowBox[{"{", 
     RowBox[{"314.86`", ",", "222.63`"}], "}"}], ",", 
    RowBox[{"{", 
     RowBox[{"308.81`", ",", "223.18`"}], "}"}], ",", 
    RowBox[{"{", 
     RowBox[{"303.30160766850327`", ",", "221.53279350782796`"}], "}"}], ",", 
    RowBox[{"{", 
     RowBox[{"298.34749792437174`", ",", "218.78051031664373`"}], "}"}], ",", 
    RowBox[{"{", 
     RowBox[{"294.49430145671374`", ",", "215.47777048722264`"}], "}"}], ",", 
    RowBox[{"{", 
     RowBox[{"292.84293154200316`", ",", "212.7254872960384`"}], "}"}], ",", 
    RowBox[{"{", 
     RowBox[{"291.1915616272927`", ",", "208.87229082838047`"}], "}"}], ",", 
    RowBox[{"{", 
     RowBox[{"288.9897350743453`", ",", "204.46863772248565`"}], "}"}], ",", 
    RowBox[{"{", 
     RowBox[{"287.3383651596347`", ",", "200.61544125482772`"}], "}"}], ",", 
    RowBox[{"{", 
     RowBox[{"286.23745188316104`", ",", "197.86315806364348`"}], "}"}], ",", 
    RowBox[{"{", 
     RowBox[{"284.58608196845046`", ",", "194.00996159598554`"}], "}"}], ",", 
    RowBox[{"{", 
     RowBox[{"280.7328855007926`", ",", "189.60630849009078`"}], "}"}]}], 
   "}"}]}], "\[IndentingNewLine]", 
 RowBox[{
  RowBox[{"latifolia", "[", "7", "]"}], "=", 
  RowBox[{"{", 
   RowBox[{
    RowBox[{"{", 
     RowBox[{"239.28473285160004`", ",", "95.26168484289542`"}], "}"}], ",", 
    RowBox[{"{", 
     RowBox[{"235.9766489872922`", ",", "97.46707408576731`"}], "}"}], ",", 
    RowBox[{"{", 
     RowBox[{"233.77125974442032`", ",", "100.0400282024512`"}], "}"}], ",", 
    RowBox[{"{", 
     RowBox[{"232.67`", ",", "102.25`"}], "}"}], ",", 
    RowBox[{"{", 
     RowBox[{"230.83`", ",", "105.92`"}], "}"}], ",", 
    RowBox[{"{", 
     RowBox[{"228.26`", ",", "108.86`"}], "}"}], ",", 
    RowBox[{"{", 
     RowBox[{"226.41996226818065`", ",", "111.80210416443461`"}], "}"}], ",", 
    RowBox[{"{", 
     RowBox[{"223.47944327768482`", ",", "113.27236365968253`"}], "}"}], ",", 
    RowBox[{"{", 
     RowBox[{"219.803794539565`", ",", "114.37505828111847`"}], "}"}], ",", 
    RowBox[{"{", 
     RowBox[{"215.02545118000924`", ",", "114.74262315493044`"}], "}"}], ",", 
    RowBox[{"{", 
     RowBox[{"211.3498024418894`", ",", "114.0074934073065`"}], "}"}], ",", 
    RowBox[{"{", 
     RowBox[{"207.30658882995763`", ",", "111.43453929062261`"}], "}"}], ",", 
    RowBox[{"{", 
     RowBox[{"204.73363471327374`", ",", "109.22915004775072`"}], "}"}], ",", 
    RowBox[{"{", 
     RowBox[{"203.26337521802583`", ",", "105.92106618344289`"}], "}"}], ",", 
    RowBox[{"{", 
     RowBox[{"201.4255508489659`", ",", "103.34811206675903`"}], "}"}], ",", 
    RowBox[{"{", 
     RowBox[{"200.69`", ",", "100.78`"}], "}"}], ",", 
    RowBox[{"{", 
     RowBox[{"199.587726479906`", ",", "98.20220383339128`"}], "}"}], ",", 
    RowBox[{"{", 
     RowBox[{"197.3823372370341`", ",", "95.62924971670742`"}], "}"}], ",", 
    RowBox[{"{", 
     RowBox[{"195.54`", ",", "93.06`"}], "}"}], ",", 
    RowBox[{"{", 
     RowBox[{"192.60399387747836`", ",", "90.48334148333967`"}], "}"}]}], 
   "}"}]}], "\[IndentingNewLine]"}], "Input",
 CellChangeTimes->{{3.8912228940038595`*^9, 3.8912229192230873`*^9}, {
  3.8912229790929184`*^9, 3.891223059622055*^9}, {3.8917445789754868`*^9, 
  3.8917445992496166`*^9}, {3.8921668597400694`*^9, 3.8921669220526333`*^9}, {
  3.892178610294923*^9, 3.8921787365805407`*^9}, {3.8922052761955132`*^9, 
  3.892205352036894*^9}},
 CellLabel->"In[41]:=",ExpressionUUID->"8181f056-fd50-4883-b743-0a073ed5266f"],

Cell[BoxData[
 RowBox[{"{", 
  RowBox[{
   RowBox[{"{", 
    RowBox[{"140.5809569840503`", ",", "226.76321611068335`"}], "}"}], ",", 
   RowBox[{"{", 
    RowBox[{"138.50749154180767`", ",", "230.08076081827156`"}], "}"}], ",", 
   RowBox[{"{", 
    RowBox[{"137.26341227646208`", ",", "232.15422626051418`"}], "}"}], ",", 
   RowBox[{"{", 
    RowBox[{"136.0193330111165`", ",", "235.05707787965386`"}], "}"}], ",", 
   RowBox[{"{", 
    RowBox[{"133.94586756887387`", ",", "237.95992949879354`"}], "}"}], ",", 
   RowBox[{"{", 
    RowBox[{"131.04301594973418`", ",", "240.03339494103616`"}], "}"}], ",", 
   RowBox[{"{", 
    RowBox[{"127.31077815369747`", ",", "240.86278111793322`"}], "}"}], ",", 
   RowBox[{"{", 
    RowBox[{"123.99323344610926`", ",", "241.27747420638175`"}], "}"}], ",", 
   RowBox[{"{", 
    RowBox[{"121.09038182696958`", ",", "242.1068603832788`"}], "}"}], ",", 
   RowBox[{"{", 
    RowBox[{"117.77283711938136`", ",", "241.27747420638175`"}], "}"}], ",", 
   RowBox[{"{", 
    RowBox[{"114.86998550024168`", ",", "240.86278111793322`"}], "}"}], ",", 
   RowBox[{"{", 
    RowBox[{"112.38182696955053`", ",", "239.20400876413913`"}], "}"}], ",", 
   RowBox[{"{", 
    RowBox[{"109.06428226196232`", ",", "237.545236410345`"}], "}"}], ",", 
   RowBox[{"{", 
    RowBox[{"107.26`", ",", "235.25`"}], "}"}], ",", 
   RowBox[{"{", 
    RowBox[{"105.62`", ",", "232.27`"}], "}"}], ",", 
   RowBox[{"{", 
    RowBox[{"104.4071132982888`", ",", "230.25271596246006`"}], "}"}], ",", 
   RowBox[{"{", 
    RowBox[{"102.78`", ",", "228.08`"}], "}"}]}], "}"}]], "Output",
 CellChangeTimes->{3.8912230624043455`*^9, 3.891683168612507*^9, 
  3.8916838102671747`*^9, 3.891684011757805*^9, 3.8916841090819883`*^9, 
  3.8917440022547445`*^9, 3.89174460219781*^9, 3.891744819041312*^9, 
  3.8917448974614043`*^9, 3.8917461523309274`*^9, 3.8917476370276146`*^9, 
  3.891934418415741*^9, 3.891934666028875*^9, 3.891934805984495*^9, 
  3.892166926574418*^9, 3.8921787394525228`*^9, 3.892179863309408*^9, 
  3.8921799443925467`*^9, 3.892180082651882*^9, 3.8921802372184987`*^9, 
  3.892205358675927*^9},
 CellLabel->"Out[41]=",ExpressionUUID->"f64fc256-2d3d-4ca4-acae-41e56bda8ef8"],

Cell[BoxData[
 RowBox[{"{", 
  RowBox[{
   RowBox[{"{", 
    RowBox[{"265.5769595234873`", ",", "171.2412964057996`"}], "}"}], ",", 
   RowBox[{"{", 
    RowBox[{"262.1214972248545`", ",", "174.69675870443234`"}], "}"}], ",", 
   RowBox[{"{", 
    RowBox[{"258.6660349262218`", ",", "178.15222100306508`"}], "}"}], ",", 
   RowBox[{"{", 
    RowBox[{"256.69148504128884`", ",", "181.11404583046456`"}], "}"}], ",", 
   RowBox[{"{", 
    RowBox[{"254.22329768512256`", ",", "183.5822331866308`"}], "}"}], ",", 
   RowBox[{"{", 
    RowBox[{"251.26147285772308`", ",", "187.03769548526353`"}], "}"}], ",", 
   RowBox[{"{", 
    RowBox[{"248.2996480303236`", ",", "189.50588284142975`"}], "}"}], ",", 
   RowBox[{"{", 
    RowBox[{"244.3505482604576`", ",", "191.974070197596`"}], "}"}], ",", 
   RowBox[{"{", 
    RowBox[{"239.41417354812515`", ",", "192.46770766882926`"}], "}"}], ",", 
   RowBox[{"{", 
    RowBox[{"234.97143630702587`", ",", "193.45498261129575`"}], "}"}], ",", 
   RowBox[{"{", 
    RowBox[{"230.52869906592665`", ",", "193.45498261129575`"}], "}"}], ",", 
   RowBox[{"{", 
    RowBox[{"224.60504941112768`", ",", "191.974070197596`"}], "}"}], ",", 
   RowBox[{"{", 
    RowBox[{"221.14958711249497`", ",", "188.51860789896327`"}], "}"}], ",", 
   RowBox[{"{", 
    RowBox[{"218.68139975632872`", ",", "185.55678307156379`"}], "}"}], ",", 
   RowBox[{"{", 
    RowBox[{"217.20048734262897`", ",", "182.5949582441643`"}], "}"}], ",", 
   RowBox[{"{", 
    RowBox[{"214.73229998646272`", ",", "179.63313341676482`"}], "}"}], ",", 
   RowBox[{"{", 
    RowBox[{"212.75775010152975`", ",", "177.16494606059857`"}], "}"}], ",", 
   RowBox[{"{", 
    RowBox[{"209.302287802897`", ",", "174.20312123319908`"}], "}"}], ",", 
   RowBox[{"{", 
    RowBox[{"205.84682550426427`", ",", "172.2285713482661`"}], "}"}], ",", 
   RowBox[{"{", 
    RowBox[{"203.87227561933128`", ",", "170.25402146333312`"}], "}"}]}], 
  "}"}]], "Output",
 CellChangeTimes->{3.8912230624043455`*^9, 3.891683168612507*^9, 
  3.8916838102671747`*^9, 3.891684011757805*^9, 3.8916841090819883`*^9, 
  3.8917440022547445`*^9, 3.89174460219781*^9, 3.891744819041312*^9, 
  3.8917448974614043`*^9, 3.8917461523309274`*^9, 3.8917476370276146`*^9, 
  3.891934418415741*^9, 3.891934666028875*^9, 3.891934805984495*^9, 
  3.892166926574418*^9, 3.8921787394525228`*^9, 3.892179863309408*^9, 
  3.8921799443925467`*^9, 3.892180082651882*^9, 3.8921802372184987`*^9, 
  3.8922053586915765`*^9},
 CellLabel->"Out[42]=",ExpressionUUID->"66965e70-ded9-4426-96fc-69461ba957d2"],

Cell[BoxData[
 RowBox[{"{", 
  RowBox[{
   RowBox[{"{", 
    RowBox[{"337.08910827617166`", ",", "163.85432138413725`"}], "}"}], ",", 
   RowBox[{"{", 
    RowBox[{"332.413808577473`", ",", "168.99715105270576`"}], "}"}], ",", 
   RowBox[{"{", 
    RowBox[{"327.74`", ",", "173.67`"}], "}"}], ",", 
   RowBox[{"{", 
    RowBox[{"324.93`", ",", "177.88`"}], "}"}], ",", 
   RowBox[{"{", 
    RowBox[{"322.59567921020584`", ",", "182.5555201789318`"}], "}"}], ",", 
   RowBox[{"{", 
    RowBox[{"320.7255593307264`", ",", "186.29575993789072`"}], "}"}], ",", 
   RowBox[{"{", 
    RowBox[{"316.9853195717675`", ",", "189.56846972697974`"}], "}"}], ",", 
   RowBox[{"{", 
    RowBox[{"312.77754984293875`", ",", "191.4385896064592`"}], "}"}], ",", 
   RowBox[{"{", 
    RowBox[{"307.6347201743702`", ",", "191.90611957632908`"}], "}"}], ",", 
   RowBox[{"{", 
    RowBox[{"301.556830566062`", ",", "191.4385896064592`"}], "}"}], ",", 
   RowBox[{"{", 
    RowBox[{"297.34906083723325`", ",", "190.03599969684961`"}], "}"}], ",", 
   RowBox[{"{", 
    RowBox[{"293.60882107827433`", ",", "187.23081987763044`"}], "}"}], ",", 
   RowBox[{"{", 
    RowBox[{"290.80364125905515`", ",", "183.9581100885414`"}], "}"}], ",", 
   RowBox[{"{", 
    RowBox[{"289.8685813193154`", ",", "180.2178703295825`"}], "}"}], ",", 
   RowBox[{"{", 
    RowBox[{"288.46599140970585`", ",", "177.4126905103633`"}], "}"}], ",", 
   RowBox[{"{", 
    RowBox[{"286.1283415603565`", ",", "174.13998072127427`"}], "}"}], ",", 
   RowBox[{"{", 
    RowBox[{"282.85563177126744`", ",", "171.80233087192494`"}], "}"}], ",", 
   RowBox[{"{", 
    RowBox[{"280.05045195204826`", ",", "168.5296210828359`"}], "}"}], ",", 
   RowBox[{"{", 
    RowBox[{"276.7777421629592`", ",", "165.7244412636167`"}], "}"}], ",", 
   RowBox[{"{", 
    RowBox[{"272.1024424642606`", ",", "164.32185135400712`"}], "}"}]}], 
  "}"}]], "Output",
 CellChangeTimes->{3.8912230624043455`*^9, 3.891683168612507*^9, 
  3.8916838102671747`*^9, 3.891684011757805*^9, 3.8916841090819883`*^9, 
  3.8917440022547445`*^9, 3.89174460219781*^9, 3.891744819041312*^9, 
  3.8917448974614043`*^9, 3.8917461523309274`*^9, 3.8917476370276146`*^9, 
  3.891934418415741*^9, 3.891934666028875*^9, 3.891934805984495*^9, 
  3.892166926574418*^9, 3.8921787394525228`*^9, 3.892179863309408*^9, 
  3.8921799443925467`*^9, 3.892180082651882*^9, 3.8921802372184987`*^9, 
  3.8922053586915765`*^9},
 CellLabel->"Out[43]=",ExpressionUUID->"f988aa32-3eba-4e97-a252-282d43b39c1f"],

Cell[BoxData[
 RowBox[{"{", 
  RowBox[{
   RowBox[{"{", 
    RowBox[{"407.4711372277912`", ",", "180.06713417610086`"}], "}"}], ",", 
   RowBox[{"{", 
    RowBox[{"403.3460076045627`", ",", "183.2755683275008`"}], "}"}], ",", 
   RowBox[{"{", 
    RowBox[{"399.6792257172485`", ",", "186.02565474298646`"}], "}"}], ",", 
   RowBox[{"{", 
    RowBox[{"396.93`", ",", "188.32`"}], "}"}], ",", 
   RowBox[{"{", 
    RowBox[{"393.72`", ",", "191.98`"}], "}"}], ",", 
   RowBox[{"{", 
    RowBox[{"391.4289664707915`", ",", "195.19260946127199`"}], "}"}], ",", 
   RowBox[{"{", 
    RowBox[{"388.2205323193916`", ",", "198.4010436126719`"}], "}"}], ",", 
   RowBox[{"{", 
    RowBox[{"384.55375043207744`", ",", "200.6927822922433`"}], "}"}], ",", 
   RowBox[{"{", 
    RowBox[{"379.9702730729347`", ",", "201.60947776407184`"}], "}"}], ",", 
   RowBox[{"{", 
    RowBox[{"375.84514344970614`", ",", "201.15113002815755`"}], "}"}], ",", 
   RowBox[{"{", 
    RowBox[{"370.80331835464915`", ",", "199.77608682041475`"}], "}"}], ",", 
   RowBox[{"{", 
    RowBox[{"367.1365364673349`", ",", "197.94269587675763`"}], "}"}], ",", 
   RowBox[{"{", 
    RowBox[{"363.01140684410643`", ",", "195.19260946127199`"}], "}"}], ",", 
   RowBox[{"{", 
    RowBox[{"359.80297269270653`", ",", "191.52582757395777`"}], "}"}], ",", 
   RowBox[{"{", 
    RowBox[{"357.05288627722086`", ",", "187.4006979507293`"}], "}"}], ",", 
   RowBox[{"{", 
    RowBox[{"355.67784306947806`", ",", "184.19226379932937`"}], "}"}], ",", 
   RowBox[{"{", 
    RowBox[{"352.0110611821638`", ",", "180.52548191201515`"}], "}"}], ",", 
   RowBox[{"{", 
    RowBox[{"349.26097476667815`", ",", "177.77539549652948`"}], "}"}]}], 
  "}"}]], "Output",
 CellChangeTimes->{3.8912230624043455`*^9, 3.891683168612507*^9, 
  3.8916838102671747`*^9, 3.891684011757805*^9, 3.8916841090819883`*^9, 
  3.8917440022547445`*^9, 3.89174460219781*^9, 3.891744819041312*^9, 
  3.8917448974614043`*^9, 3.8917461523309274`*^9, 3.8917476370276146`*^9, 
  3.891934418415741*^9, 3.891934666028875*^9, 3.891934805984495*^9, 
  3.892166926574418*^9, 3.8921787394525228`*^9, 3.892179863309408*^9, 
  3.8921799443925467`*^9, 3.892180082651882*^9, 3.8921802372184987`*^9, 
  3.8922053586915765`*^9},
 CellLabel->"Out[44]=",ExpressionUUID->"6528181c-744c-42dd-a161-076e09669bf9"],

Cell[BoxData[
 RowBox[{"{", 
  RowBox[{
   RowBox[{"{", 
    RowBox[{"416.0595087623408`", ",", "182.84571687311484`"}], "}"}], ",", 
   RowBox[{"{", 
    RowBox[{"411.07676015440853`", ",", "185.83536603787417`"}], "}"}], ",", 
   RowBox[{"{", 
    RowBox[{"407.09056126806274`", ",", "189.32329006342673`"}], "}"}], ",", 
   RowBox[{"{", 
    RowBox[{"403.6026372425102`", ",", "192.81121408897928`"}], "}"}], ",", 
   RowBox[{"{", 
    RowBox[{"401.6095377993373`", ",", "196.79741297532507`"}], "}"}], ",", 
   RowBox[{"{", 
    RowBox[{"398.619888634578`", ",", "200.28533700087763`"}], "}"}], ",", 
   RowBox[{"{", 
    RowBox[{"396.1285143306119`", ",", "204.76981074801662`"}], "}"}], ",", 
   RowBox[{"{", 
    RowBox[{"392.1423154442661`", ",", "207.75945991277595`"}], "}"}], ",", 
   RowBox[{"{", 
    RowBox[{"387.15956683633385`", ",", "209.75255935594885`"}], "}"}], ",", 
   RowBox[{"{", 
    RowBox[{"383.17336794998806`", ",", "210.74910907753528`"}], "}"}], ",", 
   RowBox[{"{", 
    RowBox[{"376.6957947596762`", ",", "209.75255935594885`"}], "}"}], ",", 
   RowBox[{"{", 
    RowBox[{"372.2113210125372`", ",", "206.76291019118952`"}], "}"}], ",", 
   RowBox[{"{", 
    RowBox[{"368.2251221261914`", ",", "203.7732610264302`"}], "}"}], ",", 
   RowBox[{"{", 
    RowBox[{"366.73029754381173`", ",", "200.28533700087763`"}], "}"}], ",", 
   RowBox[{"{", 
    RowBox[{"364.73719810063886`", ",", "197.29568783611828`"}], "}"}], ",", 
   RowBox[{"{", 
    RowBox[{"362.74`", ",", "193.31`"}], "}"}], ",", 
   RowBox[{"{", 
    RowBox[{"361.74754893587954`", ",", "189.32329006342673`"}], "}"}], ",", 
   RowBox[{"{", 
    RowBox[{"359.26`", ",", "185.34`"}], "}"}], ",", 
   RowBox[{"{", 
    RowBox[{"357.26`", ",", "180.85`"}], "}"}], ",", 
   RowBox[{"{", 
    RowBox[{"353.77515116318796`", ",", "176.86641854359618`"}], "}"}]}], 
  "}"}]], "Output",
 CellChangeTimes->{3.8912230624043455`*^9, 3.891683168612507*^9, 
  3.8916838102671747`*^9, 3.891684011757805*^9, 3.8916841090819883`*^9, 
  3.8917440022547445`*^9, 3.89174460219781*^9, 3.891744819041312*^9, 
  3.8917448974614043`*^9, 3.8917461523309274`*^9, 3.8917476370276146`*^9, 
  3.891934418415741*^9, 3.891934666028875*^9, 3.891934805984495*^9, 
  3.892166926574418*^9, 3.8921787394525228`*^9, 3.892179863309408*^9, 
  3.8921799443925467`*^9, 3.892180082651882*^9, 3.8921802372184987`*^9, 
  3.8922053586915765`*^9},
 CellLabel->"Out[45]=",ExpressionUUID->"67ae59cb-9802-4250-9bf5-3f36e01551fa"],

Cell[BoxData[
 RowBox[{"{", 
  RowBox[{
   RowBox[{"{", 
    RowBox[{"340.732659068609`", ",", "206.12000763719624`"}], "}"}], ",", 
   RowBox[{"{", 
    RowBox[{"337.42991923918794`", ",", "207.77137755190677`"}], "}"}], ",", 
   RowBox[{"{", 
    RowBox[{"334.12717940976677`", ",", "209.97320410485415`"}], "}"}], ",", 
   RowBox[{"{", 
    RowBox[{"329.72352630387206`", ",", "212.7254872960384`"}], "}"}], ",", 
   RowBox[{"{", 
    RowBox[{"325.87032983621407`", ",", "215.47777048722264`"}], "}"}], ",", 
   RowBox[{"{", 
    RowBox[{"321.47`", ",", "219.33`"}], "}"}], ",", 
   RowBox[{"{", 
    RowBox[{"314.86`", ",", "222.63`"}], "}"}], ",", 
   RowBox[{"{", 
    RowBox[{"308.81`", ",", "223.18`"}], "}"}], ",", 
   RowBox[{"{", 
    RowBox[{"303.30160766850327`", ",", "221.53279350782796`"}], "}"}], ",", 
   RowBox[{"{", 
    RowBox[{"298.34749792437174`", ",", "218.78051031664373`"}], "}"}], ",", 
   RowBox[{"{", 
    RowBox[{"294.49430145671374`", ",", "215.47777048722264`"}], "}"}], ",", 
   RowBox[{"{", 
    RowBox[{"292.84293154200316`", ",", "212.7254872960384`"}], "}"}], ",", 
   RowBox[{"{", 
    RowBox[{"291.1915616272927`", ",", "208.87229082838047`"}], "}"}], ",", 
   RowBox[{"{", 
    RowBox[{"288.9897350743453`", ",", "204.46863772248565`"}], "}"}], ",", 
   RowBox[{"{", 
    RowBox[{"287.3383651596347`", ",", "200.61544125482772`"}], "}"}], ",", 
   RowBox[{"{", 
    RowBox[{"286.23745188316104`", ",", "197.86315806364348`"}], "}"}], ",", 
   RowBox[{"{", 
    RowBox[{"284.58608196845046`", ",", "194.00996159598554`"}], "}"}], ",", 
   RowBox[{"{", 
    RowBox[{"280.7328855007926`", ",", "189.60630849009078`"}], "}"}]}], 
  "}"}]], "Output",
 CellChangeTimes->{3.8912230624043455`*^9, 3.891683168612507*^9, 
  3.8916838102671747`*^9, 3.891684011757805*^9, 3.8916841090819883`*^9, 
  3.8917440022547445`*^9, 3.89174460219781*^9, 3.891744819041312*^9, 
  3.8917448974614043`*^9, 3.8917461523309274`*^9, 3.8917476370276146`*^9, 
  3.891934418415741*^9, 3.891934666028875*^9, 3.891934805984495*^9, 
  3.892166926574418*^9, 3.8921787394525228`*^9, 3.892179863309408*^9, 
  3.8921799443925467`*^9, 3.892180082651882*^9, 3.8921802372184987`*^9, 
  3.892205358707196*^9},
 CellLabel->"Out[46]=",ExpressionUUID->"5d2d225c-6f9e-4a43-b119-3df1c8d6f920"],

Cell[BoxData[
 RowBox[{"{", 
  RowBox[{
   RowBox[{"{", 
    RowBox[{"239.28473285160004`", ",", "95.26168484289542`"}], "}"}], ",", 
   RowBox[{"{", 
    RowBox[{"235.9766489872922`", ",", "97.46707408576731`"}], "}"}], ",", 
   RowBox[{"{", 
    RowBox[{"233.77125974442032`", ",", "100.0400282024512`"}], "}"}], ",", 
   RowBox[{"{", 
    RowBox[{"232.67`", ",", "102.25`"}], "}"}], ",", 
   RowBox[{"{", 
    RowBox[{"230.83`", ",", "105.92`"}], "}"}], ",", 
   RowBox[{"{", 
    RowBox[{"228.26`", ",", "108.86`"}], "}"}], ",", 
   RowBox[{"{", 
    RowBox[{"226.41996226818065`", ",", "111.80210416443461`"}], "}"}], ",", 
   RowBox[{"{", 
    RowBox[{"223.47944327768482`", ",", "113.27236365968253`"}], "}"}], ",", 
   RowBox[{"{", 
    RowBox[{"219.803794539565`", ",", "114.37505828111847`"}], "}"}], ",", 
   RowBox[{"{", 
    RowBox[{"215.02545118000924`", ",", "114.74262315493044`"}], "}"}], ",", 
   RowBox[{"{", 
    RowBox[{"211.3498024418894`", ",", "114.0074934073065`"}], "}"}], ",", 
   RowBox[{"{", 
    RowBox[{"207.30658882995763`", ",", "111.43453929062261`"}], "}"}], ",", 
   RowBox[{"{", 
    RowBox[{"204.73363471327374`", ",", "109.22915004775072`"}], "}"}], ",", 
   RowBox[{"{", 
    RowBox[{"203.26337521802583`", ",", "105.92106618344289`"}], "}"}], ",", 
   RowBox[{"{", 
    RowBox[{"201.4255508489659`", ",", "103.34811206675903`"}], "}"}], ",", 
   RowBox[{"{", 
    RowBox[{"200.69`", ",", "100.78`"}], "}"}], ",", 
   RowBox[{"{", 
    RowBox[{"199.587726479906`", ",", "98.20220383339128`"}], "}"}], ",", 
   RowBox[{"{", 
    RowBox[{"197.3823372370341`", ",", "95.62924971670742`"}], "}"}], ",", 
   RowBox[{"{", 
    RowBox[{"195.54`", ",", "93.06`"}], "}"}], ",", 
   RowBox[{"{", 
    RowBox[{"192.60399387747836`", ",", "90.48334148333967`"}], "}"}]}], 
  "}"}]], "Output",
 CellChangeTimes->{3.8912230624043455`*^9, 3.891683168612507*^9, 
  3.8916838102671747`*^9, 3.891684011757805*^9, 3.8916841090819883`*^9, 
  3.8917440022547445`*^9, 3.89174460219781*^9, 3.891744819041312*^9, 
  3.8917448974614043`*^9, 3.8917461523309274`*^9, 3.8917476370276146`*^9, 
  3.891934418415741*^9, 3.891934666028875*^9, 3.891934805984495*^9, 
  3.892166926574418*^9, 3.8921787394525228`*^9, 3.892179863309408*^9, 
  3.8921799443925467`*^9, 3.892180082651882*^9, 3.8921802372184987`*^9, 
  3.892205358707196*^9},
 CellLabel->"Out[47]=",ExpressionUUID->"53bd89f5-fdb1-45cc-8cbc-1ef79ae6fb91"]
}, Open  ]],

Cell[CellGroupData[{

Cell[BoxData[
 RowBox[{
  RowBox[{"(*", 
   RowBox[{"Poner", " ", "aqui", " ", "la", " ", "familia"}], "*)"}], 
  "\[IndentingNewLine]", 
  RowBox[{
   RowBox[{
    RowBox[{"var", "=", "latifolia"}], ";"}], "\[IndentingNewLine]", 
   RowBox[{"(*", " ", 
    RowBox[{"el", " ", "n\[UAcute]mero", " ", "de", " ", "curvas", " ", 
     RowBox[{"estudiadas", "/", "semillas"}], " ", "de", " ", "la", " ", 
     "familia"}], "*)"}], "\[IndentingNewLine]", 
   RowBox[{
    RowBox[{"m", "=", "7"}], ";"}], "\[IndentingNewLine]", 
   RowBox[{"For", "[", 
    RowBox[{
     RowBox[{"j", "=", "1"}], ",", 
     RowBox[{"j", "\[LessEqual]", "m"}], ",", 
     RowBox[{"j", "++"}], ",", "\[IndentingNewLine]", 
     RowBox[{
      RowBox[{"puntos", "=", 
       RowBox[{"var", "[", "j", "]"}]}], ";", "\[IndentingNewLine]", 
      RowBox[{"(*", " ", 
       RowBox[{
        RowBox[{
        "pru", " ", "es", " ", "el", " ", "spline", " ", "cubico", 
         "\[IndentingNewLine]", "d", " ", "es", " ", "el", " ", "vector", " ",
          "que", " ", "contiene", " ", "la", " ", "informaci\[OAcute]n", " ", 
         "de", " ", "pru", " ", "\[IndentingNewLine]", "n", " ", "es", " ", 
         "el", " ", "n\[UAcute]mero", " ", "de", " ", "trozos", " ", "del", 
         " ", "spline"}], ",", " ", 
        RowBox[{"es", " ", "decir"}], ",", " ", 
        RowBox[{
        "el", " ", "n\[UAcute]mero", " ", "de", " ", "puntos", " ", "menos", 
         " ", "1"}]}], "\[IndentingNewLine]", "*)"}], "\[IndentingNewLine]", 
      RowBox[{"pru", "=", 
       RowBox[{"SplineFit", "[", 
        RowBox[{"puntos", ",", "Cubic"}], "]"}]}], ";", "\[IndentingNewLine]", 
      RowBox[{"d", "=", 
       RowBox[{"InputForm", "[", "pru", "]"}]}], ";", "\[IndentingNewLine]", 
      RowBox[{"n", "=", 
       RowBox[{"IntegerPart", "[", 
        RowBox[{"d", "[", 
         RowBox[{"[", 
          RowBox[{"1", ",", "2", ",", "2"}], "]"}], "]"}], "]"}]}], ";", 
      "\[IndentingNewLine]", 
      RowBox[{"spli", "=", 
       RowBox[{"ParametricPlot", "[", 
        RowBox[{
         RowBox[{"pru", "[", "t", "]"}], ",", 
         RowBox[{"{", 
          RowBox[{"t", ",", "0", ",", "n"}], "}"}], ",", 
         RowBox[{"PlotRange", "\[Rule]", "All"}], ",", " ", 
         RowBox[{"DisplayFunction", "->", "Identity"}]}], "]"}]}], ";", 
      "\[IndentingNewLine]", 
      RowBox[{"(*", " ", 
       RowBox[{
       "Con", " ", "los", " ", "coeficientes", " ", "se", " ", "calculan", 
        " ", "los", " ", "polinomios", " ", "c\[UAcute]bicos", " ", "que", 
        " ", "dan", " ", "el", " ", 
        RowBox[{"spline", ".", " ", "Habr\[AAcute]"}], " ", "n", " ", 
        "polinomios", " ", "para", " ", "la", " ", "primera", " ", 
        "coordenada", " ", 
        RowBox[{"(", "X", ")"}], " ", "y", " ", "otros", " ", "tantos", " ", 
        "para", " ", "la", " ", "segunda"}], "\[IndentingNewLine]", "*)"}], 
      "\[IndentingNewLine]", 
      RowBox[{"For", "[", 
       RowBox[{
        RowBox[{"i", "=", "0"}], ",", 
        RowBox[{"i", "<", "n"}], ",", 
        RowBox[{"i", "++"}], ",", "\[IndentingNewLine]", 
        RowBox[{
         RowBox[{"SX", "[", 
          RowBox[{"i", ",", "t_"}], "]"}], "=", 
         RowBox[{
          RowBox[{"d", "[", 
           RowBox[{"[", 
            RowBox[{"1", ",", "4", ",", 
             RowBox[{"i", "+", "1"}], ",", "1", ",", "1"}], "]"}], "]"}], "+", 
          RowBox[{
           RowBox[{"d", "[", 
            RowBox[{"[", 
             RowBox[{"1", ",", "4", ",", 
              RowBox[{"i", "+", "1"}], ",", "1", ",", "2"}], "]"}], "]"}], 
           "*", 
           RowBox[{"(", 
            RowBox[{"t", "-", "i"}], ")"}]}], "+", 
          RowBox[{
           RowBox[{"d", "[", 
            RowBox[{"[", 
             RowBox[{"1", ",", "4", ",", 
              RowBox[{"i", "+", "1"}], ",", "1", ",", "3"}], "]"}], "]"}], 
           "*", 
           RowBox[{
            RowBox[{"(", 
             RowBox[{"t", "-", "i"}], ")"}], "^", "2"}]}], "+", 
          RowBox[{
           RowBox[{"d", "[", 
            RowBox[{"[", 
             RowBox[{"1", ",", "4", ",", 
              RowBox[{"i", "+", "1"}], ",", "1", ",", "4"}], "]"}], "]"}], 
           "*", 
           RowBox[{
            RowBox[{"(", 
             RowBox[{"t", "-", "i"}], ")"}], "^", "3"}]}]}]}]}], "]"}], ";", 
      "\[IndentingNewLine]", 
      RowBox[{"For", "[", 
       RowBox[{
        RowBox[{"i", "=", "0"}], ",", 
        RowBox[{"i", "<", "n"}], ",", 
        RowBox[{"i", "++"}], ",", 
        RowBox[{
         RowBox[{"SY", "[", 
          RowBox[{"i", ",", "t_"}], "]"}], "=", 
         RowBox[{
          RowBox[{"d", "[", 
           RowBox[{"[", 
            RowBox[{"1", ",", "4", ",", 
             RowBox[{"i", "+", "1"}], ",", "2", ",", "1"}], "]"}], "]"}], "+", 
          RowBox[{
           RowBox[{"d", "[", 
            RowBox[{"[", 
             RowBox[{"1", ",", "4", ",", 
              RowBox[{"i", "+", "1"}], ",", "2", ",", "2"}], "]"}], "]"}], 
           "*", 
           RowBox[{"(", 
            RowBox[{"t", "-", "i"}], ")"}]}], "+", 
          RowBox[{
           RowBox[{"d", "[", 
            RowBox[{"[", 
             RowBox[{"1", ",", "4", ",", 
              RowBox[{"i", "+", "1"}], ",", "2", ",", "3"}], "]"}], "]"}], 
           "*", 
           RowBox[{
            RowBox[{"(", 
             RowBox[{"t", "-", "i"}], ")"}], "^", "2"}]}], "+", 
          RowBox[{
           RowBox[{"d", "[", 
            RowBox[{"[", 
             RowBox[{"1", ",", "4", ",", 
              RowBox[{"i", "+", "1"}], ",", "2", ",", "4"}], "]"}], "]"}], 
           "*", 
           RowBox[{
            RowBox[{"(", 
             RowBox[{"t", "-", "i"}], ")"}], "^", "3"}]}]}]}]}], "]"}], ";", 
      "\[IndentingNewLine]", 
      RowBox[{"(*", " ", 
       RowBox[{
       "Derivada", " ", "primera", " ", "y", " ", "segunda", " ", "de", " ", 
        "cada", " ", "trozo", " ", "del", " ", "spline"}], 
       "\[IndentingNewLine]", "*)"}], "\[IndentingNewLine]", 
      RowBox[{"For", "[", 
       RowBox[{
        RowBox[{"i", "=", "0"}], ",", 
        RowBox[{"i", "<", "n"}], ",", 
        RowBox[{"i", "++"}], ",", 
        RowBox[{
         RowBox[{"DX", "[", 
          RowBox[{"i", ",", "t_"}], "]"}], "=", 
         RowBox[{
          RowBox[{"d", "[", 
           RowBox[{"[", 
            RowBox[{"1", ",", "4", ",", 
             RowBox[{"i", "+", "1"}], ",", "1", ",", "2"}], "]"}], "]"}], "+", 
          RowBox[{"2", "*", 
           RowBox[{"d", "[", 
            RowBox[{"[", 
             RowBox[{"1", ",", "4", ",", 
              RowBox[{"i", "+", "1"}], ",", "1", ",", "3"}], "]"}], "]"}], 
           "*", 
           RowBox[{"(", 
            RowBox[{"t", "-", "i"}], ")"}]}], "+", 
          RowBox[{"3", "*", 
           RowBox[{"d", "[", 
            RowBox[{"[", 
             RowBox[{"1", ",", "4", ",", 
              RowBox[{"i", "+", "1"}], ",", "1", ",", "4"}], "]"}], "]"}], 
           "*", 
           RowBox[{
            RowBox[{"(", 
             RowBox[{"t", "-", "i"}], ")"}], "^", "2"}]}]}]}]}], "]"}], ";", 
      "\[IndentingNewLine]", 
      RowBox[{"For", "[", 
       RowBox[{
        RowBox[{"i", "=", "0"}], ",", 
        RowBox[{"i", "<", "n"}], ",", 
        RowBox[{"i", "++"}], ",", 
        RowBox[{
         RowBox[{"DY", "[", 
          RowBox[{"i", ",", "t_"}], "]"}], "=", 
         RowBox[{
          RowBox[{"d", "[", 
           RowBox[{"[", 
            RowBox[{"1", ",", "4", ",", 
             RowBox[{"i", "+", "1"}], ",", "2", ",", "2"}], "]"}], "]"}], "+", 
          RowBox[{"2", "*", 
           RowBox[{"d", "[", 
            RowBox[{"[", 
             RowBox[{"1", ",", "4", ",", 
              RowBox[{"i", "+", "1"}], ",", "2", ",", "3"}], "]"}], "]"}], 
           "*", 
           RowBox[{"(", 
            RowBox[{"t", "-", "i"}], ")"}]}], "+", 
          RowBox[{"3", "*", 
           RowBox[{"d", "[", 
            RowBox[{"[", 
             RowBox[{"1", ",", "4", ",", 
              RowBox[{"i", "+", "1"}], ",", "2", ",", "4"}], "]"}], "]"}], 
           "*", 
           RowBox[{
            RowBox[{"(", 
             RowBox[{"t", "-", "i"}], ")"}], "^", "2"}]}]}]}]}], "]"}], ";", 
      "\[IndentingNewLine]", 
      RowBox[{"For", "[", 
       RowBox[{
        RowBox[{"i", "=", "0"}], ",", 
        RowBox[{"i", "<", "n"}], ",", 
        RowBox[{"i", "++"}], ",", 
        RowBox[{
         RowBox[{"DDX", "[", 
          RowBox[{"i", ",", "t_"}], "]"}], "=", 
         RowBox[{
          RowBox[{"2", "*", 
           RowBox[{"d", "[", 
            RowBox[{"[", 
             RowBox[{"1", ",", "4", ",", 
              RowBox[{"i", "+", "1"}], ",", "1", ",", "3"}], "]"}], "]"}]}], 
          "+", 
          RowBox[{"6", "*", 
           RowBox[{"d", "[", 
            RowBox[{"[", 
             RowBox[{"1", ",", "4", ",", 
              RowBox[{"i", "+", "1"}], ",", "1", ",", "4"}], "]"}], "]"}], 
           "*", 
           RowBox[{"(", 
            RowBox[{"t", "-", "i"}], ")"}]}]}]}]}], "]"}], ";", 
      "\[IndentingNewLine]", 
      RowBox[{"For", "[", 
       RowBox[{
        RowBox[{"i", "=", "0"}], ",", 
        RowBox[{"i", "<", "n"}], ",", 
        RowBox[{"i", "++"}], ",", 
        RowBox[{
         RowBox[{"DDY", "[", 
          RowBox[{"i", ",", "t_"}], "]"}], "=", 
         RowBox[{
          RowBox[{"2", "*", 
           RowBox[{"d", "[", 
            RowBox[{"[", 
             RowBox[{"1", ",", "4", ",", 
              RowBox[{"i", "+", "1"}], ",", "2", ",", "3"}], "]"}], "]"}]}], 
          "+", 
          RowBox[{"6", "*", 
           RowBox[{"d", "[", 
            RowBox[{"[", 
             RowBox[{"1", ",", "4", ",", 
              RowBox[{"i", "+", "1"}], ",", "2", ",", "4"}], "]"}], "]"}], 
           "*", 
           RowBox[{"(", 
            RowBox[{"t", "-", "i"}], ")"}]}]}]}]}], "]"}], ";", 
      "\[IndentingNewLine]", 
      RowBox[{"(*", 
       RowBox[{
       "C\[AAcute]lculo", " ", "de", " ", "la", " ", "curvatura", " ", "a", 
        " ", "trozos"}], "\[IndentingNewLine]", "*)"}], "\[IndentingNewLine]", 
      RowBox[{"For", "[", 
       RowBox[{
        RowBox[{"i", "=", "0"}], ",", 
        RowBox[{"i", "<", "n"}], ",", 
        RowBox[{"i", "++"}], ",", 
        RowBox[{
         RowBox[{"cur", "[", 
          RowBox[{"i", ",", "t_"}], "]"}], "=", 
         RowBox[{
          RowBox[{"(", 
           RowBox[{
            RowBox[{
             RowBox[{"DX", "[", 
              RowBox[{"i", ",", "t"}], "]"}], 
             RowBox[{"DDY", "[", 
              RowBox[{"i", ",", "t"}], "]"}]}], "-", 
            RowBox[{
             RowBox[{"DDX", "[", 
              RowBox[{"i", ",", "t"}], "]"}], 
             RowBox[{"DY", "[", 
              RowBox[{"i", ",", "t"}], "]"}]}]}], ")"}], "/", 
          RowBox[{
           RowBox[{"(", 
            RowBox[{
             RowBox[{
              RowBox[{"(", 
               RowBox[{"DX", "[", 
                RowBox[{"i", ",", "t"}], "]"}], ")"}], "^", "2"}], "+", 
             RowBox[{
              RowBox[{"(", 
               RowBox[{"DY", "[", 
                RowBox[{"i", ",", "t"}], "]"}], ")"}], "^", "2"}]}], ")"}], 
           "^", 
           RowBox[{"(", 
            RowBox[{"3", "/", "2"}], ")"}]}]}]}]}], "]"}], ";", 
      "\[IndentingNewLine]", 
      RowBox[{"(*", " ", 
       RowBox[{
       "Dibujos", " ", "de", " ", "los", " ", "trozos", " ", "de", " ", 
        "curvatura"}], " ", "\[IndentingNewLine]", "*)"}], 
      "\[IndentingNewLine]", 
      RowBox[{"For", "[", 
       RowBox[{
        RowBox[{"i", "=", "0"}], ",", 
        RowBox[{"i", "<", "n"}], ",", 
        RowBox[{"i", "++"}], ",", 
        RowBox[{
         RowBox[{"dib", "[", "i", "]"}], "=", 
         RowBox[{"Plot", "[", 
          RowBox[{
           RowBox[{"cur", "[", 
            RowBox[{"i", ",", "t"}], "]"}], ",", 
           RowBox[{"{", 
            RowBox[{"t", ",", "i", ",", 
             RowBox[{"i", "+", "1"}]}], "}"}], ",", 
           RowBox[{"DisplayFunction", "->", "Identity"}]}], "]"}]}]}], "]"}], 
      ";", "\[IndentingNewLine]", 
      RowBox[{"pp", "=", 
       RowBox[{"dib", "[", "0", "]"}]}], ";", "\[IndentingNewLine]", 
      RowBox[{"For", "[", 
       RowBox[{
        RowBox[{"i", "=", "1"}], ",", 
        RowBox[{"i", "<", "n"}], ",", 
        RowBox[{"i", "++"}], ",", 
        RowBox[{"pp", "=", 
         RowBox[{"Show", "[", 
          RowBox[{"pp", ",", 
           RowBox[{"dib", "[", "i", "]"}], ",", 
           RowBox[{"PlotRange", "\[Rule]", "All"}]}], "]"}]}]}], "]"}], ";", 
      "\[IndentingNewLine]", 
      RowBox[{"(*", " ", 
       RowBox[{
        RowBox[{
        "bez", " ", "es", " ", "el", " ", "spline", " ", "de", " ", "Bezier", 
         "\[IndentingNewLine]", "b", " ", "es", " ", "el", " ", "vector", " ",
          "que", " ", "contiene", " ", "la", " ", "informaci\[OAcute]n", " ", 
         "de", " ", "bez", "\[IndentingNewLine]", "nb", " ", "es", " ", "el", 
         " ", "n\[UAcute]mero", " ", "de", " ", "trozos", " ", "del", " ", 
         "spline"}], ",", " ", 
        RowBox[{"es", " ", "decir"}], ",", " ", 
        RowBox[{
        "el", " ", "n\[UAcute]mero", " ", "de", " ", "puntos", " ", "menos", 
         " ", "1", " ", 
         RowBox[{"(", 
          RowBox[{
           RowBox[{
            RowBox[{"Como", " ", "nb"}], "=", "n"}], ",", " ", 
           RowBox[{"no", " ", "se", " ", "define", " ", "nuevo"}]}], 
          ")"}]}]}], "\[IndentingNewLine]", "*)"}], "\[IndentingNewLine]", 
      RowBox[{"bez", "=", 
       RowBox[{"SplineFit", "[", 
        RowBox[{"puntos", ",", "Bezier"}], "]"}]}], ";", 
      "\[IndentingNewLine]", 
      RowBox[{"b", "=", 
       RowBox[{"InputForm", "[", "bez", "]"}]}], ";", "\[IndentingNewLine]", 
      RowBox[{"(*", 
       RowBox[{
        RowBox[{
        "Calculo", " ", "de", " ", "las", " ", "funciones", " ", "de", " ", 
         "Bezier", " ", "para", " ", "la", " ", "coordenada", " ", "X", " ", 
         "y", " ", "la", " ", "Y"}], ";", " ", 
        RowBox[{
        "la", " ", "curva", " ", "es", " ", "la", " ", "imagen", " ", "del", 
         " ", 
         RowBox[{"intervalo", "[", 
          RowBox[{"0", ",", "1"}], "]"}]}]}], "*)"}], "\[IndentingNewLine]", 
      RowBox[{"For", "[", 
       RowBox[{
        RowBox[{"i", "=", "1"}], ",", 
        RowBox[{"i", "\[LessEqual]", 
         RowBox[{"n", "+", "1"}]}], ",", 
        RowBox[{"i", "++"}], ",", 
        RowBox[{
         RowBox[{"BX", "[", "t_", "]"}], "=", 
         RowBox[{
          RowBox[{"bez", "[", 
           RowBox[{"[", 
            RowBox[{"4", ",", "1", ",", "1"}], "]"}], "]"}], "/.", 
          RowBox[{"#1", "\[Rule]", "t"}]}]}]}], "]"}], ";", 
      "\[IndentingNewLine]", 
      RowBox[{"For", "[", 
       RowBox[{
        RowBox[{"i", "=", "1"}], ",", 
        RowBox[{"i", "\[LessEqual]", 
         RowBox[{"n", "+", "1"}]}], ",", 
        RowBox[{"i", "++"}], ",", 
        RowBox[{
         RowBox[{"BY", "[", "t_", "]"}], "=", 
         RowBox[{
          RowBox[{"bez", "[", 
           RowBox[{"[", 
            RowBox[{"4", ",", "1", ",", "2"}], "]"}], "]"}], "/.", 
          RowBox[{"#1", "\[Rule]", "t"}]}]}]}], "]"}], ";", 
      "\[IndentingNewLine]", 
      RowBox[{
       RowBox[{"dibezlat", "[", "j", "]"}], "=", 
       RowBox[{"ParametricPlot", "[", 
        RowBox[{
         RowBox[{"{", 
          RowBox[{
           RowBox[{"BX", "[", "t", "]"}], ",", 
           RowBox[{"BY", "[", "t", "]"}]}], "}"}], ",", 
         RowBox[{"{", 
          RowBox[{"t", ",", "0", ",", "1"}], "}"}], ",", 
         RowBox[{"PlotRange", "\[Rule]", "All"}], ",", 
         RowBox[{"DisplayFunction", "->", "Identity"}]}], "]"}]}], ";", 
      "\[IndentingNewLine]", 
      RowBox[{
       RowBox[{"curbe", "[", 
        RowBox[{"j", ",", "t_"}], "]"}], "=", 
       RowBox[{
        RowBox[{"(", 
         RowBox[{
          RowBox[{
           RowBox[{
            RowBox[{"BX", "'"}], "[", "t", "]"}], 
           RowBox[{
            RowBox[{"BY", "''"}], "[", "t", "]"}]}], "-", 
          RowBox[{
           RowBox[{
            RowBox[{"BX", "''"}], "[", "t", "]"}], 
           RowBox[{
            RowBox[{"BY", "'"}], "[", "t", "]"}]}]}], ")"}], "/", 
        RowBox[{
         RowBox[{"(", 
          RowBox[{
           RowBox[{
            RowBox[{"(", 
             RowBox[{
              RowBox[{"BX", "'"}], "[", "t", "]"}], ")"}], "^", "2"}], "+", 
           RowBox[{
            RowBox[{"(", 
             RowBox[{
              RowBox[{"BY", "'"}], "[", "t", "]"}], ")"}], "^", "2"}]}], 
          ")"}], "^", 
         RowBox[{"(", 
          RowBox[{"3", "/", "2"}], ")"}]}]}]}], ";", "\[IndentingNewLine]", 
      RowBox[{
       RowBox[{"dibcurbelat", "[", "j", "]"}], "=", 
       RowBox[{"Plot", "[", 
        RowBox[{
         RowBox[{"curbe", "[", 
          RowBox[{"j", ",", "t"}], "]"}], ",", 
         RowBox[{"{", 
          RowBox[{"t", ",", "0", ",", "1"}], "}"}], ",", 
         RowBox[{"PlotRange", "\[Rule]", 
          RowBox[{"{", 
           RowBox[{
            RowBox[{"-", "0.1"}], ",", "0.1"}], "}"}]}], ",", 
         RowBox[{"DisplayFunction", "->", "Identity"}], ",", 
         RowBox[{"PlotStyle", "\[Rule]", 
          RowBox[{"{", 
           RowBox[{"RGBColor", "[", 
            RowBox[{"1", ",", "0", ",", "0"}], "]"}], "}"}]}]}], "]"}]}], ";",
       "\[IndentingNewLine]", 
      RowBox[{"total", "=", 
       RowBox[{"GraphicsGrid", "[", 
        RowBox[{
         RowBox[{"{", "\[IndentingNewLine]", 
          RowBox[{"(*", 
           RowBox[{
            RowBox[{"{", 
             RowBox[{"spli", ",", "pp"}], "}"}], ","}], "*)"}], 
          "\[IndentingNewLine]", 
          RowBox[{"{", 
           RowBox[{
            RowBox[{"dibezlat", "[", "j", "]"}], ",", 
            RowBox[{"dibcurbelat", "[", "j", "]"}]}], "}"}], "}"}], ",", 
         RowBox[{"Spacings", "\[Rule]", "0.3"}]}], "]"}]}], ";", 
      "\[IndentingNewLine]", 
      RowBox[{
       RowBox[{"cur", "[", "j", "]"}], "=", 
       RowBox[{"Abs", "[", 
        RowBox[{"NMaxValue", "[", 
         RowBox[{
          RowBox[{"{", 
           RowBox[{
            RowBox[{"curbe", "[", 
             RowBox[{"j", ",", "t"}], "]"}], ",", 
            RowBox[{"0", "<", "t", "<", "1"}]}], "}"}], ",", "t"}], "]"}], 
        "]"}]}], ";", "\[IndentingNewLine]", 
      RowBox[{
       RowBox[{"vmed", "[", "j", "]"}], "=", 
       RowBox[{"NIntegrate", "[", 
        RowBox[{
         RowBox[{"curbe", "[", 
          RowBox[{"j", ",", "t"}], "]"}], ",", 
         RowBox[{"{", 
          RowBox[{"t", ",", "0.2", ",", "0.8"}], "}"}]}], "]"}]}], ";", 
      "\[IndentingNewLine]", 
      RowBox[{"Print", "[", 
       RowBox[{
       "var", ",", "j", ",", " ", "\"\<:\>\"", ",", " ", 
        "\"\<M\[AAcute]ximo valor de la curvatura (en valor absoluto)\>\"", 
        ",", 
        RowBox[{"cur", "[", "j", "]"}]}], "]"}], ";", "\[IndentingNewLine]", 
      RowBox[{"Print", "[", "total", "]"}]}]}], "\[IndentingNewLine]", "]"}], 
   "\[IndentingNewLine]", 
   RowBox[{
    RowBox[{"Print", "[", 
     RowBox[{
     "\"\<Curvaturas de cada \>\"", ",", " ", "var", " ", ",", "\"\<:  \>\"", 
      ",", " ", 
      RowBox[{"Table", "[", 
       RowBox[{
        RowBox[{"cur", "[", "j", "]"}], ",", 
        RowBox[{"{", 
         RowBox[{"j", ",", "1", ",", "7"}], "}"}]}], "]"}]}], "]"}], ";"}], 
   "\[IndentingNewLine]", 
   RowBox[{
    RowBox[{"Print", "[", 
     RowBox[{
     "\"\<Valores medios de curvatura de cada \>\"", ",", " ", "var", " ", 
      ",", "\"\<:  \>\"", ",", " ", 
      RowBox[{"Table", "[", 
       RowBox[{
        RowBox[{"vmed", "[", "j", "]"}], ",", 
        RowBox[{"{", 
         RowBox[{"j", ",", "1", ",", "7"}], "}"}]}], "]"}]}], "]"}], 
    ";"}]}]}]], "Input",
 CellChangeTimes->{{3.8912229475847254`*^9, 3.8912229521945257`*^9}, 
   3.891683159424055*^9, {3.8916831990992813`*^9, 3.891683215000183*^9}, 
   3.891744653431594*^9, 3.8917461423084264`*^9, 3.892166935007904*^9, {
   3.8921787492618155`*^9, 3.8921787604759803`*^9}, {3.892179875795576*^9, 
   3.8921798770386147`*^9}, 3.8921799382153845`*^9, {3.892205418568137*^9, 
   3.892205437782375*^9}, {3.892205481147191*^9, 3.8922054817251797`*^9}, {
   3.892205554864255*^9, 3.892205570391857*^9}, {3.8922056353765945`*^9, 
   3.8922056800067387`*^9}},
 CellLabel->"In[48]:=",ExpressionUUID->"3655494a-7d80-4e7b-b45d-0b8cb0e2291d"],

Cell[CellGroupData[{

Cell[BoxData[
 InterpretationBox[
  RowBox[{
  "latifolia", "\[InvisibleSpace]", "1", "\[InvisibleSpace]", "\<\":\"\>", 
   "\[InvisibleSpace]", "\<\"M\[AAcute]ximo valor de la curvatura (en valor \
absoluto)\"\>", "\[InvisibleSpace]", "0.0612681086526939`"}],
  SequenceForm[$CellContext`latifolia, 1, ":", 
   "M\[AAcute]ximo valor de la curvatura (en valor absoluto)", 
   0.0612681086526939],
  Editable->False]], "Print",
 CellChangeTimes->{
  3.8912230704056764`*^9, {3.891683186550827*^9, 3.891683219535431*^9}, 
   3.891683815662265*^9, 3.89168401881388*^9, 3.8916841173272247`*^9, 
   3.8917440125973787`*^9, 3.89174460989841*^9, 3.8917446576316004`*^9, 
   3.8917448287496037`*^9, 3.8917449046433973`*^9, 3.891746161566098*^9, 
   3.8917476459252577`*^9, 3.8919344251977167`*^9, 3.891934675109137*^9, 
   3.891934812222565*^9, 3.8921669421975803`*^9, 3.8921787633625207`*^9, 
   3.8921798835402927`*^9, 3.89217995377435*^9, 3.892180090132557*^9, 
   3.8921802444471445`*^9, 3.8922057052039165`*^9},
 CellLabel->
  "Durante la evaluaci\[OAcute]n de \
In[48]:=",ExpressionUUID->"b52a87f9-5d62-45fc-96cf-130e64b1740b"],

Cell[BoxData[
 GraphicsBox[{{}, {InsetBox[
     GraphicsBox[{{{}, {}, 
        TagBox[
         {RGBColor[0.368417, 0.506779, 0.709798], AbsoluteThickness[1.6], 
          Opacity[1.], FaceForm[Opacity[0.3]], LineBox[CompressedData["
1:eJwd13k8lN/3AHBaLGUpa8pWUUooIWlxShSlosgwz32MijDPJKFNyU6yJFqk
0qYsobLTgopPNaL0TWhBSnbZRf3O/P6a1/s1d577zDnn3nvufJeDtvunCAkJ
qQgLCQk+1ZqUVl6M54DV/hWbuA5cmCF+tssM/Ub7S3A/+rWeIr/vHAekt86K
9GNxIfPl6ylb0cZ/s9sCHLlQnT+0RjiOA1llngOxbC78Ljv71CeaAxHxjiV3
nLlAbdP54hfBgQIl6UfpB7ggGcWb8+UUB0TiZmvoHuVCkd61Hf6eHGCr7N0g
eokLNn0rhuMdObDk474Kx1wuLF06/1OwFQdWzbt0jbzlwvanJy2UVnPAwaNs
n0YXFxSUP5Xu1eKAkN2AcoIIA3rM22oiz4HtB45I5i1gIPp+/bCvMAfcf02c
SlnHQG4b5XKx2xmiQ/WkuuwYSO9mJwf9zxnWV3wrXHyQAQfOv+oTT53BxFKl
/FgoA4vm8wai7uL3vn3KM5MYkA7/9UD9rDOoVcaaPstiYKe0ocG2Q84Qzz81
9egzBuj61sSpu3D8t6mOjbUMpH6d2G5q4AwfDIp3SjYzsMxsNvu1gjMsSwLb
M90MbHp/Ut8KfVqmpKsUvaZT4W+VvDPcO/n8QC86gP3P56WcM+gkREzf3cNA
L2ey5ZmMM/C2DNXO62XAKdvi1SMpZ6hqdy2408eAkNmWufEiznBO8dDjmwMM
1LxamePaRYNtVsC0jWP4vofSDA910mDsKrHcA53yaf/9Ex00NF1w2RCPrhmY
OBzXToM830u+BR2yMI0u+k5DzSOT4NPjDMxKkSgT+0xDcGehX+EfBkw0HbWv
8WkwDdCvlPuL8VKZEnI3i4ZvbmJ0wBQe3E6b5ZZ0n4aF69U+3kJnBBmbRmfS
cOp54/IqdPPAkrfe6TTUBllHzprKA8PrHQfXpdIQbWRZfR2dIH2ssuYqDdWW
1umF03jA6+dy+s7SMM2yreC9CA9k4k7Naomi4VrVvgOD6GQT84L3Z2iYMvZy
XE6UBw8DN3blR9Dw4a/JCzt0jNHyYf8QdKRC/wf0PwWbK6L+NLQHbUitEePB
STOrXEVPGtbLHT+fPYMHLmuDvCQ9aHjkaDv5Gl3LKC6e6k4D08K2akfv/pMS
3ONKw/sL0jHqM3nwTW3hxHMXGsTi55XGom/PsB/3cqRhmcbW3AMSPNC4LXzn
hSUNQ+Iv1adL8SBbuaq6eAsNaW3agyroon65oezNNJz1GEs3EnhtyKokcxoW
fK4td0PHjkYk8jbg8zTvXKlCC50Jf66wmgbXR6sGQqR5EKxtSO/XosHap21T
+ywepD0XX8RdTAP52DdvAi2icKHTexENorM3NUjP5sHpX6KHT2vQoFv1UmIV
Wr8n0+eKOg1WtsQyBN0zWWVdO4cGZfnG+XNleLDNXDtzrTgNP7WmOKyUxfnC
73LMxGjoMDabuwltVEopWonSQFn0VexGf3NKDd4zHfN9JZ7vi156rNPZW5iG
vHL54nz0rtfmxvfGCGRY/BtdKceDW7qv7sl1EAh95y2vLM8DvaKRAJFfBP4o
b+leit58Too1+pOAZCe5txr997Hu7KY2ApV1dlX2aHmhvKRbzQTEmyOzY9Eu
tZdVV34ikLNcSnkCvav7/lzNegK7I8O1xBV4wCWBSoofCXyv2j1HAc0+nqT2
p45Ag0vvDT30gI7wjooaAi9OmlEctLrkV/PdVQQeetv7PkUf2Dl42KKSwLS1
sQWv0EsyE+8YvyTw7suyzx/QMjeyZFWeE3hSkvSuE+1rnKj84ymOf8t2VVDk
wejboc6jBQQCrtvpu6KV6xIcPPMJvGLZZhxETzwJ/o/KI1DsWyF6DG0+M7Bw
4yMCCiEinlFogy7zNxLZBLaFL2nMQu9zgg83UgnUz8lw6UM/WbTWPfUOAZOY
W+dG0GIVycIZtwnMkXh59y/64OUHprk3CbQ3RUVKzMH6j172++U1Agsf6yxc
jDZuskl/fZVAkFtklA5aP0fTrSaZQMcRucaV6PRtkz2fkgj0uZboAVquwt24
+wKB61Ekew964zshxd+JBGac2GxDoXvOxYwPJxBw7N3X4IKOf/GgRug8gapW
05sM2n2hdLFcLAEf/XCxIPRSkd1lSjEEvMM0v4ehbTf9j68ajfPDZGoUmleY
N6wVReDmFqeWBPS3U+8j1oUTOC7WopeKvrF/uHhjGIGxCSfzdHRO45Xfm0Mx
Xn9lN2ahRW7GedsGE1jsDv15aMfxvuI9QQQO9OfdKkL/7h8SowLx/So81z0W
OE463y2AQMnxpEXP0WayhvLMKQLDfnJ+lYJ4dKgf9z5JIKWrJvMVWmU2Y3fy
BIEWd9maGrShzTPb80cIZAXzuxvR0wqFmy/5Efii5XHkC5p82Op7zZdAgr91
+zd00sTcnLTDBP6u7ghoQ4dROfbZ3jg+9XbqT0E8FxycmneIwOmqu7m/BOO3
Rx58dpBA4uIzYd1ojeZB3Zc8jA/Hw6oX/W55+uBrBuvRMnGoDx1n8eBZLZeA
AXtmxG/0X02Z8x89CXDl+MKD6Nv8Os/PHgR0uxtchtB8I+Gtre4EeM6GGcNo
b7vry38dwN//bGoYQZ+ZU6Dc60agZ6y2fxS9wXfn6Jgrga05uzrH0Ptm6DdM
Q1flKfHH0YvM9pZL7ydw4ZjGxT/oKWGdOXP3EVjh4WM5gf5i8O6O5l4CgUPi
3wV+m6l6Y7kLgbMRba6T6CCL+ptrODhfrOg7gfPsRDIsnAlsPOKl+Rf9ZElO
kQ1NID1NnSPwTsnP1WxCIO7cnFCBvS0SOtwonP+SwzmBSxU+SxxmE6hb3Pz/
35uUPDE85UQg/+5DF4F3cWF/pCPmM4C/WGBV4n4lgUUgRFH/g2D+yadQf92B
wI+6bx4CT3vMn5exh0CjSkO74P0rTii65ttjvvao7hDYUlWzoMyOgNGP+1cF
/9+zfFKKv5vgvhNZJ4jP8cB7TP0uAq3ncgYE8XP0Wva+1ZZAjI/GH0F8S6/H
mfbaEJhi3NYhiH/lvKaH4zsJ+K8bKBfkx69LXkcE/aRte7Agf17y5lmzdxCs
41FtQX5Xul9/oWVN4CCzyqhfUE+h9U4G27DenPgXBfVS+GXBmOlWrLfKh82C
elIaF7HcY0mgNorR7UDXnM3647KFwJ5ksxXtaMWJoDzeZgI7rngo/xDUfyt/
fZg5AYe3mRnN6FFxW6n4TQRcCqt2fEVneqq2XTUj8HXEqKlJEK/ZGffyNhAQ
a5qZ9VGwvlqPJpYBgS3LDw/UoVMk0yP5prheTXTnv0N3ONlEtK3D/aUqxfCN
IJ9JB7/Km2D9qgdufIpePV1ObMFqAvbHYl+VoAM22RjrGhOYpTNoUihY/3k5
2RZGBIR7yupy0FZFJeNH9AlA8ZGuFLTU+q/OISsI+NZuKEgWPE+1pjpuOQH9
//Z5XEI7d68sT9PF/TIhPzIWndVaKNq0lICtfHymPzr3vo5o3RLcPw1SrI+g
uyKlZr3RIhDxveHdIbTHbMP1pYsIqPh9jHRFJxwblbi6AONVNJK2He0v98Ah
cT4B48c+3C3oT74KWdHqBHI3zJfdiOaeFfU7pUrA2mSGpCF6aIbLCee5uJ9X
az5SQptP0PIsJQJaz7Quygj2l/VWRTZzCPQKEXomukljqpqZAp5nb52TJ/A8
WHeh2WWRDAEvtdqqz2j1lnnve8TxPFK625mEdp8XKt0uRkB1zYhMPFrjqL19
syjGc+SUaqTAwjun1k0ncCXEqMUP3bPWu7FIGOuveruyDTrOVCQqfIyCsF53
JyG0QrH5PO1fFLxx5opa4fnYM2azZFU7BS3+ryLXox/eXLPB7CcFqXr/BvTR
W/yfxDi1UVBt3R0wD+3Ro3HjbDMFZ5RafTvxfK+9FXSv7xMFV9d7NIShDQtD
3J+9ouDnuXPhGdhfpD+in/D/w+eVGU+/ih65XK3SWEXBBd0nHjFo+ZOnJoZe
UmBatK/bC910rXz1sgoKlN0X1xqgr3ALCpNKKMhlimUKsX9xrGztCcik4O/l
hoBM7I++fGt3O55BgZ7X/dOX0VY6S3t80ikYUV+xPwzt8M9/gcc9Cj54b/tE
o6fd0dC2u03BtfgmZja6WTawXCeZgnSlh1sOYv+VcH/f6l9RFCyIrayUx/5N
/fs6t7YzFGyMcDf9h/1eiq/ureZICnbaVSW1o5tavMwbwimYJvNkohj923W1
wZtgCrReJzIEvdbvzbOHJyjIWWc/NQX7xyfDCS/OeFKQr2E2RUoS1/OyFcei
PSjokTvAHcR+lf9n5Zo4dwpeFFIlDei6VeEdiW4UbJd4LHoX/XCW0siNvRQM
prMc16MLS87zS50oGP594qcb9r+tCuyrk1sxv3Jqd1LF8Ty5n7Hq/jIKNB6I
v303Hfen5SKBz7UpsOdLpuSiObR9feNSCm7bR7MuoJ353TkzllCgu1A4jIX+
l3h+hrsmBeyJN8+/4H2gKSNxn5YqBVAQ3PAd7wvxp1MbHkhTELxB1vOrMJ4n
Hh1S/b/ZUG/uYxkzycC0zR3po/1smM4L0XdDi/xvOksInT1fQwjQff9ldUr3
siGzUMGyf4KBPTNTOvU62eDf2n7OFn3vymv24VY2RPZvEZqF95/V7nvXiNWx
wYuX6OA3ivfJBUrZnnls6FkUvrH/NwM+dmnNaifZENe4JiXwJwPZUkRHZTMb
Pqdltrc0MNChHKczKskGMxHaOPU1Ax5hypHLGpxgl4XXmEgpA/PDKuuabjlB
9fnejmtpDDh2XlCfedgJNmmlxahdZGDv2pe7lM2dYFRbWK0+mAEJbcOMS/JO
YOZaefs5w8A/D/v3oZ2OsKP8aJiBAwPB6jff+z5zhHc7lD3HTPE+u6htV/4l
R7hq+Mk0fDEDP3g/FF/4OkLArokp7FkMfPhXsmnQxhG0ftD+c0fwvm4YaztX
3xGspoP7na9cMA6szG6XdYRPeuczR6u4YD9PJf7uAAuszxtoteRwoafqbq3F
Bxbc+njoeksSF+Ty7dY+rmOB9v0SvUD0QuOw2JVoMU3+czX0tOkzetTes2BX
c/4E+zIXIL4icKSGBXvkEq5/vMiF5AMNj268YUGhz+8YfgIX5rucTf9awYLi
caOvxTFckLyR7GWL1hmUKmChmTf6si/KWcD/9id6NJoL5dI2XWllLGDXLzc2
Qp/WrW859JQFL97cOvIgigtlA7uDx4tZ4C05h7kbwYXD4t+/eqCDrIXnWqDn
PzaWaSxiwb3kOeXfw7nw1pw3XFzIAtuFpVMWoCtOh+YczWfB6wrZ9cmhON67
LOtnHgvU5HNKTdAa41oB9ugVO00MPoVwwd3+RsLKXBa8cmqXUEBbl1bU33jE
gtLuQ0xuMBdO1Bt0S6OX/cp9YYvWKzpRe/IhC2CSI98fxAXbQtXQzgcsqBjS
Ysei/w8VrOjU
           "]]},
         Annotation[#, "Charting`Private`Tag$62799#1"]& ]}, {}},
      Axes->{True, True},
      AxesLabel->{None, None},
      AxesOrigin->{102.78, 226.76321611068335`},
      DisplayFunction->Identity,
      FrameLabel->{{None, None}, {None, None}},
      FrameTicks->{{Automatic, Automatic}, {Automatic, Automatic}},
      GridLinesStyle->Directive[
        GrayLevel[0.5, 0.4]],
      ImagePadding->{{1.7995464927271314`, 0.5000000000001137}, {
       7.539510449908221, 5.5859375}},
      Method->{
       "DefaultGraphicsInteraction" -> {
         "Version" -> 1.2, "TrackMousePosition" -> {True, False}, 
          "Effects" -> {
           "Highlight" -> {"ratio" -> 2}, "HighlightPoint" -> {"ratio" -> 2}, 
            "Droplines" -> {
             "freeformCursorMode" -> True, 
              "placement" -> {"x" -> "All", "y" -> "None"}}}}, 
        "ScalingFunctions" -> None},
      PlotRange->{All, All},
      PlotRangeClipping->True,
      PlotRangePadding->{{
         Scaled[0.05], 
         Scaled[0.05]}, {
         Scaled[0.05], 
         Scaled[0.05]}},
      Ticks->{Automatic, Automatic}], {180.15, -89.14806892418487}, 
     ImageScaled[{0.5, 0.5}], {360.00000000000006, 177.99613784836973},
     BaseStyle->{Graphics3DBoxOptions -> {SphericalRegion -> False}}], 
    InsetBox[
     GraphicsBox[{{{}, {}, 
        TagBox[
         {RGBColor[1, 0, 0], AbsoluteThickness[1.6], Opacity[1.], 
          LineBox[CompressedData["
1:eJwV13k4lF8bB3ApaZFCCS0SlUryK6XVt1J2QmQrJFTaZAnJNkWLkEgIY2dm
MFJUyCPZkr3suxn7MrTvvef9y/W5zPOcc+5zn/vcj4ztZSN7fj4+vi2z+fj+
/1fbfqSxZNRE9fqsDYxUYQdqjpqUU6+kMrbZLdncI3CG2k6Pin0qeRjRIWKu
wb/OUDq1rblxksaYsCuQ3D5wjjK1+/bqgaQdns1s/Fr/+CLVvfWWWrCkK752
7JEWPulMRdAlStZZukEkalDzWbUzpb2Yua849iqCrGkFJ1VcqPypmh08aU+M
V7sdyVrkSoVkicobrveB1k++PdwsNyph2dHAu5I3obyDGfj5pQflVfuo7HjB
TaRpliw8Ju5JHQ/o45e1DEDtR7UHN654UkJfrvgWxgZCeyb36lG5a5THhwiP
Cek7kHE2tFf38qKO3evOf1FyBylhH31Har0oxcPrv9w8dRc38vYra0hfp7hP
n19ZlRyEPZWSF5SKr1OG4R2O+utD4GHsbXZpwptS0JFlSFWGYKv11N4nyj7U
vNkXhofOhML42pKyOC8fyvrl3yeU8X2kOi4SOi/gSy3beF/RLDIM7a/1RvXm
+FH8Ac/0iofCEKwh6fZ9rR813dd2QU7lAXpEdDN4B/yod1EyrOnWBzia/vF4
yTU/yn/e0w13JCPg8vGITtOgH7VJI+x2rlMEjouZeXfw+VNNAZdHOysjIHHu
VavgCn9KbrYCS/HqQ+gHzkadrj9Vc3CBkFntQ4Q42123t/On3PxGLvjLRUIv
WFZttZc/VfEnRfFDUyREyoTWzaT6U5f33Qj9s/ER+ng6OfML/CkJr1PT6/0f
wTpRMvVArT917vuqXM+tURDQcJktOONPiar8Fk0OjIJ8gdCqh7NoVIFbh0tN
dxRuehnyQYRGCX2K3CF9Lxof7Zd3cbbQqLz/3CI1OdFw1Cws695Do6ycjn27
sicG7tZ6pjPqNGou+z+zx2ExSGntll5tRKPYk4tflo3EQGivR+7pEzTKTGFK
cgqP4WSwhvXankbxna+5tvzRY4S61mWpXKJRDAaz88DUY/BfPu9Q7kajjEZu
73M8Eou3Ze9uO16nUb/Wn4kLj41F/y1mw3oajUqxP/K36FMsDNKTZ/0MpFG6
KbLWQ9pxWEJtGebcpVFfBmaVLE6KQ4FjuDE3mEbFy/St2f0jDhtXTMj9CqVR
6jbF/rYG8ci6snSvfBiN4sXHDgSlx0NIJs3/PHFU9zW1vL/x2GLKGyu7T6MO
rjRP6TGho4w96qRMnh+zUBGYl0XHRK7SsoJ7NKq6ZsFTCf4ECPd96zO5Q6NW
T3ieztqSgAQNvkHBABrlvHBU7JB5Amzzgnc3+NKoik1mZS03E/DsguXfbE8a
JaVd6Xo+JwGpHvctUpxp1OVzO9fxdSVgzoOn13McaVTZ7dTmCMFEqMTFx7w/
RaMkMpYGbtyeiEuvr8wsMqNRFypv7Cy2SoTFisByaz0aVTL0ccjobiIKF9nY
vj1Io5bOtX00nJeIX0qJUjo7aNS5dY0a1/sTcZv7Q2NwA40StWNnpO5KApAS
ZLeARjncWG2+xy4J5xIlPbR/+lOFScHz60OT0PC8LkB71J+y6z/v+H0oCUW3
//6KKfOnXvB1SgWLJoMko9NEjj8ltEb7nYxqMvxula22iPWn8qzkFXQeJiNr
E/3WPSd/aoHPo67ekmQkibrQjMz9Kau4ucGuE8lIyX27U+WgPzW3izsZp5YC
yXs/7lsL+1Nm5ons6ZkUqIfGvz4Q70fxOo0XJEmlYo6ay9flND8q0Gqe/TG1
VJjyBkSU7P2op6cvS+VHpILrs+jDuo1+lPCl/QFeKmm4lC2R4mHgS6VOT/cq
2KShYM7X91ZCvtQ+l5Q9PbfT8GzOgtnvK3woR4+F0wc60qC1rkfogooPVU5r
t5jrnY43n0S3hAl6UycEgvOep6bj5aebPstfXKc+3jqw5FxdOvzMioZ2n7lO
rQlOL38nnQGBQrG7Fq+9qOuP3JTCSjNwcXfymYP216htmSJzV85j4g0v1eP8
RXfqrWK5Ta0SE9afbvolzXOnbJ54FPqYM7H6l3VgZNJVKji/16mfSfzd2ru4
yY0aKcnqTNNjYZakX4aenCsV36z15L/wTFQXpyY4hzhRC//5n9BYzUZcqkZ0
ovQpKuqcqZWCOhuMTYlxA2I2lNwHBRuRS2zcfOwbFyVkRakyWk93vmIjdr/I
dot35tRLRmTec8UcGN+xZ5mtNqQmj00U6dTlIFSwLPND2kKYZDx657IoF84+
+S4KQaexznBq5E3QM8xjujs0x/vAvW43oj6/hOy5DLlvreFY/kykZ9YsCgaW
MpHfOuNx4t4vY644hU2WPxxV59ORZDf4rkKBAr30tOn5nXQoLHv5MsiMgqdl
6fOr9+k4dNXm4bIcCtdEhQ6lyyRgZ6xpWsTWEmx4cf/XZGMCTlmlnczoKYHl
zJOX2RuSkD+gVlO/rxSPwky+pKWkoEXTfyZYoxQPPT18Nz1PwdfsYnFdo1Jc
kn/7I+5tClS8dp+qOlOKuvzJJOOpFLwQ2/q15EEp5mtPLuRTScXLw1JrckdK
UdJ3rVurPBVFadMuERFv0OBUIxjYnIYuIcVoI/obXPm2r/L3YBp+O58vXsJ8
A3WlF522X9OwH0Pzgqk3qLpe/P23eDqKWzvjAsbe4IL3w8Kzpumg5lVWXj1Q
Bg1Ky3dlczpKHeNWmE+U4SV7X9/Ymww8HT1/3uprGcz/Oq8yasxAytk9haf5
yuH+70cesycDAQ6tFpeWlmNv5vkfW39kQNNWJObGvnJEvlZouLuFgXrzAIns
e+VoEDi2mhbOQJfmxWWzt1TgqpyQkLcxE7WVe+3nqVSgxtNxeokNE8XqC/IW
HazADG7pRZ5ngn443VjCpAJrqqc83GhM2B7oD9/iXQHF9TGVAWwmRlRMRM1q
KyB5/yz/9FwWvqzfvzjrYiUiz/FL/mKyoDpwqPKuRyWenZWpjMhjITBO0/fs
jUo8WS9bsKqEBfGlxjzZ6EpYCnj6/PnAws5Z5+tjyiqxaZbozOc/LHh0RoXe
XlGFUdeLWyt1M1ESGa/hsL4KZrfyVpkez8Q8o5R/av9VQWIm9WGLdSaiq9iX
/6lXwXMdbUeKcyYK8iqOXnWuQnaO2KtrjzLxO/TzYru3VVBcE2gi2ZOJwzo/
Kw9+qEKGje/2lKFM3JvL5yfdWwXf/fMnV/Myscp74XTH5yrsbJ8/n/svE6qO
axsM17yFxfG1N7LWZMH3sMF9uL9FMVc19pB1Fvh/sJasWFeNb+8vtSU0ZGFF
7aFP2FqNKjGfsDctWVBObG+2212N8N8uI21dWbDXEnycrVcNl7M7b3WOZKEq
2nbdoavV+PBPWOEgXzZC90juOVdZjRltOcNwhWxkCOesDGmsxsWR2icD/2Wj
ZED9X25nNWqixUXWqWTj413Xst88Mn7/Jy7tYDaOd9br35d4h/GgvofJJtlY
eT3w9PNz7xDNUOrw8crGDoNV6l0u7yD/5uq2WX7Z0Jd7Jj/L5x3ud2/+dPVm
Nnxr+ie1H7zDPMfQt/uCszGwcr9HT8E7XN7WG7wtPhuMV5/uCQjVICb2bHbN
q2yUht29vEm8Bj2Hprtvv85Gh72M0dE1NVA9cm9kV3k2hISPLo9WrgH7e2um
a002nKyYiQona3DksFuZZUc2dv6zyT+WXQPBF7y+qU/Z0NUroR15UYNA9W02
3V+zcfqx9FGV0hqI+LYwSn5k475Kz7BUSw3qPA0L7P9lY/SypeTAnxo8O7Yo
ZdMCNviKCwbfC9biUq6cdokQG+JCUrnlIrW4kOz+TXsxG4cy2rQZ62pxUawy
EEtJHewzue6kV4sPqy2N0laxkauYp2lrWovcy+eFBqXZ5BwvXWZ8qhZj2ieF
JNey8UXifZaKWy0Oh736Y7OeDX1Dg96/sbUoKmkNvKLIhh2dzZpOq4Wt0GYD
SyU2vCaFPQZyajGvr4S+ZxsbGXdql1SU1SJ0s93H9h1szCrVPhQ8UYvL76t0
YvexIbGEKez7tRZZGw5u2a7KhqLV/E4nvjo4nRFopcCGxc9KF+OldehbMJ1S
cIgNJ80NB9RX12GT+mC7/GE2bkUGCu2Sr8O1uWXf7x1h49m2I6kr9tVBrlBa
XEWTjWq/lCuL1OswURS7zluLjb662ar/jtbhkubsgy+12Vh0vrRl4HQdZDbX
vxLTY8MhmZT6oDrcOupVYmTIxvWZ+A+PH9ahOmH7Gm0jNsLxNyGYXoeQzJkG
lWNslHQW7b7ytA4Lsj01vxqz0bJx5dzTr+oQzKlbU2nCxoS7V5NxZR2e7zlw
MeQ4G5JL95zf1VmHd71vA/jM2FCyjVbZNFiHrb1Rp1nE6jnfZ6/k1SFbe6ZN
15yNE39NGxb9IPNnFU5xiZ11n8f+46/H0leDWS4WbNyOET83I1QPoRO20j+I
6SNuOzji9XD23qjrZslG/s7mWc1r6qGxZtf+EeKam8p1FZvqUXPg/i/DE2zs
WfyOP2xHPd7SRS0KiDOiT6lYHqhHbVrez+UnST7JfT+/TqceM3rCo47EN7JD
Engm9dBWeKH0lHh617rmlzb1kLIz6Z4mtnpTOP/m+Xq0h4T8lLUi4+kZqepf
Je/LEI3QJd7TNuIs4V+PY38i8xyJM2x90weC6qEj2uroQyw+uawrM7Ie+eER
1C3im+6ZS9wT67EPj0gvxMbMLLUjBzPrUVmfedWL2Opeu+fC5/XIG8mYtv//
eOJO2c2v65HGZ79b/f/jJc7l0GvqcV6v5MTK/4+3OW65Y2s9ArPpDiP/X1/+
dl3lARLPqElbJvHNA9V+fyfq0fMn+qQt8cdqm7yqb/VYrxpju4Q4h/nLVWtW
A1SERr2fkXgN89RDs+c2YNoisFCfePWOBwwxoQZ4arhv6CXxDqLke7rFG+Bb
4l8wQPandI7r90Mrye8fFf8wIf6uRYlmyDRg2P3hI4rsr8MHEw1nhQZsTb8n
fZXkQ5xk4qnW/xrwV/GrzBtTNj5YTXjtU2mA8Zx7T+cSHxql5cw91IDPs/jy
rpB881Ssqz6v0QCh+9r7o0k+5rhIDjboNmD2wpiA5yRfV/9lSz42bSD9m96t
NpLfJmq/tvOdbMCtQlXzTgM27t1W17e3bUCTqP7K5qNs/BDtpm292IAJxoL0
LHI+lMzk4yKcG2Cja3vrni6Zb5zL8x/uDdjfrXDXVofMb8OCiTe0BhT/jJD/
TM5fzj4VE7OoBjS2vpRlq5F4+dMuv4prwP3IaGdNcp5XV9beWZtM1m+kpNF+
gIxvaFc8kdWANneLp/372TjrELbB/00DuthLvoSosCF9f/wHY6oBcIhe4rCR
jeJTvozcTw1YLPPfzfgNJB+2i5kXfm/AZPyoWsM6Uu9a9ryo4W9E1oGYBmlS
zyRW3b3KE29Eqtv2/U5SbIgy5T8poxHVW78d753PxhOvoqT9hxvxs7fN9Ikg
GwZ6BkbqWo2YPBuq6S3ARui0+xPTY404J3N57exZbAipVF6+dqYRNUejWyq/
ZUOgzH6CCm2E1U9lZVVuNlIe/nhcFdGIxmqVv0/7s3H4TLBOY3Qj+JWYlnK9
2aAtyGMOJDdif07Gj8/t2fhrMOecwItGNOeY9B6vz8b37qRB7b5GhH+XUVn/
Mhvj33p7mpWasO4wbXT3nWzknwkt1d7ZBB1Kd0lTQDb8WlXTqL1NKBgVNban
ZUP8edxFhnoTHrzdbu9N7sNDVy1/Xz/RhPXt6ovdLmYj5nOLpNztJmxsE/YL
NsiG5kytsXMveX6VS9FLMTL/scJq4ZD3cBG9+D75fhaEV6XzuNwP+Kn+4stt
b9JPnMtzSJBrQQdtmSOHxsLYgazbCze1QH7b0YhWHxY0JFKZV7e2QFNdjr/u
Ggv8lRFTuntaUMMNev3amQVPOderP462YOyTn1e5LQsOvdsCjbxa8F2ze4Wa
GgsHTXJS5zS1oHRn1WdV0n/FK2RUXm5tQaP7Mk4gPwu/ZyeMdnS1IEWvt6rx
LxMvckO3PBluwVTmqxCnb0woLrmcd/JPC0zd1O81jTCx8t2W8nz5VqwPfOus
UMPE1wMs7lnfVmQXfJtr+pCJopTxx+43WyEWPrQZD5igzVM4FninFZ9uCNhs
CmVCuCHzdXJ4K1xGv85acIeJ9dbZ8T3prXBrF/Cbus7Ece8nZsYNrWj2/Dis
b89E3svnNZBpw6dc57l+u5i4tur7Df31bXBI/XeufgcTB/x37T25uQ0KD9Yo
rd3ORI3mS8a1HW0I3vNkonELE9zWgsA8rTZkq4acspBlYunXVwc2O7fheH/q
tyWLmXDdVvZM/E0baIlRljKjDDgor0kIq2rDXPaunJwhBsx2Xg8SqmtDakMJ
DnMZ2LtH2Za/vQ2Ui5y4Ry8D/IdSFk9NtcF7l3+NaAsDoYY3Hcul2tHuGJey
rIwBv2N9JgfWtENjo4fl6GsGnE32HSxc147cwoTTrykGjpt/Xv5EqR1qUQcv
+BQysPKUXXmsejueyjO9FJ4ywHQ6vMbVuR1K6ipW5skMxDonLOS5t4MZJBvr
nMhAsOvvr+e821E7vWz3fToDTh7Paq1vt+NzxLEHbY8ZUPGT89KJb0d3vn5D
XAQDZaFzWtZWt0NGS7bhZyAD+WE2r+Pq2zGtSv/PIoCBjPCiTInmdjxP9f/2
6gYDQY9cbwj3tSN8VX7OAz8GjOhcpZ9f2iFsVNHmdI2B3uyyoEaZDhR853D/
XWKgYXLOxLYNHRje/bmSdZGBEoUjuhEKHVDebsS1vMBAArNcyFSlAyuFzCqr
zjFgm1YR3KXbgVzblI3NduT9g3On9ht1YMbmYnXSaQbU5DT06aYdWHsgJMHV
lgG5pEphW9sO5JeZjsnZMDAUVxU67N6B8CLB/ueWDLR0zZvW9O6A9bliyXQL
BipXaBkwaR3YulKKFmNO1hf9dsnF4A4YaNr3BJsy4PiwOuxjUgcS0wwz044x
MHmvJvxPbQfU8qspui4DPe+EPlu978BAEfwadRioW6BnXNLWgeDcIWtB4uzb
tUtvcDpgzFfl7qtF4n+z7uG8Hx348tp6MEGdAZs3wl/P/e3Axv2SXp+OMGDI
f/T4u9md8Ao2X6dNvM2vXjxEuBPLniY8mX2Ygc9eDY/E5Drxc7uWb/pBBrgF
S767buyEdpZ9qBRx8w8DsxbFThySf5cedoDsn3ujRPTuTvTM7R4LAgNp+SKe
P1U7YSOjJLqY+NEXw3bLw51wy5fcG6nKgIdLU/Tqo51w31Z4N2c/A2dzRX/6
GndC4tZolhqx+YyRRb95J5L2PX7XsY+BPZffS6XYdWLWYmXeUuJN2WJeAo6d
UOO3nXm+lwGpyWOdDpc7kS2cOGRF/Mvxw+ON1zrR4UtPerGHAeOdJ8MUfTsx
VEW5OhFnzhoK3H6zE8Gb1uZsJraK+nZlf0gnRBplT2TuZuD5ab8zh8I7wfB3
eXuFeMnW+Sc1ojphtskheg/x63IpTcOkTrx9Zm/RsouMH5a8/3h6J84H8mky
iJ1PKGy3zOwEV8UizJf43YY8eZsnZP4r2MrmxHKf9q+2z+/EbnUVpZ3E3sUV
Yo6FnVgdvZ4mTtxy5+j8yyVkvJJM+Z8qDCiatP11Ke9E+u4vMv3Et9ac+uxR
3Yn/zDZceEfcNz466l1P4qvpIPCSeNdz517ah068WNo4ziAOo/36cKu9E40Z
tFXxxGN6N6vv9XSiqCUs6iGxmuSikjBOJ45ZiFjeJ47lPsyLHCHr6158OoT4
M3s16/FkJ3r/PMoOJdbzSk9I+NhJ3pOzN4I4TV0pMvVbJ5RPWM6LJf4r8jKI
+ZvkU/4j0XRi0+6D/uxZXTg0YW2WR5yTUX312dwu/I5ktlYQz3c9duHlwi64
WjiGdBLboutU8ZIuTIwFX/tEXLDA3vTNsi58WsIXI0ziI9YyqVsl1YXurPQx
BeILiVcP1Up3oZo646hPXHbhn0qTXBeOO0gvdyFetev2ltaNXaANMaZiiK/O
FpHtUuyCFbtnqpy4vi5aon97F0StwpZ9JpaPWSs8tKsLjqVhNuvIfrcrKf/g
HerCNf4MizDibb+Lpj5rdGFtkrZADfHdyiPcH7pd+HzL+N18kk/7rEzrZ5t2
ITUzJCGE+OHGvrJ5J7pw6dMWVjPx1OezBYtOdWFvtGiVNMlXetC11OXnuzDW
dGrrK+Lvx2c/XunUhfQDq92WkHw3WHvvvoxbF2ZXv3njQMz/Ms5rs28XTp1T
d15Jzov9UIkhwrsQIvK2gUXOV/ETLY3DUV0QLg6UWk7On7h30z6tuC68PFtt
HkBcJcbdcCy9C4Xy09mO5PxuPij416GwCy6C+hfNDpH9YbI2tJV0IbGvBUPE
yksNDLUqunC2q9rVXY2sbzgqZXMjGf9YwfdkUi/0gzfpTA91YYC2fuE6DQaa
vta5nprowmjeo/BaYlMbl/immS48Nr932lOT1KPtRTPPfndhaduumg5Sr5zb
9aI8RbuxR1rVuozUu6+HPr4eW94Nnxe3SwP1GPDKjBy3XNWNazcsDHX1Gbjp
26uqKt+NTzHqnL6jDESuuzLIr9oNQS01l62kfr68ErHt3rluGAx/FLYm9Ve1
c9eJP5e60SXr4mZE6nPp4e6AS67dmJb1rdE8wUD18vXtBr7dqH77bZ+qFQNd
r577LnvYjY43jYU6pN7zLeisiS8h49N/V006MqCRJHPmyfIeFIisVd7mQ+IT
Jby+YmUP5k5UiTn4MrAm5Be3Q6YHe0Q+iMWS++qnZ7PtHIUezKPOnREm91mW
4R0r0wM9aCw883vhbZLPs2ZM/pztAatvT8uZB+Q+sy45rFXQAwfzrKd3Mhhw
X2W9tv9EL1pFnlVltpPzYaB0vOtUL8x0e1IPd5L435h1t9WhF6nVS550dzGw
fjR5ptapF7JmIWpifQx8eDZSUnCTuK7taxDpJ5R0na0jMntx8oxBQM4nBkau
BcRq/O6F8f6g3CxhJhQmTBa26vUho5X/zjN1JsQWT88r+9mHS21qqwJLmWh6
dfeW1p8+6HybVa9dxsSDC+vm1v/rg3T//BnhCiZEqy1md8zpR/kv2WsP3xIH
lP/hCfdj/zcr/ccNTCz5FfNxhWw/zPLT3W/1MCE0fKTLRacf9k89dtb9YGIO
9ZgtG9uPdf2mqTe2sNCx77Bmb3w/Cmz89iltZYFdMNEXk9iPmVCWY6cSCxb5
+0VF0/vBf+yy/xZlFp5k9bry5fbDyzP9aMkeFqxiZfd0V/ZD0WDe7ngNFl54
ssoiP/Ujk5VRuMmGhZBvx04afe2Hm9Lra6mnWDjt9vvLoh/9uCjZGbj6NAvC
V/Q2BPztR1+Ruc9CBxbsz/LuuMwfwFkXKq/hPAuiptuPGkgPwONF1dO57iyc
Vy5sn68zAPplmUfL7rFQ0tCc+UJvAKGxO5sMgllYdnHa94zBAOnDonffDWGB
Sl23vtxkAHuOtNz+dp8FseX3nf1sBlAhaLyw6CELhT/sFn5zG8B9AYWy8XgW
lkT69qR6DGBzUaT2/AQyn20xT4y9BtCyf+WUXCILi8/Xm+b6DcBq0unO8WSy
nq7dKReDBnBKVe9PUjoLCynh/dyEAeRlPNbtY7NgY7lxSXjyADRX3jHpzWEh
75sa52DaAK7G8zl3PWHBWsnzDp01gG0OE5yGpyw8TeQ0W+QPQOKqf2LScxYs
b7641PhuACFbR9VGi1lgadkmFH8dAEdhpxp/DQvKCjKq+DGA7JqX5/OJi4X7
OqlfA3jyzH7wbC0LDe9PLn/Nx8Hzovm1VXUsfD5pHvJmAYd8n69xdW1kQdXZ
4HrVag5atjbZerWwUGm8WEpLhoNl1a7FS1tZMFCpe/5WlgOF0oNOmcS2v3U+
VctzcPHYyraWNhZuBWo41m7j4MPO4fLlnWS8GFWzJnUOaE6zQrR7WTD3/vPF
SIsDc1Xd22+JB6yLwt/rcPDTy7pfvY/MR25P/QcDDhzSfHL39bMgyd6h3mrB
Ifv8jLOUw0JS2GeO6UkO9nthOJBYwfWpf5s1eX77hqPfiFV3//eq3Y7M76jY
0fdcMr83Cspdlzj4L+ngOo8hFsZTxxtPXOEg5Lr3qW5i19vMy90uHAzR3eYd
HCbz15Nn9XhwcODLnJjZIyxktsqu7adxILBNkes2ysKXcaklQ5EkXlGsgcUT
LETEDVfGRnPQ+OLuI1vi7Uef+R6L5eDXiZv+T4mv5OrxShI5OGOw8OfRSRYm
PfzqHmdykHN1cbLLFAv3NukFGrE5SP/PYP0L4s1dkqrzczmwKbg/+pP4HJ5m
XX3OwRX+ih1ePBYGBYbuGZZyEBuUtejMNAs3n+cenlfOQUyh38s4Ytlzvr+L
KzmoqBV90kR8qkbigkItB97s0DsqMyzw+QzKcuo5CNh8/+IZYvrW3M7oJg5k
668lPyTufqCjI9jGgVWSxcJJ4uuHJWYXd3AQL+V9QPwjCyu+cgtcuzl4oMKt
3U9sbu6zaWCAA9PPP77dIv6+QGcgapADXZWJR0ziR0XLY46OkHwyYEa+I26W
fjL/1SQHnvcVn8/7ROLf6P3aZZqD+gt6XXLEYje0PTd9IvFyH3UAca7y8v/6
v3CgpJ9nZkZsOMQZefSdA78/9k8vE08/yknQ/8XBzi+5HgHEoVreZgJ/yfN/
TZjRxIq/tJYU8XHxQGmhdiZxbaZ4lfNsLiaH7pu/Ir5gxfHdOJeLzrz0jhri
hUtyVPrmcTFoLVrfQcx8fZ0XuZCL5e8e7hom1nLRStcT5mL91+8SH4lH5MSt
54hw4TE5x/kX8a2WAfFCMS5sSm4emf2ZhfW32XVXxLn47nbk4Xzi8t3XA+Ul
uTjIL35amNhuXFO1dwUXsnsrc0SIZ8ct+/pwNRcqtZv9xIiT9AeydGW46FKS
eP9/H+Rj28+W46Iv3pYlStz3xGtVwXouaAKcBUuIfU9rNjtt5GLVH+dPC4lX
L1sWvEGBC/5Xkw5ziV9V9B/uUeRCZonSmX9kvic8sn9H/MdFlpbE16/EvzZ6
PdNR5mJ8d+CySeKYTo0L/CpcvFlrWdlPvDt4qdzL3VzszPRc1EzcptrfeXkf
F/Lt5aMVxO7TWeHrQd73S87qOXHeMY3ZEYe5SH7yXDyC+LbOi4CVGlxsUXF9
6f//8dU2zkvV4mLPf8s3XiLm375wUb4+F8qKR93UiJs3XQ9VNeTiwDUBEwXi
jLWTIpXHuDhexBVcSqwvWi/eZsbFxUdnJ3tJfsksOBBtY8mFwEJl2TLiz7Oe
rBg9yYW65NVt6cSPZx6s+WnLxRXFXM454pGG45tWXuRinrnLq36S74VVlZkp
l7nQDDEbLyIOKdm1dYszF29zz/6LJFbOkVJWdSf7v/B8nwaxf2jPfht/Ll5O
Z+XGkvNmfOtoycgNLuxV41UvE8v7lhy6EsgFe4X/qwPEdZeSNGhBXBw6cTOm
j5xnKX0Hw5SHZP//afwVI5480vpeIYrko1m4fg85/yX7NY/nxXCRKvI4Pp3Y
Ycsmywo6ie/lg4dViJ8KTdmNMLjI9g9o0ib1Rfedm4dCMReJAhetDo+zIP1m
6OezEi5cL20492+MhY8Fpt7733BhN+fTvZfE0czdNP0qLsJ1/qzbTDx050+Q
UxMX1yPOv51N6p2vZgD92RAXd0OmFe+RetlkdfaE0igXqq/mbthLLOemI5k5
TvLvGmU2OshCdaJIePI0F5cOFVxSI176Ky7wwU8u+tu+BU2R+pyRlX/RSXgQ
8WuXlsiQ+t4gOrJXYecgKqK0rQXIfbF247vv6bsG8U8oe2N8BwtuyM6T3TuI
w5JFpjuJpS64bl1xYBCiblEcu3Zyfsr5ZBdoD8J/dGlnAbmPvrtLLhg5OYhP
WcYaOh9IPnRrtyUHDKKn9a2PALn/7pbuZZvcHsTU3LIHNHI/fkxXCBQMGsS6
Ly+W/XvHQqmzsPL5+4Mwqe278LWavH9eU+i2x4PQy9Hy7qki899urvE6ZxA5
STJ8D8tIfbl7Jr+ncxB7DD+ZJBaysEflZoTktiFMGZRcPJbBQout5M445SH4
bPI1LiL9gEtIdusalSEIflz1QY44c7BNSn7fEHiT+bGfU8l5jdiSuFN9CEUJ
R7RCST/BP9OSdcxiCMc9RbNySD/yjrmxMpg2hELj1SfpESycbSk+KxIwBOPV
28x+hrMwh994wcNbQ3jsvabVmFjV3Ecv9t4QLIotT8x7wEKO4Pv3zMgh5B+K
sD8XSu4vu+t9lcwhJLd7nhW9S87j6vofs94PYenTObe++pB+TNI5r7B5CNIz
70SUiF+LLbvi1kZ+7/rgw1lvUt/mW46MdA9BTCr4e6sXC7xPQy31I0NICdvi
lunBAu3t36dxf4eg9XX6+2ZnEj9XxUu7Nw3jjOI9jpMd6ScvN278pDCMDWVp
YvdI/7fI0XUwc+swfKM8VqbZsuBsXXBizY5h3Dz9lNFC+se92uo6ggeGIZ1m
rr3xJDlP0lbyzSbDuGZaciDMhNzP1cEDTv7DGI1RLtA/wkLXwuazv28MI8nq
hdnRw2R/dVfybgUOQ9P3u4++Ggv365i/4oOGsbSUZqR5kIVNTZVLax8OY9np
0qSN+0k/2z5LYyNzGD1Wtcp00u9WDLux+puGUebl27BzLdk/+Vf/XWweBsMz
7vO/NSyEn5vz4nvrMC4Fqi6ulCb93viDssXdwzh35onY0VUs/Jxid+8fHsbn
Qom3RyRY2Pp1dHHMr2G8CNLRfLuIhag5Vq5GciPwrdz9cdY3Jv6eXr6jcf0I
trlGCt76woTdm4YvRzeOwLL6r9f8z0wo0dTc9RRHcLf6g+PcGSaq/slf09w1
gg2fJF71jjHx7ecnX1Vd4r18/xaQ/v/4zJ2gTa4jsLI+8VqCfF8UGajpMq6O
YCy368v+EibW5vwWkvccQXgqX6l1MRNTly6HrPMZwQlXg7nRBUwETBiHrbk9
gnNe8O/PZeLZsPQj8dgROLzq312WRL5fevKS+MtGgAfjgnRfJkKEvL2fV4xg
qFOsRdybiQV7D5tdeDsCzpnW8DvXmOCPalrUUjeCzliD59ZuTHw05Hkw2kdQ
uKg3qNaRiYZy+aMGvBHUhvoVphkzofuZt1Hg4wie1rb0VxmS9a59PqfgM1lP
7VKzQX0mKN8jBbI/R5B/e+XCRVpMZO+2Xfdtzij0n+8+J76fiXtZj3/FSY2i
+dRUq6AcE/O6bFuMVo3i9b7ry6vXMHFzwaYngmtGEbrA4G/AKia8zrxwuLJu
FEEL3SPHxJlwlGluPKw0Ck+RZ5T9fCY0HwpnjB8ZBXb1GElNMiDg7W+8+8oo
nnywr9rCZuDZzMQPyoVY2GPKhMWAnYMZXf3qKPxHlh5zT2eg7OjWsWNeowgW
SHmSSiff22u7fS8FjOL9fF4+O5SBOVW7WMnRo5ie63HW6RID/GLTs4RLR3HB
tTzOej0Dubcs0yPKRnG08k5mrAz5Xv1dobuichQvX1kXN64k39+DcY/ka8h8
t7FKZcUYoL3Q2aLWMoofJvVKDv8yMMsq3cxjbBQ7SyzYli0Z4GNYsQdExzAk
VdxV4p2BionWS/RlYxgvuDF+wT0D95QMFU9IjCGzOkVU+EoGlr9Qy2peNYa4
kF2uW+0yoFgpz6qSH8NWy7iFk1oZODH4MS1bdQwCiXihIZaBlzK34q85jmGT
zK+2FXHp8LHns1K5OAb9V6/YBg/TcZjhuerz5TEYhRiPewSno0HpQuxFtzFE
LPhrnuydjhEYxtj4jcE55VO41cl0iFutiFSPHENFeewFW6l0OMewg0VLx7Cs
btE63E3D898xt0rLxpDzj63y0S8Nv60C/Z0rx1D4q/zaI/c03JI96dZUM4a9
/5SsXtilITZzwckHrWNQNvbbYqSahvJiewXRyTHc/vkqpGMqFRKcFe9EJMah
9DuimnM4FSePCJa/lhrHoc1C9W92pyIp/WPxlVXjiMzrd4hQTIXChbe5jWvH
YZhZs0pQIhUHv1yNCdsyjvrvIUf+G0uBo2DTORG1cYyfl3EJDkrBq82354lc
GsfI3r7FwqXJ2Plhee0Dp3HcCZNtrs5LRs719LClLuP4vqK92YORjKTaCikJ
j3Ho3Xxjm3E/GbcvC2yRpo0jgG9FrLFVMoye0gy3RI7jBdtua/vXJAzv8Y7R
Kh5HaRHX23BlEmw4QtbvSsbR8MLEUVY4CR1BsbJ6b8aRv3Cx4+C/RNR0FWYa
VI3jOfXKbzcnEbk+P4tNm8bx57ryChlGIq6XunPsh8YR9JeeOfRfIkS0nRVo
whMQnFDYLqaSgITXixfuEZkAXok/9liXAKXdWaMzYhOIebJeplosAfryI2mn
JCdQ8/HpW9s+Ou7OtZI5KDeBCB/LF9IGdMx5oyXOt2cCKybvcBfIx+PrXhk+
H/sJnC2+HHnw5WN0bWl471k0gcg7s2zmWEeCPi7iPZuaQFWi0UigciRsGcfW
B7+eQJFA92/u/EiMyrV6JFRMYFOPbNf2Zw/xdUXPqsqGCVj/Gpu7SvAhRBZM
nFk6OIFZiasVZdPCoT4k+Dt70SRU3Dtstd/eR0485LhWk+i3UbhaYBCAk+yd
Iqv+TsLF05B3jc+eyrf4LtzAN4Xg1/R8+X4HSnhugdCN2VNYd+qbh3zpWark
xP55o/OmkHDFdfb8gAvU2gWH/z0Tm4Ko9tzXnXOdqSE7w0ndjVMIu6RZNfrA
k7okdeHtdeMpeKc6Hj9ieJOqKN9SudV0Cit83Gwk3t6kpK/wygbMp3DnWgBq
DgRQDZXOJZrWU5j773Z03dZAapub5/OljlPg8U0cERC6TX2rD0zN9J1Cf3Np
2+nCIMovING/izmFmYuL9/G5hFGL3AW1T2VNQXHpzv9WpYdRMWcvig6xp5D7
hHIQ6gyjnursTuY9m4KDreLOk4ceUEMijWX81BSM+ewdGcLhlE4837yN76fQ
tJ5NTcZGUG2hDg1ZzVMI8nifl14bQdn510Rta5vCouJf4TJ/Iygfu6iN+7qn
cDfyr5KB1UMqZ5OSztHhKSywDmddXRFJiT+3DnH7NYV9AhyzxluPqOSM8uM/
/5D1/3Lb++XpI0opZrO0Lx8PX4WEPpX1PqK0vL+xbwvwsDgnPNN2ZxR1XS20
8fFiHq6znj127o2iBuqLl5bK8qAVtf57oXQMdfm1XLf6eh7cbGbz/zsSQ/3O
vZv6Tp6HzHyX9LbzMdSyyOM7m7fwML9IzFY7P4bSPDFlOqLCw3KLqdZZ6o+p
rJFVj4V1efgvYjZf+NFY6nZcgE2PPg83Hefs3OYcS9kZTa7LNuRhrq/yiu0R
sdTKoqIcPVMeblV/eWDUEkvdDbWsuGfLg2b+lq8fjOIoh8Nvgk7Y8xDst8lS
3ymOOvRjk6HCWR7k3n/slQqOo37Y/ux8d5GHkUCxLWllcdTZndEzCzx5SKD5
FBhvjqcOj/M97/Digfvk3MwOtXhKOuHsdaYPDx0nAk6fsIinWubvEtS+ycOQ
N1PXOTCeyi2m10jeIvE5v8HD6nE8FeIi+GD0Dg8Gk1Kad9jx1JHulpV3Qnnw
tHt5JaI5nlrzQHXA7AEPv2x3pF0Zjqd+q6elyz/k4ViIwo5b3+OpZzlu26pi
eLBeL2hsIkGn7tt3f3sUxwP/4IHxBRvo1HmpI6/OJPCgWyM48VGZTq29uVRT
MI2HPuVL3sb6dOrvruuLWjN42D1fVfOdOZ1qn+Q0pbF4iNpxeuaSHZ16lqQT
dTWbR77/r25QvUTeb/r0pPoTHqb+OCWouNOpC0IrZMWf8WAS3ylp4UunNF/T
RgbzeRhInmeeEkin5K6OZeW95KGz/8jmZcF06t8mI5eAIh4K/4k4sB7QqY7e
l7tMKB7c9Q2H7R/RqfwImb9ypTxsS6M9VHtMpx5o3XnzuYyH+sOfrdXi6dSl
v9O3yyp5sE37rmqXQKe0n5rpR1ST3xusUE5NpFPrzpaI2dXyIBFooi2QRKf4
Vsm3b28g8eEcirxB/t/VGBo/+z0PjnUmO6XJ8y8Cv51+38yDHrXwWGscnYrY
a70xuY2HCkMZaVYMnXKarphy7iT5JlnRGh1Jp3RSFZ8d6iHxUWwoSwqjU+st
Ij1F+3mwc+LtKg+iU/yL/6oOcHiwcOwL4wugUz1v7OfkDvFQ3h2/y9ibThV4
1L71H+VhsPdRIuVKpyK37Ag1nODhYmCn7qHzdOrKQKyxDI/sn4R+RacNndJ9
NEdqZoYH5RdtqUEmdEpe90JvyWeSrzejQw216NScWR9S7n/jQVZKTHnLPjrV
l7fX0eYnD4aelgarFelUkWPyVqU/POxV1c6Wk6ZTj6QXfvn3jwcxuTS5A4vp
1P8AhwuHNA==
           "]]},
         Annotation[#, "Charting`Private`Tag$62835#1"]& ]}, {}},
      AspectRatio->NCache[GoldenRatio^(-1), 0.6180339887498948],
      Axes->{True, True},
      AxesLabel->{None, None},
      AxesOrigin->{0, 0},
      DisplayFunction->Identity,
      Frame->{{False, False}, {False, False}},
      FrameLabel->{{None, None}, {None, None}},
      FrameTicks->{{Automatic, Automatic}, {Automatic, Automatic}},
      GridLines->{None, None},
      GridLinesStyle->Directive[
        GrayLevel[0.5, 0.4]],
      ImagePadding->{{21.543604850769047`, 0.5}, {7.539510449908221, 
       5.5859375}},
      Method->{
       "DefaultBoundaryStyle" -> Automatic, 
        "DefaultGraphicsInteraction" -> {
         "Version" -> 1.2, "TrackMousePosition" -> {True, False}, 
          "Effects" -> {
           "Highlight" -> {"ratio" -> 2}, "HighlightPoint" -> {"ratio" -> 2}, 
            "Droplines" -> {
             "freeformCursorMode" -> True, 
              "placement" -> {"x" -> "All", "y" -> "None"}}}}, 
        "DefaultMeshStyle" -> AbsolutePointSize[6], "ScalingFunctions" -> 
        None, "CoordinatesToolOptions" -> {"DisplayFunction" -> ({
            (Identity[#]& )[
             Part[#, 1]], 
            (Identity[#]& )[
             Part[#, 2]]}& ), "CopiedValueFunction" -> ({
            (Identity[#]& )[
             Part[#, 1]], 
            (Identity[#]& )[
             Part[#, 2]]}& )}},
      PlotRange->{{0., 0.9999999795918367}, {-0.1, 0.1}},
      PlotRangeClipping->True,
      PlotRangePadding->{{
         Scaled[0.02], 
         Scaled[0.02]}, {0, 0}},
      Ticks->{Automatic, Automatic}], {540.45, -89.14806892418487}, 
     ImageScaled[{0.5, 0.5}], {360.00000000000006, 177.99613784836973},
     BaseStyle->{Graphics3DBoxOptions -> {SphericalRegion -> False}}]}, {}},
  ImageSize->{
    UpTo[600], 
    UpTo[223]},
  PlotRangePadding->{6, 5}]], "Print",
 CellChangeTimes->{
  3.8912230704056764`*^9, {3.891683186550827*^9, 3.891683219535431*^9}, 
   3.891683815662265*^9, 3.89168401881388*^9, 3.8916841173272247`*^9, 
   3.8917440125973787`*^9, 3.89174460989841*^9, 3.8917446576316004`*^9, 
   3.8917448287496037`*^9, 3.8917449046433973`*^9, 3.891746161566098*^9, 
   3.8917476459252577`*^9, 3.8919344251977167`*^9, 3.891934675109137*^9, 
   3.891934812222565*^9, 3.8921669421975803`*^9, 3.8921787633625207`*^9, 
   3.8921798835402927`*^9, 3.89217995377435*^9, 3.892180090132557*^9, 
   3.8921802444471445`*^9, 3.8922057052195387`*^9},
 CellLabel->
  "Durante la evaluaci\[OAcute]n de \
In[48]:=",ExpressionUUID->"9fb38b80-b061-4199-809e-4267d89d2f2e"],

Cell[BoxData[
 InterpretationBox[
  RowBox[{
  "latifolia", "\[InvisibleSpace]", "2", "\[InvisibleSpace]", "\<\":\"\>", 
   "\[InvisibleSpace]", "\<\"M\[AAcute]ximo valor de la curvatura (en valor \
absoluto)\"\>", "\[InvisibleSpace]", "0.04509343867815032`"}],
  SequenceForm[$CellContext`latifolia, 2, ":", 
   "M\[AAcute]ximo valor de la curvatura (en valor absoluto)", 
   0.04509343867815032],
  Editable->False]], "Print",
 CellChangeTimes->{
  3.8912230704056764`*^9, {3.891683186550827*^9, 3.891683219535431*^9}, 
   3.891683815662265*^9, 3.89168401881388*^9, 3.8916841173272247`*^9, 
   3.8917440125973787`*^9, 3.89174460989841*^9, 3.8917446576316004`*^9, 
   3.8917448287496037`*^9, 3.8917449046433973`*^9, 3.891746161566098*^9, 
   3.8917476459252577`*^9, 3.8919344251977167`*^9, 3.891934675109137*^9, 
   3.891934812222565*^9, 3.8921669421975803`*^9, 3.8921787633625207`*^9, 
   3.8921798835402927`*^9, 3.89217995377435*^9, 3.892180090132557*^9, 
   3.8921802444471445`*^9, 3.892205705938119*^9},
 CellLabel->
  "Durante la evaluaci\[OAcute]n de \
In[48]:=",ExpressionUUID->"7a60a597-6abb-4737-a6de-216c4931c6f8"],

Cell[BoxData[
 GraphicsBox[{{}, {InsetBox[
     GraphicsBox[{{{}, {}, 
        TagBox[
         {RGBColor[0.368417, 0.506779, 0.709798], AbsoluteThickness[1.6], 
          Opacity[1.], FaceForm[Opacity[0.3]], LineBox[CompressedData["
1:eJwd13k81N33AHDbU0opQmRNonpIlpDQKfIgslPZssx8zPjcsZWlLC2UhCQJ
2bKnhSKSJZQslUqoR0LLV7bQotWj35nfX/N6v2Y+n7n33HPPPXe1l78dg4+H
h0eMl4eH+znSNrpla0YAlAQaVt6mGHBU5/fd0fQAaHBWKXHzZcDVYWvTNPTX
8feZfCwGtO5udfh0IQC8ezcctWQz4OHpgeiStAAQZsuYDNMM2A+6JmKpATD5
QjVqYRADGh89X/IpKQBUjY0K7SMYUKma0tQcEwCmdkXn+5MZ4BwbaeroHwAz
08ckn9YzQMdCsM7WNQDUxMoeTL5nQGzwAdkUiwDIsZqy2ynEhHNNcwqyegGQ
Edgw+1iLCS+KO/Z5qQTA5twQwdo9TLjHM349WjwAeNtWdj+PZoLR5YNSo/wB
0PN0+3fHIiasmrzRFDniD4UbS6qj2pggovuvH7PZH/jv94kdn2DCkP3DuORs
f7gotp6HdwkFT6I9+FaE+wPFq+aWvoGCz0qH0x9Y+0OznaGSvAUFeSlGJSdV
/EE6S8XoDoMClac1jnM/OeCkKjjNOEpBgUdI+Z6HHFjVckCKP5OCHdvGNpR0
cqAysfrxXnRHfl/CbAcHEnTWulSgWzz1BFLaOSDC48TrdpECEcvG5o5WDqR6
54VXZVGQwK8eqd3Egc2m9cKuuRQsEB1R/F7FgRzp2aDEQgp4qxprNXM4cMRM
wD/kOgUpIeWRftkciDlcGtuBftnfuLYwiwOOP/6wZcopmBdjKopf5MDBoIRL
zejOaJEnsxc4sGZxSP2iGxTsTf7w58ZZDtTvDspKrqRgYh//ColYDqiVu2SH
3aZg2l3/4Rk/DlgsGg253kxB1MGt5U/YHFhcu0tqBj07dC9yGbpbNz1Ro4WC
oq7M/iRfDpSPNU5Uor10q1ITGBww+rE4svoeBeE8tuIxHhwoXjc+drOVgtJQ
nTxvew5I1vDlxXVQ8M9m3Y95dhz4B9ay76MNNzooD9ri9y3dAjydFHgrSrrt
seFAqHDhlRD03cPbBndZceC59bcGz4c4312j+ur/cCCyQHpy42MKuuvPNn7Q
5wB577q26CkFCj8dNomiC8P/5zuEHvToTDDYgvG9rRYs9YyCtF7xBWd1OTBX
3/EqAa1JbZnT08b5f2v/HdBNgePljQtj1TjwSrnZb2MPBW/uuMgJK+D6lbRX
Rr6gYPlaMyEdecwP867qCvSVMZv/uclx4F47f/Q7dLGioOc1GZyPWJe72UsK
LgSZhO+S4oCv9pl9y/6lINC6zyhGFMer4qCX0k/BmmOfykcFOJDW+kTf7zWu
l8aMpyhaYZ87Xxo6Ot9QwICfA2V6PWea0KI9EqvO8HIAXHfNiQ1SsFiSP1F7
nkBP4LZVdWjn8xOXIr4T2HJNwnNuiAI5aSLNN07gbWJZt91bCl5ndv5ZP0bA
skvEOAQ9xpR+YTtK4HerVFgGWnnDlPulEQJPPrxXH0LfDG3o3faOgMnHPb3U
OwrEzlkGHxogMBSwZ5q8pyC5IHTxhy4Cb+5aylmNUFC9sFpEBn0k31WTQg8H
L1xu+5iA9fFGkaPoeYWNn+88JBD40EWzCj0TfmF3UjuB5Vd1fq38QMGGl45h
Wi0E/rZ3yOlFR/xJ/Uk1E8i6sdVnEk10xIOzmgh0KS2Y5RulIMhorfVfdwko
Ba8PVUcvEMu61ldHYLP59Fws+sHberGwWwR0H98RXD9GwZlfwmuuVhG4Z14f
boA2q+3bMFxJwCFF75Y1+pmauIrZTQLezLjTB9Ez+wJ7VpYTEGroq2pEm77p
XVFdivO51P3VdJyCzVDZMlZCYLQqe7EzukNoOy2Lfm15bJyJfuvbUB5TRKC0
+ojgCXTwb+Yvu3wCpx5V1Dejx4Tmy6cu4vqcGeNRn6CA/7jGy+XoXVrCrQbo
PemXfmtmEuAE0eYW6LjbOdqh6ejIOyk+aE2l4cA/qQRy9YeV09BG1x+GrEY3
vRebvIT+1t4SanyOQF+tVeA1tMGNrZyTZzHe8zfq7qHl+jU2LUsisHRFivVH
tIeJvaRGIgHzCW2x7+j5rzb/2SUQCNl5OZ1nEvPvL4vGtHh8P9/UsCha/114
5u1TGD+Tm4XS6AcC08H9cQTK76uvU0LHOYvKy50kINFoxNFGh2+dndl2goBr
0P1NBmiX9hNNnrEEZAcmbhqj2XHye4uOEyhrE/xmix68sSRY9QgBLfeBED/0
yibzzbujCdR1Pt0ciC7wX/TNP4rA/0T0q0LQ+xUPB1dGENAocZw+gl5Le23q
PYz5a/3flVj0zvc6k98OEfgYK7AuHn1OVdRTP5xA8r8y7ino9MDdq1zDCDTc
XCOZhvbtetsdGUqgP+Xg2Qx0qtB4fG4IAanQpZ1ZaP7vUTuaDxIQYI0056K1
fep/vj1AoDHqd1g+Wk61oUIALfjqn+lC9GfVLEo5mIDCtQdKJdx4WByQMwsi
IK8RLHUZfZ7s72UFErhcbva4DM2MOZxwOoDAhqgdcJUbn2PDxtf8CXyZdwm6
hubbX/a7i0PgR16y93V096qvlTME83/41Ypy9IlbL2lRdPLOLce5ztINVtam
MX7MwhtcN18bHHb0I1A0IpnLtd16naxQNoGVB1N2cX2uKXVPBgvH/2RJDff9
pUniEnW+mG+Nx99w/1+z8nnPAIXzl/7SyR1fld146jyTwO12p+AraEg74KSA
Dq8t6+fOL+JKotQOBgG7yXGeUnTyfZtBbx8ChWTFSBH6dmaWV6o3Ad4B7aoC
9NKbp0bvexFYcvqs+SVuPHQ3Bsx6EhD2Vi7OQS93yfu5Fn3LaabjIne9bL7F
OO0nMOA1WZWOFtxtKnrSA8eTtJI6j86xVNMadSMQlTatkISO75x5IInuqUr7
/3yIt1joZu6K+R3q+Z2bL3/8TiSX7SNg+s5pPIKbX/nSG1/txXxWjBAOQ7cL
uHUJoVdr3vkZhJ5MM1xJnAmkM0PW+qJ9ghY1ZTsREA2ZZnihdZ71+3U5Yv6p
hhJXrpM+PFJ3IFA8UPrMGn3/kXTNZxsCXpX2U1rc/A09cWgN2lKRh1JFzz+7
vN3BGvfHWGkxd39FuR94dcuKQMX6D4fE0D9uJW4Lt8D6yRkM+YT7V79Gc02Z
OYEFDptVRtE2aiZCr8wIhPGG5wyiNx5bMGbwD+6PxrtvOtE5x6Nf85jg/omV
qctD3382P6JhTGCx/JX88+hj/TmzXjuw/tZL2cajj+y/qNgKmF+HzvIFo03D
5htOGRKob3pQsx3N1/H78x0DAjcmNvVpox/FdqlNbsV6rhVYp8KtRzW7b+3W
x+f5A/qXoBewtITFdAkcS7Nk92B91Jdx+527icC7ry+e7hnn1re2ol51rN86
ceVmaC/39c5C6F+Khs56aKXTKk9C1AiQqUrelegf1gyJ3RsIZBx82vIM6/ff
jAyx+TUE4kruzXLrf9DPcD1ttMOlah/u+eB+ocSHrUig16A8SxytRLb19SkQ
cFpfSX3E88RiuEahQpbAulXi7Ex0d04kw2clgYDZNwrjeD6NNmtKXpTA99+P
VHiO5quK73kmTsDn0d9jdej7HmHsbWIEEizv9Sag5yXzlkqLEGiREZBRRR86
3mbcs5jASQNx9/14Pp7M8hCwnqfBpWpray6et1Mu2nIh/9HALLb0iEZ/fnfM
NHuOBrvvPLXu6Cjtny0Tv2gQaPK8IsP9vach59R3GtpE2Ann8fwum7lS1DZD
g4Eyr/FhPN+rZ47b27zD543tLkkMY/84ciog/C0NYts/6k5h//C4e39u/hsa
3ks3JrWiv8hPaM4O0ZAcIRkZjL5uaq99cYAG3uOObo+w/8icZNeM99Lgzdin
EYT9ilGzzMH0dhqyllU5JWG/U2BSp97dRsMHS01DT3RLXMWcELr79ttJLbSD
1ufH0a009rtfS15ivxTeImbj20LDtP+FRHm0u1Lfe4N6GnT+HZUpwH5Lguoa
/FpOg4Pk2uij2K/Jao4IaaAtfzZnWKEDVQetyHUauh5ER0mh9Xsalo9cpaG8
J7q44jnWm5U+qS8v03C34kjgAPZ/h5YFFjYX0CDjo/Z7PfaHV4eecwov0FB6
IEw2G/vNkezVm56n0SDEfyXfDd2v0rmED51j9XVMFj3nHC+5P5UGJ58/jdmP
MN8WuUTInqVhmxI7JhP7Vx+Bq6ey42nYMuMbx+2HW/IcXSojMd6WEy90sF9O
/1FWrO9Dg1siz9RQHQWbQjOzD3jT8Lbu06sUdJuLQtV1LxpeVX89uxPNPKoH
azxpaGYdcCq7g/2EUVrfUncajEUNjQNrcf47SoXGnGmwNYO6r9VYH+tkl9/e
RUPwd5GCbrwf8GUO/lWvRUN766FDU8UUbL2RpyyElpGmJTLRzva7mPs0afji
Mhy7E92kG7Pj5yYaauvShi4W4f3pRLG/3kYaeExXHzHF+8t+/6NF9eto8Dde
EHvuEsa71KtlQJaG9OVq0kvx/rPJMz49UpCGnsq22GPJGA+6w378lR9sXKce
730Q11OyTDauyg9qcxinHu7F+nrdtfDbGT84Lpu69YcBrs/rzSm+bD/wdVU0
lJWhYF1ogbq8uR9Y67zNc5ljwj4Pd6/zyn7gErPj4+p/mdDeMzTjudAPOlM+
fOmuYULZo9vmbmNsGMq3OrL0AhPuNuY/+9HOhkSn9pP5wUyoeA2ih8vYECtS
0D9ixwSr7fdDm+PYkMxj6vFDnQnOyXPBZUw27LiWtMJbmAnT9nlRwzvZcCJa
I7N3Gu/HSdGejqvZcFO+TP3WEwbIVcqrZM+zoOzaf7JPbjJg87sVnIwBFhjH
fHlTdIEBsC3lyr3bLODV3GJ/8TAD+m/us6rOYMFU3t/tLV4M0FxUQbTQJ4fH
2U5oz56mwYp0FozHn1s97smATrXaW1cvsAAWj3SIoEdrcsxLz7PAqhN4vTwY
UP0kNbf8LAu2ezq9/suVAVpU72P+eBY0bm+5steRATJ/33VMOMWCB1flPKYd
GNBj5Woijh7bck0uFm1SHrdnXRwLTJrkmyvsGXBUKj/A/gQLXOSs4gXtGFBT
EcLTeIwFl/sk3tTuZsA9k4PmVujUOAt1G/QfmSKB10dZkCgtFjNixYCJoOie
/46w4Lvys20r0GJdIVMm0SxY9ivsK72LAZ89nF6/iGLB6V8TfvzoKi89Ez+0
hXDOSIYFAxxspyLORbIgN/zbuwfmDBi/qWuzDq1hVcVwQ79hc3IaIlhgu2Z4
9IsZxs/Wytcezc7mJfFoQZMz18cOY3zLcz4poP8PhEQa5A==
           "]]},
         Annotation[#, "Charting`Private`Tag$65312#1"]& ]}, {}},
      Axes->{True, True},
      AxesLabel->{None, None},
      AxesOrigin->{203.87227561933128`, 170.25402146333312`},
      DisplayFunction->Identity,
      FrameLabel->{{None, None}, {None, None}},
      FrameTicks->{{Automatic, Automatic}, {Automatic, Automatic}},
      GridLinesStyle->Directive[
        GrayLevel[0.5, 0.4]],
      ImagePadding->{{1.7995464927271314`, 0.5000000000002274}, {
       8.04377035042296, 5.5859375}},
      Method->{
       "DefaultGraphicsInteraction" -> {
         "Version" -> 1.2, "TrackMousePosition" -> {True, False}, 
          "Effects" -> {
           "Highlight" -> {"ratio" -> 2}, "HighlightPoint" -> {"ratio" -> 2}, 
            "Droplines" -> {
             "freeformCursorMode" -> True, 
              "placement" -> {"x" -> "All", "y" -> "None"}}}}, 
        "ScalingFunctions" -> None},
      PlotRange->{All, All},
      PlotRangeClipping->True,
      PlotRangePadding->{{
         Scaled[0.05], 
         Scaled[0.05]}, {
         Scaled[0.05], 
         Scaled[0.05]}},
      Ticks->{Automatic, Automatic}], {180.15, -86.61056076050548}, 
     ImageScaled[{0.5, 0.5}], {360.00000000000006, 172.92112152101095},
     BaseStyle->{Graphics3DBoxOptions -> {SphericalRegion -> False}}], 
    InsetBox[
     GraphicsBox[{{{}, {}, 
        TagBox[
         {RGBColor[1, 0, 0], AbsoluteThickness[1.6], Opacity[1.], 
          LineBox[CompressedData["
1:eJwVl3c81f8XxxWZZSdERVIJ+baU4lRGZZS9qYQk2bJdWaHsa2RzuXZkR3kj
kZE9Shn32u51b0sS8fv87h/3Pp6Pz/ue9xmv9znvj5iVk67NTgYGBk/s6/+/
6jaLA81LBko3hxjV1HNVmpiUhZ2nhM4AQ2Ji/HanODqdlZJeJaQC+3jtXlYR
TyGNj2OVGUL6EHwu2MHq7lVkZL32Nl7IGgQoOkcnx3XQxMmnylFC7lCxsVNs
/OsdhM8SbD5i5gELuk/26nbdRepcxZea0h8D+b1OmWa1Faql9ZylH/QGvQC8
+19/axRdxntMRzIAtns+ZgUu3UfZe2+FRQqFgLXS2aZOKUfk+zG5zbAhBGQC
PuDL5xyRYej0zsNmobC0gjpbM5zQ7lUXXGN6GAxpfG3uCnJGXsN4L+rBCNCx
LL/mPO6C9J5P1NY3R8CMS7snn4wrklWRXA25Gwnre8NxTgGuaLaqzkWU8AxI
jtHNd0XdkE7CuP1NyWg4d2fnZIqmO5LWOFwk3BENvz39xR8luiNWRoeF+fsx
0BJfN7pvwh3dfr31CunHQl7jfsktOw+093isrHFSHPyj0K7Yuz1GT1irjkYI
4cHF6IeNi4EXkroWF17pjAd1ZiWB7jgvNBjqtPSlAw+P5vp6t3u8kASjdIns
40TY13/AleWyN2r/lyc7PJgEsdsciwuCPsjpUnDMv+PJQLqwWuGq6YMEfe9+
k3ySDLV1hee+B/igB39EK71PpsD+UN+u4WkftPtn0tmDz19ACqt4eFCKL6r5
zyPp+swLUBY0Zv/zzhdZOuutuSikAk0zqegxzReVr3C9bltMBbYEda4Xl/2Q
7mL4JXvVdNi1Reyq/uyHNiTvZySkpwMTr8+nmn9+KM9GdevNz3QoD++IHTzk
j1bJO5q5cjNgN7t9xH1rf5Qy4aNcs5UJ8jqx+hdI/uiKiEnepEEWtF0Tq9bZ
8kfLpvK7WMuywOn31lyicAA6QPW+VyaTDU9+c5wu0g5ArhxLfFdNsqFjR+VP
X/sA1C5l3DYakg1+WTMDT4IDkNODc0cYvmZD6KbppExVAGoLzx/Bs+QA5Yjk
47HOACRYyB92/HQOtHQObjVMBaDm+R/zupE5cJ+2aHeODYd4rcsL88/nwltf
7zEpPRyyDT5gomCdC3y075b993CoMTeKrS8mFzTH+C++ccMha9JD+z/zuTCp
3/DSIQ6H6hm+CEfxEuD1uXKBM1k4tPuQereYEgH4dBzdr5XiUI3lMWmNRAIk
x2x5GLXhEHtA8tepZgK8vceBDPtwyDKDOcqdSgD/kNjrBZ9xqPKNhyKbYB5Q
fz41Vp/BIeavsysZynlg3LFb7goVh0w39DJPOeWBeo07R9QvHCoXfnezIzUP
uo88ED+5iUNMCqe2zdrzQHd2Ww+/IxAZm+SUf/ueB+YmD2zeMgUi+hd99lzh
fKAHyffasASiMEtWGz3lfIhTWDzfzhaIREiNiMkhH5g34vZPcQSiqntOwrX4
fOCg1C9X7AlE6vPiHvff5sOVYkOhS1yBaNputE9wPh+Y/pIEn3AHIk9KhFQX
JxF8VQxNAnkCEaejYqivPBFKGS7eUOANRPnfvk1J3yFC3WqxQTnGl9zyFCbD
iaBmYbY8hfHQqlFizCsimM/luvRgbO/F8e3yOBGuJgTqe2C8Y6NJ/cfOAkgP
y/07jtlP8XfNJ5wogPZMh65/2P6yDJIMBvoFULhj+9gk5t/7oM+mzP4F8DX0
ko8fZyAy3xVVU5dfALbb/Yc+7w5EP55e5n7QWwAWzvIBv9gDUQT7L3vhtQKY
Em3+0csaiA5FFbzvPlgIfhFJE3bMgaiOy+yQ//VCENDuSG9lDEQ34zl9ZV0K
QYqmGvWVIRD5JXvIxbUWwpkeRVIeVh8+4ePPrlIKwVhGSs5yBYeK07/O/eQr
guJr8tWpczg0lqOcZmhTBM7P2ASzh3HIUWJtlSW6COyXjunYd2P1LCjWfl1b
BKIZ/7k2tODQqVIeZhHWYiAmmrHTMX11yr6/81GuGB7+vNQznINDd155NQaY
FENVcSqHchIORdVOOZOKi8HCKCm00R+HJC4kdMcPFcPTkKf/2p1xqKFRTVJl
sxg2d5Q9ssD0vthc9oWoVQLunruzZa7hEE757jnjxyXwSUc1we48Dgm088ex
ZZVARXzztNxxHFLu9lVz+FYCgXfrvz7EzlPmyI1X/yWUApk3QDOtLQCdNf7H
MdNYCqJ3Krh0KgNQz3iFLX62FBr0bpSnZAWg9al9Imtny0At+GDZlFcA0l+e
C3vzqQwef2ENM5MMQBzbT8yvHSgH0kFPrYBHWD95YGQprVYOiuLv8jgN/JHE
sPQdHsdyiAhSWb90yR8pFY3d+/K2HLoGuuw82PzR66KkmjrZCvD8/Zl0N8sP
rehR32j0VsCyg8DuZ6990Rm2MUUlcgUQVe32yKX5Ip+mlia53xVw6rLShref
L2I5nty898Ar+LogqrKl6IvEtq60TT16BWcTL+0afuODDAqTu932VALr/dQ8
zmJvlG4RpGkrVgkq8z6HT4d5IzLvo4/GZysh9WjD351W3sjJ/2qfokUlnPrG
dJko6I0idFcGWcoqgZNy4NeuIC/0dvPqeJpmFXDVaIbiVD3RER3a4rtn1YAT
ud//N84dCeOuKdzPqQYfQ9IPqzvuiLss+xl7XTVEIJ5ED1l39JdVT1aHXA17
O8f+S+90Q/3NdW6T52vAqCCqemPDFfnIPdn6M1cDTg+HMux1XFAvFz+/7OU6
0CDK9jqGPESevRcg5ddryOm8+e+TrhHilK2Z62RtgOE7i/TLRoYoL0ru+YZI
A6xJpn0jmxqgAc2jny1VG6A9ZLRz/LYeOtHN73YkqQGO4nr2BLfcRFMddGKl
fCP8vP7hasbWJXStJZ/zo88bkOl7IdHMqgz7qnkmd+xA4Ho/+Yz/PVuoJSv3
9F1qBU1U+OdKKg5a7TP2m1DbIC+Rw6lcNBJWJRW5yh51wJHo6gyG1jjYuV7C
vf9IF8ge+XX8REQSnNu+U6v3sgcU26SOScSmgqZWc5BqfQ88867V+52ZCvfS
Dt6Sb+0B+3NeMc1lqRArP7kgPNoDHg+Hjih2p8KSk5kQ+V8P7BMV1RvdlQbp
0wZ+zlofYWH3+M8Q7zTY0ap+NYr6ERpCKHvrTNOhJ+RMb7tUH2i6zHoUMmaC
Alf3zrizffCdcuScB08mFL64K292uQ9anqSnyR/MhOCX0dl0gz6ITLujnqGA
rf+06Cr4pA/eCKQvUJyx9Scy9tmP9UGXy63ehC+ZcHUpqIL5aj+oV407bhVm
wcFYynoRrR9eJpfZ/47Lhqa7uKLKn/0wgG8pl0rOBsvTfCaNf/oh/Df1pml6
NqSPKtT37BwA6q276SXEbBAUjXxMFxgAB4GvPgKN2cBbfOznGRiAOX/1uD0z
2bCrzYaKYgYgsXOCEHIyB8v7etoH/AD0Z5P+SZzJAZX7URoDLwZAK8nmXfP5
HAhirykmEwbga2oCfvlKDmxpMz3YVT8A3rs07Fn0c+DPRO6c+vQAROOKum09
sbm8NjU5IjcIF87E9rU15EDt/ZhW9XODEFPDMn8C5UDgmBIRXRwEd5HOzqh3
OSBQl/GoSG0Q1BnNd1ztyYGrj802/cwHIeJM+0OHiRxI/TUqJBE+CLoXTh7o
3sqB698/6rtODcLR58/+NStic/yu//mF2UF4zzl1OewKNrf7pUXMlwdBZp4h
R001F9wrns2org6CcoHPu3rNXMhyuuEqxDEE2ea35qzMcuH3SltM87kheEEr
1x3wzIW85cYuzughsP16dVymLBcck28dtk8YgvLg97tvVuSCvMqM7/uUISjb
PP3tQVUudGWwy/gRhsBC9fcY/nUufNc2iVmqH4KL7BIxde9zQanut17bzBB8
/pL78fRELnwO/m/C+8IwjOUHCIqzESBX7v3ZEaVhSNvMzUIcBHCYMI6WUxkG
z2ERXRNOAjDIB8LCzWHo2xV54wkfASSXe3P0rYehaPXxb4IoAdy1HWxPxgzD
YlfQb/n/CMApWkCfnR2G7qSd9fUGBLhsGDwxszQMfqIzL5qMCOAac7ubTBsG
xQ/sWS0mBBjdIVgw/WcYNrKnxJAFATLnwy2/7h4Bk6ZPzik2BJCtsP84dGYE
bDJT3TrcCaClLFvSGjICLzQlTP+LI0CAH/uLlogRiJowJZHjCVBRMx/WHD0C
ev9uMcXjCcB/LMuqKWUEWK4OSy8lE+Drbm7hhtIRYOVkcvfNxOId/R7+angE
dF0OXDxdQoDnD2pssyVGob/4Uhv7OwIsXy4L55AaBamKn1uJbQS4Jphf/Pjk
KOS8cds40E6AnR14mqbCKKTF47WkOgngLeH+eP3WKHT9Jk5L9hHAdupUmK7v
KDxB7rxvxglwxaAin2lwFHrsk9e8vhHg9+WSWTvcGPZ+kOGqvi8P3uRR0jxD
xqCgiXe3CXZPC2KV1guLGIPKawcbbYXygLO/tIWQMAZz/c/scPvzQPL2y8zJ
gjGISGK1JR7MA0P/V8b6/WPQF/h5T+/RPKh5XdcDYp/gZ24WPl0+D9xPtVUL
vPsEjzg9274Z5MHUy7ZnA2LjMCMxKjGZnAcb9sNpx32+gOiQnUQqKQ9OXGHZ
sm38CiclSy47nM6Ha7li91/tmwS/nR23NFLzwVP0tjjJfApEtsukJ3YSQZpq
wDGmNQ0X+vi3F+2IUK+viSK1p4FsQyqLtyeC8turbkp602BuRPW+6EAE0+iT
X/KNp2HfrXHjSCciRMixlbjfm4YEx/UGkcdEmHd/o87rPQ2HuMducAcTIfuf
eKRW3jS8DtGM4EvH9rMVUtpRMA28ouXWKRnYva+X60d10TSoOHv17s8iQm/W
polI+TTkZ5sqHMglwr8ro8cpr6ehU06Vxl2I7R8W0RneNw0ejM5xRVVE4OP6
xtr2dxrycLqGoZ1EGHwb+fTGv2lIonFYvukiQrzDEea+7WkwSjNL/d5NBN4u
U8ZxJhLcE57LMuzFOPT9PzonCV42HbJjHyIC90bqj/2HSRAeWCS39ysR+ovO
uuQcIYFj5XqQzAQRYo376ZLHSHA39dZ75UkicNXuWvlPhgSrO2NY7aeJwOni
vHBNngSa0lacGbNE2L2g+tVNgwRdp/zkX1CJ0JM4bbquRYIxkrFX9AoRnqv4
fg7QJsFu5eNWT2hE4MitGI0wIMGd1ecH7nwjArvF/oGs2yTocz3byPCLCKxD
3953u5FgYPVScNdfInx48kxF5zEJEnvaTqZsECFcTvLdqBcJAgI/Xby3SQSW
aLNmkj8Jti03b3//RwTmG+0Na09JALdlDFYYCoAJpZUfTidB+b0Dw7eZC2D8
ksr1qUwSTH6LL+FkKYDyBup0ag4JLm0v8TVgbFqryMtbQAKz5M8BzGwF8Kps
yp2hEot35i6vB0cBhJ0I3/OmmgRU5+z3LLsLwLxIjuhZR4JFlspPSRiz5j8Z
o70hgevjpF3FewrAMv2wwkQHCWpah3sIXAVwRrhnMKWLBK3JMgOC3AXAluL+
UP8jCQ6ylzBGYlyd8D69e5AEc9+5xu/wFEAkj+PZpyMkwA87ubRjfCdGoPfq
Jyyei3Oix3gLgOPZ/e3XEyT4w7+UPoXxNCt3isc0CeQsJq3O8hVAbVi93H8z
JOgn10o8xfg5091O6hwJpN8f+jqMsVUQm1XhIglYeT4EHeAvgPMMlX/vUUhg
02HIa43xngDThIM0ErDPuofkY1zvXdKW9JMEojdXf+/fWwDRa3oWur9JcK02
Y1kb43sem6t71jE9dNwteILx+Z950Z0bJHjdNSX5EmNOF62joVsk4D9RbTWK
8SxtFV3eQYY5nLf+X4wbHDKNNxnJoBP/YVVIoABil9W+1zGTocr6/OWzGNvY
0SPc2MiwcMFSRhNjhflk8ZO7yWCe/rHWEmNu68uNy5xk8LIRHHXAeJ60qEfk
wey39YY8xvjN7TjqXX4ysFzHvfHFOH7iQqjoPjIYkWof+2F834ws+lmIDFN0
hjIvjC99jqzFi5BhRG3B2BljXqPTt7QPkuHo2R9u9zBeHP6ywCFOBpmowjUd
jN/qhgR2SJDBoDRm4uL/7fdLCwUfxewFnTgohrHdzZFXSlJYPGlbNTswVurx
V/8rTYaTEpFpE1j8fOqSMzUnyfDfL63OaowXO3p9XU6R4Uvih/NPMW5S9eSX
OUuG91qeM/oY498dLFuUJ8O6+GirKMYPrnxQzVMgw/6F2/0krF5KyHnytiIZ
wpWid+VgzK8o5Ln/MhkyCj+bmWG83NDCNXaVDEzhr3u4MW4+b18Yr4rxiTyd
FkwfD880fmbTIMOVlkf+fBg394+U1muR4Y0M+Ustpre9j77h7muToefziJUB
xij/iOR7AzLUke0GgjG98l+9vO5mTIbSMxmlfBg/mDTtETcjg2OzT3Impne+
fbGugXewfCjpBedj58Ouqlj15D0yWJtOeIph/PbWe8FJGzKU8Z68l8KJ1Sf8
b9PFh2QImr68yxM7X43r1hxrHmTY+SXvw292rP5JuMl8LzIonVxru4GxzanU
V/q+ZBAwOh2WjJ1nrod9RpWBZCh47qp0mBXT69cLeY+ekeF7GYz9ZcL07aXv
KRJNBoK2gOZhjPfsdVLvjiUDW/uMnhpjAdRp5X07lkQGJHWf0W8Hdv4Qp+Js
Nhn+tEufzsf6zx2z49wJBDLcix2LzcH6U82a8swVImavNOjW//vXbTnviKwS
MtCiSaPu60SoypkZMa0lQxMv2+2l//c/pa1CttdkEJHZ3Fv/kwgW44J+9Y1k
6DvIuhn4A+t3fDfFBVrIkPwId2kH1j/NQuodB7rJwL0ve7phmQgVh4auBPaS
oWOR3cp0iQi73q7wnxwgg+yjzumfC0QoXxVvfD5KBj7co7f8c0RgvB/Fcp1E
BivX16p7pohQcsMqu+k3lt9BwePDA0Q4Iy2mBOtkyCLXyZzsJ0IT5/QXtEEG
29VDuSHYfOkfstjXwjADsm0P2g9g8+eXhUn0O/YZkJ9978LVRgQlV22/Dwdm
gPDt0fZENRE69LmEb4jNgKDNuZcTlUTQlu+t6zw8A7HkNv+xCiJYbWr87Do2
A41SBQ9flxLhadg1+4+nZqCDleXv2Txsv1Ql40G1GdBKNCbsiSeCif+/Vd0b
M/CysWZfWQwRyLffJAxpzABfos9ttSjMHwmFvmHtGShSlDK0DSeCUPlZtTHT
GRDmOmpmFoDt9076zFfHGaj44UfY+4AIqxRh7vmkGbBJa64qvkAEfMZCR/qL
GQgRNb1z7hwRTt+qxumlz0BOAKtIwykiuFRq0ZtzZmDCULC46AQRVrwCe9NK
sXhWFUKOiRJhbtf8c51WzP5OVdPsrXwIqatUYX0/A7c5xiyK/+bD4Qe4zaYO
zF/lSMHS3/lwt0fQQfrjDNjycWYm0fJhIl5Dg+XTDCzcGzdgmcyHkYOv2N6u
zMCNCBaabmM+uA/4t7h9mwG2TYvvI7X5wBes7i31cwYYBaxMtCvzQWd+ZjH5
zwz8Ky1TPlGUDx9LBT64Ms5CabTpH6+kfHh/wS/smNAsXJ5xrnByyocavWuM
eJVZeKVfplIsnA/hGvWhItdmIS890NF5bz6YKx9nzb8xC7EZ8amy3Pmw8zTH
ntqbs7Cw04oavysfbvL2CXwyngVuyVyRDXoeLPYbSok8moUA/oVfau/yQPim
rU5e4ix0FC8J1N/LgxXVsSHplFm4VlRS5WWRB82K1w1rUmfB2ll+Tc4oD2xl
pMzas2ahrPjYg3D1PKjaTbNeLJoFh9zYukG5PNDs9vCSbpqF9PM1PEMbBMBd
D82qnp+FYIVLrB7PCDBoaWcutzQLUdbqdhohBJDw0BAqpczCRWJouJA/Abpy
eBII32aBQSOGKcMRu59vZITF/52F0yfEuy7rEKCwrPaRM+cctAo8zPnLT4B+
3sWL0ufmQGPInOVUUi6ITah/IoTOQRcv+5dcXA5Etl4sNwifgxnr2Lg0jxz4
USAdxvJsDsIvWkRGPsyBVlfOMw9j5yA3dOO6hlEOWLMOxpxKm4Mlh41jxrI5
UHja5FpLxRysp98WyRnPBtnI+7WTX+agM5CswyCdDQryIXihU/MgcCqG0dwm
A8wP9K3vGJqHhb/rEn+kk2G1K4rs/GQBuCkMDVrSMZDCZOmuK7EI8d6b61Yi
gcA3WZO7s20RtKLuJlmKqcEu/yf6F1yWAA34frEc9UHV36nryG0JNnRaW04p
+iJrW+MstcdLEHxoGd9K8EVtt04u6/kuAXFuQYLf2Q+FiE/gHEOXQGOXx5rL
rgDE9OF8CeHFEvxHv8xnEheIdvJ928HZugQDbk/O7I0PRpVPzQrwbUtQ/lE2
vrc5GFlttmvu71iCXSbW05b0YNQ6l5F8rGcJ3gg8DWDUDEFB9RoyyqNL0CQn
I27EGIp2WBYYey0vwTir68bGgzDEUGRZTuZdBs/XYkDZG4HaqWOOWXuX4WCX
/yX81Qj0XE5H1lxwGRhbuVmYnSLQvnrlshHRZUh5GiCj3BGBZDuOlXw4tgzn
szI3RT0ikfncD+JLpWWw3evLe7z9GXot9jTTx34ZFO2F1W9cikYBNgyW8o+W
YfJKFKX0bjRSKfIW/eW0DF+snZ8PhUWjfjmH9Ecey+B1t+3Ug/5otAg6qXcC
l4G8zfvn1Z0YJGC5P0ktaRk+hV7h/6gQi1xTy6N4W5dBvj2W+l0+DtVtpj5t
bVsGQcKl245qcWjTMuyJa8cyXI7iiejWj0NPD1t4DPYsA8X+v5GjLnEovZTd
In5sGWya+A/eL4xD75tspHlXluGpUV3yGnc8YhfTkWylL0OExdc0H9F4pB18
6ZDrj2W4ZcH+euJ4PBq/xsc/uLYMjaRroipX4xGtv3kjbicF+pgFXsa6xCPB
mf3dPIIUiNWQDRDvikcWqizvW4Qp8Os6RwhhOB7lFvxochGlQKCKjxzTVDyS
duisHBCnwIEbsTbWP+PRldXHqXEyFLjCZEvIEk5AYUZW+CtyFCBivVVUIgH1
vNaK/n6KAvHZrYY+MgnIMEAiSOc8BXgCfpEGIQHZsww+4FGmwL/PlMVNqwRU
/uDtvRZVCugY0cY8HiagX92FFi7XKWDWDaK9bgkIF4vTGdCiwFSzTqpISALC
C8lciDOmwIXDQJcjJKC3J8JZeRwpsKOxuP30lwR0bnjfx3hnzJ8nL2ZPkRJQ
hV9BHL8bBTgOTd3bu5CAcj+2Cwt6UUBI9ptvyI8EFO60S+ZgEAW2mJM72Vnx
aIdg4vfsEAq8qvMvktiDRz7NErXiTykwfItnVIwXjx7xqIDkcwpEqDBwtO/H
I92qIB2ZJArUVvWm1cjgUbcZr0B5CgWsECVl6T88UmHKHZdLw+zHLn5kOIdH
8gYt985kU6Cmp3b4kyIeVfzTPlabS4HzRzhzXlzBIyniNFU+nwIzVrdSFVXx
SGRt2+NiMQXu2cmwntTEo6SsGIW3pRQIStx47HcLj7iuH9xWKqcAO4GfpUwX
j3a+UAq/Wk2BnMRfAXXGeOR7pVezrZYCSla+d+LM8OjXkgWP2msKmP/rMrxp
iUcLCv6pN5ooEIxC3V3u4dGdmd23u5sx+4piiWM2eDT+LP2w1jsKPFSZfXPI
Do96vjaWan+ggKWSMZ+5Ax6phWq4DHZRQLIpUuGmIx4hmS9n9T9SoOrznMlh
ZzyqDPjbZDRIgbd6jC6P3fDoxNHI4M/DmD8cXnd+ueNRXp/QdbMxLF+/PeUN
HuPRAa+i3ROfKZB2OOF7iiceJR+6MGD5lQJHPBQikRcecXd+SJyepEBjZNPm
B288inQxNrUiUQBXdFOlxgePGIUXD8zOUMA7e80sxBeP/Fo9Z2zmKcBbkqt0
zg+PVu1ZChcWKRCjzb/QhbEjX7LDAwpWn8uUW1f98WixUfI/ygoFbp/MckvH
+K517arDNwqsF+I0P2M8vlutgfaDAmrLlcN/MNavGQlwXsXqWXGGeQPjjxY2
yj/WsHyyjYxPYazGvMri/hfT9wF5zQKMm1+G9KxuYvXe6tPTwfiCEX+c5zYF
JKznlicwfyq3CQbrO6hg7fOcXQtj6cLTwr5MVJBPKyzJxOLJ1343uclMhb97
ltsHsXgPrOsSAtio8LWlR38Jy0dKDvk+w24q/GRK1iJj+eJRd5UO4qRC9Hnj
ordYPrNbuDgUeKgQWubz2RLLt9yFsqXvfFRYN74gMYHVA1WofygSwJ7LxwSc
x+p189gi8a4QFcQrD084u+DRRFZoqJAIFW4mXD8T5oRHDvsOWw8coML+tTVP
r0dYPZgtxa5IUGGsY3/CT0wvQgEb238kqWAg2ajtZ4tHhaspkxXHqcBMONdB
wvTWMTuUdugkFS48XCFexfRoaO7i8+k/7P9Ll38qYnqdH+I0iT1DhQ6P9Ka9
mJ6Z3t0QYFCgQvE+brypDh4lKCz8qrtEBT2Zef8OLTwSrwwZcgIqAPEikVsd
jy7noNgpFSrITtEc5K/iUZ+ghVPyNSooDdgs8CvhkWXsX61b6lSoK4kw7r2A
R/64sxzoFhbvqZcDw3J4tHttcOmxLhUidEZeiUnjUbqj8wdZAyq8Ofb9vPpR
PGqwKAnNNKWCoFn4vIwoHv2+KMYQYEOFnSINNxRZ8Ci0qmnyrB0Wz9lquvUO
POI/Yf52xR5bv7USdH8jAZ0WTvaxcKaCKvxh/UdLQM5/dq9e8qVCk6Ztku1w
Atp2Kh765U+Fbf20MquPCSh64VplaSAVtBka+8+3J6DS0SAnkTBML6Rdb13r
EtBS9Z+ljVgqvHuYiBdKSUBe0kkfqhKocNGu7zE5JgGx5p0ueJhEhUn7bYOQ
pwlIMsHR+ksaFcKUh911HycgK5fZyQYiFSbOiS3y6SagrzL9Q95vqBDFfsuE
eWcCyqLw+DMiKqQvdF1n/BOPrIr0JKNaqDC0qDz0ZSUeLUmMeWW3U0ErlZvz
4Od49Hv/pGhHPxXQnt2wVBaPeNip9/nnqHB0YnHUSjseDXfI8GQuUCGZTM5l
VIlHKaFODUeXsfz9+LHmJx+PDuz4ufsinQqL4q1Gf7B5J/1n/dXddSokMtU5
cCzFIbV5ls2Xe1bArSVQ46FnHGLLu5F/nnsFDv3eDvG0i0M9d5/dbOVdAWM2
s/+MTeKQ3gRnzsi+FTiabVOVqBCH7gzvVdsUW4GIlPQPf/7GIt/Ww7E3zq0A
tXGbT8AtFlVkgsSs5QoMW7WfkfKLRj99frLcvbsCW2t7lT/pRqNzRgWUiXsr
4HcsYk74eDRq5OKqGrNbAcNfd8RMh6NQe+DklW7XFVCk3JfPPxKFvlj5364M
W4FQmnBTWOUzdAD+Uz4ZsQJKprWlTEHP0J39c5Klz1ZARB2uMus8w/SvScuP
XYEf709GxaxEom8qIv4vUlfAIUK1JflQJGI+2pga+HIFfC4/WTV8FI5uMDoF
/KtYgfMJuv/czoSj51PiVj5VK1Aebsy8/fcp4kmJPO5evwISNVXfjMOeIhE2
0/r7rVh++thz6Ilh6BTlz8jN0RVQiag7dzI5BFmUn+MR3VoBp4VHlo38gajW
9A9nPwMNCN3qUp0BOMTJ3LA7mJEG1h/Znp8cDEDN5oqsS6w06Ave9fSAmz8S
Z1fZruajQXFNSW93ug+at9ZZ0TxOA56j2kvyEe5IiZuPsn2CBiWhgV3P37ih
5MbhxUpZGiid+VT3ZMUVXec1nhU8QwNd8+dGUtddUDGy/DKrRAPtYdY77Ogh
chR26PTTp0GathL3vQumqP29TMdJIxpIX5QVn7QwRAdd6G1kExoMbJg0+z/W
Rf0drs3Xb9MgBzk+WGdWRac8vOv47WngyL1NbiPJw1pfWH4pjgbiDs0N9Hpr
0Pa9TrgdRINjvHZKkdz3oVCSPYc3lAar9hN/05wegKl/VLpXJA2ybu2LT1Jx
hDdS+ASVRBq4M9+rjpZ0h8DQnCdfi7F8tLz0m1kPgD2eLOp3y2igJmtxcvVo
IKTaPeKdL6eBUK3pCstIIFRpXCDQq2mwWC9m5H02COZ5Btp2Isz+NdtGa+5Q
0MhkYD0+RAOFwr0RUWefwacY2/6yERpsm6rwae56DtZPelJOfaJB/6JMSfbY
cwiwTjl+aYIGZW3NAadCoqFCSk7j1gIN8u3NlVm2Y0Gg7na0xwYN6M5aUytN
eCAUvjf8+48GRMZnNxYVE0Eu9cRBHAMdlKLbfwc3JcIN/7Xy8F10yORif1nX
lgR+yjEDaVx02FLZOd8ylwLkvib+1sN04OwN2lQKzACnFokJNUmMWcyJViKZ
sFkZmd99jA6viR0PEhsyYW+S4bkRGToc3eC1v/YvC66b04wW5TH7nyQ2LG/m
QNmiaBqnJh34locYyo/kQXhG6J3Jm3SI5HOs9YnLA2vdlSMvdegw84xlfG4r
D0TevKnQMqJDkJ94dg32fh0ZY9b+3IoOvVr2htuVBWCr8u6ZuQ0dgsnyvyOk
C+HqupSOtB0demx/7V8pKIR1q79fuh/RsUN/9olZXhHYnXvxnd2bDmuiNMPq
6hJQoTDUjfvSgZnhx+5JxVI4mG3nVxxAhzaXD4KHOkthlO08i3oIHYquOghz
zZeB6sSoSEQMHbilRH6rilaAeAj/dRYiHZrz//74XVwJW+f99owV0qEhbh+y
2VkFn1dmBokldGhduaYgZVYFsUZVFmqv6CDdI330A3c1bEvpuoW+ocPV+yYC
c89rYHzq9XkDRAerbYeb0fQaqMWLbUm00oGLqWagRq8WHLe+hbd10OH0g7Ne
+EN18HUgJpNxiA41WscZxT/WQ33Y2r2hETrol1yRvnXpNXBxLQVKfqJD6ov/
f17D/wCZV/J+
           "]]},
         Annotation[#, "Charting`Private`Tag$65348#1"]& ]}, {}},
      AspectRatio->NCache[GoldenRatio^(-1), 0.6180339887498948],
      Axes->{True, True},
      AxesLabel->{None, None},
      AxesOrigin->{0, 0},
      DisplayFunction->Identity,
      Frame->{{False, False}, {False, False}},
      FrameLabel->{{None, None}, {None, None}},
      FrameTicks->{{Automatic, Automatic}, {Automatic, Automatic}},
      GridLines->{None, None},
      GridLinesStyle->Directive[
        GrayLevel[0.5, 0.4]],
      ImagePadding->{{21.543604850769047`, 0.5}, {8.04377035042296, 
       5.5859375}},
      Method->{
       "DefaultBoundaryStyle" -> Automatic, 
        "DefaultGraphicsInteraction" -> {
         "Version" -> 1.2, "TrackMousePosition" -> {True, False}, 
          "Effects" -> {
           "Highlight" -> {"ratio" -> 2}, "HighlightPoint" -> {"ratio" -> 2}, 
            "Droplines" -> {
             "freeformCursorMode" -> True, 
              "placement" -> {"x" -> "All", "y" -> "None"}}}}, 
        "DefaultMeshStyle" -> AbsolutePointSize[6], "ScalingFunctions" -> 
        None, "CoordinatesToolOptions" -> {"DisplayFunction" -> ({
            (Identity[#]& )[
             Part[#, 1]], 
            (Identity[#]& )[
             Part[#, 2]]}& ), "CopiedValueFunction" -> ({
            (Identity[#]& )[
             Part[#, 1]], 
            (Identity[#]& )[
             Part[#, 2]]}& )}},
      PlotRange->{{0., 0.9999999795918367}, {-0.1, 0.1}},
      PlotRangeClipping->True,
      PlotRangePadding->{{
         Scaled[0.02], 
         Scaled[0.02]}, {0, 0}},
      Ticks->{Automatic, Automatic}], {540.45, -86.61056076050548}, 
     ImageScaled[{0.5, 0.5}], {360.00000000000006, 172.92112152101095},
     BaseStyle->{Graphics3DBoxOptions -> {SphericalRegion -> False}}]}, {}},
  ImageSize->{
    UpTo[600], 
    UpTo[223]},
  PlotRangePadding->{6, 5}]], "Print",
 CellChangeTimes->{
  3.8912230704056764`*^9, {3.891683186550827*^9, 3.891683219535431*^9}, 
   3.891683815662265*^9, 3.89168401881388*^9, 3.8916841173272247`*^9, 
   3.8917440125973787`*^9, 3.89174460989841*^9, 3.8917446576316004`*^9, 
   3.8917448287496037`*^9, 3.8917449046433973`*^9, 3.891746161566098*^9, 
   3.8917476459252577`*^9, 3.8919344251977167`*^9, 3.891934675109137*^9, 
   3.891934812222565*^9, 3.8921669421975803`*^9, 3.8921787633625207`*^9, 
   3.8921798835402927`*^9, 3.89217995377435*^9, 3.892180090132557*^9, 
   3.8921802444471445`*^9, 3.892205705938119*^9},
 CellLabel->
  "Durante la evaluaci\[OAcute]n de \
In[48]:=",ExpressionUUID->"221ad63e-609d-46a9-a0a4-2b458fcbc44c"],

Cell[BoxData[
 InterpretationBox[
  RowBox[{
  "latifolia", "\[InvisibleSpace]", "3", "\[InvisibleSpace]", "\<\":\"\>", 
   "\[InvisibleSpace]", "\<\"M\[AAcute]ximo valor de la curvatura (en valor \
absoluto)\"\>", "\[InvisibleSpace]", "0.05423961281471688`"}],
  SequenceForm[$CellContext`latifolia, 3, ":", 
   "M\[AAcute]ximo valor de la curvatura (en valor absoluto)", 
   0.05423961281471688],
  Editable->False]], "Print",
 CellChangeTimes->{
  3.8912230704056764`*^9, {3.891683186550827*^9, 3.891683219535431*^9}, 
   3.891683815662265*^9, 3.89168401881388*^9, 3.8916841173272247`*^9, 
   3.8917440125973787`*^9, 3.89174460989841*^9, 3.8917446576316004`*^9, 
   3.8917448287496037`*^9, 3.8917449046433973`*^9, 3.891746161566098*^9, 
   3.8917476459252577`*^9, 3.8919344251977167`*^9, 3.891934675109137*^9, 
   3.891934812222565*^9, 3.8921669421975803`*^9, 3.8921787633625207`*^9, 
   3.8921798835402927`*^9, 3.89217995377435*^9, 3.892180090132557*^9, 
   3.8921802444471445`*^9, 3.892205706734807*^9},
 CellLabel->
  "Durante la evaluaci\[OAcute]n de \
In[48]:=",ExpressionUUID->"dc21add0-14fa-44a9-8ceb-56bc1b49833a"],

Cell[BoxData[
 GraphicsBox[{{}, {InsetBox[
     GraphicsBox[{{{}, {}, 
        TagBox[
         {RGBColor[0.368417, 0.506779, 0.709798], AbsoluteThickness[1.6], 
          Opacity[1.], FaceForm[Opacity[0.3]], LineBox[CompressedData["
1:eJwV13k4lF0UAHBbiXxRWiwhkmSrrK0cSxKSJJUlYsZblsw7dwhlXyqEQilC
ZAktZGlDKKUFpShbhUIhIanQd/w1z++Zeefe99xz7zlX1tnLisnDxcWlwc3F
NfvpUPViymOhNyRcfXHR5jgDFoZaMqdFvGGw+byg+QkGJCVoNpxBm3wotNMP
YIC74OHMG8LekDpQnaYcxICveQ4OI/95g+7y53kzoQxotjRz5gh6w/SaI41p
UQy49yijIJjXGxzl8+KfXGTA72/3re/85EBizUXhinIGXJuOMKh/hz5a81L5
FwP+VWmX2VVxQGD1WuGH65igfllj07I8DlR0eNl0UkyQklT3zornwPvkjlLD
TCbE5XJ7aJzgwOes6QWsViYk3HQPNqQ4kKzG/YQt7AqeS+OPhuzhgMMc1oWT
Rq7wvdzXjqnPgZ3NpIif4wo9y+7ElqhyQFC4KGTiqitIjJouHpXgQMNWR9PO
Rlfo8GkWHOPnwN70lOt/J1zhU4mfExklUL/ZiKqXosAb5q+VRVucW55hJU2B
VknucMMPAq4Oh9Pb0Zd8B0EJzTW87MegDAWZasvWf/xOYPTwvA9CchQkcpVv
3jFEQLChrUVfgYLzBfXtwv0E1n4teRykRsFvj6/RRzsJrBMO3GqiS8Hm34eN
FqK/nBp7/wIdpkV9vd1BoHLldrXdehQ8T+ycmWwncCBEf2Y/UOBReW5HaBuB
J7EJG5kGFDjyeDHPthIQZzEWsIwpSDWfU3blFYH5Ty7etbCgoJE++jfqMYFf
pYbxKg4UiG3h61ZCs/uZMalo2k2y/NkjAidrVfWEDlKgHtepIoje+Mbv6Vf0
8SNy20/VELiz7fzhq04UGCn4bgqpItDNzGsWYFDgYuqv63qXgIFN8EyqGwVH
d6+b4UUnvh8r43WnoMp+3vUrdwi0+4TLu6G1nXXedZQTyG9tlNb2oOCBniHT
qoxAMKMl9pknBecMOh033Saw5MR/ez6zKKgVERCYKSTw9XysXLcPBb0fHAMy
0I1jvCs3HqMg4eGbHgO0bZj2pzg0/VHj5MkCAlcKSs5v8aWg3v+Uokg+xr9U
//M5PwpuvrnXLp1L4PUFRUGNExRsrDXYoH6FQK34S339EAp+OXjMvM4g0Kk4
+i0O3ZR+tZygs5N/WnWh7YydeUvTCZSUB+7zD6WAu2uKSyeNgMjm4Y03wyjI
OqKUuiGFgNM1AUehSAqcC0/FqycRSN1bwZMYRUHriWfJ9YkEdp33Uv6Ivlcp
n+CEDujax6cSTcGWoT0HYxMI/J0uqqtBJ7F/7xo4i/mp0hszGENBjCEpSI3F
+d5bJ7E+DvOvPjzt90kCmqXiooEJFISfqOaJm/XLRp2H6OHY+7by6FfKS4R4
Eik4+0nmi0UkAeHBLbXhaCVnTY+scALRkrHukUkUDGotMDANwffltGT4X6Dg
czL38Th/AmLC4pEKKRTclW7LVkK//Dm/wxZ9buDyk8d+GP/h2G+x6KDz4iN/
fQmkxW/VmUAn8hu2UMcI+B6fH1KdSkHUVASPLgfX03OmwzSNgvuCl7R6PQk8
pjZdV7xCgUbkU5tAtNoDZ3Vr9HfRMJYYWrR4nBWE1nZ6fcbcg8D7/D0Sb9GJ
c/bSJW4Emg6NSQVk4vuvaOsLpQhsMIvur8qi4PLa3DGJQwSeco1Hi+Tg/H8F
FRQ4EZDnOMlqo7tGMu23oE/VjbnYobvHhQscHAlwNyeMXEXrm4X9SXcg0HCk
a7VmLgU1xg1kpS0BxYAJYcM8Ctp9W5/ePkDAfGWwrwu6b3KXmBH6RrlpbBj6
mvD7HMZ+Ap/0C6pr0EOrrcOzbQgomL7fvvUaBQtatu1W2IP/t3zpG7l8Cr54
c9uUWRGoONu4UBftWLHPxhhtpDA2tR/98L2MqetuzP+5Ee1n0AmB67hydhFo
YareG0NHeTb3aKGPK511ESqgoLwor/axBQF7E7978uhpN23fzzsJvHvay7JG
T/wcL5M3x3y5Fcd1C21fA4ElZrj/r51YWoc2urvPwAi988f8tnZ0/ieNahdT
Am7hsm5zCyk4tLQqJdOEwNSZ1Bv70P3Lp9/IbCMwc+7Ki69ol8TOgCIjXJ9g
Dusvun60Ud4Q3f1X4fH86xS8eaPh6WqI+W65NUQZHdT6Z6BQn4CxX6kRhS6R
9IzQRXewBVne6DD3cJkmIMD3gmkehj48/G3XmB6BSAEjsTT0Jb2srI26BHyy
1003okfPGGg/30rg7FrTonZ0S7rEU3v0TevEpX3ovgVVA0Fb8DyIaxqfQg+w
bvktRE+0vvTkv0FBdbq8QNZmAkIyi5IXovWCPijUbcL9mhXJtQotq29Wug9t
GlSjq4beORpmOLARz68L9mo66KE9OY5C6KPmtbImaLXismQrHQILQ/hsXdFm
oWdX92rj+RffvtIT/af6ZZk3mvuDfjpB13aXtCRrETh9/21+0Oz3w+GUElpH
RWRzBPrfQ67f9zUJkCtjJ6LQ7qLG0h80CFSPNi5JRFfWahaz0LpSLR7JaI+L
4tt50F396d6p6KOq/J0J6rg/pTXXZaC/iolwVqHlEi+mZqFtfxoLla8nEKra
ei8Hvd++MtsEndw+FnUNfa7vFLStw/FSJ4QK0e/X3e1wR3888QVuoHteHfKf
XktAOumZwi20PSNJPA69SCi/sgjdFuJ6bwW6ZknMvNvovNo++2I1At5jx/hK
0L01ytxG6KExTvGs94lty32rSmAriVpUij5gb7yLQle3VcnPekTB4PekCgGb
K8sHZn8fL2yWHYUWNctznLX4dbJnOfrgEbdTs+NNJDXw3lAmoJTi5lKMLnQ8
WqaHZsXcGpmdr1w60/2VEoHMCcN1N9E+/XVyLujIDBW56+gvDVc7xtcQWH2Q
XZePft678GIkul9ESioPzeP9tkIGbXXyjF022vXYaO8dRQKMvmCbTHTS9LEF
VuhNZdP/paP9xbw3fVuN/UGYYGgK+nvr5OFw9Km+68UX0F2miy5Joc9EDqcn
oBVDDfgsFQh4aTrfml1/a8djWwdWYXweZDbP5oe3bKBfKDqKlXI7GP3Ob+uf
EnkCPZVN17zRl2UW61mgl8hJPvSazd/6yci+lZjvRhsTjqBVNiqukECXPhJi
2c+a7yx9Ww7zcUuT3150Y4dhnTk6MTsMLNCnbtX6Bcni/L618Omhc+wbBT/L
EEh69/uIFPqeuIpvIDp2Fb/9YvTB66YDy9Dtubrz56MHJQVaTaWxnqqYXvmF
+3GCV7X71nICgydyCl+ix702eZmih3zfnapBP5gbwtUrif2NOy1XjvbV+bl2
GbrU+teZdLTBA/FHAeK4/5TXbvdET2KzuQz9JJEj7ISuCS5fUyRGYLG6U5IV
2n63ZWbvMgKWLqZt2miFbeYNZkvxeaNdO6bw/NrQ+TH78xICgYX5/wbRPOdT
QoPQj2aGSCf6s1ml2e3FBOImd56vQCfZWEtLimJ/dNKp1h/NJEmvvgljfGJs
6/rxPO1I/OMVgDaZ+/NuM9r2Q8gSYXR1b4hTJdrrF/ioL8D4PcmoO4d2t4uM
9xPC/fJBZ1IHzR1rvEFAAOt3sNRfgud/wwvW7pR5eH4aOqy0Rc+d08NWRVtQ
O//poeXE+ht28+N+XsN6LYjmDmUNXZqD8+uR7EvFetRxwuiNGg/Wu0iJt8VY
rzSYlH81N4Gruka6iegC5ugaa7Re7YCdN1rg/clsPy4Czp86SrTR83SuiDye
YUP6itauUqyXRclTjx3+ssGltlc6B+upMq/l6gvjbNjHxbxlcRXz/b+3xuro
y8eb3degB5NZrJdjbFgsNvqFF22+UK6bFx014rX8DtbzPRpDQP9gQ8tIdYQU
mpLlm9w5zIYy00D7DuwHDh9uuibczwYWez9bKZ2CYOfNCoV9bLC06Nk8jf2G
26DrDRP0kbm36xrRVxdpdId8YcMXTZsVHHRG6Zz3471skHsl+/nuZQqWhRUs
6PzEhkXyGQ83Yv+ypln0R1k7G84l18nMv4jxvK301QYdE6ai05qM8YkTGJlo
Y4OB8KhoFlq9w0xOB308/7XUJvSwtbjcnXdsSDRx4zCxv9JuopMfvGVDT/6i
jUXYfyU36xQ0NrJhatGCMKlzmN+OllY02j0+7FD3WQqspCP5RdG69tL8uWi+
y3SqTQMbbFtncteidS8cortesCGAV9BANx7Ha9zVNFLPhid2tr2WsRQ80nmf
veIRG249Wm1ujv3nUsky0we1bBC3O3+GD/3dNpl7P7pPyy72wWm8L6Rcyo6r
YYMKc0ODMrqj7fWTfw/Z8Kfr2A7+U9hvDD4P7KlgA4h81SuOwH7XuYP7bjkb
CmU+VLwLpkBafSoirYANvj91Cz2wfzeSO31wG3r4IuhJojV7e0wG8zEeEhlp
9d4UvNy1fM8mtMec2ppVaEk7E93WPDYUB2dmthPMh9QezuIcNjjPWf9qK03B
4tVe0akZbJBecPBoB94vKrjf+vYm4foEuvZF4n3FwjSo7RR6dNTSTBbdHxxu
pYqWrLTwve9IAaPoVoRPIs5n7qDqd7zvJCvy/hZIwP8TjRC0xvvRyvHvS7Xi
2bBQe36GqC32Iz7W21Oj2HCna2LcbQ/mA9fqqRtBbHjWrrgqeBv2o7FxAkbu
bPhrHlvEr0jBIu7U40cPsGG33Gi4qSAFSx6XKVttZ8Pghz1srn5XOD0dneul
wwaBRTuCfOpcocJeoz9XkQ36hyJfBOH99fzexggTcTasufgl/3mgKyR4K3bs
nc+Gu+K7rGXtXEE6p9DVaYqGe47cBVs0XWHbc9ai3cM0BFyO3z2M92VOjtDp
LR9pWK96pDV0kAlKaX89jzbRcB8eXHerY4K4hpPcvGoadIY8hCGLCTti5C+F
36Rh8J/Q1YwAJjgn8AcfuUzD9lVVc/UOMMFh+yeL/GgadG38XT7rMOH6hw3X
WMdoyLm2eDJuMROq9tVfiHWhQTBfpD5vnAHEi0dwyoIGiUmH7M4WBszdlrA0
A91qzx/khBadzhA0QisfbwruecuAoIZXedE7aZgsfDw98IYBXEta7omb06Bo
5tY7+ZoBP102y6zfQcPeM5vTpRsZINF9XM3ckIa7ys3F0U8Y0DuYNKqiQ4O6
V2XV1B0G/F2nldGkTcNYF8VMQFte+LGeg3bqjddVQtd+N+O+r0WDye/AmP3l
DFB/ts18uyYNqi9y0spLGXC7/aWv7XoaLti9aw8qZsBTZoWlmzINXzIDHm0q
xOflNhsLovMbhI+8K2DATYluyXwlGi5WRpj6oBsnV1IDa2hg7TrwuDifATuv
3PVzVaRhQtsqS+0aA2qYjSzbVRjvlS3G6jkMiGmcKVSUoUGbmnPEPYMBaYJq
5XekaVi6y7RpLvpiuGiiCfrCx+3xmekM2Cau9piSomFurvHy9jQGpLu+nsmS
pMEvx4q2vMyAQvVXGaJiNHiX7/Q1v8SAOG0HmQYRGtYUVm8/k8iAIVnhZfvR
C31+39BEFxsntH0SpoHPhT+wI4EBvyZUHo0voMGGjturit7iZicp9h8Nh66X
/Go+ywDjm7y51gI0vA09QLTiGOAfWQ/t82h4NGJ6tieWAadX12QeQmdOl0if
Q1c4Har05Kcheve70yNnGHBl6eDOsDk0FGgm3yiOYYC7SKfcPHRdS/ReBtqn
Rakyho+GmPWVXkvRKeI/jJN4aShaWfnveDSOVzSmIY6WzvL3WYuW2kl9SeWh
oefqHueeKAbwjIgcXIHWH6qqvYA+nVJ6KYubhh3jWinm6P8B5TDBng==
           "]]},
         Annotation[#, "Charting`Private`Tag$67869#1"]& ]}, {}},
      Axes->{True, True},
      AxesLabel->{None, None},
      AxesOrigin->{272.1024424642606, 163.85432138413725`},
      DisplayFunction->Identity,
      FrameLabel->{{None, None}, {None, None}},
      FrameTicks->{{Automatic, Automatic}, {Automatic, Automatic}},
      GridLinesStyle->Directive[
        GrayLevel[0.5, 0.4]],
      ImagePadding->{{2.032299503208833, 4.9223071991548295`}, {
       7.216732840204713, 5.5859375}},
      Method->{
       "DefaultGraphicsInteraction" -> {
         "Version" -> 1.2, "TrackMousePosition" -> {True, False}, 
          "Effects" -> {
           "Highlight" -> {"ratio" -> 2}, "HighlightPoint" -> {"ratio" -> 2}, 
            "Droplines" -> {
             "freeformCursorMode" -> True, 
              "placement" -> {"x" -> "All", "y" -> "None"}}}}, 
        "ScalingFunctions" -> None},
      PlotRange->{All, All},
      PlotRangeClipping->True,
      PlotRangePadding->{{
         Scaled[0.05], 
         Scaled[0.05]}, {
         Scaled[0.05], 
         Scaled[0.05]}},
      Ticks->{Automatic, Automatic}], {180.15, -91.23381311515355}, 
     ImageScaled[{0.5, 0.5}], {360.00000000000006, 182.1676262303071},
     BaseStyle->{Graphics3DBoxOptions -> {SphericalRegion -> False}}], 
    InsetBox[
     GraphicsBox[{{{}, {}, 
        TagBox[
         {RGBColor[1, 0, 0], AbsoluteThickness[1.6], Opacity[1.], 
          LineBox[CompressedData["
1:eJwV13c8lV8YAHCyo0GhRDJDSEml5MmoFCoiKYQ0FMoqo+wrKVS27O1esmc4
yCrZLhmXa6+LlIxCv/P7q8/34/Te5z3Pc57zvELmj3XvbqGjozvNQEf3/7+X
7k61V03rKwus7a50uuwMjGp8T4b2HgP+vMkglionkI+LiM7fqw6fTST17Y86
gWZzT17MXj2wH5SX+L73GRhYrFS832sBzYXPAsJ+OgDl8Eu1gL0O8JmG2Fi/
PoF47iu+/nt9gNFs7FERizm4NofXXi/zAanUzafGfGZwnUDdInKLAAFvu5i1
ZE2B47et+6doX5CfVkqYzTcCp64QJ5rgK3hBaH5l76EPOsF9Dy+LB0JrKmtD
zzFl8GTNP/hqbwjM6OtwnU3WRVIX3vnlPQmBf1u91+2u66EOwuPp/oYQEM/W
WZVkvo5EGaRJsk9DoUlvKvewiSGq30iW7eoIgzemrWoTP24jjl9hCoJvImH/
l+uegTr3UATFRa1wMxb6zCxUljhtkQq/YfKgfhwcz5K2Jz2yRTM3TzCxZsVB
ax33aHutLdpPc76TJRMP9q8/q1k72qHHlsfF6AbiQfPtqeaRVnvEZZGdnnIy
EYZFmYbGLZ+iG4YJ2T8Wk4FAOPEr+6grWujX25rIlwL7pf8eRo6uyNeE9e41
tRQQqrCy1SlxRfl3HvMVhaSAcItX2ebp52i7zRmC64lUYA7ZKudy5gWq8+q9
yfwiDXgfvYseknBHRkwBhcUpaTBtf+rNbgt39PPl2Z2WLWkwHJI5+zXWHR0I
SKtrEkyHNzFcn4zZPNDzcEe5dzXpcHWo/e81Fw90NJOTmZ+VCAqXay5cuOqJ
vsjWmTbLEUH+Om/fmKUnMs11+uRmSITKXWJrKt6eKKBo6MkwkQhJTsuvThV6
oqmqrP5UbRIckXVKFubxQrHki7lHgjPhr/F6wacmL6RwY4N99FMmOJO0/l4Y
9kLf+nLuhYxlAkNW6JP3y15obYiXf0UhCxY4IwPMDngjvZlx3/LvWVAnlcsz
8cQbsf/zNLqwPxuIMtzvHJh8UISlgYn0+WyY9+Nx8uLxQaJd0qacNtlgUfCj
+spBH6Sc0XOnvyIbyqzKpSQ0fFBpRlhhsWwOsJ3+vK3F1wfR3fY8TlTNgd6c
PY1doT7o/G6r4ujrOaDPtXk2KtkHdbqplHq65UBPY9B+s2ofNHeNVq7ZkgO5
KnZmAys+6BhbzxnlkRxIz2Cb6mYkIJfK6kq55RzQM1J7F8RJQCyS4VXc+3Nh
8fkXutNSBCS0qVI7ZJ0L/I59uk43COhBvvS5Ds9c6HZgo5ndIaCPD3jra0Nz
Ibb3DC+bDQGd7qQ1ZFTkwm3dW0NBXgSknx7eZL8tD8Qb8yxepBNQtLGX1j2h
PJjP6i7TySWgES7r5hsKeWDLZHxgtJSAHr9QbT1jjP2MNqD0lYCKjspclbPN
g+1tl3iYOghofZK3XZiQB2VnSkT8ewnole5cB0tWHrjS3fH6OklAbSzfr/2p
ygOBApESwjwB8VTUdNG68sBCad1/Y4mAkg5GdLev50HDowNdwvS+aGbAy6B2
Zz7ApzNH2ph9kdx76+9FovmQvX3PmiKHL6pYV+37oJUPNe9/R6ry+CLGPJlb
gab50Bhz3GiYzxddur9nwMMhH/z5824pCfqit/wMxvZ++WD5tTXgmogv6mmf
o9yNzgeTYxenxA/6ov0vv5vcyMmHTF8psyIpX2Sh9HnoUm0++F3vnKeX9UXE
xSzTM9/z4fT9lZdsR3zRYmrE8GFaPuQ9jBNplvdFJ428zYXpCkCiUrJU67gv
cuO0Gd29uwAYhTXP+p30RbX1NyxYJAog1HpHrvspX8T+XG187XQBdCr3Mcgr
+SLdI7L3aFcK4Hfy/SOJZ3xRxMSeycE7BVDZ8O1os7IvGvzA8KD9GfYrJ/oC
8EViOvNTn1/j/y9+LPz6WV/E537h1P0E/Hf+r19KsXdmxb/eWlwA62Pead+w
mfrXBrK+FUCQB1UyCPsP6zVZnZECuGs0dIke+8fxTPellQIw20/PJIKfP27B
1B6+rRAkHmlcW8Lx9L03ET4tUgjJKaeOOOJ426qK7QdPFkJKGjUqBb9P3fzO
Os/LhfDdvuENAb9vGf9DHjGLQuii0jFy4/3IufT5fqNzIdxUFt28hvcrxYm/
9FFQIUz8vOysKueLolIdt+5IKYTgXWIOVGmcr66WW3llhSDzu31ORtIXuch5
bq6OF4JbHaNxzwFf9Nik70r030JQvuV/TZ4f5+uNfAJwFoHg74mvyry+6MrU
uJqvUhG84udQt8D1os4DoZK6RTDdJqTphuvplHrExLf7RXA+KoNygc4XicZf
erUruAgaaxILp38S0N6WpL6i9CK4vVbGWDNLQNvX1w/drCwCf0Lwz4tjBLRm
kN0SP10E2wN6Pz/oIqCWHbt3y54thk3Wdo7RHAL6fMb6brt+MVxKldmvmEZA
JY/qixweFYNdo9oOiMH13uBk+CmsGHpvhX266UdATu6UWI25YuA5nuTXcZOA
rLOO/5jdUgKSWz8NpV8mIPP+IJWgPSWw9fqwy2FVAtI+oTpGViuBHXMMZdoS
BCS8kCp5J6oEZJbERdp++CBeATpX5pwSOGduaCI14oM4NA2/ZdSVwPzEmbsK
nT5oJZX98Y8fJaDLYyhqUuCDvpk8KXhxoRT+/VzMWLfzQc9aFCFiqRToMifS
PYe90XbZwvEvrGUw6XrKUa3VGyUHyL35y18GmlxR/tXl3qhd62CvybkyiLid
PvszzBsdatptLxZWBtcFDu+T0fBGQw0LqXknPsEV+xIe7lgv9PTgI+0xzU+g
cLX/R+pLL8TxcuIXt+kn6PxFyFp+4oUUz1POOvt9ghP/6FXbVL1QcO3XPuj9
BL9eDe9+POqJLlSnbG92KYdzRVlOT/d4osEDQoWbgeWgoKlSu7ThgRw8om/J
JZWDiNfQ9NFRD5QAwenBTeWQHHZQeyHTA/2t8FC9yV8B7V8qNK3OeKDssltP
JysqYNLdZkYmxQ3xFnAO0tMjuHSn7YtLjAsyevNXb4wHQWP6a0nlay4o0WK8
qV4awTP+YPOnrC5Imru09PUNBBn8OwQv2Doj1aemodw5CAi0GIGnSk7oeLRB
asjhKjC+RTzxuNQRmZmkGqcPVgGLzNwOHp0nqGhE7VurUg3Y/Aq6maV1FXVr
eC4GXKgB7YDR/jETbbT8sZJHS7cGOk0CHyoIXUInXBXNGu/XAIMCsj8VrYZK
dh1ernpfAwZLk0riuZKoVJ3vQN5UDRzOlFXrfKkO5ak/7ENCPoNIkAZdg8Qd
qHkYs8+QVgt/hHjOXAtzgt/iZ3ZkWTfA8KEFG9u417BljbRzn9hXCF/yPNaZ
FAbH/5kWXfv4DYReb2tq64qFbz7HWuqlWsEgQvlPgFgSnNrRtOWdQisoclAf
1RxLgvRIsxO3zrYCmytplqaWBN4fA+MX9Fvh5w2pZhFzvP77lN0ez1YQfJgv
yBuL1x+K4X3Y0wpBDFmejLuTQXXaK4dZtQ0+PlYkeK0kg7Nsy9dHF9qguMKS
y4ApBXLs9463abVB6XXVd4K78Nyzmb33g0EbXH2YL/5GNgXWuCheh63bADHx
be2wwOuVTujfiGgDZk0NCkNrCgi+nV3LmG+DeY/36nGRqVBp5p6R96sNzM6Y
lTClpIKJ/C7DT6ttUOKWrGCakwrR3adKvm1ph1U14sHF+lTYI+D/dIGnHahH
YuY8f6UCF1Hi1zFoBxN91ucGl9KAqfYuDQW1A0X1mEX0fBokh659aAxph8ta
29UcVtNA/X6AZntkO7AIq56GLengtbWQOJLUDlyzH8w+cqfD5lVGS6aSdtAb
U/v543Q6rFISxy9R26F97cXcFt90mF0ZGiTLdYBulK4K7MyAovtBNZeOd0BA
o8E7ob0Z4NGjnIpOd4CypfaRJaEM4CmOsc443wGTUY2GD+UzQPXprfXnRh3w
8rKmaJR+BkQtde8V9euAV32XFpnDM+Cuhe9GREAHUK2k6+diM0CuS2F4W3AH
iPQPjtSmZkB9fkj6SkwH7D3yZ0WtKAMW7XRPNOV3wJWC2RJCVwZoLDbr2Q11
wAyz5cO924mwy+zFycmxDsiRb49i4ibCYJs0v9FMBwwdrjg5so8IDjmvR8/9
7oC2kOJvVpJEiHt80W4veyewtbB/a1AjwvJcbVDV8U4oZN3xONKRCNXGDvYK
Sp2Q3fM+NdCVCG+aRQyIKp0g7t0Z4+BJBOEsr/0hWp0ge/PvOFcAEbStzmbd
N++EzzH74iKTiJA88+nr9sBOEJP11+5uJoJN+BWRh8GdkNcxH/y5gwgn1Edd
6yI6IVFOKS6xhwhfY7bKPE/qhI+uBw4eHybC4lXDoOmSTuharPud/4sIysXL
12pHOyEtIreFi4cErBb+mYLTnWBQw1h6gI8EHTv3M7nOd4LRh1NbhPaT4O7D
c0VH1johZ8pkYFWMBG8EQvbEbe8CN0faKLMCCXq9j1CcFbsgS0BfI/UqCcdR
p0BW7oLFSnrroWsksKLcCJRT7wLakSIiuwEJ6E54wOTlLlCTK086Y0wC8ZmW
BD2LLqA37f7FakmCH2Hmf7Itu0CxJ+zCwCMSlKkt67I/7oJ/50T5k2xIoB0j
wFjj3AV5Gs9esDuQwOGq1b3DQV0gNS4Up+FGAuWNf5X+IV2w9VTZ01IPErAQ
g3knIrugiaJ0Zr83CaIYPjVGJ+P4e1tbP78kQXUR26GtZV0QyVUQ4/GWBP53
Yrzvoi44k+3t9v49CfR2Hhmoqu2Cgn3cNREhJJiyvBHwrLULjBzXMr0iSLBd
IG1hbKwL8q+7FTXHkeDsdW/K6HQXfHr2gP9+Agnsgm43jcx34Sshsm05kQTd
9HvSqKtdIFixpL+WQoLYCT+TAQ4y2OsZHX9DIkGb4F2tfk4y+B1eeNybSYIt
hiqn+njIcMn3lrHARxLca1rj/n6ADCf+PHn5KocEsjkPmzuPkeHyO7LPUgEJ
TKfPf+pQJIN+0MEvq4UkeC8sktGuTIbgkDbJpSISLIf0+7RqkIHAdcixrYQE
Ei3Fdi3aZFDY/dQlt5QEN1lCTJt1yWD16VL7qzISVDprKTUZkeHPfomMA+U4
P3kSUl/NyODLzHVuCFuYxrjnyz0yMD278CC0ggS+JhW/6p+QoftZrstUJQlK
wiOH6xzJcCSVhUBAJJhpc2ytdSGD7kGaFl8VzqeaLKnGhwwMn35pHqomgdvz
rZHVr8jQWm4bm4adUzjhWxVIhnQ3+fF9NSQYma9xQMFkCI9elvHD3i0RZ14Z
QYZHNW6+NOzzZq5XK2LIEGEfuq7xmQROUQbK5YlkcOpki43BJnbKS39KI8ML
6xynGewBjp18ZZlkqN0wjzpci/N5nsZSmkuGWEU6Tmvss+6Nv4uLyPA+4tFM
IrZdSfJo0ScyCAkEHGvHTl70aC+swu+3X2djBbtbyhgV1JHBZGe6Lm/d/+dL
MSv/Kxncr/iqHsY+FcP9Ia+VDDFTo32AbdW96JfbRYaaO+WSF7Fjd7Q8zekl
g0rg9jOa2G0aRIvsQTKcOjcgfB57i5ev7sdRMuw/KzWtiH3sk/nZrCkyhPb/
ixHHvrekLJs5R4bcsXtXOLAjZPbxk36Sgc/iEfssju/rvRU24goZ4i33UWuw
1+M6V9LXyaD23bc/GFu2N3s8jb4bBo4gdhNsU643nanM3YDu9LgJYb/XfFCd
wt4N/96Pqg7i/av1Uc9O3tkNftOrd0OwlysOxCRxd8M3c5llNWyJlXX/RL5u
0I8Mp5/D+XljWXgvXrQbpEItaw5hz5zN8mOX6oY70jsul+B8X9iTQnx6uBtI
k1p2Z7C3NITMa53qhruCz74dwfViGvtmZwl0g4KbnngCrqdKR5+jIue6YVqe
ZMqG7Szq8HTtSjdsUQqrrMX12P33UYSFfjf8he3Me7CPdd4pa73ZDfWP6x0t
/q9nz2ubKXe74YxGIvc0rvd7Q0d9dV27YW/OX82kYvx+RVLpFR7dwH/H5Ws1
Pj/CgcJfJXy7QVDvCF0fPl8UJa7t/952g9OE7feVfNwvohZDSandYGGrIDOb
TQIV/ZwUxo5uSMs42o9ScX6l0xse93SD29lCXi98/tcZ4qf7BrpBt++kGCTj
85IXJJM72Q2ViLiagfuH7M7HhcYb3eA7x3FXPZoE/E0ydUUSPXDciE33A+5X
y2dJYw/ce8Baie7ghackKE+e/fDMpwe0FGeeJ+L+6MUqfc33VQ/sXzkt+NcO
13dbZnVScA985Ex6nvwY99/bH2MH03qg3LWHrvcBCa6/yL2h19YDnK+5T3fd
JEFhaTEepr7DJdZqHcszuN8erS3g+fwd4v1uCb/7R4R7xw7Ev2v8Dps372vb
bxDhxvHnrzlavkNDU0mM/l8inD51zHxL73cwNJEY5FshwhbV5B3z899h4IqN
ZMY8EYJ0fB7W8fXCgQtB64MUIhCfqB9wsOuFFKJ5yd9yIkTbxbMvPOuFOcuk
I6tlRAhwWF+2fNELmYeyxJdLiPDEqaD5tl8vCFBkM5YL8H3oIeqqGdsLg5Ix
29mziFAbxNgt/LUXLtK0WF/FEGHoY+3rdqE+YKvn/sDlQYS2OUba0YN94CbN
y2PgRoQq6XNaIdJ98D7bdSnmORHiiXUcBif6YPSB0NJRZyKYp9YHDGj1waKI
cZqLHREmYhqDJp/1wUsNryHCXSJ0D7D+0HjRB3mi27V+3SFCw76LV4lefXD8
ULbjHXMinje/7LQO6IMippFdWreJ8DD067ufiX0gXBRID4ZEmHvzLXijuQ8u
sVgGZGvj+aOJY8mksw+cG2UWL2kRoWWrtl7V9z5Inxo0mL5EhI9+zbu9cSux
92tVOqyB98OnJZR1rQ8GR2Ubh1SJsOTaFr5LtB+QGhl1nyTCWNnOVQfJfrDP
ZJlIOkEE8trVG92y/VAvEazicJwIRc/a90Qq9kPC54LE/ceI4GTfEbn/Sj+c
mNq4HHWYCH8fdn2QdOkHysLPA4cPEkHvuPE7Wfd+SPN3iVIRJ0Im/YSvvE8/
mP6R+nNdjAgmESu2ZwL74e9d8yf+IngequPT0EnsB9+zKdd2HyAC37ukM9fT
+uGA8BU+ZUEi2BlJy9/K7AdZaduWh/uJIPrrzP67Rf14Tqikb+YnwssDZktO
X/shin86qWAvEaiz09MvWvvhQxf/xO89RDhZbDfk1dUP87vS9p7CntH2+fpm
sB/23iTpN/Hg+co1LT7+Zz8Y3vgpyrkbz3vdc1qNfAOweOvCTqkdRLBKeKra
LDgABjbp96PwPFhr9e9Eh+gAuGSuZm3DfsrAKTIgOwB3rv1h3OAgQq/csbUF
1QG4xUFs3NxKhKPr5fNLFwaAYYHVxxfbv+Hc2JrWAFTfk5DgxFYyMWhlMBgA
012R4ofZ8Pz42iWF99EAGN9fGwhgIcLqdYYP/E8GIMHqCZLGvir85q2Q4wA4
Fh73bGHG56c0xvWQ+wBs28oQw4d9y0fcVs5nANL/cC7VMhGh4Er2PYVXA3CX
wUvUDvvuRJUOBA+A86Ot7GRGIlTmXrygHjEAX2zrKvyxeV50KF2Mwe8zLa6m
ht24a+zgtbQBuJwXVlnOQAShISuBG5kD0CIwkvMC24X4m8s4dwB2nrpso4J9
SIVl896nAdAefabavoUIOUTSwe9VA/Cy5Qd3JPax3Vd1LtYPgH3kTgkL7JIX
Sy5lTQNwwIrl6VFspcmI5EPtA1AuubTOgF119UxLdPcA9DuNlX6nJ8K5suGV
bQMDENrUlZGD/VXEV8h9eADq7ud8eY19OUBK88fEANA91uF5iN2x3OJgRsP7
P+nxRhPbwNQ+tmNxAD5WL0vIYQ984W1UWxkAiXHDKV5sU/nyxYL1ARA+drZh
C/ZYtOk+8S0UWA6VrflBRwRLZqZz4SwUSN+MIA9jzz/OsGHdRgGdZyMbZGy7
Xu0IZy4K/BQzPtGMvaz6s3qGlwKd+pfcGrBdM8NmbwlQ4KN7X0stNh3Pae5m
YQqE6MiI1WH7uA8pK0tQwLNY50UjNuu094NsGQocHD3X2YIdoCvx/oA8BdT1
VoS/Y3OVf/v07iQFxqiqD8aww8Rsx7coU+B0xVLsL2y+IO4dDmoUuOLTWMOE
3ydutfTkuAYFesGylQ9b1NzE/PplCng9sa06ip3etOVNwzUK3OZ59E4bW1oh
rfCkIQUGSlrPPMLOidUcyjChgPRj1ur/97vUNuToG0sK2DloKJKxlftPGm3Y
UECQvU10E7tGnUKwcaCAv750lyTO51de8d6r7hRg0cl5+Ar7sufXLTU+FODb
3X2hArtzxkZa3p8CHFXfun5hD1QUu3OHUsBS5Nn0A1xfpgeNMnyjKGBWm3Yv
DXv8LV3nShwF9h1NcpvCnr9zUbyPSIHAaTVLO1y/dFv7v8VWUWCeJy8gGde/
j7378o56Cpyrkj2/gs1GETng2USB8dBHVlr4/HDlWNnf6aaA2D/7mQ1s0eub
eyVoFBBtd2R4wYr3ByWqRS5SwEJ3j+cItozkBeutKxTI2OV5+hI+v8fXg6po
9IPQpEivfQCf7wuJQvdzeQehu3b40AQ7rv+I7eL1/INQQyqd1sP94kDg37E+
oUHIbTxmXYf9x5lszig9CF5fsj6SthEhS+eVicHZQfAm3Xj+BvejXfSL+hsP
BkGqJV04ahe+v25XqV8sGwTrxrYrZbgfftPPYjBBg3CWjmPXdQF8vjSjauxq
ByEr3KDzJ/b7Ew5no1sGQSTo2OHDuL+e2yGhtDAyCM8OawbmCRGBVBkkH8o+
BNfZOaMouH8/E7gtPGw0BOruM3pvj+D77qrc9QGzIbBVOMlx6ijOnze9f8+9
IRCbSW0exRafTlpsfjIEyQ1zV07g+6KrYKqqzAf/nc3+GQXfJ3JadrdDModg
usbNTFCJCPzuasFBuUPgunaWtR6bJW93g3/REOyUcVK0OoPvO95iWc+qIdjr
CHzFyvh7efTvhnXXEJg2XKOdUyHClAsh+sL6ECRZEe3Onsf9/fqhBwl0VHiu
eLijH9v0x64tggxU+Hs74djTC0TQFBlX4GOlwr7dVkNp+H4UfvUyZicXFcxK
Zro38P3ZpvfNakOMCo37vr+yukKE8/MFzK4SVLBJyvj1C7v8ZUz8qhQVCEnk
duerREgrs+n6dZgK3A3F9R46RHA7wKk0o0iF367Z71yu4fND02fv0aaC9Jey
d9wGOB96Wsj/Ko7HY6TPD1utQtVe+RoVOL87Jq5h3ww83J9ygwo32u2fd97A
88SyWJDhLSo0Pwl/qoTnAbvb/GrbTKjwayiiMhH7lRwbyeEOFSZSjFnu3yTC
7sh/JhL3qOC8I2WhFjuefplr4AEV4lI6lgRv4d/vGHFRs6FCV3GSaDO2+ule
2ZUnVPjZHnlc0IgIrUmtI0R7KmQG7Dtmgz3hUH6JyxnvDxys2mKMf5+St1nn
SgWNObKCBvbGuYw8Zzcq7Jk0vOuP7fcx7p6MJxXa955U/YK9mzeMb9ibChIa
PxCjCY7H/U1LiC8VDCQ22pWwpae8vDReUUHHq+uRLbZa6eOZ7EAcf3sCYxt2
i9C92DvvqCBQ9WhmDfumv5EubwgVNm+kix3A89LET13mpjAqHPQtylDFtrt1
scwtkgqxf39YmmFvfgabo9FUoF7/aPgc+5X0ceGJWCp4KqtYBWPvDpXujkzA
+fZcDUnFjt8Q9tdOpgI6KdhQiC19b68yfRoV1MbWf1dhF7fs+FmQQYWTgeTd
jdiqJ5hTH2RSQWRmmqcJuyVu3ZA/mwrfHZ8tfMG+yfprW1suFdiiSt7V/h/v
k+lq7wIcX9PYj7L/4+0dcjxRTIUPmXJ0WdgbKt2Ss6VU/J3WkheF7Uf8Rokt
p4J2Nu2v9//x7vr8ThdRQVK0tOXB//G6lp5jrqGC0lGT/Rf/j3cse620lgpn
9RkHRbFLtFKzrBuokEPXQbf+//4WRpsJfaXCxZpZ55b/91cgmJv8jQq2Fg5K
0f/vr++rL36tVBjbGXD6LvbEvPsLpQ4qhNvrP5TEtjV4euRHFxWqKbOfpnB+
15HVeFIPFbofWIsk/Z9/iTuRBn1U2M23HHzj//y/M9Rmp1ChlCmBjg07bu0K
PRqiQoedn1EBrq+ir0qW4uNUmKy2+/gX16OqvLxA3yQV5O3S/MOxmz9ItgfM
UKHX77mwLPaYFY/i7wUq/HGw1NHE9f2EzDGX/pMK6Tp5Le34PKyfYUgw+k2F
YNpGpy72rh0/WGv/4PpMYVBTx+epo8L/5cUNXL+2JoaV+Ly9txJjbv1HhdUo
Iw95bK6vNxn6GIdBMs+ke/t1vN7pt+dtlmFoa7H74aCP1x98SzfONgzvBi4t
kvXwekLdxsL2Ydissn/hh897h7zpc0fOYeh+NvirVxevH/nz58+uYeDjUTko
js15Vm6Vae8wlNLLf/iI+8fOv1E/94kMw0z5rhA3PN+3ZSjYJogNg6Dki5Zk
PN+/vdG2IC4xDNmxH+zqNImwo4hp7ojMMND2eLb8vkiE7bZPJi+cGAa7uQv5
nLjftQiy32tWHIbp+MS9W88RIbAlZUxXaRg0KdvD19WIsE26f9hYBf++P9PH
Vtw/OSbPDdhrDsO5G+EyMrjffgul3lzTHobPCsEyv0/jfqvu2ut2dRh+SXX9
LDpFBPbEnO5X+sOwT+518kH8/bDVeF973O1hyDd4+6oc9/+v7EVXxMyHoaH8
ZoQOvi/8y662EC2GQfZM1j4q/l5g2+PbVGg5DNvXpgympfF80/mjrske7896
fxAJ3zeNnq/VdZ4Ow5uysUPs+HvBT078c7cTjn+Gbu4O/l5gCbxVNfxiGMoP
HCymw98LzBfry1ZeDgPDSVvDCTzfM6IP2SLRwxCx0WNsiO/jPiV1jaHYYdD3
J87txfNzdhmNGpUwDEpibGXteD64WXSGiysNx3s38bs4npdys4Yc6PKG4SH3
qeG7yxlgEi1yitIwDO2crePSwxlwjO9bR8TXYbidhspvDWYAW4TDI71mXB8B
Vjye/RlQEFwX3dQxDFWXzoplkzOA/fX9f6WUYXBSznUJ/5IBJc6k2rBfw7BT
+ZZXUHYGBK5cM9ZdHgYbgUsWQpkZcMdx/fe2tWGI5vLmz0jPwPnVPkjYHAa/
+oaJyIQMuPtg4ZU92wiwunTV/3ufAVwG8leuCo6Adp76ti77DHh07FMvm+YI
FPF84DCWyYCqNnJmifYI7BR188ySyABu6x/u96+OAH8YYfsvkQxAKWLidfoj
oCFSr2vMlwG7eN/aeZiOwDehkIIs5gz4tGbBvuI4Ak1yK/EnKOnAjrafGYsf
AXdEvlLjmQ6mtyR3BieNwE0XlfB013QoXFEbVUkdgQTmISlvx3S4Lef8Ko40
Ahs1qcLclumQnzBKvlk0An1MP7+RrqTj75USm/amEfg+v39vPF86kC6ax1cu
j4DI3qTAV2lpcExaSBnWRmBgx7XnDvFpULmd2o/+jgDhTyhZLzIN2jqNeavp
RkG9puLzb/80WDI2DPy8dRTG3MimJdZpoGx39Xnj/lGQPPDyIRzB66OUb3Sc
H4W3O8K/XM5JBcMXG791L47CyVgj9vG0VBi5XR7cqTkKUV1siU/iUmFJ9FRr
19VRsHi72no/MBX2Ziuc77k5CvIbwtD9KBXMP0sfG7AZhU0NG5kC0VT4Pcu3
cyJsFBivd211C0yBkJjJhujIUTgUOC44750C8lcK3K9Fj8If89URHecUsM3T
XqhKGAWF5CmPpTspMOfk0fIhcxS+siR5pp5MgXGmiTc6NaMwu1bMVT2UDGTB
XLaKuVGQc1w9siiaDIXXLjCEqI9Bavr4auCbRPDTLCHwXxgD6aclin/cE8FI
TZI15eIY6BnS7zOyT4Qt8uzbii6PgdDLuwMMNxPhMlcrz/cbYxDENHVoTDwR
ptquS/Fbj4GKh+Wn+coE4Lt8Tyc5dAzU6GwjLabiwV2DEFcwMQbkGu/7Iedi
QYhy6XsSYRycHi1VqpaEwakTPiF7j06AeOXRYPrl12C0v3WNvnMCXB45c7CI
P4PfXwNGnnhOgvRFF/VFCws0wE5+sO49CZGlhmtiV+6iGi3+hZe+k9BCb32S
fPIeettC/Bv7Gq9nfmsbt/UBkupo2N0cOgltl6KrG9IeIZNe+guSxEmgHAza
+uWOLaqfdCQNd0wCD9XA9YKmE8qUqDhiTZ6EeK4Md6FiJxRsyViy2jMJ+13H
eYjCzsh09n3tDsokUBMNNetWndGf+WzKmclJuK/9in1Pgis6vDy9I+rvJGzX
GaXvHHZDEYwmDrqiU8DNH7lk+9YLbd7hVWgXn8Jzu/KLn8gLWXxu+31Fcgq+
GMj+O7fgheS81J5py06B7L/Tl+9qe6PGfxIuGienQH3c56sHiw9a+fPLXVlr
CsKYpQW32hPQ9cVXr6UcpmCdNjpoL+6Hyq+qaWU8nQLWoMPp2676IeGcdQ4J
5yngO6px/KmzH5q3eRwo5jYFe+CCYn6THyLQ9N4d8JuCy19PCfVZv0IFk4Lh
PNFTcDLI0bAh3R/tGixM3FI7BRWWDCuRq29QIMeLF8X1UxAP18oG9wegrafV
b1h9mYLMXu+5CfUAtCWiY1t3yxRkNHk+U3kbgH7qLDhl9E7BYutbrv2igait
TuLK1QW8H8467Y/PBiGtpQVJpp9TkPbQkXvKPAg1Chczli1NQQCb2TMRQhBC
7ufKRP5MAZ3LcPRoYxD6qGgutsI4DexM07O14m/Rm6wPf2P4pkHq360dZSlv
EeuAebeuwDRUIMPnOwvfIp+tUrksB6ZhjIOxTKP2LXK9X3LPVmwaztt/qzcZ
eYseCpHb1eWmgZfNmk9Y4B3SCN2ePntuGqx/D5ZsD3iHmF546inaToOyyqr8
0PX3qGCRtobsp8Hv7T/WarP3yOLejbjzT6ch6SW3uL/Ve1R75fDMNddpGOA9
5d7h+R75CFPcbQj4eUTn7DOk94ix8SQpKXIaZsSqpYPW8POUkq9KRU/DhqfY
i/ktwcgid8dyTuw0MCvOXD/OEYxqoybOViZN4zlFf4vH/mDkbR3S/T1rGhz0
2Jo3VILRll0/6LfXTMMOF4GREp9glPfyVlpI7TQw/b4pn/kmGJmv12vta8Dr
3wknvgoJRjXjMeES36ahVs1GgyE5GHmVaMqodePnX1boW6oORvQmaTecZqah
+7Pmwdm1YJTTwbW5SZsGn2zTPYF0Icj0glsSYQHvl74ouwBLCKqS059/vzQN
mozXnf/tCkEeDAw+WZvTsCcchPukQxBdhkn2CNcMOD3knmG8FYLqaT02cdwz
0KyeOTFrGoLeyOnIGu2ZgeOaJzcr7oUg3hK1LLLADLx+qn1G1C4EyTZIkBol
ZoDRzv/S5ssQtLQ18SHh0Aw4xh57pBYQgsou75NSlZ0BWB+TdXwfgs51b8v4
JD8DhorPHsZFhyCj8Z+pH5Vn4L1qmt7unBAkLGl175HKDDDNHZapLQhBU1bj
YhLqM/Cl5IGGeWkIsl/qSU64OAOnrF8KPKwJQf4MFYkhejPwK1Hl2MfOEFQq
9DLW5eEMnJ1JqDr5KwS53aUzOWE9A6Mp2vETyyFIPcNZYOnxDJSLv1b3/ROC
2uSsoq0dZ4DNJbf+A30omgKdKFOPGfj2cuG4+I5QxGOyL+x82AxcdDL+OXcw
FA0khOgzRM7g+uK82yUVihLHt3FXfcDm8nmcIxOKZKzpQhQT8P6ski5dkg9F
6s/H30lnzsAu30phDuVQZBeVHcBVMwO5Tfu86HVDUfF61Mua2hlQ0Gse09ML
Resmvp52DTNAGPWTT7weil6KGDt2fMP7uaYaduhWKIrO3Gr8vmcGVsYvEOgs
QlFd5V1prrkZeBrefofmEIr2jO5r4twzC6rBlsSE0FBkfI6lrppvFk5cNNid
H47jTftZaSswC9zn1XvqI0ORtNWXvHbhWRgaW/VcjglFKr+fRr2TmQVJ5jwJ
t9RQ9JClw5JTbRY0YjmlrEtCUbZlxZ3qc7PgPM37oq4sFC01pRvbaszCzSqW
RNGKUOT+1l2nXXsW2D7U+qxWh6KQvTKK727MgpQ2ibjZFIoqDvmxctrMgheh
rbZ2OBQd7+Jtfv9kFl4Weai7jIWinOdp73bbz8KLykc5ipM43uZ6vj1OszAd
thd6aKHI7zGTjKDXLHRZzvcFr4Yi+j2hi/E+s+D/mfl23N9Q5FIlWiT8chYU
zj0vLNoMRdac6iD+ZhZ4WDub2ZjCkG6+l45MGI6HPGSswRWGmm5x8WRHzIJW
qIB4KXcYUmdM7JP7MAujHFPEE3vD0An96jvH4mfh05NzVJMDYYh/5Z/jaeIs
vJVqKjY6HIYmT72Iulg5CzM3tklrXQ1DpqMct5uqZuHx7enMQr0w1Pc6WkT7
8yz0qbU3yBmGoW8DnzKvNs5C+N8btUbmYSjP7U+lQccs1Mymprx3DEOHDvp7
93bNwo+4bbVBLmEouXWvxq2eWUhVOGkT7x6Gwg8otpsMzMJiOsvtjVdh6HnN
s9G7E7Nww83cOzMuDP1+yJI+OTULOrS4Nq2UMGSzK9zKcnYWimePRG8hhSEz
i6LfVj9moaQrIy27KAydZ/7N4vAHPz9/05SnNQxxXrKT9tpOg82hwAEtxnAU
X72D/RQnDZZvaFxcZw9HcopZ04u7aPD8iFzIl13h6LLEVKrZXhrYrA7SIZFw
5M9sIqQiSgP5j4y9AufCEePnizx0p2gQdvPGgx8B4Sj41ORSsRINlq71pCeG
hyPhPJ/Ox0AD8jHm3GcJ4ehsAno7pE6Dj051V14XhqMX7grs6Ap+/kykmtlQ
OFo+LUTndpcGJIcRN/ZTEYiQXzmo8IAG11Ss7befj0C7DxlVzD2kwYJNwsZJ
3QgkzxfuYvyEBr8UGOmZH0WgJ6scv5VcaTCsP/PnZWwEmi5Ynf77lgaSsa21
VtsikZN0WGN+MA2473Vu5eCPRKzJ8mmPwmggNp5L6JGKROLBNhb9H2hwNeOI
4pJGJDK3HRssS6VBIumOmdbLSDQg09bpXE6Dd5kH6Qs5olDcLOcLBkSD2LZf
JtsEopB5xjXxgGoaWJB72d7KRKFp0R6n+Hoa/JvgFeS+EoWW9w0KNLTR4GhT
437RkCjEuZV2f/c4DV6KxXF7i39AXQ0ynLGTNPDgzZ2JUPyAIgiPyw7O0EAG
RM8PaH1A++l/cZxeoAHti4kOzf4Dkl5dyzVbo0GpTvb08doP6PwEy/rHbXOQ
YTt7KNY6GrElX0w5uXMOXBV1BBO9o9E3s9eXa7jmgPRg80F3ZDS6RtmeQOad
g2NLCQlt9dHItIv7/LrQHDDNl63tEIlBrjUiby8en4OsPAdq31gMyokF0TGT
OeDx/E3xDoxDv1x+sZiZzUFhe6vleWIcOm6QNku5Mwe1rik8p+vj0KcdO/J7
HszB8PtA7k+bcajeY1ClyW4OKnhkk9kV41G/+Yvbeb5zQDlEvCCWG4+YD36K
8viIn69g1GhUkIAuMjx228iZgxq7P+fu1yWgN0PC5i75c5D3/sS8f3cC4ozw
l3QomQORwYUPAmsJiJ/tZsn9mjmYyZTQfwyJ6OjsKvly9xwUlZmdL21LRMbZ
xzkFNucgKftdzgOmZFR0c3V7G9087IsuqT68LxltZy7j8GaYh4sXorw4jySj
KqMzrNOs89BZbnhP1DgZCW9V/1ewax44Us/meBUlowkLnTktyXk4onE+f8k6
BdnwWX15rjcPf1a5T2/OpSIPQoLnAHEe6nhfW48LEtG2ZyyXzLLmIfR2Ebvu
SSKKemDNNZE9DztfqvRXXyWifE3FpIWCeTiW810kw5OIJjjba7egeaA7XBjj
N0pEmrF0rJKd+PlRb6z3pJEQT/HtQMe/8zC120g/QjILJaXXXf+zMQ/vJNMK
zFSykFzUIUF3ugUQrTKQ4DfMQhdfrGT7MS0AQ2cUycwvCz1XC2r/sGMBbvb8
ecI/kYVGWit314gswHLc2sPimI8oa0rgw3atBcgK9Xd8vpqN/GIIpoOXF4B+
fxVDMUsOstCdE/uoswBfCj4y79mVg/jLy3O0DRagjEEi6K1kDvIPulX/xnwB
ei+63tPSz0EPjkcubnVeABWpDCGHtBykPktX3Oe6AG1/GHtkc3OQYPyD50S3
Bcj4fO5vY1kO6mY7yXLJZwEuz03djGzOQeco3fyvghYgb0OG7cNiDhL22a3B
kroABWxxxLSjuWjz5PNtPekLUKra+J73VC7qnRvtSCUtwOmI1ydNVHLRW4N8
4/O5C2D09nKS9ZVcZMWxT4SnYAH4znsbK1zPRRrVXlPjRQugfLYDtRvlon9S
uvaE8gVgC+x/4muZi/qGSk/qowVITt1ZHvM4FxWFCG2K1iwAoexR+kvHXGSz
+cOvtgG/724Ry3aPXDTQHhTL0LkA1RO/ZmVDc1GJ78qdTvIC3Ct+HNUcmYtC
Tt+WTPq+AK8+U7hOx+YizRTZAtVB/P7l2kEeqblI/GaYM9fwAqy4jGUZEHPR
lh2byiOjC8DqmNn0NysXlTk1f/GcXoBnQcc0MwpyUZiMQpAObQFuVZ3vyi3O
RbYj0XpCCwuwn6ZKIpTlIq1wRr7FxQWYEj7wQLQiF0loWQ1VLeF8W8YnB6Bc
xEjflfx2ZQHmom+uV1XnImrh6Yemfxbgu1QtR+XnXFT+MOmw3MYCXM865ehT
l4vCBdl///u3AOYG23p2NeSi/wDFIy7G
           "]]},
         Annotation[#, "Charting`Private`Tag$67905#1"]& ]}, {}},
      AspectRatio->NCache[GoldenRatio^(-1), 0.6180339887498948],
      Axes->{True, True},
      AxesLabel->{None, None},
      AxesOrigin->{0, 0},
      DisplayFunction->Identity,
      Frame->{{False, False}, {False, False}},
      FrameLabel->{{None, None}, {None, None}},
      FrameTicks->{{Automatic, Automatic}, {Automatic, Automatic}},
      GridLines->{None, None},
      GridLinesStyle->Directive[
        GrayLevel[0.5, 0.4]],
      ImagePadding->{{21.543604850769047`, 0.5}, {7.216732840204713, 
       5.5859375}},
      Method->{
       "DefaultBoundaryStyle" -> Automatic, 
        "DefaultGraphicsInteraction" -> {
         "Version" -> 1.2, "TrackMousePosition" -> {True, False}, 
          "Effects" -> {
           "Highlight" -> {"ratio" -> 2}, "HighlightPoint" -> {"ratio" -> 2}, 
            "Droplines" -> {
             "freeformCursorMode" -> True, 
              "placement" -> {"x" -> "All", "y" -> "None"}}}}, 
        "DefaultMeshStyle" -> AbsolutePointSize[6], "ScalingFunctions" -> 
        None, "CoordinatesToolOptions" -> {"DisplayFunction" -> ({
            (Identity[#]& )[
             Part[#, 1]], 
            (Identity[#]& )[
             Part[#, 2]]}& ), "CopiedValueFunction" -> ({
            (Identity[#]& )[
             Part[#, 1]], 
            (Identity[#]& )[
             Part[#, 2]]}& )}},
      PlotRange->{{0., 0.9999999795918367}, {-0.1, 0.1}},
      PlotRangeClipping->True,
      PlotRangePadding->{{
         Scaled[0.02], 
         Scaled[0.02]}, {0, 0}},
      Ticks->{Automatic, Automatic}], {540.45, -91.23381311515355}, 
     ImageScaled[{0.5, 0.5}], {360.00000000000006, 182.1676262303071},
     BaseStyle->{Graphics3DBoxOptions -> {SphericalRegion -> False}}]}, {}},
  ImageSize->{
    UpTo[600], 
    UpTo[223]},
  PlotRangePadding->{6, 5}]], "Print",
 CellChangeTimes->{
  3.8912230704056764`*^9, {3.891683186550827*^9, 3.891683219535431*^9}, 
   3.891683815662265*^9, 3.89168401881388*^9, 3.8916841173272247`*^9, 
   3.8917440125973787`*^9, 3.89174460989841*^9, 3.8917446576316004`*^9, 
   3.8917448287496037`*^9, 3.8917449046433973`*^9, 3.891746161566098*^9, 
   3.8917476459252577`*^9, 3.8919344251977167`*^9, 3.891934675109137*^9, 
   3.891934812222565*^9, 3.8921669421975803`*^9, 3.8921787633625207`*^9, 
   3.8921798835402927`*^9, 3.89217995377435*^9, 3.892180090132557*^9, 
   3.8921802444471445`*^9, 3.892205706734807*^9},
 CellLabel->
  "Durante la evaluaci\[OAcute]n de \
In[48]:=",ExpressionUUID->"d3085cd3-6fb4-4bd9-b80f-282615e49e59"],

Cell[BoxData[
 InterpretationBox[
  RowBox[{
  "latifolia", "\[InvisibleSpace]", "4", "\[InvisibleSpace]", "\<\":\"\>", 
   "\[InvisibleSpace]", "\<\"M\[AAcute]ximo valor de la curvatura (en valor \
absoluto)\"\>", "\[InvisibleSpace]", "0.05561099048474442`"}],
  SequenceForm[$CellContext`latifolia, 4, ":", 
   "M\[AAcute]ximo valor de la curvatura (en valor absoluto)", 
   0.05561099048474442],
  Editable->False]], "Print",
 CellChangeTimes->{
  3.8912230704056764`*^9, {3.891683186550827*^9, 3.891683219535431*^9}, 
   3.891683815662265*^9, 3.89168401881388*^9, 3.8916841173272247`*^9, 
   3.8917440125973787`*^9, 3.89174460989841*^9, 3.8917446576316004`*^9, 
   3.8917448287496037`*^9, 3.8917449046433973`*^9, 3.891746161566098*^9, 
   3.8917476459252577`*^9, 3.8919344251977167`*^9, 3.891934675109137*^9, 
   3.891934812222565*^9, 3.8921669421975803`*^9, 3.8921787633625207`*^9, 
   3.8921798835402927`*^9, 3.89217995377435*^9, 3.892180090132557*^9, 
   3.8921802444471445`*^9, 3.892205707390903*^9},
 CellLabel->
  "Durante la evaluaci\[OAcute]n de \
In[48]:=",ExpressionUUID->"3914737b-e516-4a94-a1e3-3b718c567dc4"],

Cell[BoxData[
 GraphicsBox[{{}, {InsetBox[
     GraphicsBox[{{{}, {}, 
        TagBox[
         {RGBColor[0.368417, 0.506779, 0.709798], AbsoluteThickness[1.6], 
          Opacity[1.], FaceForm[Opacity[0.3]], LineBox[CompressedData["
1:eJwV1nk81N0XB3ApkRYk1U8PbfZElCVKh7SMhActiEzpO99sCTN3UFSESikV
PVmypSzZImStJ1myr2VJPGWLiqTF9jvzl9f79TIz995z7zmf9SfOmJ/i5+Pj
E53Hx8f7m3xnS8UV4gWXrMImZS9R8IcuyVFD9ztLTqSjTYOS0t9xvEBacvE7
LX8K9o0VVyiiSyyVrBgBFDSsDLxZ7ekFOp4R6k6BFOzIjwxa5u4FpxnUwZSr
FEj+NLaKdfYC1w3D5itvU8AZ/mk+yvSCHH9Fk8cJFLhJuSz2O+AFQn43uH6v
Kfjx2n3ROS0vuLzu/S6RfgrupScopcp4QdTy5H8CF7DgtfW5+MViXhDXvfcv
D1kWRHV5v7Ke48LS2IhYC0MWFGbZXioY4cKDp2fOrKHQkb5X2ju40Ga3Ljgy
iAWtEgLvTlVzQT86NFTkEQuWGmwqzsjnwrWKK8e3VLGg+EVC1cbHXHjnnizb
OMgCu7SaojcRXBAM8pS0EKSB0Th0vv4yF+Ly87suy9NQLjl1IduTC/0VMaNM
QxqUDeudsplcGP/0JGGWScNGn4urL5tw4eU5ffl552kYvM5irNvBBd/pzxmL
79AwUVZi9o88F8jC8JSTKTR8qfQKPoAWVKi+lIU+uKMpb0aOC4uTk7fMocsV
7WaYaElhjaX3U2louzC5UUmWC7LygpW1aTQ0aHb25G/gwoyr4PbNGTQY3JlY
3SDFhbv2n5+8eUpDP0g1fxLnws1OKdWAIhrypNsOhqL5EmQSatCa81eUaqNH
fr/vXVFMA3uxwuVry7lA3dYsTURfDxl/sEWMC883f/n5ogTXM6i63GsZF1Y/
Cjs0XkbDkxHnKf5FXOBGbz6lVE6DkHTigVQhLjgfTJNwRquE54RZoEWVdEOf
oE9auwgkCnLhT8rRbtXXNLDsb583XMiFgBT4qFZBg0mSc6H/fC6MdTPDNlXR
YOe3L2BqhsDzvXlrf9TQkNDXY5GIXtdFVavU0vDjxJI1B9F9jFd6NHrirurN
mGkCEZrMgA70jlq+lfpTBKqGxS4V1dGwd/2XsIBfBFz2fNHjNNBwtOI/J4Hv
BJbr6fqWNdOg07dU48k4gXgjX+Pv6NaXuyct0aYM4/9kW2hI/9lnnzhGYJ4c
7XgVbSXObDf4RmCVS2G3WSsNmw/9NvYdJTD5q+Pv5jbc360T3K8DBF63/dBJ
f0fDfnmZfVHoE6tK/mpHK2a5iTDQnqnutXNofceCkPh+AkYa1yLNOmiwjDqr
c+gT7rfw49BX9MEVlacK+gjwq2QayXbRkCE3t/J8N4Gi7aZ/HN/TcNjtgrQi
+op/T8Z1dN5VoXWtXQQGXV5szUR7OO4U24x+aXA6aQItMJ2a1tVBIKyyRdOn
h4YSR803Om8JiLnf4/P7QMOFHOtX4024PvloKWYfDfMlR8fD0bH/mv/2Q7c3
rl6ji553ZNX9GLRjiPlR/0YCMTnFSp3ojm0jgeINBOo1VgT//R8NKx1TC9Rr
CeR056lu/UhDZQoJaKshINP5wNoE7bREm+GNdoyzNTqNHj6cVvbiDYHOTwe5
MWhmvgBtVk3gmG/q0oWfaHi+PzLauYLAzYTmNdXoLiNKWBRt9jk3rBd96JT/
2aevCUh3Qt0vNLf6jcqfcgJTQvtuy/XTcNNoJxX0CusT2GzphzbSGKmNfYH7
8xbOkR2gIaYqtW83OsTDxXM7usxOery/jMBQxpHfxugj8hrzNqOvKheaeaAr
hNs+5JcQ6Da4pVGMtr9vmVpfSGC1lVbbnkEazK/lRnPRB/TH6y3RZsJ119aj
F2m+vHsSHQI6Nh7P8b4uiLl8AV3WEVqxsoBADWPLZB7a2mfnvdJ8Alkuvmbl
6BU/3zjQaO/JTk4TOp4RO1aQR+A+37/yI+hEw/yOY89w/4ytklJDNLy9P3tV
AK2Z9qVFAe14w1QrPZeAe3euzTa0r5lcwFwO/r83VWuEtszV+Rr3lICOqJE+
Gy13/PQFI7TjWttjfujytzVLv2cTsHT13n0FrcTeJ2WI/hbVzI5Cf9aPFenP
JKCRy+dUhjY2Efa/gXbjp/or0ecqm8c10Z/52jY3oic87lcEZRDY/6FtXS96
nX288ha08g66ZhBdorr2xtt0Akq7BAy/oS/xXd+riHYMPBkxi15ZFRzd+ISA
UICsh8AwDUPzRca80I6RE5JL0MJuDder0who9xTWrUY7tpTEOKUS+Ngz/VoV
fb3tYYc4evd9jfkaaKMsA/GiFALm5X6LddAppU+9l6CLFA9c2I32fR+WnJNM
YENL7cg+tEraztZjaJVGB1lj9DGdJRufPMbP/2r6Y4G2G9PZcwgdVp8acQRt
YnjAYeYRgVaLKD4bdH+WwYWHaHPXhxp2aNXncv8cRCeKVGoy0envp9N/JBEY
VhVY4IDWia9+EY1OrLONptDDwXcb96DvjDfxn0bvX33y/ehDAtPJp7Y58dbj
7BEfgf4TckfBBZ2TnX5SH82fNDDsim7eILnhcyLWX8jexw3t8ON59x30itrZ
d2d563cID9dD+0iUL/RAv0rJMh5MwPsjlDPPEz21YDlfGFqwpaaaZ8vMokxd
dFqa6Ak2+sznZ3af4nG9tRcqeBadFBAORTdxpad4XiCWka2Njpkcnub5qG/e
0b44AnLhAzU8a1+Umb6Gln4i4cRzm+1UlAY6O4LTzvu9OCt93Z5YAq/yFy/n
+ffzqbZgdJhXmyRvvd5Vqm7qaD6jt2O8/bys7VvY9YCAU+zyCN5+PcUkIy+j
7/0OFD6DPtvToayKHn+racw7r2B/paK3MQR2VG48xjvPMKNljEvo+COmOrzz
Zno/smmNJjCQRzN59RG9xOr1RetWWaXw6pcw3OCggM6eCn3Bqy8tn+vgE0Vg
9mqT9VF0WrxOrwx6p01flyW6qcbXpi4S+8VWvc1/oz8EHmWsR2vL92ozeL9f
/quo+j72r8FNE4boj6IuKp7opJmq84C+ozEgXPEPgcAswWlNtG35T7YbWloh
9ZsaOqZu7P3/0NpxyU+V0ede5aU438N5eKM0cT263vXG0pXoIuHOpjVokWUO
rqUR6Eiregl0QOZ6peXoatPgrYvQHOvzV/PuEqh4NPB4FN/jnHdftz26bvcR
o360atZZVWF0sq7u8/footmNtcfuECizPC1Qj3Z4cub7vNsE/Jc/YDxBCy0o
1k4NI6DOGLdLRHuVHz9nifaNqzGIRA/pF84m3SJgc2UdJxh91ObEtwM3CRTu
vHbNfoh3Hp1vRkNx3kS2qx5C7/S99TAUrZzHf5+BTrJutmi+gf0ijr9Mjdd/
9rpGWV8nYGi+yGIO+2fhhwjH6RCcN5xUuXH0+KymVgw6Y/X+so/o/tKxN73X
CEgY++2pQivvlfpIXyWgt9/4Xij6xNdnScLoffyKUbx+rrx+lpV2BefFkBR1
Ft2gmtX/NZjA4UfHjc3RvlGurZwgAtZHM0+I8T6v4OobEEDgUILw8wDePOrb
pCqHLs7dt94dvaxYsKfCn0DKaLfJcbSciOaOxWhfYfkZbbTOmProrYsE9FWS
koZwvp0r6FZ94Iv1HwA1QM8G3jxdwCVw+cq9PS9xvop4x1gx0eqDJrop6J7G
NMYitN1Ti7lbaOfaXkUrgv3CzGrcHu1Za/L5Fxvnyc/qgGmc75SuIdH2wPd7
Wvi4Ejq87K+uPBd83y8XCDF7sX9IOLcfR7t/nas3QMuPeTYLogdD3lIyaCWH
6tojzvj+lDXmDWD+yNeXq/npiP3bc8PQaXTdQNaEFo3zTVzkKoV5JeVbmFTB
Ccx/xWu36nbj/fqd3G2Fdkz/t0kcPVjp+eAPE/fDdtk+gnlJTmq3wg60s8+o
TRRaQuqmaelxzJeHbCd/d2L/Nzg8VX4M35PDTGAK5i03bsOflsMEVFvt9ve2
Y74SDZtjo099VWvLRs9eHFu4Cl2bObIpAE0veyRldQj7W6Gmqhx6BSvfqdsC
vXD0LgvzoPidupv9Znhemz2GezA/bq/0UJsyIrBZhP6U1EgDVImYx6BrVL5w
3dEyB0Q5+mhNTbP2nWilX1aVQQwC4hqvJ5oxv/Y11Yav2I/318nk6Uw9DS9M
N/aq7MH7seHinn2Yd6XdM6ypXXj/U5omsqtpECwWPNK3lYCtiO2uLy9pENNo
yg5Bp98XU8tCnz/PL66FDvQ3mvRA/whP/nBNnUCD7KmpXy9oWGz5MEtDjUC5
Od8YH1o9bljlqgrm2cqRUKFSzFNdKoWaigRutMnWTT6nwX1Nlc4Daaz/m6Be
s2xcr4gp46cgfv/2RT6MaMw7q51C9n7nQIsiePwMpEFLXKnxfA8HSsN9bua4
Yr79nqOcVM2Bk+fe7/nvb8yHbKLXnscB/etuv9q3Yf56Zqi0JZEDQrbxc7ri
WL/mGNOQMA6QghWMVeMs0NrZ3zV8kQOzzcM3tjSwIF56fkG4GweSmit7NqSw
wPGZ0TkBJgfWjpiZPbvMAkXNbW+emnGACviUG2HLgtXfFE5K6HNgaPnt2Y8a
LKgc4Ld4qs6BSZtH2/pEWRAZsi521UYOnDD4XSk+RAH/BLvHZAUHYpNairxe
USBTMmpGBDjw60Jat1UcBW1f/vSNTLDhwPUHHsxzFJh5Gsrof2LDM8bMSQsb
Clq05h+c+sgG/6CLpf9aUyDmYuGTi/5rRs1gGzrIp2RIEd19b32JhBUF7qwb
EuL/sUGXmRTRcZgC0YG44f4PbHA92bzM2ZyC4ZhH1eFdbJg26FubyaBAyP66
njk6beL3F1m0yafwl0vRByNGvkTup2BEM2M6oJMN2wXqLgXvo2B3uLOhZwcb
6hclLHDYQ8Exv+qLh9+y4WNT8isZfQpe7XBXEkfbFQ7XRgMFwfzqw/XtbLAv
XrtsFfp1a18mA20ZskxDeBcFR9RzaL02Nqxf1qrwfQcF9bnF7VOtbFhHXf7h
grZ2aWEWoH02hU8P6lKgNl+vaht6Ii6hsEeHgtTHMY/GW9ig5xLsaYP+IaGQ
kIk27Yk+3b6dgswihyJX9IZ31pEWaGe/D9+V0cNMLeEGbQr+D22kNoQ=
           "]]},
         Annotation[#, "Charting`Private`Tag$69906#1"]& ]}, {}},
      Axes->{True, True},
      AxesLabel->{None, None},
      AxesOrigin->{349.26097476667815`, 177.77539549652948`},
      DisplayFunction->Identity,
      FrameLabel->{{None, None}, {None, None}},
      FrameTicks->{{Automatic, Automatic}, {Automatic, Automatic}},
      GridLinesStyle->Directive[
        GrayLevel[0.5, 0.4]],
      ImagePadding->{{2.0094869421402564`, 4.488868538847328}, {
       7.627920335436102, 5.5859375}},
      Method->{
       "DefaultGraphicsInteraction" -> {
         "Version" -> 1.2, "TrackMousePosition" -> {True, False}, 
          "Effects" -> {
           "Highlight" -> {"ratio" -> 2}, "HighlightPoint" -> {"ratio" -> 2}, 
            "Droplines" -> {
             "freeformCursorMode" -> True, 
              "placement" -> {"x" -> "All", "y" -> "None"}}}}, 
        "ScalingFunctions" -> None},
      PlotRange->{All, All},
      PlotRangeClipping->True,
      PlotRangePadding->{{
         Scaled[0.05], 
         Scaled[0.05]}, {
         Scaled[0.05], 
         Scaled[0.05]}},
      Ticks->{Automatic, Automatic}], {180.15, -89.09431386380678}, 
     ImageScaled[{0.5, 0.5}], {360.00000000000006, 177.88862772761354},
     BaseStyle->{Graphics3DBoxOptions -> {SphericalRegion -> False}}], 
    InsetBox[
     GraphicsBox[{{{}, {}, 
        TagBox[
         {RGBColor[1, 0, 0], AbsoluteThickness[1.6], Opacity[1.], 
          LineBox[CompressedData["
1:eJwVlnk4lG8Xx4VCSdkjihKVSCpLi6PILiRr9r2FZI9kG9sgy4xdqOzGksju
tkuIkG1m+FUSZWa0WUp6n/efmetzPec891m+59yPuMPda87MTExMrNjP//91
nBffti+ZqNStWdSn17gAq5qw55zQGUhULkA2Ni5wOi8j54WQOiif+M4UzOEC
ukOTNY+FrsMYz/7MTmtnMHNaa00RcoJPn3+G4bccgXoyWi1ByAcElRWiJsXt
IZ/fIAovhAPvzopZu2UTCGN/IRUrRISMvFd7ou0V0XHN5JgaTyK4c/3Ju+F4
Ho1G3l0i9xEBb7ou0OgGSILlRLmsXyrY3WFN/tKmhnr/FsiOj6aBWPXYv83P
uojzR9rZg/GZMERdYm+7ZIoyqIFqdVu5kFj6XiSizBGZWzypWvlWABFVHJU/
HnshBvn6zqfChcDgPlc6NOeFomzYnY3VCuEtbiQrX9wbvXC8K/ySWAjJJomf
ZQq9EZfHxcggxSIIf8E+NVTug3rCpy13BBfDVPHr7fYv/ZA8iXuHCHsZqHzX
NBhpCkT9sj12Q3Jl8OXg6mPR34HI7nlA80OLMmh0EIjUUg5CCS/nPN+XlUH5
sdWB0/VBaLG9glykXw7XHTKOaj9/gHLfaT8/RSDBlbXGxw2PH6Jd/8KsNA9U
gdDB5SCuY2Eo46aZzQmNKnAqnKpQvBKGJMZP2HF7VIG4Zay6un0YUimddCS3
VgFtuVZ1R2YYaixNq6uXrYZ3PpzfD7OFI5rxcovum2oQ/D3eHkQNRyYl6QPe
u2sg151m7+SJQznW4Xou4jVwXljF0SIGhz7wuA+Zn62B/+4P9Unl49Dd4MvD
F61rwLKxL89gGIdir9FG2SpqwCMtZaVLOhK1bl6eydZ7AT73DIGVGomOGNEX
u+JqwWD6V5zMwWgkHKJ5zvVJLagffj3veDoa7a3Ij9tZXwvOT5/2OmpGo9/s
xrJGH2rBUWLuMPKIRiPt9d6zSnVQ6/v2DrUpGgXKhW2tf6oD5Stm/jitGHTX
ZsYg508dWHxU5Fe0iEFO8aefAPdLGC4uzKu6GYMMFj+pRV14CRWnvtV8i41B
Evk6sbyEl2Dn2kSo7YtBb/bw8cmq1oNu0MB5LqVY1HXR3fmtST0wTh2V3nkl
FjXc7n3pc7seeB1MjfuNYtGzvgCL5rR6IAvXtifdikUBIdRcLVo92PlwOKpm
xiL3CoWVr8wNoJ+n5nKtIBY5kBMvJe5rgMUyj1zJqlikr3h5/p1aA7SQb1zg
745FhxhFxxyzGqB1LUOD/WssEhRlCtpR3QCcBRdYjv2MRZy6FoOlPQ2w+zz5
6K6/sWitaNfdlZUGWJCytODlwqPlcad2wo5GKKOFnlcWwKMPzG3ciiKNUDUs
c1bsAB4N2njWBms2guSfeclTMnjUGd+/Xdy6EZj3f9m0PINH9U2HzLq9GqHv
9M2iK+fx6KnAu42duY3wsfW9krUWHqWry+pWvmgEATf3HfireBTvFZ1j1N8I
a3Gpnv7X8cj/jTJk/GyEY6cHlwm2eMQlW/epn70JivU/mNxxwqOCBLn4PyJN
mH5knXffxKO3elLTNlea4NcJyRul9/DIjfQ0JMmiCV4WVJ4t8MWjrV0HJDvd
m4Az5kiu6308kh7g8z6S1gRd54XZtEKx+I8nCZmVNYFvwAkm5wg8Msfvao9p
w/xtrwfoROERfSnKpWm0CRbEDdzXY/AoUpt59/JCEzSR71A94vBIpDT4heif
JsB1JvZVJOBRDfuGhcGeZoi7Ki1dl4hHWm4+TGGHm+GRoxp7ZDIezfUximoU
m2HL77atKAGP/KRu68/rNsOOup5TD4l4xBm98IPfrhlsDjOHFadi9Vuwz9L0
aYbeTmuDzDQ8Utagqt6PaQbHyid5xul4NFJo/rkspxlKlA/5TmDssn08gVLd
DP2cbWPiGXi06WRwhqunGayBis5iTOh+PQPTzRB/z1OFB+PjEhph92jNwDfP
uF6P+bdHdEg929YCUo8sOY5gbPrxwptx/hbwkD/rcAM7n3a5wWfH8RaI8op1
scTiwz09vV9JpQUU38+LHsLiF2au6rh5rQWUec2TalLwqNr+uFu2Swu8qPTt
3YXlr9lRyDUU2AIt9436ZbD6zIqJ1209aoEbriFP92H18wnNuSH3rAUGn/FY
DeLxaOd/gswO9S2gmpfDpI3V/wkQSggDLVAteCL7USQeKeVxGfTMtUCtuJ7i
43A8erMV+2v1RwvclGN57xOCR39aQy9birSC09EXiSEBeJQiurkYJ9cKYhxC
VTU+eHQ02D+xVb0Vohdoe6s88cjkggdFzL0VPidT3rG4YfOQvRR+LawVJvYK
mlk54lH4H6djuNRW8Pj2z/ShDR5VNd3w+9zaCtI5e/kOYvrVEJ4UERpthbJt
tO+PMX1T7l/r0lloheC/s4QFTP8cytp7K7na4Mrp007vLuCRY71CmY9tGySZ
PjWQPoRHvwVqDIu82+BXvYT+b2E8SvKTWZuMboMSpm0lBF48aj0roX6+ug0S
l6QHjrDikWAt9+y2bQimOP7Kv/4Qi6zi/1yfF0Dg+kj+sux0LHrq9Gmg9wQC
50Oyx68Px6IT/I2NceYI2PoZTAtNseiyn10qfzWCwuw8vSOJsSjmqg7neg+C
F1ueT7IjYtGQ5JmIGTKCNEbp+Lh/LCJ9jWgYZmmH9zb7HZJsY5FCjlkR8WQ7
qDpFs8qdiEUWMYPvI8+1w5HK2TMdB2LRA59Lov5X2mGb6DMXAe5Y1KEnTbS4
0Q5slmxuu3/FIL2/W2EHottBllItLd8Ug+xtiqxLZtvBS5ZwOVA5BuF09mdm
LmH+afkmNkdjUJFC0jj+Zzvk1ahusgvGoGWuQF33nR1Q9mOxtuZHNPJD+sry
Ch0QachotCqLRvFiv/haEjqgRbFP8fTuaPTyg9rg8IVOsF+7WKFUFokmtMK+
JWh2guuXYommlEi0WtkmoHetE9Z5jLh2BkUixSBl+1eunUCfuvOHXzcSNfCe
XG1P6QSbjMzMj4s41KguLFaz2Akt1dqnwvbjUEvRijeR2AW5Z9HxIzbhiMIp
m3ktrwv6VOxuv1MNR5tet9v2lnWBz+spZ8vD4egiLLAnoC6Q/ctm8vFzGGqb
JD+O/NIFvOsSL1c9whBi7+vzU+2GiSHz64a+oajz1uP9FsvdIGBKD7j56gF6
sXT7ts1qN5RAmL5NzANU4Hau2ZGpB7iEj87zaD1AkS6Tlh58PcCTt/a4pTcI
aTlwZ0Vc6IH7m5bH9ncEomGLyH2V8T0w8cbWTbcsAFG03PlZZHqBbP8tu9jQ
B/2SvLinwr0P7npx1vttOiPmjfK9+4+8hrXTSvTtf1xA4Z/dS+PKQTDcmWl2
5GwYDOLOvOk9Pgx7mPZyKazHw8Gkrxul9BG4c2bUzGiLCF/X5mbfyY2CXjqv
yyxnNhR8aX7N9WgM4l93cAQ35AOXaDFjfn4cWCxvqTJVPoP4m3Uu+RITwCAZ
t7jIFcEX1YqYXccnYPanuHPuuSLQ3FdY5ndyAs6/4+gaVi8C5j4iXe/cBKgP
ioUdtCiC+xI+fhsGE6CT3XbeK6wIXObko64FTYDkPzPr2ZEiuGRSXcg6OgEP
Yr6H590qhtwTJX13JycgZbb8xz/vYthkyV+aoUzAq+mfChbYd1pDTaLM888T
IF64KLSaWAyye+/WWf+dAIfXRoSp2mIQGZDpeXl0EpCssu+5v8Wwqlo+7xYy
CdRD2ifVY0qgpeBrtj9uEs4tWWUfSiqBcPYTxlGxk3A3yoHnd3oJcI2QOp4R
JoGV8Hg3sbgEJG0rc2eLJ0GAN7Pau7cETIOfm18fmYTdubxBVOZSqGusHwTx
KdA/O7r7vF8pBIquR1yVnAK6nMLgqeBSUA1TOm8tPQUushOs4rhSGNRqLA08
OwU32lPHF5NLYX6yKapOewoaDto9FK0oBb7VVlVprykYI0tkCH4oBR/57lqB
rin475VFzFmNMnA5I5af/Aqz73JXrtUrA3OFB3Gcb6aAp6ov8ZhxGZw/d8aB
eXoKbOzVRddty4D5csEeOh17/ordROJ+GSQa4W71CE+Dr7zMqZelZRBq/J+J
qtg0eE1YJj6uKgMvkwuXmo9MAy2p3yqorgxMLX4KPpebhkM9Q8rCHWUgYu/U
k6MxDfbfNCvnJ8ugzFNdzMdrGsau8UIZSznkeOXvYvhPQ2Jk97U19nJI8Nlc
vRk8DW1HRivOcZWDZ0DtkG3MNFxm2y1fsK8cFEMlgnRzp+GrCFGFWaYcuhNZ
Jw69noaGOPXVReNymKvsjnsrPgNs2i2B5lnlMEJjXZaXmoHhSrNJ89xyaD9x
RY94YgZsun+8MHhaDvllPZxmijPgVfB7WaysHByKehMoejMgmMZvZ9RYDguP
XyV+9p+BrKyY2C/vymGCwr6iFTwD2vpNW9emy6Fvv7ZhWfgM/DEd2XhOKYeS
zP697gkz4FEkFWn8sRxupb5O/v50BljiTnEeWSkHWvwg4e/QDMS7hS4xs5Ng
doDzp83YDGzlaaqP7yTBm53619unZqDROUM5ZzcJKmOG+CI+zoDJD6Y/e3hJ
4Il7k8q+MQPOFepc0aIksOviWr25NQO0Ci2v3WIkMGI2MB1gIcO6akEo/hAJ
5EOHBR5xkaH72Y1CNykS/AwaSeeVIMN1SrthnRwJ5pv2rvscI4PtL27tb/Ik
eLdhaD4hS4bfOPF/h8+S4KX/232ZymQIyb5Y5a5MggDv0cwDBmRI/fHKPeUS
Cf7cGs8+FkgG7vgVVglDElxXsE6WDSFDhMfSRrURCUjbFqJO48iAd+/cqWBM
wvbw2r2Lj8jAkZIRd9SUBB09wlpGTzF73xKrqhskEE5+dtG0GLP3kYn4a0UC
L6sTp2+QyNC4nk9VsyGBxI+LB5xfkqGBse98ox0JosXsfwa8JoMxefqHhjMJ
/vu6tBQ8TAb/B8L8Zi4kUKr3mgsfJ8OUwRjO1pUEX/Rxr+NnyeDwuMza4iYJ
1IR2tyd/JIPVw7khnVskyJlPrUtbJMNbrcasM7dJoB9UnJ//nQy5D1fMv90h
QZGGXFrhGhkCX1cZdbuTYIu7Ma5skwxrpZN1iR4kqC557Ve7gwK7WOOG93iS
gMPH+E7jLgrcc+uM78bYASj2bXspcFKkqfvePRLwTtD0XglTQMu8qLbOiwR3
nvhdHjpIAbie6KPnTYLuO/8URyUowO4hjsgYiyrFyEweo4C/lHuGow8J/Fi4
D1NkKZDyLo51HuPhN5n73p+mwCVCHpu1LwmOZh3iWlCiQNaZscI3GE/Lndlg
XKbAZqdnd7Yfpo/NFvpPTQqUh97QX8MY33dlfkOPApMlruG6/iT4mPJmesuI
AlaLX1wzML5gYzbMYkaBWhM15lmMU4/9181uRYFrjpMmIgEkoP90a9ptTwG2
UX5XY4w12r9V8bhQgPbU91wExnlxgYWCtymwwOE3Xo7xuilLtognBZRsc5WH
MDY8FJ8k7kuBT9wPPT5jXErji5IMpIBoJsn/N8bMjY+DpEMocMOl32LHfRLc
wEnek8NRoHoiSGgXxrUGVS5nYykQIOHdzI4x534lq3OPKCBh4aL+D/N3Xmg3
AgIFDqrwNdIxbnuurameQcG+/9UOTGIsEDx6QfsxBRRLOgIaML6rdUP+6lMK
cPx1GkrB+BXvvJRxMQV6I3aKu2AsPndH1JxEgdtLaQHyGAeW/eKxfk6B9Uur
U2tYfUZ9H7I7vMTO29iv+RJj6UtsWy7NWL26mF+5Y1xdVi411U4BTV5nO0GM
z/AZGmn3UsD4Qd5/DVg/GoJ/BjYNUKDvoJTBNYwvfM4okH5LgR8TgTUfsX62
G158kzNBgcL9h7ndMb7S9H5tNwWzX3l+j47p4WrCcd2VBQq8D/h9bRrTz+jq
Gx/7ZUxPu9jeX8bYzM47d/Qb1v+WvLgCTH92p1u+1W5SYKYyxMgQ0+d8jt1+
SWYqTNg7BGZh+r25Y/uVdDYqpC6ykSl3sfmc1s+4z0OF0wXytjqY/lcvf+/4
IkiFnOmMJF9sPoJIaV9viFJhrSaCPxObH1zInIrKUSrkum9X6MfmLe3IvU/M
KlSYvHct4w02r8KJ/Ht81KgwYHrhRCs2z3nrjUqftKiwTaNer8CJBCUDzPF9
xlRQe3zf0MqBBI33iPLxN6nAH/VAzseaBCpkJau/HlTQL9i+KoXtj051aqSH
DxXi9bgixi1J8FpQctowhAp7izO595mTgNJaH8KfSoXydwtj2tew/KWsSqOy
qBBVjS/pxvbZpySmsbU8Krjt0AtTMsD07agtOVNGxb7Xvlrv0iMB007yYG47
Fdg5lXJsrmD5eYes7umlwr78c7eeqmHzTz0sFjZABdYxn8A5bF/yVN/xdpyg
YnEyh11RwfaZ6ZbQ0WUqMB9pZelUIIHmU3HX54KzIIaLnYqQxPSQwSXZKzIL
S8JJfDgJEog9+jM/Iz4LA0NH5x5i+/33/XcOrCdmwds+8pzTARJUGMXamKnO
wu6i8i46P7Zftn0z+euG2XPo/mJnJcGcbbu6dtMsaOq1fQrF7qtBkwoWGzQL
u4Sll+ew+6xBN6vTq3sWsqj3zM9NlkOKoo9qzptZCMjvDn7/thyu7Dl6gfFh
FhQUBZo2esuhvC3xdOquOdAMyaKbVZeDv6jtofdWc7Duafvxdwh2nxrKmVLs
5+C0snLdxwflcDViG37SZQ5seb2/vrpfDpJLz74Nec4Bv5BLbox3OYzXLrY3
4eagLy5xmOpSDnJ6XrZE0hy80nv+cV6vHBYDI3M0N+fgab9QSrJAOZxYNtk1
qf8f7DWcL2l6Uga8e1bYu3//BzhyikQ6vhRYUXbV4Zz3cFXFh3g2oARun2me
5tD9AMnVYAdGxVCu7ZDftvoBJrvdL+lcKIJfX4X3LqR9hPRgjQEdrUKoM9Zk
IarPw3aTu65y+gUQohWZV7swD99zdtAHbz4DcarO1LPIT7DxRGOoL/YpnFPE
EYXkF0DLgVq4K+4JWB0Y3tg2tgC5Q2d5I6Lz4dfrhA+eYZ+hRrCboyI5FzJY
bXyuSSyC++JrLj5qNmw5Cp59K7kI/lpsv1PfZoNT18gvg2OLYJdRGbC3Nxvk
wtX89WUX4S2DmY9RmQ2v/h0N1FJahHvnqzaNQrNh7fePEBW9RVhYfWNTIp4N
pt9i4477LMLlrCotZ5ss4J2te8rcvQiSk96vYtsy4BFncHB97yIYfPh64W1V
Buw8r25+p38RGi99Gd39JAOYM0Z3T7xZhLt4NhWXiAz4bsQIKJ3G7EP7dxI0
M2Ck56iBIWMRjLW/Go0PpUN8Rfafx8JL8H5XV3zt2zTYHhx2XfneEui72LjS
a4lQ+215A3kvAc+cMZNzARGcXMzzNPyWIOHCPtkRAhG6DU5+MQ5agjmLPBmc
FxFwh6ghHpFLsK7uv93hJBFYXymVP8tcAo6MHQ8YRQRg5l3ZxtW5BLdjZKol
E1KAqdSm6gPPF6ihWoZMnUkCr6yqBJ7OLyBEXUo3/oCDVukYdm6Pr2DrEOd7
Q/8ucOt4nQjnWobAuhy5+nFnRJEZGbvfsgwsB8f/pH+MQHlfuYNZ0DJMTnY0
KgjikEOpsWRCxzI4Bk5lNerg0JLEZEB+7zJIE+Nf3nyOQ6v7Z0X7RpYB17ja
6xQcibh3LrvyfVqG7JCDSoZ7opHGAttm5W4a3MrzpskL4hFHgXah0l4aPFo/
uU9fA48G7eOudvLQ4FVC6j9lXzwypnI9eSdIg46Isy2xo3hkN86vsSlOA38L
tfcr+DgU1Hk4SVuBBtE86UFW3+NRdS5IzNvQQJZwaT0xPRH9CPzBZm9PA8Me
+b2CKBEpmBV/pTrSoKYh9ondQiJq3rPnxaQbDRqKtvmLCCeh3tDZSwNeNGh1
vSXt75KEyA7BtjVRmD8PK2l1PQkdgFNqJ2NpsOSmxULamYzs9n+SJMVh/lU1
nCoiyWhhTI9emESDYyp/uddUktGKukhwZhYN3lpzLdWGJ6MdUs1ZoZU02Pcl
auAgSwrSZrn78G81DX7WqW97yJOC4ucOOQS+oEHGS5JprXgK4s7AH/NpoMHI
bZXzJZCCRDgsG1w7afDbY/ZTwf0UJP91/d3VCRp4JipEPf+Ugnz7SI0DU1j+
5q6Gd7+noIZndo+1yDQYKJJ5xvQvBV20euV0+T8aaJhPNucIEpDWUPqPs19o
cGWaqbRGg4CsqxS4Rbdo4OpL7+bLIaCXlutcI0x0mFAW+tJcREBcO5o4I1jo
YK+5cvHYcwJqt7rIvsROB3anPT+v9xDQoZ3q/2p56aD90/rQwhcCCqzb/tdV
gA6rVH6N2h8ENGbX91tYiA59U38zrmwSEK5eZzX0AB208ha0qjmJaMHJiKZ3
jA7ddtuks48Tkcpe3q//pOlA/fvocMApIkpvHl+skaUDV3bERX4lItLiMZ/f
d4YOwt9WtR6pE1F+q9CHAQU68IYped/UIaINN/LcQ2U6LD+wlmMxJKIyZEOe
V6HDC06/EU9LImK+LTadfokOHiEfF9VsieiGwIcJHXU6VONE/405ElFtx7Px
vxp0GH1cTRJzIyJOd+fRam06+NgW4o/dISKnfVIjjnp0UMcFnqLfJaLWrsUh
AQM6nBg+oOzhTUQCd8sG+o3o8Ln5i1KpHxF5CN/pf3CdDu2bmX2594mot0em
76QZHVy61YOuPiCig/cY3R8s6FA/Y75U/5CIAkSed6Za0UEoKKVoJpSIRvq8
2rVs6RDx56fGy3AiOup9pu2PPR3cznVZ6+CIKOzAanOlEx1YxvyD0yKJaKa/
vtHelQ6F/K2KWVFEJO97v57vFh2Ku5xETaKJCC92vq7vDh0OJdi29WL8cWCz
JvAuHbqu1pbSMb7g31Yt40WHQS5/90GMiYdCK//zoYNJPUqzxZg2dIlE8KeD
VXz+82Ls/Rr3Wco0AulwzEpEuwA7P1eip3jjAR2Ou4l8vo7FtzYcVUgKoUMn
qwtfIxa/YZDWM9twzJ6eaD6C5VciufMJTyTWf8M15Sws/22jA7k90XRYCa+9
KIDVxzI4IScATwdfj8TPalj9ao4aZEkn0CGr+EfjIay+u8b3Zswm0mHx5PzZ
Gi8iajlOJKin0uFNzEGp97eIiG/CJHktnQ7ryd/TQlyIyD1MMLEsC3u/p2bh
oD0RHZjKwu/Np8NBwcRQTzMi8ouwiul6Sof0oapzvUZENCx7IMqvkA4XVJPc
X+kSUWjkkzBKGR0qsm+zjKgQ0W5/Nh37CjqUXDsQfBXTZ5abO89CFR3SxE11
wzH9vtBVfsaopYOF0ec/bIeJSPVi3m2fejqMm2p8Mt9PRIOy289sNGL9K9x/
ypoXmwfut93MiA7Xrlz/EsxMRF4signRHXS4hGc2zNwgoH8/c0w4u+nwTCaf
3WWFgPZNuS3w99NBn4Ohx00lIN1cJvZjY3R4OKqWl1dDQFOJLiMV7+iQ+vON
lEIxATmFDWbIT9Hh0UW24PvZBPTQKePYBSodqk7/288aQUDVx+V0DT7TIeHW
pQDBqwR0USSNd3wJ6+fgty5mVQJ6vXuTbL5MB7+tvqrUUwT0caXvjsM3OkR1
o/QqXgISqLd95PuHDgtdn5XyxlLQs5Ie099/6VAaVCX9ojMFyWVJHwxhYgDP
7OtOt+fYPgxeq4rZzoD6CyIZdQkp6IFa4tvsPQw4+Y+Vo+1SCuI4+ytTjIeB
3f/3HPtkUlCa5A2HQj4GvNClOt0WSkFVHFI/KoUYcEaqBxfCSEYfhtv4Og8z
YH2tQ7olLRnd7ZCgakgy4O/tptGHIcloswZfOHCUAccfHJ4fc01G/GmmCu9k
GEC/7t0op5iMtKzoZouKDPii8XCRMJKEKhZFs7n0GOCd2j/ROp2IYh5H2s1e
ZYBY2P5fsqmJyOka7UilEQPyElw3zA0SkUhLS7W+GQNi0yNCe9AjhE+80Rvv
wADPsLwrgUkJyEW9K87KmQFWKcaCMpcS0OWN40Yn3Bjwx9Fg/72VeLTh8Js8
4M4AKnPGpTSdeOSmkPlt530GZAi8WK9cxiP1r0z1M0EMuCztoKuRjEcH890e
lD1kgF/2fNHFM3g0waHEpoNjQOJWZoycbyy6Qp0QiU1kwIWHflLmH6LRIRyf
FlsR5u+7yB3sgENbSg92T5YwQPmnhv6NpQg0Tfs4WlTOgCbOoKt7PCJQktkL
a43nDNBRqowb9AxH/45f845sYQCF4W5/3TIUzcw1KpkgBvQvj9QqPA5BL4ni
WxKdWPwRl2IrQh8ij62VmO4+Boj34mY+KT5AlLeJuSxjDCj+o2oHTv6oIWrN
cewdA+bN+k9Pifkh4nnbY8+mGFDrWfPOftIH6RbK1l6eZcA96QMHGk55oaaA
of6wJQbMCZmORMreRGkyZxONlhmQfC7VyF/FBd37kHNdnMEALtnIoUFwREf1
7sy1/2TA79XDPg7HLRHrtvGCpDUGQH25w9aIMfqv7vwtu98McDLUHG6u1EEt
t56dlPvLAI+ilZXW7+dQ+sFdv/79Y0DHlC++LsKy7X9nQ2Eb
           "]]},
         Annotation[#, "Charting`Private`Tag$69942#1"]& ]}, {}},
      AspectRatio->NCache[GoldenRatio^(-1), 0.6180339887498948],
      Axes->{True, True},
      AxesLabel->{None, None},
      AxesOrigin->{0, 0},
      DisplayFunction->Identity,
      Frame->{{False, False}, {False, False}},
      FrameLabel->{{None, None}, {None, None}},
      FrameTicks->{{Automatic, Automatic}, {Automatic, Automatic}},
      GridLines->{None, None},
      GridLinesStyle->Directive[
        GrayLevel[0.5, 0.4]],
      ImagePadding->{{21.543604850769047`, 0.5}, {7.627920335436102, 
       5.5859375}},
      Method->{
       "DefaultBoundaryStyle" -> Automatic, 
        "DefaultGraphicsInteraction" -> {
         "Version" -> 1.2, "TrackMousePosition" -> {True, False}, 
          "Effects" -> {
           "Highlight" -> {"ratio" -> 2}, "HighlightPoint" -> {"ratio" -> 2}, 
            "Droplines" -> {
             "freeformCursorMode" -> True, 
              "placement" -> {"x" -> "All", "y" -> "None"}}}}, 
        "DefaultMeshStyle" -> AbsolutePointSize[6], "ScalingFunctions" -> 
        None, "CoordinatesToolOptions" -> {"DisplayFunction" -> ({
            (Identity[#]& )[
             Part[#, 1]], 
            (Identity[#]& )[
             Part[#, 2]]}& ), "CopiedValueFunction" -> ({
            (Identity[#]& )[
             Part[#, 1]], 
            (Identity[#]& )[
             Part[#, 2]]}& )}},
      PlotRange->{{0., 0.9999999795918367}, {-0.1, 0.1}},
      PlotRangeClipping->True,
      PlotRangePadding->{{
         Scaled[0.02], 
         Scaled[0.02]}, {0, 0}},
      Ticks->{Automatic, Automatic}], {540.45, -89.09431386380678}, 
     ImageScaled[{0.5, 0.5}], {360.00000000000006, 177.88862772761354},
     BaseStyle->{Graphics3DBoxOptions -> {SphericalRegion -> False}}]}, {}},
  ImageSize->{
    UpTo[600], 
    UpTo[223]},
  PlotRangePadding->{6, 5}]], "Print",
 CellChangeTimes->{
  3.8912230704056764`*^9, {3.891683186550827*^9, 3.891683219535431*^9}, 
   3.891683815662265*^9, 3.89168401881388*^9, 3.8916841173272247`*^9, 
   3.8917440125973787`*^9, 3.89174460989841*^9, 3.8917446576316004`*^9, 
   3.8917448287496037`*^9, 3.8917449046433973`*^9, 3.891746161566098*^9, 
   3.8917476459252577`*^9, 3.8919344251977167`*^9, 3.891934675109137*^9, 
   3.891934812222565*^9, 3.8921669421975803`*^9, 3.8921787633625207`*^9, 
   3.8921798835402927`*^9, 3.89217995377435*^9, 3.892180090132557*^9, 
   3.8921802444471445`*^9, 3.892205707390903*^9},
 CellLabel->
  "Durante la evaluaci\[OAcute]n de \
In[48]:=",ExpressionUUID->"6cc4ae18-6844-4074-8155-4a8472c4edfa"],

Cell[BoxData[
 InterpretationBox[
  RowBox[{
  "latifolia", "\[InvisibleSpace]", "5", "\[InvisibleSpace]", "\<\":\"\>", 
   "\[InvisibleSpace]", "\<\"M\[AAcute]ximo valor de la curvatura (en valor \
absoluto)\"\>", "\[InvisibleSpace]", "0.05577022900044701`"}],
  SequenceForm[$CellContext`latifolia, 5, ":", 
   "M\[AAcute]ximo valor de la curvatura (en valor absoluto)", 
   0.05577022900044701],
  Editable->False]], "Print",
 CellChangeTimes->{
  3.8912230704056764`*^9, {3.891683186550827*^9, 3.891683219535431*^9}, 
   3.891683815662265*^9, 3.89168401881388*^9, 3.8916841173272247`*^9, 
   3.8917440125973787`*^9, 3.89174460989841*^9, 3.8917446576316004`*^9, 
   3.8917448287496037`*^9, 3.8917449046433973`*^9, 3.891746161566098*^9, 
   3.8917476459252577`*^9, 3.8919344251977167`*^9, 3.891934675109137*^9, 
   3.891934812222565*^9, 3.8921669421975803`*^9, 3.8921787633625207`*^9, 
   3.8921798835402927`*^9, 3.89217995377435*^9, 3.892180090132557*^9, 
   3.8921802444471445`*^9, 3.8922057080626497`*^9},
 CellLabel->
  "Durante la evaluaci\[OAcute]n de \
In[48]:=",ExpressionUUID->"71e8fbb5-87b3-4a91-8d25-6d61ea690598"],

Cell[BoxData[
 GraphicsBox[{{}, {InsetBox[
     GraphicsBox[{{{}, {}, 
        TagBox[
         {RGBColor[0.368417, 0.506779, 0.709798], AbsoluteThickness[1.6], 
          Opacity[1.], FaceForm[Opacity[0.3]], LineBox[CompressedData["
1:eJwV13k4VWsXAHASmZKhfKbMYxkahbiWIVOnEjImGdrH7lbqlrP3MZSiDKHI
EJWiSSVFVFJErhAnFV0yy0wRIgnf8td5fs8+Z+/3rHe9a62t5BPgcGAJFxeX
JDcX1+KnZVlg6QRXEERMNciJthCg+keiOwS9luTtzUCvzzZU50Nv/X6Ho9NK
gEL7G3HpBTY4lsfyMtoIqNA7HQRzbPAgNOeiOwi40Mt3PHmGDT1v5UeFegjQ
aCqLdhlng5OSOEf9GwFKrsErDXvYYLTu+oq8BQIYoQsj69+iDXmOrtNigmAy
JTv2kA2fiJFYq91MkGL4WL1NYcNgW1hzBpsJJ5I5lPkpNiybLn257w4TNG/N
q6QeZINIzr3innombLX23Wa3hw1ysi7i6QtMEL1Y27bGjA1CHn1yTTr+UMn0
E32vywYBuyQvETd/KGvfUiEoy4YlDy6P3470B7VcjY2B/GzIFXI0OpvvD+ym
KMG+nzSkxOhIJbb4g2Cd26R2Fw1t9Tp/R/ORsNY7Uk2ljgbXCX/XXG0SLHLc
AiKf0hA7Cnr7HEm4mSLq4XmdBqPnK4QVWCScltBexYuOs1b6nYaumUosy8mg
gZ45WLCSImFNtOWP2Ws0uGdDnABNgp6+ZU7aVRr47bTrxtgknJEzS/iYRsNv
qS8BhaEkJHcmrTZKoiE9TjJB8iwJVatFLnVG0VAryOnbcIkE2+SjGqFo8/T7
7vfQwie1c6TRvxOPxigkkdCnW3rOIZKGdjOL1ULJJDRWPA97c5YGlyv1wh0p
JEwVHz6fdYYGhpLmb3Y6CWFi/5PZE0IDl5+YVXAmCV9u3jOIC6DBLyDo2u1c
Eojz9wa00X0Tk6E8j0hYlqUVW3uEhndiuqu90Vxprx8Koet+xKTKPiZhYX+/
R/QhGqIOvWDH5ZGgGqtKniExHh1B3X4FJPCk3Dr2ty8NUDL1squIBANRhWsC
6A+T4ru2vCDBDNpe3vWh4fWF09di0dXJps1fvWkwDRcO0C8mwbrJ7ZzHfhqe
/fel+9xLEoKFx57ZeNIgx5U+J1NKQnd63X0ZFxpEviw9u6KChKiFK4qPnGlY
7vluyAdNhD2JtkA3XYmdL0Q7J/RuPrSHhoITOXoe/5IgmXZk+qUjDZ2flJ9m
VpKwvGJBY689xs/M3FyhmgTFxM9RCbY0cOgZTksdCb/9uoJV0ZlGL+pUOSTU
S0b7PrOh4fprYfowOuN0q2ibNQ0XfRTfz6E1Sz71aFjRQLGkzsrUYz680wop
Nsf18zlwW34kIcmtsfjLVhpOn9tZ5fyZhNannR5H0GfiN09fQltU+o5zo6Hi
7cd6dOEPLh4tIxputT+9YPsfCZ8sBp+wDPD/aGxT2NJEgm6QvJfoZhrUyq9G
L/mC8aA9N5jo0mA8v2qTexsJHg+ti97r0DDHe70jFi1yzcjABy2zdrt+KZqQ
DZCP1Mb8te3uUW4noeJIeFz9GhpiCvq39aF7bs1y+2jQoFodJuLZSUJdYX/W
KUXcL4+7tOBXzL+XzTlS6L7s7Go9NPnMOS9PgYacsfr3Tug2B4X7X+VpuKx9
cvYa2m9Me6/1ahpqqm+/1+7BeDHda5fL0DC2yoQw7iXhiMiBiDvSGK/UeT5P
tJd7wRZT9PO2+L2h6AIB+4tHpWiQcuNXf4UWEnkr+EmShtzMlvWGfSSMt8vr
pUrQsP2CppZKPwnZTN5MPfS5wKKVpmiui6MiVeI0jLAbCtzRT3UW2n+J0WDv
ky6egN70yGu3uygNVllLLX+jjX82Rsstp8FpMia4ZIAEK4uHZQXCmH+im3Ib
0eYrGFMMdJWNfvIIOqFIzDlUiAaxM8Zh0oMkXA+S/tEmQEMFW6wmAO04L3Aj
gw/j66q1VmSIBJWCuQEd9FCUkI4yOmRipd4rXhr2m7U1bkZX3/ie37KUBu1/
bOX2ojv7Ja5I8dCwr00p5BY6ZnKAc3cJDd1pewsL0X7Gvlxb0Ak/QpMr0c+K
o/bu4aZBkPsfu/7F6wzv2YQFCmSCVkaqDmM96dSSV0L/WkNPb0BH58mYPp6n
YLvLaxEzNKPvaTBnjoJ4yYX1e9H6VuGpnuiHzCkTEh3bXJQ38ocC8vGnsUC0
V+XdLkH0nffm2+PRO83CptNmKbAy+Tyehs7awCushR6qdzC7vehvzuutf1OQ
WC706QX65OTwkfBfFIxpZFZ3oe3X/w4WR3/wysweQr82M4rKnKbgqG6K7gT6
UVtiRukUBbp2B/R4RkhImajN3onueWZxXxD98UdwfttPCk7OydeKof8ZCK6Y
ncTvBzUuVUB7n/9eG4O+cq9QVg0d+rd0ozT6aObV5jXocubytuwJCoyU4v5a
h/7s09KzBf0XT4zdZrSmRdJI5TgFL41T5gzRPeM2k3vQDW0FLn+hi7wE//T8
oMBHbNDVHK0SPMhzAm23Wp/bCi1oNC3Eg5bzuW5vi25MslyZOIbP89C0ZqDP
RnbLKaFHMhp6dqIdxLrVHo9SINp+V2s3+s8mJz1TNNlze5UjOvGXrSHnOwX0
5Y/ZTmjzAw0Wnmir2fVf96ALIpfuGvlGQZNmVYUzOjZg2D0YfdslbYcL+o5e
OlMQ3dd0L3TRvO1KgWkjuP9S806Ljrl0KVwTPX01/dPi740PcV16Noz3XxYx
s3h/vkj2TSu0qkRp5eLzK3hFCxuHKPiYYr91cX2Kyxvf+qHFw01cFtdvdOK4
2+wgBZXfrSx2of93Rn8kAV2lKdG9+P+V12uHaaJnT9zZaIceCfVZVTpAQcxa
XgNr9ADR/2APOvr5xlELdNhIlcVIPwU6V/XdAC3T3ExJo8tr320zQJ+3U1v5
uI+CgyeZVRvR+w/z5luhZeyH5nTRc6PF48d7KZj79fy0Kpr2z00WRFc1iNTL
o2veHDbK7MH4NHt9kEI/JM5Hc75S4GnJ/01oMR8aeDcdQOfvOLiMFw1Hz3bO
dlOwtaq1YQ7zVTih1lQL7bBRIPo7usb68XhpFwVZBCegD62V8OGuM/rGxRcC
7ehtu3ilIzop4GgouNSipbg3NcqgZwJvCr5BnyttupTXQcGlEOJYEXrH0Eup
jnYKeneUuS6er9ejweZGbRTuS9AF9uJ5muqT+NBKgXvyrbbD6ER9wwEmOvEC
dHijxUVq05Jb8Pw5Df6xQe8f26L8o5mC7DelWRKL90sihaPQ9jZGcbzoG60T
M/Jog7p9a6exvoxIb+9gNOF1hzdnmtGMsoSG7M8USLbUZqQvemJViym6+G9S
IwZt6enX+7mRAte+EV82uufBZV5e9Nugql/O6Hb+b4HenzBfqMLExXrJ4C9Q
lq2nwLK6NH6xnhod6QoqeE/BTm6+f93Rxpfi/tuBHice5G9Dh2SnZoRxKNim
r18ggzZpGPTrq6XgAr/Z7jKs1//c2NqeX01B4HvhWS6071B6BAMd/9/xB/2L
/WJh57q+Kgpai99JcNAbpodSpdEnPp8QTkeLcfvfC6ukIFWnNEMXfeegcteu
NxQ093Lb22E/Uklc8XWwnAJlSiVCG23QqD4cjo4gmo6KoK+28Is8L6PA0Ezj
xAfsZ36tIjcUX2M+ZUapOKFDIl5xTbzE+jAhrMfAfmn/WVXs2lM8v/wztsu6
Mf7nyjz10O2m4x5tXbj+ioQnZYV4fVmy7BN0ybUVwX0FFARpSN3yRMdzOQav
e0LB1W0dLbnYz7szTu6qfETBpo2CP806SIiw5RTNZGP9y6i1WtuK+6nXx4hD
r5no151uwfWMmQ4ropPyvlSWo10zZ2xt7lJQ4ZjA54a2FbNNSL1NwZE8x7en
cR65es57j0EWBd2Z3/dV4LxSYpypHH6FgtN6u4+KNJKQI566XwHtHKx5vaGB
hG814veL0ykoiXCNSUfbrOB4TaZhvf3Dl6KGvsGb70JcpsA/ODTC4BOen8wV
EYxkCn5MzdTu/oD5sotPTfkC9pea+UgHnN8mLbOGS+MpqM1t8xVFL4ftpZ7o
QMmd83W1eB4fTMSlxeF5SNcJsEGPPByoFoul4MXCmLnRO6wvSZmVS6PxPFvO
lIvhfLhr77DKzzOYf6rP71/E+VI3NCs2Fl3/dLkFoKt59/GpotML3BJG3+D5
9JTRcTxNAeurof0O9H1vXdv8U5jvAZ1uvOUkyFs0vD0egv2UX+YJE+fbGHfK
ZCmLgql4xoYpnJ9XL5tt8iQp4C7x0gOc1+Pl7F/N+lMQlufU3vGQhFfqMoVp
aCkdJ8YptPL+LR2NTAqu3Ww58CqHBFZJsfwuAvNn20iC/gMS2Emjjtt8sT7L
qPfKZZMgoXK9FTxx/zi561/g+4F9z+ODrN0U2FaEmJrg+8Y+1vgzBfTTRyoC
jfg+ouAqJVVtT4HpN+kbh9C7f2qKyaEnohn6VxJJmC9a0l++E/vhjY18Uxex
f1pfV1/JwHx/tcc6Kw7XYxgj+68VBVFRzoON50jgfA0c9DbG/lPRF5qL70//
GPiHjqpTQCzVuHHFBfcj/tgSq5VYLzkMGxl9Euy+6LgZ81BgMi0kKytBgqmb
UKjkOAvyinIK+Yf9wY8uGjD5yoLNZWZvvr3xh7ybAbWmDSzIkrHo70n1B7qC
mSv3lgVFGtb3icP+0M2e5rS+YIHrAZ/Pieb+oL5PpU4slwVD5rc5Q+L+wHOR
M++bxQJ/+QoPv14m7Msv21qTzAI1gS93F/KZsDfwGI9pNAs2lmzeHR3GhFDW
o+B1oSzQltcJvW/PhMGuEe3wABYcqj8vyiXHhKFC/8kZbxZIVjw3NR0ioGu4
TabGkQUFJn/nSxYRkOle9FLWggXRHizP9HAC/k0bvPVnPQvO/OxJ+7WbgKTf
Y0I56M1+4mFy6D4eLzsP9LveWzjEEnDuxzFG0ToWnPBXy4raScDeUO99x/VY
0Jc72i69nYCyHTEnO7RZ8Eio3BIsCWAbQF6yBguySwZWXNcnwKnmbogpWtHl
WNe/mwkQ6JSRHFRnwbIuhfqRTQSYnyzJ24q2NA/m27qRAB6K60y7KgsEwzd0
N+kRYPifwUYZZRYcdCh5LKNFwKVTfk9eK7FAI3MowkKTgNOOF2YJ9BrhxpBD
Grj+7wbd+YossPG431yiRoDUlak/1gos8KqfdjygTMAdxl95I/IssHZ/5HBB
iYC378TXJKDVz9fQRYoEDAclMJtXs+AUJWYiooDPk7RfG4oujNzQaiBPwN1d
FXmK6PHhzFu+qwloFA/8/UaOBVc6W1Pi5TCeP/uXMtGXc7yfFMkS8H/MUDTt

           "]]},
         Annotation[#, "Charting`Private`Tag$72525#1"]& ]}, {}},
      Axes->{True, True},
      AxesLabel->{None, None},
      AxesOrigin->{353.77515116318796`, 176.86641854359618`},
      DisplayFunction->Identity,
      FrameLabel->{{None, None}, {None, None}},
      FrameTicks->{{Automatic, Automatic}, {Automatic, Automatic}},
      GridLinesStyle->Directive[
        GrayLevel[0.5, 0.4]],
      ImagePadding->{{1.7995464927271314`, 0.5}, {5.5859375, 5.5859375}},
      Method->{
       "DefaultGraphicsInteraction" -> {
         "Version" -> 1.2, "TrackMousePosition" -> {True, False}, 
          "Effects" -> {
           "Highlight" -> {"ratio" -> 2}, "HighlightPoint" -> {"ratio" -> 2}, 
            "Droplines" -> {
             "freeformCursorMode" -> True, 
              "placement" -> {"x" -> "All", "y" -> "None"}}}}, 
        "ScalingFunctions" -> None},
      PlotRange->{All, All},
      PlotRangeClipping->True,
      PlotRangePadding->{{
         Scaled[0.05], 
         Scaled[0.05]}, {
         Scaled[0.05], 
         Scaled[0.05]}},
      Ticks->{Automatic, Automatic}], {180.15, -99.87295245017071}, 
     ImageScaled[{0.5, 0.5}], {360.00000000000006, 199.44590490034142},
     BaseStyle->{Graphics3DBoxOptions -> {SphericalRegion -> False}}], 
    InsetBox[
     GraphicsBox[{{{}, {}, 
        TagBox[
         {RGBColor[1, 0, 0], AbsoluteThickness[1.6], Opacity[1.], 
          LineBox[CompressedData["
1:eJwV1nk4VN8bAHBpQyGSSkqWlDVflTZ6K5VsRdYWI5KlZCdLkkLIvs3FkN0w
Y9+yHsmWPbLOohhSMZPSQqXf/f11n89zznPPPe993/ccSWvnK7e5ubi4ytZw
cf3/qXN77k3zR5NTfyK2bUhek4rWaYq5TO48DPYdR/i1vqWgQ88xUsXOc1Da
GmykOJOCdHtHy9N2GgNxYW9AyusUZGbzszFupw0Uy796+iMhBbVqitW8ItnC
dZmhhsuhKUhFWqN0ScIBcv8OLdP8UhDP1OMsU1knEDxy2vPZrRTEOPhUM3Kn
B9gWcM0dPZKCEp7vaN533RMyHJoGxORTkI5goXoTyQvWq7LSFCVSUDW75whH
wge4fmynTfCmoKgi4QOGsg/hv7vFZUbvk1HGtssh4TuDQKUi7f0FLBn59RJb
TeuCwPzw9kFadDIyDX7HLX09GMYj9lQRnyajzd9dA+pJISDhm2r/+H4y8n6b
4D0vEQZvHhppiF5NRkYRjOoXzWFwm9fWa9gwGSmfk/0eZBUOXPds6DU6yYhV
UeO6O/sZCN6wNmOpJyPD+Ik7l2SjQEQo4Fy/VDJS1JUuEOuIgvKZhV2p4smI
Z63jh1m7aBjUtXgUIpqMLGtXy5BxDPR+7FWo40tG2+RilM2TYuGYpe5A6BKG
uIMr9ZtmY+EypbfvHAdDX96NOcocjQOCnOt78U8Y6sYkKV9G48APc4iTeIeh
QJ6K/WE7E+D0v18ut3oxJK8VG1rukgD1m49zJ3ViaDDY+SOtIwHaDl7JnnmF
IZm1ihRlr0Sg1nlunKjDUPvfHOW3g0nw6zX3Ad5CDDmrP4n+K0cE06VIbtE8
DO3ws/oiG0gEB/6JDyezMOTwa3e5z0EMruw9+W4gBUObvyUdkYhIBtGTJduE
IzFU9Z9n0sXpZAiLme0dD8MQwcXop+uJFEhYJr2sDsFQyYJgbetcCuw5k/6k
+BGGrsyFqt85TwIXd40XoZ4Y+i1rlxZPIkGfzNeIBTcM5dw+v9rwjQTDj5y4
bVww9H1qTbNgVhrsuJ4tFHQXQxjDV7NqNR1KexzqgqwxdEb8ag7T5DmYFBwM
u3MTQ5+uHV3PU/QcJqTmYwgEDO2Z97lVpJQBcuXb85yv4ft1UNvHRc+AKMwq
Ut4IQ62hucMJGzNh7c6MVi9DfP9kkRC5Q5nQZSC02nsZQ82zX2evhGeCmcql
T6l6GBK2KSHnHsuCOX2dpcILGLJ9sufqCZssGDHmDTp3HkP1WZG8/dFZwOdm
KDCriSGb93fv/JrNgtL7aiQ4g8eLcEBRNzEb+Cq8Qs+qY8j8ambJl8UcsFpp
PHn8EIY4NGO+LLFc4D7ltOmEKoZCCDy3jTRzQfRsLJfGfxiquOUsVp2QCwG8
uvoXD2JIwEkj2O9oHjiLR8rfU8BQ2+Pxaxv882FE4plpjTSGbqyPrKrJzYc7
5Xdp9VIY+vr09BaHvnzoCI0JbpLE0N7I/LZuCTK8nJi+2iiBoQdET5XYFjJU
PYqLTNmFIVWq0AZxnkJoecaazxDG0Gvltpu9KoVA5z2W7CiEoZtl3vUPrxZC
e8WuSdUtGIqsnnR5X1gIIzadt4r5MTTXXETL06fA1EpR2nUeDAVoWqmZe1Hg
CTvg5o8NGBJtF4nlfU6B4dPye8PXY0iz2++C4xcKeC497U/lxlD6sHbZf/FU
+PuknGj9h4iOmP/dNF1PhUMjpR/QChH1TJTaJrCoILNfqFxkmYiWJ7eL/zxS
BFltN/5kfyci408zIQ1jRSCbxHPHmE1Em/4F3tDaUwK5257zjjCICHMwIyhe
KAEhsuP9TBoRybxVvCnkVALhm7dttx4nolMFo7dojSVQ0HPVuOUtEdUWJFXV
KJeCetW7ypUuIuKyDFQrPFsK1XGn0u52EtEFEccakmkpnH8MsQNtRDT08Ext
4MNS+PEnSdCrmYgWjOYbdPtK4Ux/WoZCFREd5h3VODVVCjOUkj3Hy4nIt+ll
k8qPUnD5x48dLyGijXLE5m17yiCn9NOKcAERSa6eaZ28VwYNng4bZUhEZEIm
drvzl8PtqagnOQFERLJ4rGcrWQ4dxV9VhvyIaEr4Xq/5kXLQn3736+t9InL2
P9uvYVEOp6nY3fUuRBR2ZWFwY1E5HLYU/+5mSUSNf85OpOpVgM7GeYdrJ4lo
XbnS9aibFZD0MqIwSo2IdOx20B95VIAPJ/9++X9ENPpmgXGbVAFy7kOEzv1E
tJiHvT84XwHKoVs2Kmwlon2G7LlXzyrhisuWb7WzSUgsQOuEXWYlTIyuAYt3
SWhLUcYzvppKaJFXrPk8noRWeIyUDacq4eqRgLeve5LQQHONO/NYFeg4FXmE
liUhX5XA1V8zVfDgxbv/Vr2SkDNh4jLpdxWE3REa0XFOQjYRePEKVUOzVMj9
QLskdHluRjNEvRqUTpZ7UM2SkEyGTtjW+Go4J/Uc/VRLQn2CIiLKp2ugf5uV
hPliInqlce/2G5MasAk4fOjUXCJ6cbe92uNuDewJ7fXjn0xE2R3eV+uTaiDn
dX2IXU8i8g5gpF9cqAH1uWyMJy8RSXHy5G6lvIDsJa3oX8aJ6H7fccCWaiGb
T+Gfa2YCElCumnnNUwd2pt+DzyQloJxIlYjf4nVQ2avb9yc8Ab3R2z9OOF8H
LZMthWoeCUihW8R9X1IdUMvaBmvOJ6DJDk5e+dF6EN5mSPnKikdaL3MFen0b
wMC97fg9kXjE3CtZtRrVAHb//BcaNsQjj0ek6yrZDcDiDAgs/4pDmRBPju9u
gP1BT5rUGHHod+Ojs9fEG/F8EaR15sShkrrrXh8aG6Gxb+93A5U4tL1SiLlm
DYIWQ8nBM8dj0Y2I38YsUQT3X30LpO2PRVk2M93tigheNi58txSNRYrbamuf
mePzPxI85b7FoLNeNxO3lSLYv7PmUzMlBqmRzPISDjYDrx+36NadMciKkGdB
ZjbDMe6Z2bLXkah6SrOnX70FTqW8td4SEYpGLgYuRmq1QIyPGbv/Zij6Udwk
qnelBVzE8oZdj4Sio37HrTrtWoDu6/fIgvkUvdh68EdzXAsk3+jtHFd+imrP
ie0tn2uB6M0O1nFdwagh74t7QsIrcJ3WtbRjP0Ytd9J2XZ1vhWc9xmtsZnzQ
d1kNwaJ7HcAbFG+QKHQWcS9Ttuza1wUnNNZaaml5g9q/m9VGxT1grBgeKxUW
Cj1Bh/va5fthw2QPaeZEHEjEfF4uYA+Agkvme70ADD7/nGQOqwxCmJPCjsxd
6ZDzqb5LIGoIdhzXayJwMkFgdz6HxXoLj1cGL9pH5UCEQ5VthswIhL4n68e1
5MGn00Whm+RHgNq95tDT7jzQ2pFb6HVwBJKb20K93uYBd0cCW+/ECJDNt7qe
m80DHxkPr+XLI3DIPTqXxJsPtpOqIVf8RsDzSdX+E5fz4YxJae66wRGosF57
cMNIPvw4TWHZB4wCd87yUP8AGRpyPqfeDxqF+Mu5T+pHyfCYR9EoJGwUXith
lzKZZBAYoL7Mjh8FRzu3A9fnySBrWZzOzB+FVvLks6cbC8DUv8zceGAU9m4w
lWxWL4Cq2poekByDFbWIvSlZBeC7+9eTS7JjcMx0bKqFXACnA4+dtFAYg/C+
wuszxQXQc7G2wPfIGIyMMm9vry8A1mhdSJX2GLSPvos5OFQAIj8aTyu4jcH+
tpkVJe5C8FBtrRR9NQZVs212V64Xgu3hvRmxnWPQFxh5T8KqEMzVHjzb3DcG
15Z21bFsC+HkicPW3ONjsKhissfcrRC4z+YIstljIPJBdfh9aCFEGwbdaRMb
h4NNSDWgshAKXc7t9XAbh/+YuiPD6ylAcsvYxLk/DkthA7vJfBSI9Pjzw8F/
HHKbwMdNkAIu3pW9lqHjoOTQbc/ZQYGjj2T8dNPHYbXw2/ZwBQq0Rq8bkeoa
h1IHst7ZyxSYLG599kZyAmLNMP/GGAoMLKybV90/Aaw9cssBCRRoVjyvl6A4
AS8LUwdPYBTIKGzbbHZ0Avg+E7OS8XPTOq89kq43Afc+D7z5XUSB2bTO6A/3
J6DFlsfJ6DUFRug8Xy76T8CikpE2qYcCHbu0DQofT8BSyYYkRj8FyMmvt9yL
nIAPaefCtUcocCexK/Zr1gSkysgKdkxRYCGiJ/5v7wSUxiyevLZCAWb35iXC
0ATcCJMQUPhLgT4+fePmsQmY9hl2XfpHgeLQXpEn0xPwmhD/02U9FVyC+hJ5
lifgq+wuTaEtVFjyGyBulaHBQrbOsUVpKrDqtvzykKMBA/tqqSdLheFlA/MR
ZRpYFTw9n3GACtX33+xIPk6DydBDZqpKVPB2H0zec5kGwhePfvl3hAq/77xN
lfOlQfjMwG/NC1QwVrOIVQ6gAeFLy8bNF6lAXTMbciiIBlqFat96talAwH66
akTRYLXxtCfoU+Flm9hFwywaRF5dCRg3ooJYbLaGaT4NBLwn3ruYUMHthuKh
61QaZNfranCb4feMbxp7blfj3+v2mC18jQpP91oteXfRoJlBSJ23pMK7zx8/
+vfT4KlhsbyxFRWO1bhNPn5Lg1N9qf1V1lT4pB/UFcGkwdDzj/Z2t6mg75ef
kfGVBrPCUmeC7lBh68iCXqcYHfaXFzHz3angmOl1tleCDouv+CPxEwxaHf8d
HZShQ60JiqrxpILXWiFpujIdJA19SaX3qTCucniZc5YObir+JpZ+VFD908Be
0qJDEtNWWOMBFcI7zrOW9eig2ylybps/FdQJZv1rzehQHLkoWvWQCs+f+eZu
v0uHnQk+S+WBVPhlujZV3IUOkX+k3tg8poKBVESMpCcdJu2Szws9oQJ3bZqf
QgAdtgxMb7wWRIXrQbKuKkF0+BD9kvADd+XlEtsjYXRwqg2wjAymwu3ZZkOI
p0OvFseFEkKFpjJtrXMYHaSiR8NVn1JB1H9QXTuNDvUz/FaVuDu3svYb5dPh
8yUBE3IoFSQnHXebU+lwyunEA7EwKvgWfhe2KMPjkeTt9hS3wpmNq7b1+Hry
ByYNw6lQWkjZP9ZMh3yp99w1uA+LGBhqt9PhXvlVadFnVHjhv+Rb102HqCs1
F5xxq3/AchTe0IEuI+vegrvZQKOPNEIHE9pYsWAEFc7Xvf/JT6dD2XMeLjPc
XdIhkgHv8fVXlhwx3Jci5XW/zNKBp3769xDuwR99HlbzdMij763gjaSC2U33
9MFFOrCcV7HjuOmvt3dq/qQD76O3Fbdw3zzUsFj5hw6FK1x8obhZpJu7ZLkZ
IJP0ITMPt8OG9eeJGxlw/cViIMLNdi5w4uFnQIFFVOkgbrdxfcxHmAGi//47
/A73j7NfX37azgAFH9Otc7j9qEmfr+9mgNNXX+NPuLlET27rlWKA30vp1Vnc
QQGTp04dYMCq0YQoEzfPxyf2JUoMcBRRyu3HHXnlQNzeQwwINSgpqcct3NBT
H3uMAcMSy+pZuJP2uc5wn2KAvHa+0RPcYtHbBD00GRAgd32FgPv5r9pjMxcZ
kJVcd/QIbhlrgrXpJQZceussvAE3uZs7osOIAYQbcrFv8PgpHsmvOnaVAY+m
kuuIuEvTdScLCLgVvBPNcde6JqhGODBgetLRtwv/X6dox278dWIASX9dnB/u
lnOMYCcPBphd2uS1H3fXdtlxgwAGrFsb1+SM58OlwC7uliAGeGmWqGzGPfTJ
SfFQOAOKf3uFZ+P5RG+sCdiWyID+mzZbXuH5d3P/jYKQFAaMMU7r6OKeieEa
+vmcAQdPHXnah+cr+5a27EQhA8gnvu5rx/Obi4/Wk96Mxz9Q+oUvXg9B7gE/
BNsZsCZIqIeG1w8vQ3pvYDcDKhOdxY7hFi51dL81wgCxfoPHU3j9yZiu7jww
z4A074kz//D6JKMszeRFBjSS7s2fwK0kp3WP7ycDvhLO8brh9az2J7p5fg0T
RvtR1SBe/1pZknZl25lQgtTSCd54/mMCsu3iTOhNub4vBO8Xe6N+syYkmTBk
08Mq8KLCis+w9TpFJiTnO0nP4v2myDCMYHaaCcEX20DVFe9PaxZN/toz4WVJ
29JuB3x/Pxkiwk5MyPliVbzJngrz811Dsu5MyNhW8Pu7LRXax3IMDfyZYOb9
x67Zhgo+peb62bFMeHeQIat0kwqTls3ntOuY4E5NV71rSoUek6K1BMSEC6Ne
/TJ4/32hm9Li1sqEuEivazS8P8cd9ThN6mPCssYVQzDE61HwgDpnCh9v7iFM
61KB0hR9KHHTJDyWfjOUcZoK93dbSr2/MQnf9RpdtuPnibWBiindahJeiVhm
B+LnzaUna8JHbSfBM3Ah7KMMFWQ/Zi/2ukyCgU1ASLkkFd5WzjXXBU2ChbBL
u9wuKqjouVkmUCchViyYVMZPhTnfYJLWn0nQ1j2aprVIAcV5k02j+u9g7d99
SsEVFNgq+IWndeUd+Nrx5zTtocA6lFoiTXoPtdMX3MbCC+Hu4fpxXt0p6NBd
NlBmFQBF2zqj6ccUZFdvvXPyUAEcVpQ8BctT0OX0SeaBSgE0Cbyjod9TYH1l
i269UgEMDFlsf8k1DVnVk52HDxTAksXVqFd808C9nC0qsrsATrkZPOjcMw1h
v1/qPdqAz085ZT54YRokT1WOfsHvd98/i22ZTZqGni1BLoc9yJCQ9qGDlDwN
67+7nshzIcOhy5UBRqRp+Bc58UbkHhlcy/U5zZnTcPuMicHcbTIseD/qS6VO
g1CYKtPOjAwz62cjDFum4ZHc9+5Xx8l4XyjjbVyYBnv5ddqvfueDxxv/l+5f
pqHh2vGKlp/5sPWJjo/8t2ngh3rppm/5YDg7PUf8NQ3nL8+ukj/nQy9VtNNt
LQsKKLyL+rR8aDv+IOTAThaE1Wnc7q/NhyojrbUJ51iwL3xYLsQ9H0J1XwSL
a7Fg8cAO8YvO+XBDU44nV5sFalt2fFl/Nx+4D23ir77Egr6qBHlP63y4JNwv
OmbOgmR0wU7SMB/mBkzlxe+xoGV7/2+qUj6IXbI1zElkQdLMXifX6TwIuBj8
vHKWBRrLejKvT+fBIMH+hspHFvCl7lbyP5kHMp66O6mfWZCimKKjqJYHXZlC
8dlfWND460uNn0IeiPxOC4lbYcHmEf3Nk9vygFxUfc9FYAakKanHqj7mwoDw
3ElFtRmI9LuvHRWZC5IMnbHs4BnYdfTX+5C2HAhvOVliEjoDnZ0PXxOacuBr
vmLIxmcz0GpkRVCpyYEWN4HDd2NmoPRVWmQzOQdseAajVVNn4FvLj68Jz3KA
fOiq1svSGbDd9S+O3yAHlMPtqpm0Gfhq2ioOb7PhxNGghJ2qs0DgYfMzX2fB
jT39y2uGZqHmlcKScEoGfO+KnHIJ/ADOo8Z2TGYqYOsIHldk5qBgkyZgYUmw
lVmVxd06B5vRbZHC/2JhvX+g8XHXj8AKE632/hMCXAWEkinhT9Cu8jDrbrkP
uKWURAq3fIIhfVtxoowJNCqE8gg5fYbV9Kzll2wHJKTjpvhYYB7+KNx+ZX3v
AaIrDQz5NMyDaNCHvwPsYFSaDjIswgJ8Wcy2r+WORN98v220slqAKxqJlncl
IpGaWf5nxq0FwFJMVRTUI1G9oGDFqP0ChBGLO4Y9I1H7I+aZbrcFaNOpYb77
GIlo1v6W5SEL0DEQ4C01HIU27K9PeVSMv48TJpdgEYO01zo//Fu6AHxvb5MV
7sWgiEkpa9+KBdDdb1ox8CAGCWHhch4vFiA8dMn2HCkGifNee2HXsgAxhI7j
47QYpPr51/ClkQVw5F5U/2oRiyxK1IR2ry7AQC3fzjfOcaj62i+BAS426Khu
3if9JA4JbKjb/GQtG9R3+HVHJ8Wh5hsaPB952DBf+zy+rjEOSfGd+1e5lQ0P
6p/9teKPR7M2hgt6cmzo78ldvlYej5zEHF8/MGaDYeMu1lnRRNTeptRx0IwN
Lm/XKXcrJSIJV07r1FU2rAxnu/mfT0QDHW7NFy1xb/q019ozEal6+tSI3GHD
XLxFy8nRRPSzPySXGsCGJNft2mXZSehRcGYgvZANQv1NKh9vYYj//kYdqyI2
SF6MkBgOwFCK/T3h2RI2ZPVA+49UDFXoHs/mVLJh1eOTF+MthmaF3rRyIzaM
mZxRuaidjHTTuXjkhthgu45Wu1UjBY1F2w4UDbPB/LxFzvMbKcgmsAdTHWND
6LWtoXcepKCHNpicOoMNSw0JWaghBZXKq+he/sCG4tL4Hd6nU5FojWWU5282
NGlds6cYk1A2uc105S8bNvRnSrt4k5BKioJEABcHzD3zy/xJJKTt/7MkdD0H
DtDHujxnSOiBZvSbVEEOrD4/m/3ZNw1N9TeJtEhzIH10t9CDynRUNLc7VUCP
A4SIw+oGFRkoNC34JvMSB8Rh70f+3gxkc2VhX7EhBwxdHMPWf8hA4g0Npfpm
HJCU/O9yzq5MFB59vT3CmgPW2w2dKU8zkb1a8iKfDwf4VEpeHbubhc595qqZ
8MPHl1fr20KzkESG/YPChxyw/WhPj8vLQiO8xzbqBHFAQ2DdN/ZUFjrPGBEP
i+bAZLZNeg0hG0kFiVzcmMeBVM38k73WOWj12AP+UTIH3Cu7HQODctD4wvRg
HoUDQfJnT/vm5aAYswqLC2UcuMAiRp/4nIP+yV9xD27gwNEd2wgr93MR/U10
+tohDlx2u8yOSs9DL0J+3hoa5gDIjtiQWvNQwklLuewxDmRlTXVyPuUh3Vzl
yrNMDnRafRawP5aP6rx7Xwd+5MBUhKpZ6kg+SlI6Em04zwEp7JLk8Go+cp0i
GUtyOBDwz6HMaD8ZHdBznGxewuMRuCK+x4eM1q15mxPzkwNcQtE2Dllk9K7q
5J2bKxz4E7tJ51c3GTXcyT6o8pcDs7LKbl3fyYgosen7v38ciKDd952UKED/
A7Dj3Nw=
           "]]},
         Annotation[#, "Charting`Private`Tag$72561#1"]& ]}, {}},
      AspectRatio->NCache[GoldenRatio^(-1), 0.6180339887498948],
      Axes->{True, True},
      AxesLabel->{None, None},
      AxesOrigin->{0, 0},
      DisplayFunction->Identity,
      Frame->{{False, False}, {False, False}},
      FrameLabel->{{None, None}, {None, None}},
      FrameTicks->{{Automatic, Automatic}, {Automatic, Automatic}},
      GridLines->{None, None},
      GridLinesStyle->Directive[
        GrayLevel[0.5, 0.4]],
      ImagePadding->{{21.543604850769047`, 0.5}, {5.5859375, 5.5859375}},
      Method->{
       "DefaultBoundaryStyle" -> Automatic, 
        "DefaultGraphicsInteraction" -> {
         "Version" -> 1.2, "TrackMousePosition" -> {True, False}, 
          "Effects" -> {
           "Highlight" -> {"ratio" -> 2}, "HighlightPoint" -> {"ratio" -> 2}, 
            "Droplines" -> {
             "freeformCursorMode" -> True, 
              "placement" -> {"x" -> "All", "y" -> "None"}}}}, 
        "DefaultMeshStyle" -> AbsolutePointSize[6], "ScalingFunctions" -> 
        None, "CoordinatesToolOptions" -> {"DisplayFunction" -> ({
            (Identity[#]& )[
             Part[#, 1]], 
            (Identity[#]& )[
             Part[#, 2]]}& ), "CopiedValueFunction" -> ({
            (Identity[#]& )[
             Part[#, 1]], 
            (Identity[#]& )[
             Part[#, 2]]}& )}},
      PlotRange->{{0., 0.9999999795918367}, {-0.1, 0.1}},
      PlotRangeClipping->True,
      PlotRangePadding->{{
         Scaled[0.02], 
         Scaled[0.02]}, {0, 0}},
      Ticks->{Automatic, Automatic}], {540.45, -99.87295245017071}, 
     ImageScaled[{0.5, 0.5}], {360.00000000000006, 199.44590490034142},
     BaseStyle->{Graphics3DBoxOptions -> {SphericalRegion -> False}}]}, {}},
  ImageSize->{
    UpTo[600], 
    UpTo[223]},
  PlotRangePadding->{6, 5}]], "Print",
 CellChangeTimes->{
  3.8912230704056764`*^9, {3.891683186550827*^9, 3.891683219535431*^9}, 
   3.891683815662265*^9, 3.89168401881388*^9, 3.8916841173272247`*^9, 
   3.8917440125973787`*^9, 3.89174460989841*^9, 3.8917446576316004`*^9, 
   3.8917448287496037`*^9, 3.8917449046433973`*^9, 3.891746161566098*^9, 
   3.8917476459252577`*^9, 3.8919344251977167`*^9, 3.891934675109137*^9, 
   3.891934812222565*^9, 3.8921669421975803`*^9, 3.8921787633625207`*^9, 
   3.8921798835402927`*^9, 3.89217995377435*^9, 3.892180090132557*^9, 
   3.8921802444471445`*^9, 3.8922057080626497`*^9},
 CellLabel->
  "Durante la evaluaci\[OAcute]n de \
In[48]:=",ExpressionUUID->"43483ac3-0aa5-4ca6-bb88-29e1efa0fec2"],

Cell[BoxData[
 InterpretationBox[
  RowBox[{
  "latifolia", "\[InvisibleSpace]", "6", "\[InvisibleSpace]", "\<\":\"\>", 
   "\[InvisibleSpace]", "\<\"M\[AAcute]ximo valor de la curvatura (en valor \
absoluto)\"\>", "\[InvisibleSpace]", "0.04900968710160523`"}],
  SequenceForm[$CellContext`latifolia, 6, ":", 
   "M\[AAcute]ximo valor de la curvatura (en valor absoluto)", 
   0.04900968710160523],
  Editable->False]], "Print",
 CellChangeTimes->{
  3.8912230704056764`*^9, {3.891683186550827*^9, 3.891683219535431*^9}, 
   3.891683815662265*^9, 3.89168401881388*^9, 3.8916841173272247`*^9, 
   3.8917440125973787`*^9, 3.89174460989841*^9, 3.8917446576316004`*^9, 
   3.8917448287496037`*^9, 3.8917449046433973`*^9, 3.891746161566098*^9, 
   3.8917476459252577`*^9, 3.8919344251977167`*^9, 3.891934675109137*^9, 
   3.891934812222565*^9, 3.8921669421975803`*^9, 3.8921787633625207`*^9, 
   3.8921798835402927`*^9, 3.89217995377435*^9, 3.892180090132557*^9, 
   3.8921802444471445`*^9, 3.8922057086562614`*^9},
 CellLabel->
  "Durante la evaluaci\[OAcute]n de \
In[48]:=",ExpressionUUID->"32e60067-6b90-4c46-9e98-2f5eb39ecb55"],

Cell[BoxData[
 GraphicsBox[{{}, {InsetBox[
     GraphicsBox[{{{}, {}, 
        TagBox[
         {RGBColor[0.368417, 0.506779, 0.709798], AbsoluteThickness[1.6], 
          Opacity[1.], FaceForm[Opacity[0.3]], LineBox[CompressedData["
1:eJwV13k4VPsbAHDJtZcQlSVJtoRIhNKri4TK7oekbGPmSOZ8Z1QoFUqJkKJU
3CKFqFCWiKiUFgplvXKzlRQiKfze+Wuez/OcmTnn/b7bUfbZ7+jPz8fHJzmP
j4/3eW/Ng6lSWy70Z5rLva9lwvp8/RAaXdYdfVexjgmcS3EDWuigxQ4BfuhJ
o+0tV224YLsnSmMMvVEy8Fb0Ni7wbQcJiadMqDj8ZYn9Vi40xK/131HPhDgv
7819W7hwRUlL9b+XTDDxv2M+34QLcuGnDPxamZCsdpbfT40Lb+9/cogZZsKu
pGdt4dJcKH4ou3SKnwXewnUjLnxcUC9O2nBKjgUSMmJCHZ854O7IZ1O8ngWX
QXnlilYODLAfPwuwZ4HXqLBybxUHHmw07TwTzAK7+cf8N+ZwQMw3PkksngWW
O8Sr/RM5sJVvXsPgLXRiZtGjUA7cel4dpPmcBY9zczf/9OLA5t722to+Fhga
ic/0W3Bgz8qtRRV8FNiZbtEf0ODAkaxzX7QVKPAzf2Uiv5ADQWpFx2PWUVAw
WP8kewEHVq2cke9D2ywtslqLzhO2OW5hQAHjZfhqS3EOdHMdS/jXU/BfzkxY
sCgHkvd/uRNhSMGpE23WjwQ5IMf81hlgTMH5MHav+xwBtYXG/NKbKTg+8yCC
+52Av1P15cfbKGidkhThQ19JN3gvZUOB7gkq4fQ3Ao/dBt77oMMSbaMzRgg8
bTijxW+LDhBY/nyYQM6Bw0vN7ChI8b0gLT9EoEX+wEjuDgo2rdjvUf6RgKu1
7EM3JwqaQ1IVLdDxfqHRmeg22U0dr3oIDDxkSQyhI27pWX38l4BX1T9Bh5wp
cBST6xTqJpBvaGOe6kJBZcELKed2AvulB02fuVHQ3tcyf+gtgboouUc/PSkI
qlPTC0P/8OuwNthFQeJhMU8x9PxD3pdC0LuiyrO0mwgE/PBJGUQblrQsot8Q
UJHe0NviRQHLa4vLdAMByWBmc7Y3BbP9N9uEnxA4Ld2TJOdLQeNG8YKLdQQE
Wyq+7USPprsfXY1+d0ZKOgZtwde93K6WwJ78r7dG0HoVVRZnawj8NDgl+8iP
gj36ZJNMFYGF49JdzgEUnEmr1l3xgMDFpzL3nJgULM39ycq5T6DeIuxoDHpX
j0e2DnprcbXQA3RpVfeSTSUETKzzYRmLAp8RasK9iMDhAGmPdvSqBOWMc4V4
vfs6hZ1BFGTsT5cUuklAeGtbEP9+CnL9lHck5BBI++JnpIV+NZQRJ4MWjm0t
dULHFlaLrLqB8Ukw6LmOvv1MfbF5FoFopb2PIISC0EjL4PBMAlIKi4qD2BTs
M6y7MppGwDrup3I8oeCPsLniMbRR+FxaLtr1h1bGIjSjbMGbZ+ikm+G5uqkE
EmwUD87jUBCSvrNn33kCvjq6lWz0il79d5+TCIgnZYpbcSm4OrAqMgy9d0t0
iDfa2v9vHVG0euuv5IPo9T7rL2gmEnB5d1Q6F738tElCYAKBO9d38IuGUiCk
rK85cJpA4LeKpEq077rIBQfQAjmDHW/R8sIPJgTRM89tPg2gp4/IvlU7RWA5
J11X8gAF3XofKwJO4vfpwcI96KqhxurJEwTOTBl/IehkH9EXJ9CvzqV/OoH+
I3p66EYMgUnFI5L56FgT4d0DUQQe6u50Gkfb8SefOIA2YxYeEThIQad3XZEQ
OsScL1AGXWHkqKBxnADntT/HEP3jppc68yiBMe5/hMu7vvu07nAEgUudC8QG
0FG1lq4E/bSuT30CfXXCLWo6nMDanp+T/IfwftdUfRdGi9tU5ymiO0cM5NQO
YX1PZ+zfiRZ02s69fZDA5zuCyz3RsXkG7w3Q/DPnjwSgm4byCv8+QGBdu7pr
BDrqd1fxXi6BVvGx3VnoXSES1kMc7A+/uVdvo+8KnOwNQYsXLE28j/4wFaV9
lODzVT049Qx9UUS9Wwi9Tq4o6Q06Od32wlka88ugwfY9+lmcs2IGm4DmqH1r
H3pDrOuwGro2purGMHr3FpnaghACyZXWmuNoWlIgtmo/gYltxRZz6J47DqFW
6O6oC10CYRRIqqQGvQ4mcE0rVUMUHXLQgt29j8CJjslmabR/0/PIALRDuZvh
UvSFwWMXRoIIqBa3b1NAr6fDS0LRu+eOSqxA/6P0pHOWwv753fakCjo4Y5/4
SfThqY131Xi+EmUhgTa66RKviY55LBOTyiLwOj9Vfg26sVj/tRI6uklglw7a
a8mQ0k0mxnvu6o61aObprWFr0fdNA8f10Cp5u7pKA7E+8nxs1qErpI22maOt
ziY6GaA9PPsqnzMwfy1/LFyPFpMNNXVEs2wTI3jubP5Z0x6A/XgD4zLPsaqH
HHzRB+vCg3muThb+/MWfQFtN4xjv9yavF8dx0NHKTE2eqa44wxk/7FejW6V4
/y9ZfflzDHrKI+Q27/6in0/kLESfu9E3rYvW42QHp/pi/m3Im9ZGCxqVm61A
lyfW5Wuhr8dsWXrLh0D/9vWSvPisbrT7rYf+oTlPgxc/+6iBgfK9vHzSGl2J
DhRW7v4b3XC/LEgJveyJUPfLPRhPVsEleXSqfO6AC3qexcLwJejDLNnf3d4E
hk93LeCd74D7ic2juwnoSnbaiKCPFrlcikD/rLm+kJcf3lcaZoXQqzpKT85i
/qSbffy03Avr62bXxTGef6cH5O7Cfvx6Up+XfyLO68bWo3sh5BgvP0mFtvp2
TwIxwmlmvPyli/IaP3gQmL5if5uX38NLN0b7odXmDjfx8l+g9blIhDuBxEo7
kwfoZcMSiXluBG4NuCYko+M2psUZoYM/OdyKRYsOX0mqdSWwgv3t0BF0fapr
ZYcLgc5fqzcy0RXnvqeIOxOQP+RqaYo+Gvi+L82JAEwsWaiL/jsl21wVXfvX
nTMr0WkZa+TMHAn0lEXmCfPqzc/FPsSegPQV/5Am7B9KX/t//dlJ4JTZ9cHH
aIXK+oJT6JTUUdliNMfzrsn1HQR+2/57/jz6YOHxzlY7jMdYh6ILettd/l5f
tGF3+FYL9MtWk/HvtliPmUHq63j9TFXIWAwdHu4juojXz/gPOsE2rF/LJK+n
2B+VQpRLX1nj/QvfMilCq1YMaXiiSy65vc5A3x8R0Q3dSsDx45VlB9H1ncOv
8y0JrKxtBlV0G2N7oMIWAjemfNvZ2M/1z6UY3TPH+X+5p8oTbaW6RMoa3egw
z88SPTI0OUiAgNYGh+9L0G8WmSq9NCNg77FcqhznSU/OxftHTAns22R2fAzn
055qWzMZtAutzP2ABpW2pjwTgvussWYV2k//tkKbMYHYHq2WWLQZZ/sWgw04
Tyt1NsmjuxOmWoYNCGxoc3Y1wHn4fv6EUjT6qqbcXll0dWRgqDx68dsi7Sma
gpr/2q1t1uH80UsQr0DvfjYVfVMP8ztGuHcTOjrF34ehg/O7IH7CCOex8LfQ
8RF1ArRb/ILZYAoue4roRaJHzk4at6CthK8dkUDz1U0uz0dHzVtss1aNgHPE
tJQ7miNtcp1ehdenPssq3EfB2WXcwOkVeL9vOId5+wRnLfOMrBzGR4EO9cB9
pCj2YM/NZQTaZ/VbNNBCj75ZmqJ1vl4ZmQykoGMxWO5ZSqA6vNQhGf11KEE2
Txbr6+Ro+xMGBQmX+RZYSBPYlLBGZAXuQ6FNEYlR4gRys4nLPz44zyMkLJXQ
L4qCRSl084ZBkQoxnKez09EG6Ha9uLoxUQI7Ngs2PN1LgfarkFkfEew/Stcu
D+7B860kcVaC2L8Ke32VcZ/7qNRmJseH5+c/NM7AfVHKuke0dI4GqYd6YavR
1f3ygy7ojTHS9cMeGK9bdq1JszToJPWXh6BJrdtx0RkarOSvzXLdKfDskFOa
+0XD7PMtC0JxH/2ft86liXEatm/TfmSH++zHCfeIVHRYosg9EXR9U/t+Y3Sw
Qk3IU0es17Lx04fHaMi1F3DcjHY8uSpZcJSGy8z8bB0H7B/bI4fkR2hQ4Chm
zt+J52lT3Os0SEO4iqXbSdzH6b/Klk930nA6692pX4DPc9G1Pw0d+tLI8Dra
7877WiN0433LXDv0j8GL1dwOGjTESoeu4v4f++1ezVgbDZ8+MOrBDN83lj3s
/95Kw9u8mKVhphSIh/h1zzTSIG5WllmL7xcDs02hnk9osFU+u+mBJgVddf/8
+gutMaG71gNtdiwo8U4dDcLM7Mk/GhRkXfvz6y/0b8ptzhzN52JTefcxDdWO
H+a9UMP8+nFRcEE1DWpkR0eTCs6LxZH33pbTYD+v3btGkQLneLmGS3doGHs3
c1NFEuvZcFr9TDoNig0uHiXjLBj+uFLBMZaGeKldpvbNLND3JiNZB2gokVU0
lCphwXqr5vldATQ4D60tc05igfVXq2rX/2H8kxW+cvF9rlCnYoW0LQ37I4um
pWxZ8PBNbW3OJhoWFdfsi1dhQbZbW+OIHg0W+W0X3s0w4U19w9CkKg0fei7H
GzczYd9bzVIveRqs5e0Fv+QzQWSqm8WUpCHyuLuT8gkm/O9n2Z4ZQRqgpz7z
hycThG9n6h6fYcPmGwJ/XzNgwneut5z3OBskEv44a4ji792wqgkYQpd+/Set
JxC0nZXNBv9lg4CdGF9HWSCY5KWYqLawYU1Eh1H22UCwfLpG0/0FG+Zcwb+E
EQhpMkrrCqvYUHzsyafszYEQkmblb3OHDR9cpE7dkAqE5tf2EhmZbEj75Rtf
388Aohin7oSOSXi1mA9tOf1KUAitElZDG/UxIKeAuSw4gw0/runey/6PARdV
3p80vsqG+7PpZkd7GLDNZr79k3Q2ztnzcdrtDHg+I1RecIENVZlaosxXDDgh
0K3vie7b0uab/pIB1496sITQ2quzUl41MKCe1lvsfZ4N3svbwvVeMEBZrtxW
LIUNWWOffH4+ZYCKTY+4WxIbgs8X54RXM8CpxHXnXCIbPq85cDjvEQO+/Fxo
l4O27P9Xq6OKARNMdTJ5lg0pihrSJpUMSO1VDklKwHiFBUlMljFg34umCCO0
4qBewSq0j0qMeVc8G0Lja9ScShkwldU8qo5+IdCfXXifAQKP/u18eQaft7cx
v6uEARu1Xx5ho5fJ6CeIoeUVHN7LoF1CjWyMixnQfVG1vyyODRZCiz4GFDHg
/2BNrOA=
           "]]},
         Annotation[#, "Charting`Private`Tag$74256#1"]& ]}, {}},
      Axes->{True, True},
      AxesLabel->{None, None},
      AxesOrigin->{280.7328855007926, 189.60630849009078`},
      DisplayFunction->Identity,
      FrameLabel->{{None, None}, {None, None}},
      FrameTicks->{{Automatic, Automatic}, {Automatic, Automatic}},
      GridLinesStyle->Directive[
        GrayLevel[0.5, 0.4]],
      ImagePadding->{{1.7995464927273588`, 0.5}, {5.5859375, 5.5859375}},
      Method->{
       "DefaultGraphicsInteraction" -> {
         "Version" -> 1.2, "TrackMousePosition" -> {True, False}, 
          "Effects" -> {
           "Highlight" -> {"ratio" -> 2}, "HighlightPoint" -> {"ratio" -> 2}, 
            "Droplines" -> {
             "freeformCursorMode" -> True, 
              "placement" -> {"x" -> "All", "y" -> "None"}}}}, 
        "ScalingFunctions" -> None},
      PlotRange->{All, All},
      PlotRangeClipping->True,
      PlotRangePadding->{{
         Scaled[0.05], 
         Scaled[0.05]}, {
         Scaled[0.05], 
         Scaled[0.05]}},
      Ticks->{Automatic, Automatic}], {180.15, -101.09233373953111}, 
     ImageScaled[{0.5, 0.5}], {360.00000000000006, 201.88466747906222},
     BaseStyle->{Graphics3DBoxOptions -> {SphericalRegion -> False}}], 
    InsetBox[
     GraphicsBox[{{{}, {}, 
        TagBox[
         {RGBColor[1, 0, 0], AbsoluteThickness[1.6], Opacity[1.], 
          LineBox[CompressedData["
1:eJwVl3c81W8Ux60QZZdIyapIS0b7FJrGL6OMhChJJURRCYkyMrJHuMa9Xysj
e/RcWWVllnnv915Cxb0SSYXft7++r/fr+4zPc855zjmPnN1t46tcHBwclpwc
HP++Z69OdlG/nD9aQL32y9GBhHh0pF3oUuqwCubPRxmQ0L7U+OTXUrpQImN4
vF2dhPTaPxW/lDKFJ/XbtN24ScjsykLtC6krsPxd4UUkKQ2N7H6q81zKHWxr
MloO1aeitHX/BQZLPQGFM+GbJiaS0YP2uIYLVU9ghPSKd6U6GV0IwLkULgZA
jeKy4bmIZLRm3tWnOjkQVOvCU9MOJCPP3mjPKdkgMHY49JwrPAkZRQ06GW4N
gyN5fzvXnkhEfvyvtwVJRcOZwMcnb9LjkMqpyGfFLtHAyaqQ3FARh7oDbn8Z
ao6G90ET1DWRcUiRWzV3190YmL3DqdCpE4ealjJ39XbHgr1U6trqvFi05kes
hmxoAlB6qqPmQ2JQ6V6P2NOjCXD4e3Gq1PUYZO1isuB6MBE2y6rJ+p+MQQXT
wpUNk4nw5tfVQ0pcMch48tlhpxPJIGOtVJX8MBrFj9zXKV1Ogc+txnH8j6LQ
cRmLTNr5VHi09ckJS5so9NVSaxV/firol48GfjsWhTZPednn70yDQzZTIq08
Uej2dU0ljuE02B45I+MW/gKJXSnAsvanw7DZpNOfgkhkbkEqmPmeCWhVx+F8
6QjEHjIVSJfOguOtmmPJPBEo0Jr/qolOFig4RhXdGglHr+1vS5dFZ8GHZqpU
Z2A4EnI+EvBAiwwLc9GljiNhqPHxgCWvNwVa5R2NNRKeI7U8UV4Z/hzgEFML
[truncated: 221,330 more chars]
