# Supplementary material for: Curvature Analysis of Seed Silhouettes in Silene L
Source: Plants (Basel). 2023 Jun 25;12(13):2439. doi: 10.3390/plants12132439 (PMC10346673; doi:10.3390/plants12132439)
Supplement: Supplementary file 1 [file plants-12-02439-s001.zip › plants-2429281-supplementary/EFT for Silene seeds four types.nb]

(* Content-type: application/vnd.wolfram.mathematica *)

(*** Wolfram Notebook File ***)
(* http://www.wolfram.com/nb *)

(* CreatedBy='Mathematica 12.2' *)

(*CacheID: 234*)
(* Internal cache information:
NotebookFileLineBreakTest
NotebookFileLineBreakTest
NotebookDataPosition[       158,          7]
NotebookDataLength[   1064387,      19616]
NotebookOptionsPosition[   1055428,      19488]
NotebookOutlinePosition[   1055845,      19504]
CellTagsIndexPosition[   1055802,      19501]
WindowFrame->Normal*)

(* Beginning of Notebook Content *)
Notebook[{

Cell[CellGroupData[{
Cell[BoxData[{
 RowBox[{
  RowBox[{
   RowBox[{"ScolorataL", "=", 
    RowBox[{"{", 
     RowBox[{
      RowBox[{"{", 
       RowBox[{"52.73218673218673`", ",", "36.22604422604422`"}], "}"}], ",", 
      RowBox[{"{", 
       RowBox[{"56.080262080262074`", ",", "38.73710073710073`"}], "}"}], ",", 
      RowBox[{"{", 
       RowBox[{"57.75429975429975`", ",", "41.367731367731366`"}], "}"}], ",", 
      RowBox[{"{", 
       RowBox[{"57.99344799344799`", ",", "45.31367731367731`"}], "}"}], ",", 
      RowBox[{"{", 
       RowBox[{"57.156429156429155`", ",", "49.259623259623254`"}], "}"}], 
      ",", 
      RowBox[{"{", 
       RowBox[{"55.36281736281735`", ",", "52.846846846846844`"}], "}"}], ",", 
      RowBox[{"{", 
       RowBox[{"52.851760851760844`", ",", "55.597051597051596`"}], "}"}], 
      ",", 
      RowBox[{"{", 
       RowBox[{"48.30794430794431`", ",", "57.98853398853399`"}], "}"}], ",", 
      RowBox[{"{", 
       RowBox[{"43.28583128583128`", ",", "59.54299754299754`"}], "}"}], ",", 
      RowBox[{"{", 
       RowBox[{"37.78542178542179`", ",", "59.662571662571665`"}], "}"}], ",", 
      RowBox[{"{", 
       RowBox[{"32.4045864045864`", ",", "59.42342342342342`"}], "}"}], ",", 
      RowBox[{"{", 
       RowBox[{"27.621621621621617`", ",", "58.825552825552826`"}], "}"}], 
      ",", 
      RowBox[{"{", 
       RowBox[{"22.5995085995086`", ",", "56.55364455364455`"}], "}"}], ",", 
      RowBox[{"{", 
       RowBox[{"18.89271089271089`", ",", "54.64045864045864`"}], "}"}], ",", 
      RowBox[{"{", 
       RowBox[{"15.664209664209661`", ",", "51.89025389025389`"}], "}"}], ",", 
      RowBox[{"{", 
       RowBox[{"11.837837837837835`", ",", "46.98771498771498`"}], "}"}], ",", 
      RowBox[{"{", 
       RowBox[{"10.044226044226043`", ",", "43.63963963963964`"}], "}"}], ",", 
      RowBox[{"{", 
       RowBox[{"9.087633087633087`", ",", "39.69369369369369`"}], "}"}], ",", 
      RowBox[{"{", 
       RowBox[{"8.13104013104013`", ",", "35.86732186732186`"}], "}"}], ",", 
      RowBox[{"{", 
       RowBox[{"8.01146601146601`", ",", "31.92137592137592`"}], "}"}], ",", 
      RowBox[{"{", 
       RowBox[{"8.489762489762487`", ",", "27.975429975429968`"}], "}"}], ",", 
      RowBox[{"{", 
       RowBox[{"9.685503685503686`", ",", "24.507780507780502`"}], "}"}], ",", 
      RowBox[{"{", 
       RowBox[{"11.718263718263717`", ",", "21.518427518427515`"}], "}"}], 
      ",", 
      RowBox[{"{", 
       RowBox[{"14.348894348894348`", ",", "17.452907452907446`"}], "}"}], 
      ",", 
      RowBox[{"{", 
       RowBox[{"16.85995085995086`", ",", "14.224406224406216`"}], "}"}], ",", 
      RowBox[{"{", 
       RowBox[{"21.045045045045043`", ",", "10.158886158886148`"}], "}"}], 
      ",", 
      RowBox[{"{", 
       RowBox[{"24.512694512694512`", ",", "7.408681408681403`"}], "}"}], ",", 
      RowBox[{"{", 
       RowBox[{"28.099918099918096`", ",", "5.495495495495483`"}], "}"}], ",", 
      RowBox[{"{", 
       RowBox[{"33.36117936117935`", ",", "3.3431613431613343`"}], "}"}], ",", 
      RowBox[{"{", 
       RowBox[{"38.62244062244062`", ",", "2.6257166257166205`"}], "}"}], ",", 
      RowBox[{"{", 
       RowBox[{"44.003276003276`", ",", "3.9410319410319303`"}], "}"}], ",", 
      RowBox[{"{", 
       RowBox[{"47.829647829647826`", ",", "6.8108108108108`"}], "}"}], ",", 
      RowBox[{"{", 
       RowBox[{"51.53644553644553`", ",", "10.158886158886148`"}], "}"}], ",", 
      RowBox[{"{", 
       RowBox[{"53.569205569205565`", ",", "12.550368550368539`"}], "}"}], 
      ",", 
      RowBox[{"{", 
       RowBox[{"54.88452088452088`", ",", "15.30057330057329`"}], "}"}], ",", 
      RowBox[{"{", 
       RowBox[{"56.797706797706795`", ",", "17.931203931203925`"}], "}"}], 
      ",", 
      RowBox[{"{", 
       RowBox[{"58.11302211302211`", ",", "21.638001638001633`"}], "}"}], ",", 
      RowBox[{"{", 
       RowBox[{"57.873873873873876`", ",", "24.746928746928738`"}], "}"}], 
      ",", 
      RowBox[{"{", 
       RowBox[{"57.873873873873876`", ",", "27.975429975429968`"}], "}"}], 
      ",", 
      RowBox[{"{", 
       RowBox[{"56.91728091728092`", ",", "30.008190008190006`"}], "}"}], ",", 
      RowBox[{"{", 
       RowBox[{"53.68877968877969`", ",", "30.606060606060602`"}], "}"}], ",", 
      RowBox[{"{", 
       RowBox[{"51.29729729729729`", ",", "30.72563472563472`"}], "}"}], ",", 
      RowBox[{"{", 
       RowBox[{"50.46027846027846`", ",", "32.519246519246515`"}], "}"}]}], 
     "}"}]}], ";"}], "\[IndentingNewLine]", 
  RowBox[{"(*", 
   RowBox[{
   "Aqu\[IAcute]", " ", "terminan", " ", "los", " ", "datos", " ", "de", " ", 
    "entrada"}], "*)"}]}], "\[IndentingNewLine]", 
 RowBox[{
  RowBox[{"lista", "=", "%"}], ";"}], "\[IndentingNewLine]", 
 RowBox[{
  RowBox[{"x", "=", 
   RowBox[{
    RowBox[{"Transpose", "[", "lista", "]"}], "[", 
    RowBox[{"[", "1", "]"}], "]"}]}], ";"}], "\[IndentingNewLine]", 
 RowBox[{
  RowBox[{"y", "=", 
   RowBox[{
    RowBox[{"Transpose", "[", "lista", "]"}], "[", 
    RowBox[{"[", "2", "]"}], "]"}]}], ";"}], "\[IndentingNewLine]", 
 RowBox[{
  RowBox[{"M", "=", 
   RowBox[{"Length", "[", "x", "]"}]}], ";"}], "\[IndentingNewLine]", 
 RowBox[{
  RowBox[{"Z", "=", 
   RowBox[{"{", "}"}]}], ";"}], "\[IndentingNewLine]", 
 RowBox[{"Do", "[", 
  RowBox[{
   RowBox[{
    RowBox[{"a0", "=", 
     RowBox[{
      RowBox[{"Sum", "[", 
       RowBox[{
        RowBox[{"x", "[", 
         RowBox[{"[", "j", "]"}], "]"}], ",", 
        RowBox[{"{", 
         RowBox[{"j", ",", "1", ",", "M"}], "}"}]}], "]"}], "/", "M"}]}], ";",
     "\[IndentingNewLine]", 
    RowBox[{"Do", "[", 
     RowBox[{
      RowBox[{
       RowBox[{
        RowBox[{"a", "[", "k", "]"}], "=", 
        RowBox[{
         RowBox[{"Sum", "[", 
          RowBox[{
           RowBox[{
            RowBox[{"x", "[", 
             RowBox[{"[", "j", "]"}], "]"}], " ", 
            RowBox[{"Cos", "[", 
             RowBox[{"2", " ", "Pi", " ", "k", " ", 
              RowBox[{"j", "/", "M"}]}], "]"}]}], ",", 
           RowBox[{"{", 
            RowBox[{"j", ",", "1", ",", "M"}], "}"}]}], "]"}], "/", "M"}]}], 
       ";", "\[IndentingNewLine]", 
       RowBox[{
        RowBox[{"b", "[", "k", "]"}], "=", 
        RowBox[{
         RowBox[{"Sum", "[", 
          RowBox[{
           RowBox[{
            RowBox[{"x", "[", 
             RowBox[{"[", "j", "]"}], "]"}], " ", 
            RowBox[{"Sin", "[", 
             RowBox[{"2", " ", "Pi", " ", "k", " ", 
              RowBox[{"j", "/", "M"}]}], "]"}]}], ",", 
           RowBox[{"{", 
            RowBox[{"j", ",", "1", ",", "M"}], "}"}]}], "]"}], "/", "M"}]}]}],
       ",", "\[IndentingNewLine]", 
      RowBox[{"{", 
       RowBox[{"k", ",", "1", ",", "n"}], "}"}]}], "]"}], ";", 
    "\[IndentingNewLine]", 
    RowBox[{"X", "=", 
     RowBox[{"a0", "+", 
      RowBox[{"Sum", "[", 
       RowBox[{
        RowBox[{
         RowBox[{
          RowBox[{"a", "[", "k", "]"}], 
          RowBox[{"Cos", "[", 
           RowBox[{"k", "*", "t"}], "]"}]}], "+", 
         RowBox[{
          RowBox[{"b", "[", "k", "]"}], " ", 
          RowBox[{"Sin", "[", 
           RowBox[{"k", "*", "t"}], "]"}]}]}], ",", 
        RowBox[{"{", 
         RowBox[{"k", ",", "1", ",", "n"}], "}"}]}], "]"}]}]}], ";", 
    "\[IndentingNewLine]", 
    RowBox[{"aa0", "=", 
     RowBox[{
      RowBox[{"Sum", "[", 
       RowBox[{
        RowBox[{"y", "[", 
         RowBox[{"[", "j", "]"}], "]"}], ",", 
        RowBox[{"{", 
         RowBox[{"j", ",", "1", ",", "M"}], "}"}]}], "]"}], "/", "M"}]}], ";",
     "\[IndentingNewLine]", 
    RowBox[{"Do", "[", 
     RowBox[{
      RowBox[{
       RowBox[{
        RowBox[{"aa", "[", "k", "]"}], "=", 
        RowBox[{
         RowBox[{"Sum", "[", 
          RowBox[{
           RowBox[{
            RowBox[{"y", "[", 
             RowBox[{"[", "j", "]"}], "]"}], " ", 
            RowBox[{"Cos", "[", 
             RowBox[{"2", " ", "Pi", " ", "k", " ", 
              RowBox[{"j", "/", "M"}]}], "]"}]}], ",", 
           RowBox[{"{", 
            RowBox[{"j", ",", "1", ",", "M"}], "}"}]}], "]"}], "/", "M"}]}], 
       ";", "\[IndentingNewLine]", 
       RowBox[{
        RowBox[{"bb", "[", "k", "]"}], "=", 
        RowBox[{
         RowBox[{"Sum", "[", 
          RowBox[{
           RowBox[{
            RowBox[{"y", "[", 
             RowBox[{"[", "j", "]"}], "]"}], " ", 
            RowBox[{"Sin", "[", 
             RowBox[{"2", " ", "Pi", " ", "k", " ", 
              RowBox[{"j", "/", "M"}]}], "]"}]}], ",", 
           RowBox[{"{", 
            RowBox[{"j", ",", "1", ",", "M"}], "}"}]}], "]"}], "/", "M"}]}]}],
       ",", "\[IndentingNewLine]", 
      RowBox[{"{", 
       RowBox[{"k", ",", "1", ",", "n"}], "}"}]}], "]"}], ";", 
    "\[IndentingNewLine]", 
    RowBox[{"Y", "=", 
     RowBox[{"aa0", "+", 
      RowBox[{"Sum", "[", 
       RowBox[{
        RowBox[{
         RowBox[{
          RowBox[{"aa", "[", "k", "]"}], 
          RowBox[{"Cos", "[", 
           RowBox[{"k", "*", "t"}], "]"}]}], "+", 
         RowBox[{
          RowBox[{"bb", "[", "k", "]"}], " ", 
          RowBox[{"Sin", "[", 
           RowBox[{"k", "*", "t"}], "]"}]}]}], ",", 
        RowBox[{"{", 
         RowBox[{"k", ",", "1", ",", "n"}], "}"}]}], "]"}]}]}], ";", 
    "\[IndentingNewLine]", 
    RowBox[{"Z", "=", 
     RowBox[{"Append", "[", 
      RowBox[{"Z", ",", 
       RowBox[{"{", 
        RowBox[{"X", ",", "Y"}], "}"}]}], "]"}]}]}], ",", 
   "\[IndentingNewLine]", 
   RowBox[{"(*", " ", 
    RowBox[{
     RowBox[{"{", 
      RowBox[{"n", ",", "10", ",", "20", ",", "2"}], "}"}], " ", "n", " ", 
     "var\[IAcute]a", " ", "de", " ", "10", " ", "a", " ", "20", " ", 
     "aumentando", " ", "de", " ", "dos", " ", "en", " ", "dos"}], "*)"}], 
   "\[IndentingNewLine]", 
   RowBox[{"{", 
    RowBox[{"n", ",", 
     RowBox[{"IntegerPart", "[", 
      RowBox[{"M", "/", "2"}], "]"}], ",", 
     RowBox[{"IntegerPart", "[", 
      RowBox[{"M", "/", "2"}], "]"}], ",", "2"}], "}"}]}], 
  "]"}], "\[IndentingNewLine]", 
 RowBox[{
  RowBox[{
   RowBox[{"graficas", "=", 
    RowBox[{"ParametricPlot", "[", 
     RowBox[{
      RowBox[{"{", "Z", "}"}], ",", 
      RowBox[{"{", 
       RowBox[{"t", ",", "0", ",", 
        RowBox[{"2", "Pi"}]}], "}"}]}], "]"}]}], ";"}], 
  "\[IndentingNewLine]"}], "\[IndentingNewLine]", 
 RowBox[{
  RowBox[{"A", "=", 
   RowBox[{
    RowBox[{"lista", "[", 
     RowBox[{"[", 
      RowBox[{"All", ",", "1"}], "]"}], "]"}], "+", "150"}]}], 
  ";"}], "\[IndentingNewLine]", 
 RowBox[{
  RowBox[{"B", "=", 
   RowBox[{
    RowBox[{"lista", "[", 
     RowBox[{"[", 
      RowBox[{"All", ",", "2"}], "]"}], "]"}], "+", "200"}]}], 
  ";"}], "\[IndentingNewLine]", 
 RowBox[{
  RowBox[{"AB", "=", 
   RowBox[{"Table", "[", 
    RowBox[{
     RowBox[{"{", 
      RowBox[{
       RowBox[{"A", "[", 
        RowBox[{"[", "n", "]"}], "]"}], ",", 
       RowBox[{"B", "[", 
        RowBox[{"[", "n", "]"}], "]"}]}], "}"}], ",", 
     RowBox[{"{", 
      RowBox[{"n", ",", "1", ",", "M"}], "}"}]}], "]"}]}], 
  ";"}], "\[IndentingNewLine]", 
 RowBox[{
  RowBox[{"puntos", "=", 
   RowBox[{"ListPlot", "[", 
    RowBox[{"0.5", "*", "AB"}], "]"}]}], ";"}], "\[IndentingNewLine]", 
 RowBox[{"Show", "[", 
  RowBox[{"puntos", ",", "graficas", ",", "puntos", ",", 
   RowBox[{"AspectRatio", "\[Rule]", "1"}]}], 
  "]"}], "\[IndentingNewLine]"}], "Input",
 CellChangeTimes->{{3.862484089473437*^9, 3.86248416337422*^9}, {
   3.86248429274975*^9, 3.8624842938430457`*^9}, {3.862484372773569*^9, 
   3.8624844240468984`*^9}, {3.8624845504795923`*^9, 
   3.8624845690923233`*^9}, {3.8624846513190393`*^9, 
   3.8624846981179028`*^9}, {3.862484746761897*^9, 3.8624848769825015`*^9}, {
   3.8624849079196715`*^9, 3.8624849512555285`*^9}, {3.8624852425550976`*^9, 
   3.862485317848301*^9}, {3.862485404464951*^9, 3.8624854077610364`*^9}, {
   3.862485453146283*^9, 3.8624856165269995`*^9}, {3.862485651141556*^9, 
   3.8624856762051687`*^9}, {3.862485861445163*^9, 3.862485868968624*^9}, {
   3.8624859037455854`*^9, 3.8624859173614283`*^9}, {3.862486851028469*^9, 
   3.862486982156135*^9}, {3.8624870239598565`*^9, 3.8624871235360994`*^9}, {
   3.862487157042773*^9, 3.862487382922985*^9}, 3.8624877817674437`*^9, {
   3.8624878639070773`*^9, 3.862487892994075*^9}, {3.862487991779806*^9, 
   3.8624880099678717`*^9}, {3.8624881063057337`*^9, 3.862488126055032*^9}, 
   3.8890665338589673`*^9, {3.8890665844591417`*^9, 3.889066630413185*^9}, 
   3.890210596116091*^9, {3.891158370095091*^9, 3.891158374397938*^9}, {
   3.8922014755140686`*^9, 3.892201498758583*^9}},
 CellLabel->
  "In[252]:=",ExpressionUUID->"c57257a3-7810-42c2-8a26-d55fdab7f188"],

Cell[BoxData[
 GraphicsBox[{{{}, 
    {RGBColor[0.368417, 0.506779, 0.709798], PointSize[0.012833333333333334`],
      AbsoluteThickness[1.6], PointBox[CompressedData["
1:eJw9knss1XEYxt1DTcZi7kssdx2XkzR6DM1ymTk339+5hliukZgdc6uxleGw
Gbk1JlIuodEZpVLRiIZM5lJJTIfllibK+SN/vHv3bs+799nnfU6GJYRcUVJQ
ULA9KHkffzCrE88hWBo0eHE+j49O94FsyUuCom0/ZukkH5bKHudO7RCMvypO
7rcVgPJJYrz7S9Cdqliv0SSA+XxXquI3gkrbaxNBVkLopVo5Vz4kaN8rEBhU
CBF/6XeNF5egMGbjqNGGELnXVVs+DYbi/a6yxgczEVwNG/IsrUMhPU4zbXMT
Qew5a2eexsER0bOFcncRKOUzwvUhNmKf13He0EXwXFFjLDizsWL/OcXVXgSZ
pNHOsYQFmluEdFpdBA+zBD2JMQs9kaZ1GeNC/HK45+L1hIm5nadb6elCNBsF
SEbcmbBCCq9iToDa9p6AaEUm/FrzZanJAow2f/86/IWB8F2TXqdtPvYadcS0
fgYM5IDEfISr78j4fQy4unCXxXs8DN0OM380wkBw1o9ueiYPY6Ox9WtbDEwE
LfVc0OZBV0xT+UNnor8maKu0jQu2n9jC5g4Tvv6vz2Y4cLGf3NR1a5qJfWqb
5fCWgn50kFLiZRay1OLKTvhSKK4I2Y8aZaG2TH1FV0bQEJeY5+TNhhzvdCuB
vbrqQMEKGxY+mfa70QQdcmEJB7lZc7OqTIKxmYsfDRGK01Eqa8YZBCY/76bl
S0NRc+Om9foUwVD4eKENjRzeO6ZVvkpPIigozq6ulFBo2ezdD6wkiFFY9K9e
piB3k3uw1zLsGDvkwcXmQv58lTIFAa7mRHdy0Xfwpu1dAs0ik8lFfd7h/J+P
rDqHT80c5Mvmsb53Hw/3WzrEmikEJYH0qYgxHsrM5c4IHFaDI90meZDHQKpF
4MaZb6rS5uMfJpU53w==
      "]]}, {{}, {}}}, {{{}, {}, 
     TagBox[
      {RGBColor[0.368417, 0.506779, 0.709798], AbsoluteThickness[1.6], 
       Opacity[1.], FaceForm[Opacity[0.3]], LineBox[CompressedData["
1:eJwU23c81V0cB/CkrRAtlEIlabjGvbjX9bk7O4qMhISGvcoo2aOBMkPZWgiV
kVLSUgoNo8wWZVdK8znP88/zenfvPb9zz/me7/l+n6crt9vDzGn6NPLPzGnT
/v+33A7ezJYXPPzMeaxcuArQ0S0+ZfWSh/z4vj3HFYCTNjHnhojPzH63M2At
UPZyxEK1jQdGgHO18wbAa2GE6Hvic9dqK5w3A0K2GXa57cTq99NcVQG38bNv
GJ08yC15xY/VBFYe/D1f+jUPhXONss/RgW11N3qE3vAw29Nn5g0mcLhYc994
Fw+CIqroNB4g6eVZZdLPw9Ug73u1pkDot+eloW952BLfo/xtO+Dz7cLaW+94
yEqTbVKxBEqDbVwtPvKw7detF1d2AVueS4gJD/MgsWXieNMBwF9i2p3oER58
2r7ukvIArlzvil0yxsPcXfZpzt7ArdfMZWZfeHD9eXHnjABgNdNkkvmTB6kl
ZsKCKGLlBg2J3zwIzcz8kBoLLIhR6x/5w8OS9Dl+A8cBq34JmQYhPg7SJO9E
nybzvWUh8nouH9cD/4VVZwMTo4WVkyJ8OFrmKE7PBwLNhoakRfkIn1U7sKWI
zD9O0StYgnz+36V5zcWA5Sl9lWwZPpLta8Vv1wDZXjkBv1fwce1S4suvNwGJ
FXdp9qv4aN9b4rL2DrC0KThYZw0fC1Z/dgh5AOyWnzmuv5mPcQXe5IwXwLUr
s6xOcsnn+VPTeUNkPRzURuMEfDyZCtt7cBRgzB3ZckKfD//8mXPzJ4AAt8j9
uVv5+EE7e/HzD+D8Tc3tc2z5aGKb56jOZEHqMHc80Z+Pyg1KKSnLWTha3l3W
HMCHl4foG+eVLKyI2nBz4WE+bqZE9KvIszDk6t+RHs5HjO1B/XJFFp5vykdt
Ah+UWcZRB1RZyEyubpC5xMf2POrHu3wWKmONzJ1L+DgUsuajhh4LJqw3X0rL
+OhaeOxcrgGLrOuyLN0qPp6vbst03cqC2PGIRIN7fGjplVy6Z8VC0aPg0tFu
PpyOPdxVcICFd9fG5W3EBGDuFC/6fZyFsY0OL2ZLCBCgU7S8+yQLbsXLSksX
CXCY6exxK4EF/d8PEsakBNh7+5FMcBIL7Y/O/1BfLQBts2zKSAYLzY9Nuqpp
AuzqvvD4wUUWCuX+TV+oLYCF6bKuvMtkfhsvWexmCJBZ1XToaAkLCx4vsv0C
AbZKfqygl7PwZvxfe5OeAGUmTiO11SyUrgkYsbUWQPZb265/D1m4p5wntn2n
ADoli91GG4l/mkxwdgnwZETiSN8TFoxro76I7xbAzrjrz+NmMl5dT4PdPgFS
e8xu1raT1zt+NSkcEODcuTHluk4WsqkaSX2uAlzxvMFqeMPCM5c5dvqeAsz6
svDKq14WRE2itFr8BQhcpFwgO8jC+bNhPo6HBCiY5r1T8zMZj58bMRoggO0L
bWPzYbL/u+pZ34IFCBbLX5M+Tt5/mPuyMkwAlkG0l/5PFixNZ/lIRQjAnn7s
SchvFjxunVjhFynAqdb3/VV/WYj7pX5DOkYANXeZYKowG40aC1esOiFAha3y
R/v5bCRW5643OinA/o8fPlwQZWPmk8xG33gBLuyMejcpzkZxpeZQRaIAb1Wn
zcpazIa576yRiWQy3p/7M2VWspGz/m7DtxQBEj68k46UYyP6lHvsl1QB3jRE
Hv6iwIad8nXR3nQBrKWfG3StYyMoJN37SJYAJYIf7e9V2Vg8s2WV9VkBvqZs
UfLRYCNL5uUayjkBzsev+jNDk41t3oEHWrIFWHL+D4uqw4Ye9deDMzlkPfTl
brzUZaM1TKjCLleA/s8zHwawyeur+W5v8gQwUv9T9EzAxgj1j2VSvgDZL/kh
ofpszJm2Zv6WAgFWzamdoBmxsaJhyfS8QgHiY6eulJuxcX/hjZvrLpD4pP08
2mPLRs/NT363iSVrDqhdt2dDzqjJZftFAU5ebglIdGQjTLJPxeuSAL6/hK6a
72NDxXhc4SexZrTSOaYrGwfGDsSEXCbx4PB3/gYPNnKtxN+EFJP5ZKlaLfJj
49idxR9+EscIu6wXO8RGjQ811buEfL/NE46iQWwc3lQob1lK1tvUY1QqlA2a
hAjzzxWy/6kPHfecYCP1Z3ffrjIBjjUHHwxNIOtpMXnyJjGLFZ2Xe5oN3as7
Kd7lJB6ef1k4ns5GfP0GxkPi7okcLdks8n1ldYJkKgTgrmFxTbLZkJnXeLOa
WIU580FtIRtLQoxezLgqwKC3xqqpC2yoekrzjIhbgr1ktYrZ+Du7d8cr4t3j
SffvVpD4qJWZt/SaAL0WsUailWzMVVSgmRM/+3JebWcNGx9vzpBtJL484NIq
dIeNLZLr3WZeF+B6xdD83AY2Bg50vtMh/lth0M97SPYzlHbch/iK4LDm8GMy
H/Pn+wqJ/6mPfU19xoZFfEn4K+JdIfG/ec/J9xGj9QhXCmBw8KHa91ds7DWR
d7cgfijrfnt3N1nfvkMXgohtTgW+Wd5PPj+1m3qWWLTT7VrHezaizHcvvUWs
yMrbmD5InnfLwfg18RJlOUWbYTaYi669+Ub8MjY7fOU4G4pZUncXVAnw83DS
6g9f2YiJui6kQFwgq/q55Acb1IIVaRrEcD5UFfCbjVJ3w0ge8UaWpht/Ggdz
NxY/MCPOu7H806IZHNS7LbO1JU43qBB7P5sDvUuv2E7EUWq+t66LcGBIyfXb
Tyzyq/FVrBgHa+gXxl2JR6ZktXZJclBomFD+vxUmXt9TW8rB7gbfin3EZ68F
2s6T4UC1aHTEkVj9RWxvnywZL3+ZnQ0xxfj65hp5DqRNY/+YELcKXiifXsvB
ykz7uyxiWs3Ha67rOZDy519QIZaV3VjK38TBz1KPouXER+fLT61S5UBhQe61
mcRBLSf8fmlwwI/RfPyZrJfQSOysV1octDxS7HlKPCci7uQVHQ58n04fKCFe
fdF5LI7FAav23+tjxKxcezEnHgdd735fcSJWGdv4jKnHgfCXyJ0MYjHDf5LL
jDi4zOp4Lvb/591i6se2cjCe6T91mcTDOSejiXOWHCyZPpzgT9y2/a6u/04O
bomcus8gTgjxiTew58B/ftibWyQeU79/fTHhwsG5RP/8QOJVyzUzGw5wkOk7
1aFK/P1EwZxkDw7oK1ps0ki8C8f9CKIc5MBSakk8jzhtj5H1n0AOeqTb/oyQ
89Opf+34gyNkfjq5NlRi28m0AosoDqaOXKe8IOev76v8fpk4st+xexe6EzO/
vWV2n+Bgg2FbbTI5v/T5rd22yRy49MR7KhAPKq+Ol07n4J7L5z+Xyfl3nvVb
6mUmBynuDw9WkPxweF7uaU4+B8fPKlQeJ/lEOaZWamYFB5KpRxZPJxZhy8/3
us5Bd7/mSR+Sj9wF1oOd1Rw8T9herk/y1VD4FcvztzmI8D208NF5AazeFfUq
PeWgeeL3cVnik0stfka0cFC+NfCLR5EA/qauU10vOHhSvNNrFsmfh2amlcW+
5sB6nWGnEMm/eV1eng8HOMiKVdpOJfn58ZJtSyWHyHqVqRQ4k/x9JjD6vs0o
B5tTdZ/UkHwfk1hv9fEbBw9mR2yhZAqw/EmFysB0LqR9sxOtkgQw9p9oT1vO
ReuY6nHD0wKoHuaufriSiw0VhWfop0g+XXxWclKei2lbnBeLJgiwvkNB1FiJ
i/Vz+05GHiP5yudyw6gGF3Oa0pMehpL8OpRYO8OEi6f+mUUzyH3tS9c4VXeU
i8fm5yV89wtQ9d1cSCaCjC/5YH7fXgE+qfdp+kdz0S5mLHLVSYDYEPsFG05y
4SLfWwk7AYolRL2SM8jzhJ8azTEj99mL53a217kQfbvx3gsqme/SOrHIz1yI
Jx9pXq4hgMSwYffTES6OvW0M2aMmwNWPn9SWTnBRfrG5bWIzqTektJbn/eAi
NvflCRElAcIuMh0LZvKQ02m5db0MWe88E3HdlTzcOLBy4NFfUn/G5T6X38qD
LKPmzb/ffASeGNglvI2Htz/ONqr94qNoudnbHnMerDf1yiR/56NPLT7/uA0P
+2xrVLTH+Cj4HfyywpmHwI4riTtH+ID3jzHvfTz4n9IcCRriY3WiT+VGV/I8
3VzxsgE+kj4PqaR48XBld7nCeC8fd6oOhqoGk/GP5Jz4TurBDhfb9KdHeNDo
Otc29YZY9LexcygPlPiWgPF2PuR1XXNiokifMcX8fr6Zj0iDH2HpCeR59CNU
qTo+zhv1NXzN46GkUbb0SS0fe55OZRgX8nBvnmVzQA0f/959asg/z0OwMOf4
7Wt8WOyYt5NfzENKi+vJ36S+bR0o/GV/nYdpU7/il6SSeltAw9yHpO9wG1La
kUTmU3NoiVojD3ej057EJ/JRFZzYZP2Eh4SSzQMDx/iYiDpvlt/Mw7vS+D7N
o3yc+8gZk+/g4dK50T0CFz5e6h9hDAzywDtcW0Lfw4e7y/JpnZ958NzikL3O
gQ9N5qegx6Qven+xPGbImo+NBx+OF4/zcNHx2qwVxnxcVNZb5DPFQ3bDo3fr
1PiIE5nJEyV9zH7VdxN2P3hY3eNA719Hnvv1oVPYVx6udZZxBtbzcelGdPU5
0k8lq/ItRjeQ7/kqKvjxAA9cKEVPo/BxRuvVq0+kP9zudNBqkxYfdjZzpZyq
eNCVVI8t0eNjbeUjwWY/Hr5YXol4sJ+PdaGvtBM8ybo/m/HtnyvZ12Tj7tED
PNiUWHykevBRL3234dJusu/7j94458PHokLZBikSZ3tlpo9aBvMh7CwiMrie
hw3I1hKc4ENS8OMuZy0PTuc6c8zj+ZivcubbWTnSjwr3rLAn6+xtObhgxzIe
Evv+Vu9N5mOsdFXHMxLX2723B3GzSJ+SLd4z3MtF7l2H+XMuk7gtHzKweMPF
zhcf6A+K+cjKH31U18ZF5Mdyz6OlfDQkbP+S/JSL5mLLqN5y0nfNkz1pXMtF
zWLZge3VfDjfDFxZV8lFxp3Tt/tI3My4aZeqUsHFKY/4by4krn7+2yG+5CIX
vRoOmvYk7sw+Lbs/mMoFXWlO/d8G0iepB6jan+ZixQPeEvP7fKgxI5a2kXPP
c5rrmf+Aj+If0jPuR3Lxr3OR/KZGsu+pqfqFPlyY7L1jOPyUj/TzgU6yHlyM
6m1MECFx3jicYpmynws15+g2+RY+EmYUuEY6cHFSsyeW8ZyPTx9lbtiSvLTd
7N7eFW186Mo0Oq404CIt1i3yG/GaqVheL5/Mt6Hg2QNyjsJDmxztmFx4eY2s
sOnkw8Rz+qEV2lxkikQzlr8m+2lQ69tJ8t7lyoqbbcQGmr5tWzeSaJn/eTWz
i8T5rLjF80ieDHLUVh4kHj67Z+jOai4q9dNfnCTn+LPe9iUbSd7ljHzd0djD
x4sgYf7oPC6K6kXUZ/TzIfZPSj1jFhdn+ByHKOLHsyfW8Eje7sl71ST8lo9m
1xUtp6Y4UJc4dGOMuD+uZB+V5Pl/ZTF77d+R9Vgb19A2xsFWkU+XHxMfNVKK
lCT3hiE33CL5PR8ZCtufFr/l4K34pcEvxAY/87J5PRx48L94GH8g52VEqsTt
FQcffutWfCe+YxPf8ofcUxeKVp7jf+TD93Sr8bEmDlY43n+d+L/DejadbSB1
wJRuwQqSx46Oh4UokHtP/k+3/S5i69bSmYU3OHA+87Qxg/iKmkrNmkoOFFPU
f74kpkacTskt54ChKj5rwSAfnHuU5OUlpG7arjaTRSwTsKns9AUOZnTQRb2J
JXw7KQHZHOjm66U+Jqa39iZ8zOCgVs6I85W46M53oW2pHCwLWWsq/YmPDUW7
Im6c4mA5X+KVDrEwdcMyuZMcLNb49mEXca6rya3wWA6+SOxIO0x8WS/h0NsI
DpTqbf+mE1trJujhKAedpx9uuEr8T71R/UwQB01vPlOfEAdfOMUc9+cgtuny
5n7iHqGlrjxvDv6cPKw0SXxzaufdFDcOduRbUed85iMvl2Xwfi8HDqfrXZYR
dykcEqHsIXXni9qna4kr1GPmB9pxYDWnKUiNmGX6ZMdta1InBn07wiSmXfL4
LmzBQfVgxUcBcfurA5NcUw6Yyf8aTIhLNaLsww3JemYJ1lgQ+680YtcJSF2S
57XEhvht46ILP9gc7K9pL9hFPDn5JXczkwNBqmGvPbGlxW3mHlJXbpRc2OpA
rHJr3vEUdVIXjXRF/e9LUjIZ9zdzMNnVPff/9zeXWD6ar8zBVelHfrbEzMbi
sa2kzv29L+aZFbHQHCv503IczO9Yscqc+IIJxfP5chKv1SKe/8+3Wz1naOEy
Do51WzzYQtyvnHvRmNTdT0ViNrKIi09X3owVJXVsQfEFzf/XI3VQ6+5cUled
sGVvJs7+WKf2i9T5PvTKP6uJq7cyblNIH1Am5NwnRXyyyOPjmUk2Kty0qULE
jjOtS5pIn+GnGHvlC9kf20ye/b8hNsa+Rji9J54jVNZn95YN7RHbE/eJ81ca
9p4kfU7gE/VZ14k3RUmsu9nBRq1yxb184ppLHl+XNrMhurNq1VFi2Vpc5JK+
iloUUOdK/Cs+X8TrPulTrO0uWRIrZSZqPKplI0KzzW3T//EpnKvyjfR14Z6O
vGXEQuJ8hhzp+1ZXi7sKEZ/yXPc5gPSJ0lP8whYS3wamZZ4qKaSvNNl6ex+x
74hCtV0im/RrFTOMiY89pHfFHyd9cffPUxTi6+aiy7+EsXGXuj9mkpw3ibfV
8g9J32wser38IHHt1qrv0w6wYfD4sbwF8fzp1/fRnUkf+vlwqxrx6TVlIdd2
sqEp/ebzEDnvcqtPdN7WY5O4LRgwJz5298a0uTw2fsuH0jYR3zX9674NbBRt
P35rJnETRdtzlMqGp0K1TznJJzfbKv7wVrOxufPnoenESu6pM4P+sXDbKefg
YZKvjETHco//ZGGfxFNhHnG/YuWM3G8slDhKXRf53wMKrPbPLAQoKp1JIfkv
Q39+kk87CzN+bHyUS/KlxMKizn3lLBwp1itNI3XU19CQizXFLLT+vntqO/HR
YLq32AUWWLpd78WIozq1WxrOsTChqTUWQfLxl/LLn21PsNB4b9vafSRf75UV
tdbdx8KAxSJRWVJ3HZOReNa4h4X7fdoyz0n+L81c7WZlz8Imyy+vookXqa59
HrKDhY8MW9sxcn8ohO78OMJjIevuoqybHXwMStfpsxRYiMgP9eOT+yeryT/6
qywLJ6aPBn17RfL/igTnC9Lk+xW1jOYR1/UcylwqwcLrT4lf/r7kY9aocOt0
IRb0ejHt8gtyP4+VJPzqBh6OjlU+J/efb7V89IzXgPuxlX8OEQ9u99yzoA1I
qmh/tJw4jVoaLPsMeGe1tMCO3J8eFIvn9Dpg4Tq5oWfkfm0zvljCukHGuz72
y5k4WVjmMb8SCMLMjl9NfMS89QsyLgXyqYWnZIntJX1vm54D5vgkL+A95kP5
jeC8SQZwzNc5+QG5vyekXvMMU4EBl6oFAuIP4RHOrHhgakLRmvGIxPvoaK1U
CHD1MXX5H1IPRC//1iQSBLCQ/M6R+Oa2ZRt/+wO+Z/Mv37/HR9Ax5ZI2d+C+
lN+dEFJPPDp0sunQLqDm4YfztXf4uK/7budOa0DKV096GvHqGcl/dCyA41nZ
6czb5P3c4N2/jIAbH+8bXb7FR2jNe89dOgCvecRXcIOPedJ7GKpaZDyMM+xJ
fWO9fEhkhgbgqRFD9SH1z+plInU5GwBp6Qqb6Eo+2Cd92+/JABKUxR+dKsh6
L62Ti1tKyn2q5hUjUj8l1M45bSgJhNbb/NpURurLXStFn8wDouWkWrtKyH79
a/ro+kUXP/bP7vx0gdyHC/amRJfoYkRut2r1WT6ktKsurCnQxe0te70kSD2X
LtpifydDF+9by/0cM0j9VKx3ZCJGF5i38v0QqctZlWHrWY66WN2hGnQ2gdQr
/RVp9Ut1ofbl+vXjpO72Eep6v11UFyGNpUn7jvBRbns3emCGLoYr5qTokvpz
eI7zm0UTTHy7U1HUdpAPwZwcr9gnTBySevm71p2PzWFvlsuFMeGgtMkzzoaP
44rPfgweYkJi3aN+cSs+lsaHFVR5MHH1l+2H0xZ8nFhjdGqvLRPvFIzKE0xJ
/bhMMk5aiwmd5sWL3AR8LH6/xU54QgcaOUnLx1XJ/v3afi/pgA7mHE19pCxC
7oegL+LVjjo4ky5k8HrO///dv65x0EYH3Xn9A/Gz+HByUZ30NNTB4seGmDud
9C37Fl9dtkkHWg3mpizSD0yf2fGq8wsDHkmGNz+Qut44kfFwWSwDh9Ybefk0
8RATVXzwZRgDv62/ik4+5uF3BPdSVjADeWdrO46QfmbPjYwPJp4MyM2+YJT7
gPRDT/dvoFoyMBmxZ59yPQ+OWXFGbUoMSKXUi0uSvuDzs3E31dUMVN7RbOkm
/VKDf6tBsiwDs68Uvb58jQevkyMLvSQZOJaTHWZcwYPLbCntQ3/osB51yTtb
QvqK1uHe4FY6lkTGd8sV8LBt31B4bBMd91WSjv4h/ZvQ+jT7tId0xNtMLH+V
y8NN71sFN27RYSu/a8bhbNL/yRZ5il+iQ+GTaUtaBg9Ri32+ri2kI/R9edy2
Mzw0XvV118mh47iRxt056aT/O1m2Zl8qHWlVNcEOKaSPWGDQWRFOh88M36d3
Sf8ofrJAUH+EjoHqE1r68TxEpwofehpAx/UYj9aHJ0hfQ22S7PGg44X1hqDi
OB567abP6rSh43DL+sMLIsh6Vr6+MU2NDrEr5yu++pL5dAw1Nm2kw0/8sU2f
Nw+Xw/71J62jI9LCu7qe9E1V5dKe4rJ0fHrxZLoj6Y8NLWdurJpDB01pxGqJ
Iw+1B+a2XnijDVf9ImUNY9Jfc8Z/zWjTxqI1OOBgwIPd/jYJyxZt2A5r64du
4eHwp9mN7++R91+7KpTJJvNdcWrz2RJtjImfrGBSeRg0560IPaINpbmRi4xk
eOhYUjbVelAbi2f5HXFfSvpVGuWQjJc23P2+m4VL8tDMbm9OcNTGFZt3tBgR
HuqdFHrEt2jDYpYgYtYvLuTn090SxLRRr9D4XrqdC23rVUUHz2ghoOTTV50T
XHhfH3fvuKaJL99eK94jdfzjT88eV5USPwoUbSd1vE/wS5n8C5q4N+N68sQ4
B6suRdWfy9LE5kX+b5mfSF0rul1ILUoT/vpJAdTXHNz/m+UiZK0J23dLRC7c
4kAnfkyjbrsmzknuyKSTuvvBCvfbx000ERpXI/OK1N35f+Mu7eBpYrTeKFe+
jIP+3i3XrlA08Tx8c8jSfA6oO70rIxdowtugetOOYxyEHZtxz3CuJsR2D/vt
jOHAPqynd/VMTdgc0bvmEsnBV/+zmnP+0LD7OcUxPoQDIfXlEWeGaWiodF0j
68sBHm9UGxykYeXYsz4jL/K8wYykLR9oyM3pmxnmzsHF/ZqiWj00/NIevjhJ
6uKGvtZLXS00fJXdYSKyi4O2uaXPSp7SEHGgQ8PShgPvVFZ+/GMadKs064ss
OXA11y4LuUfDWd6L90bbSJ+h1CK9qIaGpbMK5l3ZwoFNETvZtpIG186Lz0X4
ZPybCzdcu0rD4u7vB/dyyHwC7tw6UUrD/GERHwVSB1cYdkd1FdDwbn+H1hk1
Uqc+u29rn0fDfRcDl1sqHFh4lluOZ9Nw9WNjet9G0qcMK+kxMmmQ9qmTWL2O
g3iFnJwDp2lYUnzkySlS527Oo6iZJ9LwuUw58bwUB7eFZvTqxdMgUt518sYS
0meZYNzsGA2Gtm1e7eIc7CmXSGkPp2FU8fD4AKlrh14+vCwWRsPaOZuOvxXi
YN+CT5nGR2nQPP5DrPMvG+5Rd/b0B9OgYyxhXvODDQ33KHkLfxqUFrp+5JK6
drjx4p9F+2mIS6Uf9G5lkzxaejx9Lw3uJea35Z6xERNOvb7ShYbNhyrnPSF1
q8izjf6b99BgtU+heuE9Nu4f0dyzbRcNiccfxO4mdarP/n2/9pnR8Gj93Uvr
Mth4bPjSAJrk/S2KIvPt2ZDwS2SGUmlI5RzJ3kHqRjHx4Myb6jTUB818lmPJ
xrh4/rF1FBq8L29OUDUldWeZu9MDJRp25tvV67HZ+LA4OltVmobecd1Ad1In
rr8suvjIDyr8Hq0PdRpkQZdrLGM6ScWBz6vH69+TOqzir6rCVyq0Xan28v0s
ZAj03O6NUuEINduPnSzEuVrPnfORCqMsBd+4J6ROaynLuf6SCoPBrK8aV1j4
pDMrT/0aFbnbOCtGDrFg8+1ljHcFFRIOKm/r/Fiw9Xiw4VoZFX0z8w6f8iZV
yZrQtXolVHRZXh3WcmXh1LvUjyVFVCQWivbH27Ewe6n4k8WFVKz3tvdz3slC
+B09hOVT4ZPQZ65jxcLbo+nrXXOoCGIV1nw2I3WfxuUZURlUjLeO6erxWRAr
SHeTOUPF1DzVfas4LJgGXfl8PY0KszTLnd91WVjw55rZtBQqXIytHPO1WGiK
d6jsSqDC32Wn7dQGFsqU4m/mx1Mx8maK0aTEglyhirj3SSoujJ30z17LQkqj
SPbK41SwwuQfclex4FqLrfejqVA2/3wtXJKFA6p7z9dFUSF/4p2qqTgLX9kL
6XWRVFJQjVetWEDWN9LoS3M4Fd3ad+srZrGw3N2oQucoFXGKcnLPp4BwpaBP
LiFUiDB2UNMmAeua2yJpR6hIZ5cp7fwC0B/+eTH3MBVjqho5vUPA2JsTbZRA
KjojO8pf95C6K0i7JjaAiqeTy5JS3wDDYp6zPx6iYsnSdVvNOgCDKydTyw5S
oTeTtbuhFUiPDL8qSzyX630riNS1soINYwn+VOyfd0NI9QmpyzSkfSP8qNiu
WGSScQ8QdpuWNJOYvjt+j3E9oCo9FnrMl4qEUTG/aaQOFrnB9ivwoWL41b5c
hyogMFbCVIvYfNmSJvFrwM7j7UUt3lTs6v0mWlcGrF7a6S1GrLN22Y9ll8gy
TQ3pF3tRoV64oD+4CDixKVp4K/HdzSH9PXnk9UtLS/I8qfhanW2el0nq8ulZ
rtuJdaXDeoXTgZJ5fflziU9v2VzumAysYtxbGepBhQx1hq3cSVK3ysuocoil
chS2hsQBlLoy27nEn8o+3XwTBfDLbxx77k7FGf/kCq3w//9+xJzCHOK5SnuZ
KaTONpeZn+pDnBBVcGCC1Nm/vw/p6RFbMiK3GB8CLBxiLsoTl7qv77/gS/qA
rYcL/rlR4eVwhjfTC3gvpL6ul3iboCLE3o2MH/p+VQPxiI5C1o19gGFt7pFL
xFuC7S4ucQbOidtQUoiDqzMqvHaTvmFHv1IE8bPmOw1PSN1+wW3Syo/4+Pl9
g4o2gKMq9+o+4j/2LRvCdwB3hFw3OBAvaH6Z3r0NaM6bWWlDnGn8WVt7K9nv
ijw9K2KtN0ukUwxB+oFXnf9bNOsjJraQ8ZibdtsSf7zuWUXKBSxdrNPuSJyb
wIm9xAISJdKobv/P/+D+G3OYJD5ntB8MIG6+4mjhrA3YpqenxhAbTCx3aCDH
YGDG4VNniAPNRvvk1YCMZWucS4nvFWR0h24GIjo1Fj74//uaCXb2KZP5pJid
7iOezAiwY60Dcjxkhv8SWztLDeWsBna7rV+1kqz3iO+BmcJyZH3cTVbsJWbl
zB64LwVUP7QaTfj/9cyiq0pLgF23Yy/WEsuFFCw6IUHWp0FtcjnZ/2P3bE6a
iwCjnNvJpsRem7cW1swGes7FMWKJ+21ljVfNAA5Kv7svROKrctr3yM4pXSyZ
3VnHJh4zeS5xYUIX2i2PP0UR22uN5h/6rIvKxrlzpUj8hmeIlkt36SJizbKl
LsS3rectHX6pC5mrSceriBdmGprffqqLTEXvQSdyHr7SFinuu62LsW0to3eI
V+9TyWJW6+JVcHSGHDlPId5dZYvKdeFQa7tmiNhw13ef+jxdLCqbfFtKzmcI
gpzlo3VxcG/ieXlyntNq1tv7HtXF1EcZyXRi8Q/mTvcDdFGvWL8okZz/L9rN
pvtddfEyxGdPKckfI+vUxktNSV+TTJ0AyS+ciqbIaQa6eLRmxplXxJs4fwq3
cnVxy9rUQzSY7N/Qi22jVF3cjF94vozkq6zGda2rl+tihnj5ESeSzwI2KHE9
F+uiOPVA2wqS74YXtXTUkD7KPuU+IzOUCklDty1GQrpwf2v9tzmCiqZSExPn
D0zcSlX4K0fy7ZW8NAunK0y4BFZvlz9BRZ2lu0/2BSay51RcVCT5WeHlosTO
XCZ+MnztWSSf735TOWGQTDyPIV+WRO4D9/OZqwOZSHuq4Rt6loppP+721XKY
6BJt6mg5R/KRu6j5KIOJ78qjaxXJ/XJ6zoOZ8lQmFkrftO3NI4FbaJAbs46J
yKWSB45foCJsz3jhrgVMmJ+zmH6X3H8OLz6+3dqmAzlJxgPzSioeB0x01jTr
4GRLT+lQFYlftZ/Rio062F134NbaWpLvPZRuzb2pg1fGNjGN9SSe2288nszV
gfzkP+/7zVSoSlGuZ3noYM36gG/JrVSk+jj66e3TgfLi1f17X5DzvzVl4Odu
HXynrGte1k7Ftd1juR4WOsj37Pl0rod8/qI4r0BHB7MD9tVxyH2e4Kfct2eB
Dt5zo27xxqn4/SYnKGS2DqSWhZbof6GC93OjSq6QDmLUarbbfqdi5e8txtMm
GRgqCowu+EfFLGvDerkeBj5PRaypFyf1mvyChpkVDJjNylz5RYKGyyKCxgvF
DPjk+isqLqaBdyU03uI8Awsz/I+mSdGgXvl4Y2MWAw8m3exy5Gm4In5w3v99
5JeD7cYWGjQIdUbu0HRgICV7Q+k4jQa5hGdLvtkwUGT5KSNRm4akjKe/qy0Y
MLU+ebBHlwbTpjqajSEDxRNO76/p09CT4nPqC42BmyoypXscaNh3+EqomjgD
1/vcJ46TelJhm4gPtZ6O6nu7VYdTSD23uYard5OO6cr3OeZnSD149G77jio6
frp5K+nk0NDhERTtXEJHRILMJzdS3+7ypf/ROUMn9cZI0K4mUp9G5d8I9KQj
wfR5T5SYJlotvhf2LqJjj099/GYVLQwYfFndsVsL0j1xf3+ra8Fc8a+fmo0W
fnAPBtzT0gLr/aeUpG1a2F5QIyfgkD9fvvCdK1cLbyu8K+ZZaGFO26mNR9dq
wTataDQ6UAvNDeebDg1pwkmTZZhfp4WhXSY6f46SvuKUs8/zu1oYub/0/oVA
Tdx27njw74EW0sICkhx8NfE3pWa2aTMZd8s87oSLJk6mTnV39Wqh/5xPRSLp
a5yjk4MHhLThvf5AQswqTfxiC6da8rWhd7lFPeM+DYEWDR539LVRnq/YsPoO
DcVXp7epmmjDVDh2efENGoTrLZ6qWGpj73tRQdUVGioOF57M268NCkcl8hJZ
13Unrt68kqiN/auEmblupM49XfzB/JM2ft92VqIuoOHPKvuTGxvpmPHNPHmV
MhURjy+dDGmhQyZu9svfClSkfNIc7GinY3OA6e4Xy6nYLP8JhR/p2MGM7/cX
pWIouHH56ZkMuCRcNEoa14CbxDYPJzYDfb4uu49XauBO+obYn7UMREY/qfTl
aSDy34ByQgMDL2Q2jEYzNSCwM/u96gkD6i8/PMmjacDxkG+86msGJu+rTfuu
pIGH91hV86YYkFz07+BiMQ0YD8yW01XTQahqUUXwa3UskBgarDmnA/UoJ8uK
I+rYXPKzI69QB7Jw3jN5SB3re5STDhfrIHj11T4DH3Xknzq+SfiGDnpX7KRv
2qsOk8SceIuXOvhne+TaMzN1fHyeG6o8m4k67VNOXsrquGmVGfPHnomA14v0
agbUYHTxzg22MxPO02cdF3qvBkr5E8rRA0wYRO+U3N6nBvbD6nfv/ZiIXuZh
JNWpBs+U1IH9cUwYywbfXvZEDe8f6iu/Kmeie6t8x7EyNVxbpxqpNVMXfjYb
dxmFqKH0VPknnXm6uOfcsNgxWA2ivt2iBmK6CB895XYwQA1KrxaohUrpYsSA
/euMjxo6Oz2fuWwieV14YvC+ixq518PN3ax1kdfhVBluogbzgYKPGjd1IT07
ePkpGTW87J7Br7QEbh2ua5MoUMWDi5c+9O8E2vImfmvmqKJUsrBE0oHUAROa
jrZZqnjFmSMVQeoih9COrJxkVbS39U1lBAJR3SknlkepIvb3s47wLMD+Z62h
sIsq2tSXvVv4Hvhwt5n5TEkVmq93ZZ4eJHXgTO8gybWqcDrZG714BNBtXx5k
I68Ktd7hQ1LfAcEuust3aVW8fLcmSHYuC0KD1ywc56viV6HKxlkbWaiyOGW/
cYyC4frC6lYfFozHyrrCaiko/9bQkUD6nvPsb0f51RTs9BZdYHSYhW+Xxssl
r1MwlBP4qC6KhZaridsel1LQYJV0NT6dhbFPvfYVeRSYLjh9WPcs6QtW3bJ4
kE3BLvbRquFcFv6ZuY+9z6JAeJLdxLvMQgPTPZGTRkGr1JKKD7dY8P8gJxRx
ggLXV9/Zx++yYNbZEj8WR8G7vJAvKg9ZWKeaeWNvDAWv6xtXHmphQfuVrF1w
OAWr3WcVT3vHQvYB3ohaIAWZDzI5uQMsXPeUCZ12iILnezy7OMMsXPu9IL7D
j4KXum5J0ZMsiGa3hpV5URAyWH9g0Vw2LvnPP/xrHwV6Xbf8qhew0VcrdW7T
XgqYX5UP2Umwcaen8re7MwV/93R3l8iwUWsrd2epIwX/tkUcsVzFxlj2A9Oj
DhSc4mufEF7DRqVIidekHQW8ZN6+XZvY8HI8dVnEloIn+g/dRNXY0K6sHLpo
Q4G6YbLJbRobqiN7ZllaU+CjJFi4nsVGvUXx3Dc7KMiPXSXfz2PjxFMDyQoL
ClKOiXln6rNxPMSLmmZOgd2FXWuXbWdD37xe6MQ2CgxZ2RUdpK8uemDVkGlG
wWVmdkuWLRuua/Rf1phSkHu+O3HPbjY2JY3oftxKQVBW2oxNLmxk6HWLyhPf
mn1T8+cBNi7sHTQ4YELBnf4++iNPNtb8XTztrjEF/pLa0hl+bLSuylJTIq7o
ONbtEcjGAG1gOMuIgp9diqcEIWzsdj2pIUec39PLkI9gw09gJl5hSMGXWTPe
/4thIylsZfg2YtNu0/jeE2xsE5l7ajpx9rfvzIZTbIjoCnDbgIIm1WPfLqay
0WtPTThO7NoyvSIpk40NRubhLsTbF131C81hY7UbV9qUuMuZG7S8kI0IiYk9
esTBdpIyNRfZiC+TcDMmzkjpMbEuZSOwX4piT9xqoiD5p4KNYxEtJUeIX7+R
tM2tYsP5q9XbC8RigTmr9W+yIe+3/nEf8VD+Qbuvd9i40bRw91oy33tDf4Ry
7rNhJ0PLO0j8h2H1z+QxGz0d0rEviR9nu+kJNbORLJ+2AGQ9BkN6m6++YGOv
/AelSmLTbTKR+zvYKHmQ/kqbrKdLi/F2+W42RouKRB4TmyX4K7/pZ0NM1vm2
C9kP7djsc+ZDbMRs5YXfJ/ul4VgpvnicrN/thYdjyP7uUZqkvPrGRurE5yYL
sv/dpddX2f5jY6tFG2/ZdhJfY27V8jM4UK+S2C5C4ufZ8L20wTkc1FZXRs8j
8dW+KvZ6oAQHyX8+Km60JOfHUrGKu5SDkZOnD261osCI3hUltpyD174T5SEk
Xj/x18wpWsNBJEO+RIjEd+2C0pcdmhxcpmcOJu6mYJblVGihDgcuTvuaJPZQ
wFad1+fN5uCK05/F55wosIzVlJ1nyIG07crjHeS8iSw+oL/JjoMdi8b+Pvcg
+y1dxf/qyAGMMv4Uk/Oq4femqmovBz6TSY9O+VCwwGKRDcObgxvvY4KCD1Iw
+eGU9PpIDlgluWuehpB81uiu3xNL/C7W7XcoBb+Unp9PPMnBAdnwj+oRFCzz
X7B1OJWDtRXP1jSQ/PJJffuXoIscvK/tuWt1isQvJS/m5VMObl+xUjYrosDT
jBJw6TkHReMNiTsukvkwFfcFtXMgstXgqksxBZVr86/M6ecg9vq+waIKChR7
yha+/MqBfMke28LbFLxJklp3cIqDJbuOD/67S0HaR3tNib8cVAh/veH4gIIk
J/23qrO5cHRpnqX/lIJFkUISy6W42GKnrpjwhoLFqjfPhK/g4vAsu1btXhLv
VfTot3JcREt6Hxl9S8G04o1Ox9dzwf4x457/Z7KenRLpoXQuNOhWBb9/UhBz
oDDvlw0X6mMKp9/JqOJ7sviSQTsulree42xapYqelU/pzxy5sM9x+xS6WhU5
bw9NRR7gYuP+OEXBRlVEXns8LzuQC7WNd+v0dFUhZ/3XNDeVC1HPzG2qTqqI
yPp4b10GF7RLIYPL96sid2H17ItnuVg4Gp+90EMVjvZHLmQVcEHNHfeQClDF
JsN3EcYV5PsWClnmnlDF5fdpOUJPuVgnpcVMqlLFYMWGFskWLlQOBQbevknu
Q6n1a1a/4IJ1e/PKb/XkvvTQ6NHt5GKG75jjwSZy38WvX7D3Axmf/uptV78q
5ljEm2f95aIkwrlWVkwNFgeeJoVt5uH0cvVLUa5quFvn8tM6hYf77y02+29W
R/MUZqSk83BRU+T7Dg1ilXfUlkwexCV0AzXo6jgUbhwvyOMhsU6ivp9PPOuF
ksoVHno0FCb/2apjqbZI4rNHPKzaVFy/+Jg6rlmvEKz5RcZT/H4iqkcdzw3y
DKX+8rDr64niiHfqWPZ3j+ccIT4oGvpdAYPq+DtJO9Q2i4+pD+q2el/UsWtb
8kF1CT7Sb7uPBc/SwIvI+y5PFPnY7SAXzlTWQFjU/r03jfjwPc/J63HXgM99
n89zt/7/9+OqOzV9NBA7YW5mZMaH3K3olmMHNaAdkPGgyoIPh4n7a1cd1UDr
4wP58nZ8pM560zsvUQMiUVuOr3XgI6x56KB2sgbUbYbC5Rz5EF8qy3ZO18C3
tUNdv535iHlnd6MiRwOu+135Bu585Cju2ru5XAMFVlvPz/XkI4D7sVrvugZU
yyTv1Hn9//+F5d/srtHAGjf/45J+fKSY5PecqtdAf/UrKdsgPoTubeqcaNWA
/bFzFulRfHQt+PF18osGDP1m/H0bzYdfjK+Lwg8NFG+9+2pdLB/awc92bfut
gYD6yv6cY2Q+GkpNt2ZQ8eCA+E+LBD7sGv5WPVpMxZvNGdG/0vhA557cNk1S
X08dLRc6w4dSVP2WbTpUUHV67WZm8PGry3j6SxZ5/84R6VlZfMhmi3z+pE/F
5+KS0YlsPva/Vot2sCV9uNAv56LzfPRXWm05GE7FV2Wx2ycukPHd//kLxVDB
eNJ20fciH72LX8YlkD7fRfTUXe5l8ryMr99rk6lYlt1/bbyUj00D55INzlPh
/zHLOL2Sj3OvWgpXPqXiYZddamoVH+2mHQsHSJ/cOCjPSqvmkzpc8KO8jYqS
+7Vzcm7wodZ+2tOkj4p3NOxprePjgdWagKyvVIjzYkpuP+RDSsjvF7mTkJHm
vn3oEXl+jm8fbRUNVZ4vVss85kM0/c50sTU0nJrntC2siY/W4U2bajbRsP9g
9+KDrXwcTrvU/pdFg+Szjss/3vDx52B0nfReGi6audZbdJP9brCa3uJKw9+M
2heVPWS8FvMP4V40ZNeKPQrr5yPy1qrVPYE0nE3Pu609wIdHwYehvSdIn8n/
Wq74lQ/dB6sba8tI32od1dH8jQ9PjXV7kq7TIKvCiQr+zof7gR66C+nH1m0Y
W/H6Jx8LX217/beBBot1rYPlQgI8OJ8s+6ONhuYDFhnVYgLMdTdZovKHhg1F
O97FbRDAceUMPpuviWX1BX+sNwkweEvhcrs+6WsVWNOVVQQwM11U40X6xav8
uNhGNQHKS4WYxZaaSPm3/uFMugD7Exki2w9oor1YvtFOT4AAd1GlskRNLPob
Z6hoIMDeXaHzslI0sSZ47tNhQwFu3KGqJGZownDazYyDW8n4vYciTxdogmPR
N/vwDgEOYWf4nBpNRP16k8h1EiBJbEx36J0mQvQOO404CzAQI79s9ydNSDU1
R6bsFSBuVZ7/21FNmG0RPtx3QICr0Wc05v7SxHDU6VF7bwF2jz6f6F+ohVkj
+hE/jwiQplth94KlhcBaU8XwowLkiu8vmr1FC0/iq3Tnhglwvs7BnW+shcMV
qxIXRAow697G4ffWpE+vyvj4NU6ARWeUfhX5amHh1ic9m1IEiDJ+cWHWRS0U
BpffjEoVYOGzxJKOK1rYm+Y30pkmwJILrjZXK7XQeHXz5MEMAUzCV+uF3NPC
/PXTt4VlC6CbvVDFoU8LGXNWHanJEWANp53rMqAF2aovZiO5ArxfP/LXa1QL
O5Ul8v7/vVDHpSO3Tv8hfX3zmiP3Lghgs+lg0W8pbdjyEtPaLwqw/E/vpuVy
2uD+Ebvy4ZIAq7a8+s5Yp40vVtPCvhQL8C/TKfEoVRtl05heTWUCxL/dc0t4
mzbc0rtUr5eT+cTTVeSstbHwlOnW9AoB9KxTvBgO2uiS1DY3viaAxyL1qv0e
2hiNFM/1qhIg1lL115lj2ij1NpJYWS1AguCEocIpbVxem6H4gHjty8apwjTy
/PCri2ffEKB0xzKdcwXaeKii0HmWeEwhii15WRvDut+kKbX///7nblhouTZm
564Y494UQPpE4AWDOm0M1Nj43SfeGBwvXnRPG8cOtVuybwmgued5xa/H2thn
7r9aqU4A18sTjfHt2sj+ekQ4iXj6OpPnT7u1MXbt3KYp4mG9aaxZ78l6Xf5t
V35bAPG/tqdtx8l6hT9wnHVHgHlJ5+UPf9fGksvNJduJRannXJP+kOezl7Gz
iKt6PhvlCdMRsCZ2ZS/xwzRm4YW5dFxP+623ol6AGLMdlkVidFgV69zbTrw8
X1Q/czEdtg7zU6KIfzjY7omRoeNX0Kr6cuJnCxxPH5CjY6f8hq0dxOEyB+7z
FOkQVugW/CS+MHd8dMlGOh58e1u2+K4AdgZ5M3tU6Zju8TlVmXjudKdpZzXJ
eAr5MxjEIVHGb7Yx6VgYcltYQNx0+3LaNC4dJmGTOYbEJ4z/0fL16LhLnTb8
v6sPfatjmtBx50HGl//fv2Rqn1bzdjqObTl2T4f4YKLtFUtrOjIVknw2EVf4
jam129FRpHpETJrY/5j1K2MnOjyOSFyeRjwQ2n+5dj8d3wukbPvJ/I83PH8m
50mH/pAVrY641dDH+ogfHSVDSVtTiQstvuxvDaRD6ltE3X7iql9O8rJH6VCY
1ZmhRTzzRkm+QyQdjgHUv8LE/uPey7Li6DhhpDytkaz/Wr25Rc3xdAwtU689
Rly6Zm/w7yQy39xyIz3iYEnJB6vO0NGq/HN3Fdnv0XlFYdvy6fDR6pDbTzyS
kb9z9wU6RIeNNywj/l3x+fD+EjraTyzI20fipXLJmaMuVXRUsO7UvCfxV2G0
3kbmCR0h+w76HCYWN/RQ/9VMh+xa/RgJ4qbS6VavXtJxbaGHtQaJ59/1Hnkh
PXTIzFv7yKGGxFfQUfPCCTpKk24wusn5cJDs2vjsOx0v688IWxHbXt/M//ab
DuuB1zv0yflamzavQXs2A6a9BnVy1wXI2ZLQfk2GARl5RY8Uch4Vdbvin69i
IKzNRkyEmJ1ifm58DQM3WOUjX8n5Tc0vFaioMHB+0LqqmZz3WFnZqTtcBpq+
LwjSJ26fkVI+pMdAq9uhuntXyHgefVnSJgwED0/F3SkVYGt8/dZQKwYUR266
s4nN3I2v1exioF7F88S9EgE+LjCK/OHIgFSH6frnJL9MTkwLC3Nn4Bl76R9b
Yi8TYfVnPgxs8n9Z8fmyAJ8uPbORC2DgznDHXnFi8/kj46/CGYg0iikrIvlq
gU/lI+1YBtrSe73ZxG/PT/+Uf5KB2+7L34WR/PZyY+Xl4+kMXPys17qO+O3Z
7enzzjHguSf9WivJh77Z5bvj8xm4rPbt/FFi0/uHFGQuMvAcIfdUiWvqhSaK
SxnwfRwhP3heAIM/hr2CawzY3fZ+mUdsP3fi10ANA2PjS2PXEvc37n6N+wws
3vPh4kgROS9bpuV/f8zAgEfVnhvEzYHxeddaGOBd/XvnOHFlgmJLYBsDLSNi
T3YTPx3evlLQxcC2HLk4HeKFq6SDpd8yEOTEElpB7PRwovnrAAO5E8bqQsS7
fNqnvxphoK59UuFToQCPdulN3PzKgPeX4qdtxKHrTYMu/yTzSStWaSQOcT/t
lzNNB91Hxzh3iFNVLa9mztJB10GVaTeJVVhnZp2dr4PB+nfW//u28VJagYQO
3pqxBPXEbiMO88uX6UC+knr9MXGewbctDbI6oL/yTukgjjunf+n1ah28dt39
4jNxmuXY8Pf1OtDYpmY9ncx3fDD3wTKKDpRi28T+/z5vqS6fdWg6aJ0z9zWd
eH584RwXHR3ssjM+t4tYfZPh49McHTBEpjEjiY+ovnt9V08H0WeNU0qJz/y6
0TNpooOb+XqRXcRVb4UDNliQ+Vd9Cxch+1HAqwz/aaODlwvNHBnEl+rTlRod
dOB5xkqn8Pz/v0d9+sPVTQfxy3rHuomVpc38dX104Nz4ZlKK7H920jmaRIAO
rtfO3ZlCrGZ2WKYyQgfPm8r2thGXjO2OjInTQXJBq7w0ia9F7J93LBN04FK/
fCiP+AfjjPrXDB38vbHr/F0Sn8ne53bMryDv3533bz6J5zmXBiofVelgLH0q
xIJY+JdLZ9gtHTx4vm/tILHrX7z68Ih83zDX2bPJ+eFl+dfv79WB2HeJSwbE
7uVck1/vdcC+e7v6JPFkqUhUxGcd/HouvkmMnD8ZpQ1eIZM62KBUtsKQWCj0
r8vYLx0Ef/Y5HkV8UevHCUshJs77Rf+YIN6edvTn/PlMqHctObKanG+HbwdO
Wi5kwuuq02kz4jAbz6H0JUxUSkf9Dia+2RRV1yzDRFBhzuE84jmT8Vd/r2Ki
YPfc1//nh+bbboEr1jLR/pDX8ZZ4m/LyelVlJvZVrNX5//fA5fRHTIYKE4Hs
548XkvxiLj1UoKXBxFhJh74csRvXpnS9NhPDs3SPKhOveuawWEyXfP7pSVUV
4qGrz5M+cJjwC/m0bjNx82q54StbmDB/v0x5HfGrpr29bkZM5BglC8kQl66M
VVthxsSLuLN+s4lXBqmU3LJgIuEuz3SYzOe44ZC0mQ0T2+cdtntCfFeEJmiz
YyKzao1rPvHO5ZHCxnuYuBAry/UjvhC3VeH6XiYkPE2vMYkv5SgcFnNjQlv+
zslp/79ukfvJyouMZ5WSXUPW90P0qS3JfkwM3NpQ60psO/+t/50AJhQjV15d
Qixxqsyy+zATjwrMd1aR/RzWN3nxOZQJ8YYFcabEXU7c54ORTJiVDEr2k3xJ
NTdjt8cyYRQ01bKP+GGf78LKE0yo4X7WAImf7SL9alGJTEzY7DTbRfy0ck42
L5nsL79vcCOJxztH9HWTM5nwrb32MY7Ea/XnbUWS2UzMHyu92P3/78kRORqW
x8S3+JSlSsT5AdUr3hYysV/+/qL95LyYvyzSVr/IxKQXLS6HnD85u9em/sVM
9MZGOjwj5/972AWvC1fI6/qe7xaQevTIt5USb68zYdWfdUA2n9yvwzNuDlaT
/R9sFVmTJ8CVwHcNfbUkXt5tdVhE6tvch0d2FtYz8fH9xL/f50j/8fb1ep97
ZL6HtsW9PivAyfWWzykPmdBYbL0lMFOA1ajRi2wi8VHp5aNN6me9I0V7pZuZ
0DHZEDCWLsCLR5nCua3EcsNLmKT+9uDwnWPbSPzcTbj6MlmAbrM58YMdTMSd
ENN0TBLAyvTuN8YbJvY83iBmn0jyP1PL7FYvE/yr+/2fxQvg8tzm+lA/E2e3
135SP0nOw5+lGmLvmVhoXKLeT+r/NdtU3CmDTISVximvjxXg+eSeHMpnJiiD
A157owXQeV/eu3aYiZehF1gPw8n9J7/i6PgYE5vv8aYGQ8l6x3vaP5hgItm2
ced00n/M/bLM6PRXJpwkR5KWBguwg7vdTPQHmU/CWN6iQAGW+ZmP3pxiYsPd
xOdzDglw/4h5zp5fZL93z5Zq8xFAf8rUJO0vE300R98yL9I/UR83r5mmi1kh
VkHhHmQ/vEW8Lwnp4r8u7jSeyq0LADiiDJ0k0WB+EaKBW6pzy17i2SljhgwZ
LiqSl1PKEKIbbjcVSknJFIkipRSSEupQjoypQ7PIrEFO6F19fT/+f+cZ9l5r
7bWf/eU4TyzSlMbzET1WppgpSoDHV3fiemI/mie71lCSQJbWkZCdHthvTrK7
46UInCkPShK44v1v7ua9mk1AN8Y7cK4TxkeyIsVPmsCemqqFI5b4Pe7raGsx
n0C8soW5M573YienosLkCNi3cYQqzfD3tIaUbHkCskWK1ftNsD/Z/bDqW0ig
Rvfsrqtrsd7Ceb8slQj0Zovcurka9xP71KfBygTcgouP3DbA9Z73MChNhcDB
hHOVRXheXTN9Sfy1GgFmqkwjRBXz+49PGbOEQPHVe/oXZuF+MxUcVbKcwLzo
4WMHRXH9e8yvKltBQFlI6bQznoevDKcF319JIKfpSs6CnxSUxw0dHhkQ2JB/
z+j8EAXti7Lh5YYEWmRbP/S2UWAd999ib0RgwiHEvQvP+3cUWZpGhMAWosNt
5VE4n2uXogkETGOt5j7j4v2horwBYwKP1Dy8PlVSiNhjp+vMEAgS1fEfL6dw
TbzFX48ScOz0OSh1l0KMXubmSbSsi6o03ERvjbNKMsP4+zcVdF2m4LKsveu4
OY5fT+XA3BwK30eX2BtbEBAfaxrelEVh399VHqPoSKmo5bUXKFSfnf3AxIpA
XHu9pFQqBY1EQ/5HtOcTzScOZyn8UOtQPGJNYOd46UxBIgW3xmv5RTYEOsjT
ZLuTFMY+LuKu30ogePEDpZvxFHJmFZbUoq0DonQPxVFwjYjKfWxLoFGj8Wb/
EQqtHkUJYEfApFWe7X6YQvsxBalbaCvTl2AbQUFRy/nMMXsCMLabmQ7D8cWu
1fqEvj4VkVoUQkH1ncGgkQPmz19bSTGIQvG+EcU36K36ScadHArZXwYTdLYR
MD66MuN8AD7PKGVzADpyTKFPx48CL+PWvT70wlMXa8d9KJw8KnVK1ZHAKs/W
Cu5OCj19vR9t0ULM3eoMbwr1P/yeRqN3FHQ3hXlSSG9b41qA1kiM4Tt6UPAp
jinioWdePPdqnRvme0Dh9Qg63Kj2kcp2nK+x1+w5TlgfDQePSThj/ltdHLXQ
FgUTGuPbKPxhVvB+PToxwPVorz2FXTXnOqzQ5eNZ+V22FM4OzXN1Q1tH34ls
t6FwqS0/zRd9LuvviWYrCs8akx5z0F+ZfpkWCwqlJpmsYLRp3MeK9i0UZu41
yw5F08DwgS4zCm/kUyp+O/xq+7leiu9XWHbq9/WdrC2l300xvyrrPPeh/QQu
bHETCqJSnF3+6AP59YuVjDG+J0Tf7UA3GmdYriYUTqRelHdF5zzW49psoLD7
lflmW7STRcSBpHUU+Krfnvye36bdZcmlayg0ut++qo8+o1va2b2aQqzdxJ0l
6I+LG9ZLrqKgV65mpIgOneCVrjWgsN8mN3Ee+shKdWO/lVjfWb9mSKLfCIrb
0pdTmBxOHxJBy1kIAtr1KBwye35lCuNvuldBXEYX11Nl8XEB+vPu5jQrHQpe
L+Z8n0Cnfo/RSdCisMbUY+Mkum47vdqsSSGlLKtJGJ/X3s5XWaRBoeMPc2Ep
dM+juliv/1CoCl5uuBBdto/wi1RxvIPezTpom3wT9Wllin19JRvQii1nttso
4fwsh5q3o4NePYzLVaBwPX9IJBLN3FTNm1pEoeu5t37O7/gcfFXltJCCQGBS
9/x3fj2GWkvlKczeuXzpTGdc//K6/QvkKEynWdcZoxOF/hSPkMV8eDCisehl
PzMN3stQ4GiJWDWhQ5+X77WcS2FdYDFLw4XAfMfqZ+VzKNwvOVMYjfbSbrTW
ZWE/M/qW0oP2kWkWzpCi4PlwzHDbduzHChlDcpIUzNv2f+WhVYzfqyWKUxB3
nsW2d8X6bdC+wppFweRxJec92idI+8M8UQpTG1/YargTmMH/qh8oQsFJONlt
AD27vmyYJ0Rha9AZxRoPrEd9warVvxiIzJZRvPYXAUupyMUZUwywOTt7cjwJ
9ImalbMmGeAlvJ9x3YvA7oTUFYcFDIxLXBLUe2P96t9nhYwz8Hj7lyj2LgIS
zgM3J74xEH+3hZXgg+uHbrp8+CsDw0mGQeO+BNTfVohLf2HgQgtbe78fgWED
mMwaZaArtyBLzJ+AWTr3EnuEgcxRns21/+J6Pb1RvXOIAWvWlku+gdhv9Fcb
aQ8w4NsX2KYehPUg9lmz8zO+T+t8hPoBAoXzBiMT+xjIulfvwA4h8FLNLMCq
l4H8pOky3zACHHaJiuwnBhoUL08VhRNIj/6novsjA8k/YzisQ1gPNTf23PjA
AN/gtFtMNAEZbfMS/3cMHNcNKbsXi9ebTGQ6vGXgBJvmHjpKwD3Z3Zq+YeDy
LzExl3is1/khn41eM8BS1pC0Ponjc49IJ90MJK26/sYtiUB/XnuKWRcDIy2m
1+OSCSilsWa48BlY6yOcwk0hsF6w9+3Zl5iPtKOL09MJuIRWF1Z3MmBjmMRf
kU1AWGhB+vgLHE/wUlF+LoHTeUXdq9Gf1pCz2fkERJriL0R2MNB8QuTUkUIC
b7k7hHjtDMRWDY4cuoH7SXzy2qVoSfMHl5NvE5COlApMaGMgcPhwVk0ZAQNv
aJxuZeBiRRx3zn0CN3arRYeiF6kcEA6qxvpxEiuabMH4/bBcMlpHQOFLWnQ8
+n56sPS/DQR+JH1Q0UQbv6w5yW7C/tUvV8JtZiCh6ThHrI0AS+38X2Ho283F
4X2dBNisSctV6CHJkr093QQyX7zMEDxnwEKIO2fyPdY/nx/2FC3ZMyKxtI9A
a2v2dD5ar1BcjjOE3y9+Fdan0VHPevjPvuB8ZVNOHEVbl+2XMJkgQBwiOv5F
54/Wb+BNE4j2ijBPQc/YpjV7nQhAtabvzBvoV4d8U+XEAD4X1ap3oBWqHGWm
ZgEESNdVSuD4nmqHrx+WBGDl/jlohubUGb/tZwEUtCdyk9Fdo3I1Y3MBBEyV
7yB6YBMnb8Z8ANXQTa9tMR4K+v3mygsAvo5rQy3657dtnI2LAWK/vEwzxfhG
OzY+D1QC+P//+/sf43BKqw==
        "]]},
      Annotation[#, "Charting`Private`Tag$34626#1"]& ]}, {}}, {{}, 
    {RGBColor[0.368417, 0.506779, 0.709798], PointSize[0.012833333333333334`],
      AbsoluteThickness[1.6], PointBox[CompressedData["
1:eJw9knss1XEYxt1DTcZi7kssdx2XkzR6DM1ymTk339+5hliukZgdc6uxleGw
Gbk1JlIuodEZpVLRiIZM5lJJTIfllibK+SN/vHv3bs+799nnfU6GJYRcUVJQ
ULA9KHkffzCrE88hWBo0eHE+j49O94FsyUuCom0/ZukkH5bKHudO7RCMvypO
7rcVgPJJYrz7S9Cdqliv0SSA+XxXquI3gkrbaxNBVkLopVo5Vz4kaN8rEBhU
CBF/6XeNF5egMGbjqNGGELnXVVs+DYbi/a6yxgczEVwNG/IsrUMhPU4zbXMT
Qew5a2eexsER0bOFcncRKOUzwvUhNmKf13He0EXwXFFjLDizsWL/OcXVXgSZ
pNHOsYQFmluEdFpdBA+zBD2JMQs9kaZ1GeNC/HK45+L1hIm5nadb6elCNBsF
SEbcmbBCCq9iToDa9p6AaEUm/FrzZanJAow2f/86/IWB8F2TXqdtPvYadcS0
fgYM5IDEfISr78j4fQy4unCXxXs8DN0OM380wkBw1o9ueiYPY6Ox9WtbDEwE
LfVc0OZBV0xT+UNnor8maKu0jQu2n9jC5g4Tvv6vz2Y4cLGf3NR1a5qJfWqb
5fCWgn50kFLiZRay1OLKTvhSKK4I2Y8aZaG2TH1FV0bQEJeY5+TNhhzvdCuB
vbrqQMEKGxY+mfa70QQdcmEJB7lZc7OqTIKxmYsfDRGK01Eqa8YZBCY/76bl
S0NRc+Om9foUwVD4eKENjRzeO6ZVvkpPIigozq6ulFBo2ezdD6wkiFFY9K9e
piB3k3uw1zLsGDvkwcXmQv58lTIFAa7mRHdy0Xfwpu1dAs0ik8lFfd7h/J+P
rDqHT80c5Mvmsb53Hw/3WzrEmikEJYH0qYgxHsrM5c4IHFaDI90meZDHQKpF
4MaZb6rS5uMfJpU53w==
      "]]}, {{}, {}}}},
  AspectRatio->1,
  Axes->{True, True},
  AxesLabel->{None, None},
  AxesOrigin->{78.48384179634198, 99.72850122850147},
  DisplayFunction->Identity,
  Frame->{{False, False}, {False, False}},
  FrameLabel->{{None, None}, {None, None}},
  FrameTicks->{{Automatic, Automatic}, {Automatic, Automatic}},
  GridLines->{None, None},
  GridLinesStyle->Directive[
    GrayLevel[0.5, 0.4]],
  ImageSize->{632.8819767075812, Automatic},
  Method->{
   "AxisPadding" -> Scaled[0.02], "DefaultBoundaryStyle" -> Automatic, 
    "DefaultGraphicsInteraction" -> {
     "Version" -> 1.2, "TrackMousePosition" -> {True, False}, 
      "Effects" -> {
       "Highlight" -> {"ratio" -> 2}, "HighlightPoint" -> {"ratio" -> 2}, 
        "Droplines" -> {
         "freeformCursorMode" -> True, 
          "placement" -> {"x" -> "All", "y" -> "None"}}}}, "DefaultMeshStyle" -> 
    AbsolutePointSize[6], "DefaultPlotStyle" -> {
      Directive[
       RGBColor[0.368417, 0.506779, 0.709798], 
       AbsoluteThickness[1.6]], 
      Directive[
       RGBColor[0.880722, 0.611041, 0.142051], 
       AbsoluteThickness[1.6]], 
      Directive[
       RGBColor[0.560181, 0.691569, 0.194885], 
       AbsoluteThickness[1.6]], 
      Directive[
       RGBColor[0.922526, 0.385626, 0.209179], 
       AbsoluteThickness[1.6]], 
      Directive[
       RGBColor[0.528488, 0.470624, 0.701351], 
       AbsoluteThickness[1.6]], 
      Directive[
       RGBColor[0.772079, 0.431554, 0.102387], 
       AbsoluteThickness[1.6]], 
      Directive[
       RGBColor[0.363898, 0.618501, 0.782349], 
       AbsoluteThickness[1.6]], 
      Directive[
       RGBColor[1, 0.75, 0], 
       AbsoluteThickness[1.6]], 
      Directive[
       RGBColor[0.647624, 0.37816, 0.614037], 
       AbsoluteThickness[1.6]], 
      Directive[
       RGBColor[0.571589, 0.586483, 0.], 
       AbsoluteThickness[1.6]], 
      Directive[
       RGBColor[0.915, 0.3325, 0.2125], 
       AbsoluteThickness[1.6]], 
      Directive[
       RGBColor[0.40082222609352647`, 0.5220066643438841, 0.85], 
       AbsoluteThickness[1.6]], 
      Directive[
       RGBColor[0.9728288904374106, 0.621644452187053, 0.07336199581899142], 
       AbsoluteThickness[1.6]], 
      Directive[
       RGBColor[0.736782672705901, 0.358, 0.5030266573755369], 
       AbsoluteThickness[1.6]], 
      Directive[
       RGBColor[0.28026441037696703`, 0.715, 0.4292089322474965], 
       AbsoluteThickness[1.6]]}, "DomainPadding" -> Scaled[0.02], 
    "PointSizeFunction" -> "SmallPointSize", "RangePadding" -> Scaled[0.05], 
    "OptimizePlotMarkers" -> True, "OptimizePlotMarkers" -> True, 
    "CoordinatesToolOptions" -> {"DisplayFunction" -> ({
        Identity[
         Part[#, 1]], 
        Identity[
         Part[#, 2]]}& ), "CopiedValueFunction" -> ({
        Identity[
         Part[#, 1]], 
        Identity[
         Part[#, 2]]}& )}},
  PlotRange->{{78.48384179634198, 104.05651105651106`}, {99.72850122850147, 
   129.83128583128584`}},
  PlotRangeClipping->True,
  PlotRangePadding->{{
     Scaled[0.02], 
     Scaled[0.02]}, {
     Scaled[0.05], 
     Scaled[0.05]}},
  Ticks->{Automatic, Automatic}]], "Output",
 CellChangeTimes->{
  3.862485319566635*^9, 3.862485410010497*^9, 3.8624854669761133`*^9, {
   3.862485502056856*^9, 3.8624856182630353`*^9}, {3.8624856571713905`*^9, 
   3.86248567707996*^9}, 3.8624858709681454`*^9, {3.8624859128911123`*^9, 
   3.8624859190641165`*^9}, {3.8624871104219627`*^9, 
   3.8624871259886374`*^9}, {3.862487179846257*^9, 3.8624873845788736`*^9}, 
   3.8624878008595753`*^9, {3.8624878705760117`*^9, 3.8624878947593117`*^9}, {
   3.8624879979555464`*^9, 3.8624880118438044`*^9}, {3.862488112821248*^9, 
   3.862488128200551*^9}, 3.863083686255474*^9, 3.889066539160617*^9, {
   3.889066573044153*^9, 3.8890666331651707`*^9}, {3.8902105982391005`*^9, 
   3.890210600437359*^9}, 3.8911583789275627`*^9, 3.891158882533456*^9, {
   3.8911589279968715`*^9, 3.8911589307944727`*^9}, 3.8922015065380044`*^9, {
   3.8922023320790854`*^9, 3.892202339592945*^9}, 3.8922023811320734`*^9},
 CellLabel->
  "Out[264]=",ExpressionUUID->"e511c4c9-4662-41d8-a6d2-37c86ddbee75"]
}, Open  ]],

Cell[BoxData[
 RowBox[{"(*", 
  RowBox[{
  "**", "**", "**", "**", "**", "**", "**", "**", "**", "**", "**", "**", 
   "**"}], "******)"}]], "Input",
 CellChangeTimes->{{3.8630883801235723`*^9, 3.8630883837595873`*^9}},
 CellLabel->
  "In[265]:=",ExpressionUUID->"2cb0c2ba-cf91-4d3f-bc34-a2d25d067ca0"],

Cell[BoxData[
 RowBox[{
  RowBox[{
   RowBox[{"{", 
    RowBox[{"X", ",", "Y"}], "}"}], "=", 
   RowBox[{"{", 
    RowBox[{
     RowBox[{"Z", "[", 
      RowBox[{"[", 
       RowBox[{"1", ",", "1"}], "]"}], "]"}], ",", 
     RowBox[{"Z", "[", 
      RowBox[{"[", 
       RowBox[{"1", ",", "2"}], "]"}], "]"}]}], "}"}]}], ";"}]], "Input",
 CellChangeTimes->{{3.8630837592477236`*^9, 3.86308376300686*^9}, {
  3.8630837989751396`*^9, 3.863083824490034*^9}, {3.863083867909299*^9, 
  3.8630839103291903`*^9}},
 CellLabel->
  "In[266]:=",ExpressionUUID->"2feb2e5d-8264-46a2-97df-c9261e8a499a"],

Cell[BoxData[
 RowBox[{
  RowBox[{"(*", 
   RowBox[{
   "**", "**", "**", "**", "**", "**", "**", "**", "**", "**", "**", "**", "**",
     "**", "**"}], "*****)"}], "\[IndentingNewLine]", 
  "\[IndentingNewLine]"}]], "Input",
 CellChangeTimes->{{3.863087591182537*^9, 3.863087595665797*^9}},
 CellLabel->
  "In[267]:=",ExpressionUUID->"9d8e8526-2e7d-45ff-bd96-d28405631af2"],

Cell[BoxData[
 RowBox[{
  RowBox[{"Curvatura", "=", 
   RowBox[{
    RowBox[{"(", 
     RowBox[{
      RowBox[{
       RowBox[{"D", "[", 
        RowBox[{"X", ",", "t"}], "]"}], "*", 
       RowBox[{"D", "[", 
        RowBox[{"Y", ",", 
         RowBox[{"{", 
          RowBox[{"t", ",", "2"}], "}"}]}], "]"}]}], "-", 
      RowBox[{
       RowBox[{"D", "[", 
        RowBox[{"X", ",", 
         RowBox[{"{", 
          RowBox[{"t", ",", "2"}], "}"}]}], "]"}], "*", 
       RowBox[{"D", "[", 
        RowBox[{"Y", ",", "t"}], "]"}]}]}], ")"}], "/", 
    RowBox[{
     RowBox[{"(", 
      RowBox[{
       RowBox[{
        RowBox[{"D", "[", 
         RowBox[{"X", ",", "t"}], "]"}], "^", "2"}], "+", 
       RowBox[{
        RowBox[{"D", "[", 
         RowBox[{"Y", ",", "t"}], "]"}], "^", "2"}]}], ")"}], "^", 
     RowBox[{"(", 
      RowBox[{"3", "/", "2"}], ")"}]}]}]}], ";"}]], "Input",
 CellLabel->
  "In[268]:=",ExpressionUUID->"74c1cae6-4aad-4d5d-833e-8e0a6e8e2e38"],

Cell[CellGroupData[{

Cell[BoxData[
 RowBox[{"dibcurvaturaScL", "=", 
  RowBox[{"Plot", "[", 
   RowBox[{"Curvatura", ",", 
    RowBox[{"{", 
     RowBox[{"t", ",", "0", ",", 
      RowBox[{"2", "Pi"}]}], "}"}], ",", 
    RowBox[{"PlotRange", "\[Rule]", 
     RowBox[{"{", 
      RowBox[{
       RowBox[{"-", "5"}], ",", "5"}], "}"}]}], ",", 
    RowBox[{"DisplayFunction", "->", "Identity"}], ",", 
    RowBox[{"PlotStyle", "\[Rule]", 
     RowBox[{"{", 
      RowBox[{"RGBColor", "[", 
       RowBox[{"0", ",", "1", ",", "0"}], "]"}], "}"}]}]}], "]"}]}]], "Input",
 CellChangeTimes->{{3.8630840439221096`*^9, 3.8630842658179665`*^9}, 
   3.863084317401052*^9, {3.863084352720459*^9, 3.8630843773242702`*^9}, {
   3.8630844286614685`*^9, 3.863084431238446*^9}, {3.8630857516625867`*^9, 
   3.863085799354411*^9}, {3.863087779524618*^9, 3.8630877815355606`*^9}, {
   3.863088310352652*^9, 3.8630883110590396`*^9}, 3.863088353671584*^9, {
   3.8630884171072865`*^9, 3.863088418627206*^9}, {3.8902106156154895`*^9, 
   3.890210639220971*^9}, {3.892201604703311*^9, 3.8922016132952576`*^9}},
 CellLabel->
  "In[269]:=",ExpressionUUID->"647b8d7f-0d00-4f2c-8041-02666f3df009"],

Cell[BoxData[
 GraphicsBox[{{{}, {}, 
    TagBox[
     {RGBColor[0, 1, 0], AbsoluteThickness[1.6], Opacity[1.], 
      LineBox[CompressedData["
1:eJwUV3c81e8Xv+69RkohFfEV2giVjML5SCmRZGckK0KFQlZGipBNZvbIHtnj
w73I3nvv7L3n7/7++rye1znnOe/3+zmf5zmHXee9vD4Wg8FMUmEw///iUOqm
8TtOYh8Q6dzIuRH08kzZPVZ/LeAtqmT6YjOC7mby6vX6vYeaQU+y2ZMj6CSD
4XaenwM4MRzzFfYaQj2ZamjSi79AL+58RWnHIJpwTSMSk+4KmYzkL9kvDaJ9
ki6EeD9vKPp8IeB3fz+6y3mC047gC8X3L8wv3u9HXW91mccX+8Ox1+KRill9
aLS4EX477Sc8vef4ABPTi/JI8T9lTwwBLVPHt34Xe9FiucPAJ1Fh8OBUQs9A
cg/aqeV3NcIvElJW8nv0arvRrNs8QuNVUWAqblVC96obtRL0H7AiREPu3Opx
pb0uFA+al6OLY+H2f7kS8WJdaN19Qu2dgjiQsaFSFJ3qRH0lr76r+xMPNQsD
5U6+nSir7EreWloiXM+OFX242oFOPFdWd0tOAl0vJxX9xA40Ran4iCXxNzic
/Rn4QasDFdL8+lgyKgVGNy5hc7vbUXkTpr5gvww4qDlcT59oQ08IARr0KBME
6e1wDGlt6HKhGd1oVSakTh9je2LVhuaVduVaELLgyfpt63zaNlSiKurwV3EO
rE+FQqFiK3rlUbvcjPAf0Oh37UOvtaLUteSxtwv+QIC+R0LzQQva0mD0qOZP
Loydv+dVkNyCanbw+6yk5YMUsSgnmKYFRZQNxu5xF0DB7Yt0wc3N6KWeEP5v
yQXQOjM8OefSjM72H/acTyyEeZmyB8MrTajVeA37g6hi+EpnV1fT2oj6rmrk
BPmh4Fq4qErjX4/+OBMqUk5TDkxrFNvaEvVoW9bXC3fky0Fx0LZvc7UOVZ/V
mGTtL4eEDweejs/q0Hfqx81W5ysgFzfV479Xg+ZsbSoY3CQAn9xnVf3YGnTb
f0xgwIIA9qnrgtVSNahTQ+F+1SEBkJK9N9O+f9EAUUO3ENpKCHebzkukqUZ7
exWMTypVwog2fdBMYhXKagmyX0IqocFwk5kTqUIT088yvOWoAtdzdRt6RpVo
0YWqSIS/GsJjAzcPYgnoMBlH/j+VGtj8bZ4zfq8UvfSLJlQjvAa0lUQWxNhL
UMO7O3atIzXw7g7BJQRTjK6at9wvflMLJxMvZ9akFqD4ic9NXrZ1IOnTxaeW
n4NKORpl4crrwLRmguvQMBv1YlEO+ISvB5PGuLQfp7PQc0o31HR+1MMXBRWu
wvhUlLO6f/JOZAO8ODd5IDEfhb7X+VuTPN4AbufY3wulhqF/DrNTLlxrhIVr
Ktixl4GoqKC72bGsRriswHXWqdQRlUsSOhggNIFZou4Nt0f+cK/qCfX9Dy3w
a4/5ha7BH6DtSGgW9G+Bsm4CS592HkyMYQNv5LRA1HGhzD29AvDCFF9gWmuB
0ICP03e+lsDYPa47y+atECGhQH8qiABu2cdf/TJvg8x7U1ZT2/WgWWFwOcCv
DYJ7Zvmv8TfCrRbi7PfsNii8afOV3LwJBhZsLSxW2+DznEeIkE0L8F6fd5cx
b4crJwKL5cjboSuyIXfXrANeVBSNV5zogZT0a7bLvh3wrFyp8DChBxxLXZCp
rA6gjxDUyxLrhev9IvWtKx2wcvnrrXP6fXA4E+zzl64TkkNlG8+s9UHb9rpS
6c1O0BQQo+Kw7we7s2kjSWadcNywSXH1ywA8v3ws4ZdvJ/jV96UdHg3AFX59
44CsTjBw3VNJthyEvfsVfO6tnYAeWfSF/xuEluf/bTqsdMJ3vU+8jvJDEP/K
utiCrguoFgT0yPKHwOZ9p6PxzS7I6fgk3MowDLKfb0pqP++CHtY4QpzxMFz8
8eO4ilkX6BLFyQSKh2E7bKZFxpfkP/lBNIZsBBqSHwbdz+oCrHPReB37CEQX
RqsLtXZBkGkt9Z7oCFjWHLDxrHTB/WvE5yzKIyDd/WLqIl03cDfeO8NiNAJs
U7kpTDe7obxLPGLOegQ21unMTj3vhjftJyUcv45AHe6dALlZN/B/I/xo9xyB
SPq6vV2fbphSTXs47j0CH9mvVCxndoPUQYd9ltcIPOZz/jbV0k06p2/+D76P
wH8wJD2w3A1WUUsXEx1GYPXpXbo22h4o457f+mc2AtUaQV1/+XpANU1qiunV
CIQZr4aVyvWA4TFsmsKTETC1kdXOMe0BN+/Digy+EXjyTiSJyqcH5M2M8qdP
j8BFHc4lzYwe+PE++Ujm3zDsKzEK5DT1AP1kuvzZqGHokqKwp1rsATV2fU9L
+WHIFF0natL0QkNDtmzx4RC43xyjzuHuBX+R2GsC8UMgylQWrGncCxI6775f
GhuEszSpw9nuvfDpDk+wlPUgLGNCr1Al94LV+a/xFCcGIW7a4k/2dC8omFuL
F18eAOqCGy2Ur/vgVvcNb17+PphIYT6n+bUP9Kpa0riye6Es8tjL7Lg+qHtJ
Hx3E0wtmrpNzGuMkv0vpufhLPdCjHEGZ/aofZA2mHVKPdUH8xgnQUB8AHtfA
FwLbrfB5Zvdrls0A3KXRCbph3wqqg9MNFKEDkEsz9fwuvhVOVFWqZfUMwKG8
UzueqQXMA+wsKZQH4X1oBGsE2gAybkal6haDEPIk5/naUj1csVPFZwUMwuUF
B/vEy/XQq8vvp94+CCrChP/eRNcCcns+LVNuCEZ1uR4/7K+G81f71slNh6Bt
Kso7QrAa1s7X3FP3HoL1ivow+5AqSMDG1ZI3kXQdvOFc8LYSHDd9adUXhoB5
ei0MM0IEtVkHlcwTw3DbQUgjRYUING3qk2rSw8CxbO++pkyAqSop7kyjYSi0
6wn9MFQB5YWCH8jdh8FzKG6M2bgCPkafJsusGYbfZTYfo/3LQTaQ7DH59DAE
Ncq7q/OWQ0Cl1aM03AhYtCOyS5EovC3Q98JeJK2/TJidgzLgkXrORsY/At42
70+/9i6F5V6R7KMHI5CgXGv2ebYEso2uPThUIv0nKfLv+ORK4OPe6a791yNA
KKm8JFNeDAKeRwZ7ViNw5aCeNuZuMWyxzO3suI3AUcI7HhxaBAVpXR7bISOw
MvD9jPjTIrARI/y3lTwCfv0ptDyThSDSnJaxUTwCD8t+8EZ8K4QDrRDx9YYR
OH/TWEnnZiGULbu0rw6OwK175hLykwXg6GSqv7I4AhxXnCLvxxTAfXqNraWj
EVgy09s6ZlgAuNhH3xdpR8GumVDuIFAAlbdvMy+wj8JnpVElO5oC+FbJmjZ3
axTyv71e6pnPh8dK1DArMQoOxhD2viMfjk1ttEwrjsKf0Wo+5sp8qLMc1fmn
PwqitjL384vzwZOycX3SchQKKs6cYCOtZYMLvk24jsKqx+qrW4R8oL0exzge
PAoCD2wD6lvyoa3QO3n09yiE+Z7UrZ3KB/8ntiIjRaPQUB/TfQxfAIr9r5uG
6kdh9JgDr/G1AjhrIv9qcGAUnEyWiusVCqBnX3S1f4GEx5eKcOxbAYT+uO7S
dzgKaWNeqji0ADRYz5ztPTUGTFnnHgQdFsB/GZikbrYxwA/btkY+KISolu76
jvtjwOArRXAbLwQdbaJmu8IYnFd4TnZBpAgurqYvteqNwdVMjQchoUWQcPrb
6eZvY0Bfcyoq1LAYDOPM4ht/joHMcW2ppu5i4LyjKdiQNAY183wlYjIlkKbM
r15bNwa/VqX1zj8ohXf/Liz87R+DB8nSXBx/S4Hv03GH6vkxGPoo6hIpWwZ/
QsZiiCfHYSLs4+dzRigUDfjMlsqPw2o/9TeaqXKwe2tnV6I7DuPR9ygwAhUg
emhwsvjjOJhwvrNkcyXV/wW4VRBEWr8MNpfgJsBfnQXr7L5xmNGrO0VvTwS3
tZ7jWXPjcDL8dLpTKxGeuFRGZOyT9vOrYom8XAlN8WEVqawTsH/ZPJysoRI6
pqWOJepMgKq1/t40dTUshVx7+MV8Agx2ip+8el4N1NKUTlrOE0BNkP+wGFgN
SFrl9rmYCZC9n+HqwPgX1F/G8q9nTcCa1ue088p/wfKUs2lLxQRseGq7Hvj8
hRQzmHYbnYBbVcMVzQd/oZqD9ZL+ygRYU86e0+CtgZH2fS1xsknQPPL/YqRZ
A3su/WH/0U3CLqNzQ4NrDZwVKOreYZuEVK96a+X0Grj5L/h0F98kdNi0nhxs
qQGZYKtn2cgkbLmqPRJaqgEDKWUPL7lJ0OM0lL9/rBacd/n/Gr2ahPJnQsd7
WGshIuU07pHpJLQ/n+Lt5a2FAo1VsYuOk5A9cCHwmkgttNG02hx5T8JVndfK
qRK1sFCWkdcfOQlc6epYWclaoDL1Ws3PmAQxnijCLsnOwf6WJwCdBLn37Z9j
SfGibdJGps2T4MGssCvCVwuqXzgTZIYnIeSWzjxKyv+B/9jYtaVJyGI1o79O
VQtek//+Iz+ahKm3z0Ss52vgd1D1i9GTU/CQnl0+t74GKh/FB5ayToFdO1Zx
Kr4Ghre/tIbwTMHLSnUFJtsa2P2tQ2MpNgWfiHP6WtI1wKAuLiUvOwVRhwV+
jWdrgPcE21eel1PA33Kq0G7wLzwpPSynfjcFNfU9Zt8j/4Leu8H9KfspGLke
PHda8y+EtoR+jIyYglZiTePt+mrIdbLOtE2bAk0+y20mu2pouaU6r1I6Be0i
/8guXK8GisAzerSDU+BpXhXy8FMVsEuuR87PT8GZ+IdDDeerQGSrrb9mfwo8
OO6siRZVgtkLHwUnln9gGybBVLpMhIH/jkusqv+DPxvIB6/7BNhqmvncZPwP
cgv4juW1VQC9Y01Rsu0/4IzRFfilXQGPx77e0g37B0sODebRduWQk4Dh6Oj7
B7UJM8V96qXgzruJyXsxDWKnU4mKGnlgYyXFNWU0DQyfX2vc/JQLb9BwpbN2
02B0YFq4EPwHHj+TSLb8NQ2ixxDGX7PZIPQzqCMhYxoi3gQLKLBkw7XhmcOu
8mnYIJu0MVLMAsr3PgqC4yT/VzZbl7MzYDNv3N5gfRqI/1SOucmkw9ShQNJP
8hl4GOUmzLOZCtVeg/tbV2cgVOKZm4V1MuR18V29JjwDLING1v8p/oZ4Vpfn
qk9mgFf3/cY5JAlc0jkTCkxm4GBqTaztaQJ83LRvmbafgcXXwfompvGgK9a6
y+g9A29sowNOJsSB/LdLl6WiZiApkAeYl2LhfpPVM+usGVBwnBZZkY6FW2fr
rX8TZkDd3u7yfEkMcLxkjettnwFNU8NEvfsxQJ9g1nRscga4sjR7MweigWyx
clt4cwao7b9+veQZDct3GC8aUc4CsXXjLd3zaBixN34ayjgLH2YTv//lioaW
qjKruuuzYOB9XziQJRrKaehjdu/Ogg8N9Ye/F6MhU0m/gVNmFqrIJSd/i0dD
ZETBpprmLBR8MjrpahlNqv/j7B7vZmE/7umTJNIc/fmGlnSxwyx8istoV7oS
A+8ssi3mfGbhuaFCYVd0DGiWkkcxx8yC0uFYlemdWJAhf1EnnTML5262vzAc
jQWRp6nrtpWz8GPqowCGpA934BFraucsUH/RFLb+Ek/SXV5qYGoW9F9JU9Lb
JMCJywkfTmzPwnp0UjyFeyLsmexEiBybg/bGRjKfnCSY/SNTY3J+DuQEruqP
b/6Gvv3I1XCuOThFpt95UzEF6h6ssTSKzEGjwJRWYn0qFHlKPjp4OgfW38Kf
GWmmQ3JHiNkNrTk44aFxpRGfCSEsC2GapnPgOlWVfXU6Ez6l+i+X+s3BSi6b
WllXNhiuT51fjJ2DTrPVb7ujOaAicvcha+4cvF7YYv60+wcEGkZCPnfPwcPD
VN9l+Xy4wsBfmT49B9p6bcf/+BXAGQ3XxaGdOfiGIg6Phwthfe6GBLDMw66j
SeXxXyUwcdvp7fsb86T/VKss61QZtNt2/IwUm4efpTWXz/xAIfu47fzRq3mY
S7NXKlCsADOumsDy+HnQICSP16RWwoT+hGNU3jzcSfnZwfm9CpSjMCaOf+dh
p1Gwu9WwGu6eEb6PzMzDg7BsDWa+GsAe/V5EuRdg2V63trS5Hj4KV/dGii4A
I5WFVlp+A0x9GKt0kF0ASULYFclfjVA3fT4MTBeAe1T+rINeM/i1eTxCcxaA
P1Ah1kGrFfA0SbciKxfgS/9hzR1iK1g+qvzPoXMBdqk7O6gvtsG00wiV1tQC
6OzvTPl/bgO1kv01sa0FCLmfV2bQ2QYNm4zDrFSL4BIVFHnhajuI3bxTd8i4
CM6TwyKqH9oh0/h57tD1RcCzn0rKLmwHjoS3UWV3F6Gmo0Wsc6cdAka+e/yS
XoRqi18BJrc7gII5wfKzxiIc+h1X5H7dAZ+UCNov3y6CuGzZ6RbS3DnrPSQj
9nkRHEOYmVnyOkCjbleQ1XsRLAV76IfaOqAJf+7iYeQi0FNPRCz86wAEbp8c
ylyEvkOXbu6NDsi2frZTWrEIDKNLOW67HXDpj/FERNsiqHwTEd/Z6oCgRddm
+/FF6DjF/9dpoQOorscVaa6T4u2uVPH1d4CNbnm8KPkSNO8kN16o6ID5iAGf
/84uwYWnU8iHyA542bNte3BlCfwsE6ZeWHZAC/0Zg0HBJZC6JmN0QrID7j+9
KV/6eAms2hiKG052wB/Xp6IRL5ZgumZQYbKFNHcT3lyzN1oC58apt0me7UAt
GHMo4rkEr+V4HYJJc7qdWdkMS8QSHHtK5ucW0QaLKX0d+2lL8OpfyPtEiTZo
ZzudUtK8BNn8DVfZvrSCpDpvUPjIEhDLk34q/dcKBYHSTnYrS5DWwnzl/Z8W
kCUncP06tgyvDEy/Uuc1wy2bXbKXXMtgkEFB58XZALu6xumD75bhZHnUdXKW
KnhFt/apxHIZhCMbqQ0UK6GqzEYi7PMyHFJQscr7EMGHyb1H1WsZZPu0XWtO
E2Czmi5WMGgZQiQWb1SqV4DGx5C3Z38tw385n8U4k8rhanMStiNtGWIu2LCG
RZSBpx1fY3buMgT9NNz0li+F1esFP31Ll+G6p0rpM7oSKHP5y/2scRmumaev
ZKUWguLdKeW6+WXQNbe9kq6RC0X/3rL/Xl+GX65Biyvaf+BC4Mac6/4yJH07
VytslgOzS3inhydWwEFFH++QlgVyEZ7SlxhWQIXCguZRXybkPWE4i2NZAWYU
Y/WbNhOc4i+mlHOtwJ90kds6t9NgSj7FIvL2CrDG39Y+05MCMpjbyOd7K3BD
9/yjFq9kyE4rotaUWIG9wk+BoPIbGNXvd96TXoFDE0m6kzeT4DNVXeR5hRXg
o/jEMcmcCOO5z4121FbgZW+b0ttzCZBOq32UZ7QCeE72qpsQBwxl07WB5isQ
W5RWWmYUC9bGpgEfbVbgkqIKRWR8DAwxbr9UcF6BvhDrRbulaHhQ7XD9lvsK
rJd40eAfR0PyB8p1Wr8VcLwVZT+aHgW07N5lSyErEHJzgabyYhRYNp393hS9
AsfKowcKZCKh3/aXQtrvFahb7EwsMvkFyPUrrJ5ZK3BgeoJ3KyECErrSpo0K
V0Cu8lX4wG44nHC5kyNVsQIpCsMFgwbhYH6z1P5aLcl/b43KfCEMeoYePKZs
JeU3DRw+4xEGop4N9FM9K7DU3W34BAmDGGHFwcqRFdhXcE4NPBEGVP/6E2On
V2DxzJ3vzkuh8C5A19x5eQUidyKToqZDoV18TkR7ewUexIq8ddkKBaElc0oE
swptmau91cxh8Ct8t5WVahX0+zEfyZXCAP/EOfzg1CpoVNtcGIsJA6OtYwYD
51ZBdyZqE0seDi1xvjeLL6wCmaosC71tONyRZ9oPuboKCvcyvpfiIyD0KKr6
E+8qvE0z6s6LjgBM2jVfFcFVcBTWxeY8/wWv1TLVBWAV8oI5uY0YIqGBUujK
mUergFiDys+ZSLiViy6vya7CjKP/KTvDKPip86i4TXkVAusEBa5MRoFOqbKc
z2tSfOdl4/ntaLiVx0jP9H4VWM47kc2FxwA2o6892ooUv3LD+d+TWIiJeqmS
47YKBlcyAx9VxoF5CBuTiO8q+JVrFWl7x8N9v7G+yhASnwTOp1O6CTD25fXL
rmQS35WjoIBrSZBtd41NK2cVrtTY9r5l/A3OFrOj/4pXYfRm6swpumTgMHin
v9OwCkYaW62bzKmg88TShGVpFfbFcCzPpDLhloQQT/zWKrg+vFPtOZoJWJHd
pRuYNeDTGX8kZZ8FMTc+fwC6NSgTNpWIKsuGMdpvNjq31+BToVhahW4u6HQH
uiVZrUHxpI1EJa4YbrWoPLnpuAZUxKYTHEXFgK1lOlHktgbKRmUBg+9LIKYo
wrs+ZA3e/9037u0uhbGI+KDF4jX42M7OeuxROWQHGahaVa7BGHe+dGdIOTh7
Xz+PaVyDuZfDRv6z5cDhlBZBN7QG3HJenGsuFbBq/V4rdGoN2iXGeJmbKoBg
fpP94tIahDrl/rjPQAAdvdw4fsw66M37HEQFEeCWptXrUqp1sGe+WK7bRgCs
svA1Sbp1mEnGb4pSE6FNdm+miWkdqFiFtnZEiRDzqDRFhWMdHFN0/PXeEsEc
cXg7wrkOd1xpTJ8GE+G+sDjvm9sku/C8nmsZEehv4VZW7pHWV2k6p4eJMMZZ
lW3zYB2YmXtwMvtEyL7o+hH3dB2E5Qh63qcrwZlFSsBTaR1abJImAknzp/yZ
49sML9chTq+R69GtSuA42VgY8XodFOm9u72FK2GVwtv2yvt1qPDfT9a+VwmE
IznRDKt1mHzhn5sjWAl+2/RHgo7r4BTm8d6Zp5JUJx3l5W7rUK0O9c0XKuGV
jY9Kgc86mNKh8ZdpKkEDJ7OYEbwORXxc+PINIrzwpPyaGEWKt7XTS+slgvIZ
InNk0jo4PzOSwxQSQf7X5+ygzHUYcNOXaPYnwrOrd6W8CtbhnlPSd34jIshk
bgx/LSftv1/IKCtChMfCWZb2NST+Fzu0/6/vQ4IJjUXLOkzMZLFe7SDAfelr
cSY962B5XZHpdigB7mlGtqpPr0NQQHTrS2YCCE2pGSosk9ZOuUh/VwXwvz97
9GR7HTZUDqtveVcAj9MP7rtUG6R74FuV+FY5cFJLEW/SbkDk6JM93UTSe+SP
V7vOuAG48/03BZTKgS3e1pXx2gY0p3/Y9lVC4XTtm7HNRxsQnSNv+8W1BLZp
JYNzXDfgdO9Qu3x+HqyHkPGmeG/AMZsN+9ajXFjhKK2K+bkB7bmVA7tSuTDL
z7/mm7gBfRbSw6YTOTCoyiFr+ncDAl4+zZgTyoK+0cEJg+YNaOSox44EZkKX
UYitVvcGtNTxxSfOZ0CLHe1v2X8bQLgnqBjvkgaEqEPcDcpN6DDo0ds6/RvK
rheFXjq1CcXHE6KzTiRBcbbFTZZzm/BO76ETxclE+FM5//L41U2QoQjkqOOM
h6ynSRtY3k3QbQq5+kwyDtK7dD13BTZhzaB/PYz03iRO9xXOSG7CI54XSg6N
0RBnFiQ3KrsJB+SnbHAnoiFq9/m/HuVN2DFq4eBSiILQE7UMNa83YZjdzPPK
ZgQEBbqkoO82gYNbTuJBfjj4syL38y034aH9hZ/jbmHgyZf/PuHbJhTyHPX+
0giBulvdUxZem9Cs9vQjuW4wUN3Z0nwYtAnGxN9Bdz79BEnBc50Mv0j4bxNe
j4YFgYuwoMxE/CYsThd15zcGknRRIeakbcKFiEtk+jSBgBGzuvsldxNsNxZM
/dQCwPZ+/jWOqk3gvi/58RiLPxQ86I5cadiEMXNx2nBvP9iU3Dpb0bEJP8sC
v4qf8gN+qXNePgObcL3RsDM01BfMpQXJX01sApX6n8NHN30h86mKHe/8JvS9
Pck33eYDi8+s1g7XNuHKL4sNJgcf4Jb/adS0twmz9nI6tnd8wEgxfzQCtwW8
X6PfK855Q5Jyt+rb41sgx9dzyu2zN0ypbjWLnN4ClqW7yQ0XveGS+rlHJ5i3
oPfqw5eafV6grSlY1s+xBZ9q2kIsor3gl5bKnRTOLWC8Uvno+ScvGNC2SrW5
tQXFFu073C+94Lzez4tP7pL87fEnJeW9QPV1fijT/S3wqDnb0qfgBUGG3XQz
UltAsaX9k1PHCzqMttwKnm/B4ukvoxZ2XkD/9hzG7cUWhFQiRoekfHLvBa1U
tLeg4Nxxcco2L/AyU1m88mYLaFxtBjqOe0PDByv9TdMtkFXg406T9QZqy58D
VZ+2IAZj/bs7xBsefcpXCHTcAhNRWoOIeW9wsemu03PbAoWRmz6XLvoAwW5L
nN9nC8oDVeNOK/iAmJMgX3skib+7VntfkQ8IuOefoEO3YH9KVs0nyhc+enZ/
Gakm4e+YZkob8IVsr63djKYtEs/YKkEmP7jhLzgjO7QFul3jb5X9/OBSeH6V
58EWtGAMksXt/EHnV7eIBvk2GDurRMvm+ENU1FYOF802MHe6Pnw37Q9DMee4
9hi2QSAso1iDOQBY4gVj6li2oXqx8laPdACoJaowhV7ahtbQFfJo6wAI/m3l
84Z7G06Qj4xYxwVAV8pPSmH+bQi/qzd1tSEATqfnf6YS2QYhB6de8+UAkMvs
3uiW2AbvizWPL9MFglf2lkmi9DbsxmFLTvAEQsOfcxOWCtswsHtxYkcyEKjz
BdUl1bdh7p1uY7l6IDwuVGk7o7sN33JMTgubBMK3YiupSaNtOMxxOSdGakEr
S3+W/zHfhq9P7YUyHAIBW54v6GKzDT+0pU+YOgdCMg19woHzNjT0xirjHANB
Xt2EwcpjGxoN2c4OWgXCblK187L/NhR4vKmaexMIsZtsK2/CtwFvfurMZeVA
kHlgqzUeR9pvllLqm0ggrPt2NmqkbQMf61Egw3+BED7MK9KVuw0fX9bZD24F
wIMb7snPyrbhGZMo5xZJj3mbCcba6m1QEPOtcgwPgIAaMdf7zdvg1P+1OeZ1
AIicDdko7ibhOyb1zpsrACZ113TvjGxD8PM7Rc5z/uCV9bQtfXob6PBaOGKC
PwgcJSLXVrahO3b8VLSmP3wL1fiPGbsDD17TMWSgfsAznecRQL0DWI2wsDxj
P+i6Q7dLc3oHQmQsxY6f8YOrrVVdmEs7sHiXObVS2xdaWNke2nDvQKEsn8sL
Cl/4ZGKTs8a/A1xX69XCkn2ghpLXZ+rhDlhR2TzcmfEGU6Xvh1qyOxB14jPm
vrA3MMaOm/Qq78BkoWH/5g8vKF8W7ZfX2oH85TGBhpkf8EYsWKrBYAdmPl23
c5X9AfSeq/kPTXdgrOHN34NSTyjqlbmCftqBdfnLhvR3PUHnamKAkNMOuC6W
C+ZWegC1BRku+/sOyNxoqh7R8oBsgroZlx8p3ziVTjCNB6jR5g3Hhe6A/obF
8mSzO2Bf0sqyxu7A9bWvqd1J7pCSYlTyM4WEJz2wyD7UHRR3Kjnp/uzAXYnI
yH8J7rAveSHEvWQHPtfohbG3uENcgDUlvmoHjo22ztxk9ACZsXYL+8YdeDaE
Lp1x8oB1Xp6Jzc4doGLLVEFPeEK4vZu86dAORO6+u0hH4vOgfqx8ZmoHsr9P
5g/4/4AFRlFe3aUdsO9MnB7yI91Hr39GDGztQF4J+bHSYm8Q+7NyXBmzC1kL
kngyNx+YIpOxaabaheoql5Yfj33B61nC9GO6XagVPGrkYvMDgQiMCoFpF+Te
9IWaniL9v7NqVfc4dqExuuX58NkA+CaUezuXcxdery1o/xMIBN5vp2J4bu9C
urGL/fj7IOhpf0ObdG8Xrg4PxjASfoIje+Vn9ge74EW3h+TeCIGWkk/qDEq7
YJkJbm+eh8Mn6vbaH5q7sHN4JGpw7Bewqd4Qony9C/8pDmX+7IsE07VRhl3L
XWB743clYTwaGMVFvnxw2AX2s6mDW8sxUO4VtDLvugtbvqc1sdRxQMcp3TQc
TMK32T/Qq5kAU5SRdDVRu/D15vUyR+dEKJpcVcxM2oWNQd3grYwk0IsO7Xcs
2AXzZ3cboi+mQAHj7DR7D0mfVDJPHr5MeEn5Had3bg+S8TFWid25cHtyQFLm
wh7UZcUE6/nkkfpuPnf+q3vweCTGq/9xPmR/7qElF9wD18DvyqH5BUC+eZU1
QXkPtoxTyZeci6Gv3Vbb6+UeXO+85kbLVwLpWc1xlq/3SHNHnfOjvhJQfWvF
9chyD3wZt1D0UhmkTlQLTQfuAbXeE5fVB+XgRDhv1xKxB2d42x17PMpBOeod
WhC/B/PtO2R3WsoBo3FW8nvuHigLflGakKuATmGj72ale7DM83Ya/6MCks+V
Nbyo2oN4hds/BasrQKFdX4Gzcw9sEwaHnHkJcC2rMIh+cA++aDpsWmkRYN+L
pm93Yg+YFiJ5hDwJ0Gqi/d/4/B5YfVv4lpdLgIQnua/q1/eg3sNn8l8/AWyv
HYvL2d8DfjN5BuIhAeQoNP+F4ffBkJGsBGElwuWJTE6XE/uwKXL+pfpdIuxW
4N+ZMOzDSf0GmVMKRGiOVM1SZNkHkd8a0WqGRIizT10XubQP562wN0VtiGCt
jhG6zL0PpwRlHAvciCArrGhLw78Pn0zZc//fH188l1S2cW8fKMM/ubqGEWF7
fY9sSGIfHsr38E1FEqGh7dnDaul92OguUVuLIkJ0ZqxbusI+5AnvHy/4RQRL
r636IPV9mOV6ECgWQoQnJtKnHHT3wSq30c7PhwgXnkTKGxjvQ8kT3TflLkRY
v7oW+OzDPtgYd53osiBCLfmjXkHbfejEY0+O6RLh13goC9uXfZjutlxdkyXC
h4pFLSqPfbj3b5GSRZDUr0fej132I+G3jntqzEIE15qWQeewffBxun5FbZ8A
1SsvGc/E7UOtkbo5Sy8BKJgX5BNT92FbumWkNpsADx/Y/hDO3Qducb0Am+8E
cHl7rKa+dB84TTZwjzQJUBn0E/uymsTPcKnvEQ+p/5/JsXLu3gciVUCpVE0F
ONHfz2YY2QczoyImO98KKL/XMp8wvQ+RjdhHD1UrALzmtet39uF3iFfM3lA5
iNy+LMPAcgBC3pXJSwko2GrkfEu4dAAXMN76ledQKPoqXiF04wCY1d9TXf5a
BsI9mgKaYgewP9NWeV65FATsg9gSXh1AQeLxD+odRcD3l3JDMP4A1L2od86p
5ML75UDeurQDkHxJCTcj/kA60yUjjbwDUOmUHmcZzYEbJsiw498DuEK+l/5e
Jxs46axra2cO4C4ns4RRYDqp35uNUOc5hDrVqz5jCtGg6/KpZ0HgEHSk77yr
uRYJMWkUpx3hEPJ/NbCG/woDdsxFtzi5Q3j68LNdrkEAsMarmy+YH8Ketg3b
XrwFnFtqkHTIPwTXr+oCtTOhaLAvqj2DHkJ8Lpvd7JlIlJE/206h5hA6XGWb
GBKiUUbrn9lXew/hIJFhZHsmHj2P02Ft2T2E00d+JrdC0tHQeEXhu7gj2Doe
Zuigl4kyP36kGHf8CBK53T3v22WhLD+43T+xHIHRQmkk/ncOynpua4NN7Ag4
eMjzT43no78KZ2g9JI9Af5sbMzxZgF7QGODakD0CaRV68enRQpQtukK7VusI
yjmoKKvLi9EoiT92tw2PwOAGs/dSVAnKPpXwM8L0CO7EnF3c/1iKxriFZFNa
H4HAJabjWvfKUA4uz0YzpyNAPFTsTVfL0JjGz9P9349gA//sjWUwil40NcNJ
+h1BtKRmX8uZcjSOXo81M/QIDtP1ZKiUytFLucrC52OPgG6xWmbajWRXkVJ0
STkCTtX3H00zy9HLu/feL+Ycgbb+RnhoXTmaEM7jrlpyBJvvqlw0usrRK8Ae
T6gk8VdcS//dRrKPni7nbjwCmajrDhZlJLsLRX9Q5xFUn7nlmxtMsl/Z2cAM
HYEIm8sTvVfl6NXaOVrjqSNYKfkv9gtDOZpkPMTVuXgE1qGvJBBDFL12slUS
to6gK5NwPMmuDE3KJGr/PjoCRpvz/IF6pWjAdfWyY3gMIt72RMqVtQTtsOmo
F6PCIPFRU8M3fhehDA1Pez+cwCCRcq7F73GFqOJ/f6eSaDGI3Yjvphl3Phr4
DlkfZMAgCZ+baCMv5qJdaCHZaSYMUmEsWJs2nY2epbt96vF/GGTeNTk+0TYT
Dcq5zJl9GYMYcK1bfz+fgHbhIwX/XccgJ55kOIQwR6FnlRkfsvBgkBZRLREp
R3/05zb1q28CGCTdX9PLasgBgkWXA9UeYRAkOjBFzzwLerzexHpLYxDd3ukX
VoG5wDgylln5DIMcGD/JsKkvhBDnznoeVQyy8XZOuupGBYT+LSLDvcEgMlL9
5np5tbA8kmm9ZIJBakaeq5rF1MOj3YSVflMMovc5VbXJuRHWuf1H/3zCIMpd
d82sPFrgieT3F9F2GITpZ64ArW4rRGs5tP5wxCDfI3BPHvK1gayfccVrNwzy
9qOKU1xiO8SlaAsreGIQjmfRFmfkOmCvUiULfDAInkmZMXe2A+SHnl7nDsAg
l7+vp/6z7ISkLYloxmAM0s19wYZnvRMOae8ykYdjEDRWevCaThcocfL5rkRi
kEdDnxcCyrsgVeLKsaFYDJI9h0t+dqobsJosTnWJGIT57uIfRdluULWk38lL
wSAuzy+Gl9p3Q4Y3lVlsBgZ5xWifVx7RDRS/D6e9c0j5PwhGZKR3gwZh/ZVd
Psm+wSuzkdkN2f2zPYbFGKRk6+3G6fhuOLYxIqeEkvTzHg+M8eiGVye7a8SJ
GOQM4bnaE/1uyLvaiPD8xSCpwRnjxFvdcEKcWHC+HoNIRr626VjvAl21Qj7K
ZgxS/4IPpFO7oOhDRtJaGwap9jMxOHzRBbQ/4tlGujDI9WZr35rDTjBICAtu
6MMgAkScyLewTihDfWkLhzBIF9bizembnWC8ao/xmyLVn50T14FUBxCOf/z0
eRaD3Oa5QH7Q1A6Ml42WjRYxyOmZqopTcu1QraI8IrGJQcaiAmjUpdqArZSn
fIOcDCnNljjI4WwBy65LQmPHyJBCxe4fbx82Q+PS+cwmGjJE1D3NkVawCWw4
KKMSz5AhTuJ+sUIcDaR7cNjhxWUyZO5xZB3xWg1wRnduPbxOhtSaL62fFPwL
TkX172/dIENA/8SP49LVwLOQr3X8DhnCLCHv+8+lElwo0ru3hMgQA9sGy1Mp
ROi/EPdsQoQM0UzTOmXXTQA3eR8ofUCGLBZKqDyUqIAh42/5vx+TIbgMa7ZI
53K489WON0iGDHEYvKX3wQeFsXzDC+8VyRC8Y/5kU30JiPwnfsSmR4YUUDPy
mbXkw2ONDnMdQzKENAcE+ATmgWKYwVSsCRkiK7gxzWuQC8ZMXo1XLMiQt6It
g+o8OWCpyi5uaE2GhBeoFDNfzAbnn3/+/LYnQ+pZp1OJHFkQeqY/jPsbGXKx
a5jZwDkdEhTfnXrnToZcS+1U0y9LhWx/si8ZXiT9eqwk6WlSoJbumtGtn2TI
r38u374MJ8I2jYWQUBIZkhDOLyb3MAbwT6lSrVPJkBtel6N5cdFA6xl2oTiT
DJHD/+4eCY+Eq9QECrFCEl+P0e89Z8LglpSSjUMpGfLpXf6VR5vBIOY2vVBe
QYaYCie5vVkIAmWKU50SdWSIzhmvF89ZSPP7w5jHX5vIkNuCmeZ28r7wzuVO
SXUbGRJCuNAkI+QNX7EasVL9ZEicKvX7pCY38BFfOusxTIawYgN+yDZ/hXBH
Z/eGcRLeU755PKvO8OcwyezZPBlSXfukZ+qOLZSLikz6LJMh7LEv9V3ELKHB
rlm1bZ0MsaiT/CL21QzGdzdA6YCU71CEMdtXGxaFv+cEkWERwZS6HDtaBdj9
xHK1hxyL8PFFueRK8QL91v2T6iexiLzP4GuvBBWUVaDLKZwei3ysx9z1pNRB
OS3ebAyexSKPvSbaqaoNUIE/+4YXmLGIpFW9WT7NW1R8zXvg1QUsImySVem3
aIrK3LooF3MRi/zGtGQJMX1AVc3yiONXsUiEuk9XLLkFqpcpJXiZG4tIXD+n
b5ptiZouDSS/5sMiw0KPtw//+4Ta8ZiyJvFjkTZjSvIPktao21uc34wQFiEe
xN/Mum6DBqQGkXOJYhHvQkKgZpUNGjl33dpEHIuk1ehN9p61RZM5S+fTHmIR
/YNkdwlmWzTvjdyrJSkswuF5Mtus2QYlJI2388liEaz66tM1Xhu06Z/lI3N5
LEJOT32ORtga7btCXZyjjEWSGE/55E9ZoZP6ETwbaliE1UCcIYLfEl2O44sR
0MIiZ0RVds6xfkT3x4lnPumS9nte1cT3ywyluqjyvdAAi6i763gIa71FGXRm
93eNsUhrWn/4p5DXpH7C3lTEFIuIh8pMG5RpolwjtBP2H7HIBy7816fej1HZ
f2wEy09YxCsj18kiWxBMF/mi3tuR8jPOFcScVAO/DeSzoSNJb7vtiuPMhvBn
X05D2wWLnPdLuTzHag5dOO27am5YpN01blmi7BNsU5sxKnhikXttN3aFVh1A
hMm340EAFtH04rgzxOQGL9mis0WDsYhiscaX3kRPcLya5SMQjkWCz5CLSPz1
gRieine8UViEKxKr3G/oD5V3WmWuxWGR/EObtfi7QTAlMsrJnoRFBFqpZkPE
QoDqwQrV+VQs8mji5Zcsy3CQkaerOv4Hi9x8PyoUWhUN716wx+ILsAhtptdE
ZW4s+Ly66XRQjEXKs/58/EeMh453z0WXiFikM32Ft0g0GTYttJmn/2IRwu/E
Q7aUVGC0N9sZqcciY16cB1PCGaDh4Zvb1o5FzBTN81i1suGzX7R/fTcJ/zqB
7kNfDkSFZJlV9mMRj9ELPB6k+2cisfVG3jgWcTXukjUkzZMmlXQJIWtYpP5f
t1r5mXLwqmd38dsinY8KzcYXpgrIbLup47FHqqfW88z3LhNgfeQ5qz0Oh9Bs
PSzslK8EuwPfoFencYj/bV5X+c0a+IWP+fjiHA5Rj/my1XC9DsqPZ8vLM+MQ
Tl05XLRWPeDPt518cBGH9G8RgtsaG8FTgN716m0cMuD7nwLd41ZIF+XQZxPE
IcYzVykteluh5cEtCaZ7OIR7p2bB43UbrErfZ6cHHCJcSEfjvtgGDAryR9QS
OOSa9bR/jGk7CKjpDOIe4ZBj+vlY6vl2UNU2L95/gkN8Ez+Zb2t1gI2hc8iG
LA4xZxRZTqnvgPD3flaL8jgk9tPKqBEP6f2zjFH6p4xDXqwJGH5z7YQR++zb
I2o45K2cYKZGVydgvxLoel/ikODPitfUz3fBJc+2pVYdHDKhZ+eOUegCSf+x
xrrXOOReV3jGkEMXGIauphCNcIjETj5beFQXuEdj3Uve4ZBLakHqG3+6IC2J
3jDXHId8YFgjlJZ0gUsnKo6zwiFBxrKGk3ldoIF9y/zcFoeY5V3gEYrpgtu8
5zd+OeCQYn/zw77PXUCt8bdp/gsO8cw7o0D/tAtG3T4m3XXDIWGf+psRmi4o
yGV3dvPEIZJSzGqTaCd4jzWpd/ngEOsT/KXB+p3w+pTdnUuBOGQvirhIfdQB
oiLXT5mH4JBnLlqUmB8dwPCmaxqNwCH32WrJn9J2AJHAF66egEOU3m3vOe+2
QejSoMXvZBzCtk3OKKPbBuYsHs+20nFIr2Zv7ZWqVmCznMT655P0mbvjOW/V
AlsxfgMjxTiEfNhu3jqwGZqaIY+nHIf0SfLH1vI3gf310Dd1NTik7rkCXsug
HvoGZFvI+nCI2/GTJq5/qyDr2P7vZ0M4JKm88+DR60pwE/j9JWIMh+Sc/+22
eIwIgj44QeE5HPJAytjOUrccAiQKIkz3cYhYbd8NdCIPjE31rcoweOTdf2xU
V4L/wP0I+ucnyPHIEYX7xuuX2bCyaYJPosEjw/yXK0ukUqHm4vmhDTo8khtu
mrf1JAmi5P7mS5zFIzinHjXvD3Egm8xuPMyKR6hW87sTPobC5e6mBzcu4hF2
498OhAx/2MfZsdpexSPq4Wxquu/cIUWzq/UsHx5prKaQy9SRB2f3Lyl6/HiE
R+jEMcMOM1Qtn+9rthAeUWNKkxbw/4JS0XkIyYrjkfRvUsL7cf7osKgQffhD
PML1OMBIjjcYzTOanJuRwiNa34YiUetw1OunX5WgLB4R02G/QSkRhepXQuRX
eTzSqzgiesQZg4qszH9qV8Yj0RIZbAkbsSgDa6g8uzoemRRz7uiMjUcJVuvk
pbp4hDc41o8lPQkNiYsepjbEI5f8nQdrjyejpq2yhaomeCQ+ooGOSy4FfXy4
55dgikfmvz/n3bZNRS9w/TZZ/4hHLmynl454p6GbKsqS963xiHM51RcPz3S0
yQXH5mOPR5Tq5eWDzDPQ+KzMnUEnPNL59+nWE/ZM1G5Is53rG4lf4xeMx+dM
dP2RaIS+Ox55+zbCeqw5EzXJYjGI9MIjGjwVh0rnstCJ8/t8vX545GQvDzmz
Uhaq7tK/S/8Tjzw992pH53sW2rZQVCkThkciqLJV1f9koU9UQr2+ReKRGftH
zTe6slBCubVqeSwecTcofIFZykLvcr7g2E3EI7qX7xptHGah2f5C87dT8Ugk
wxAtN0U2ynlwLu9tJh45N/v3Sjk+G415veWQ+AePqN7D2tXtZqHnW7qkRgvw
yLXTvZTa01mon3DeaeZSUn3FezH/bMxCqWMDBxUr8Agq+vSnfXIW6nzCItGr
Co8oPxFjv+iQhe5YKJrV1OIRvvs5LwOks1DT4dv3sE14hDpejnfgVBY6/fg0
uUgbHllk5JnFNWSir7JXmyy68Ei54Ej4acdMtIe5LTijD498ltOWoefOROW+
ZunMDOGR/3jD35+IykBrFn24L46T8jN1CM92p6MFFc/Kg+ZI+L35u3POpaF8
XLzuLUt4JCQkLSDvQiqaFHBSkXqdxJ9+7/7QuRT0p0HjP/t9PFK9a+TR15OE
nmxNzcrHkCOfrCQ2O6IT0W93PW1X8OSIty8Tr7h6AmpJI31Kn4Yc+WoX1joZ
GYsuWnL2/qIjR3aapcNfc8Wgr0eOxfacIUcETvMJziVGoco5NQIyrORIyUUu
q/SZUPTOC8mXt3nJESnCorzNz+9oKuHytbe3yZFXIxSnu3HO6CVu8tUEQXKE
ifjhHM7+I8pwRPx6HiFHbo14vwzVM4D1OPE0sufkCM3XpI6ifX8wOcludU+J
HHFP/5hgYRIME1YYcYsX5Ajrtti682w4tD9BO6a1yRHBZSUzcfJYyF4W2W82
J0dcgiLVqp6ngpmIkPSvAHLkfVinX8DzfMC8C3DwDibx042lJlMqAK/I5RzH
cHIEkdk3y1MohGTsbxbdOHLETTDAbA8pBiF+8ueKSeTI9HIvqw9PCVTra399
mEqO5HjGn7Y+UwpjNUyLV/+QI+QhiSaWjWVgumvBwVRAjihMUaimRaBwyNWm
TF1Cjsz7tqmht8qB2dsdnSeSIwEphZ+FF8ohuXxqbfAvOVIXKlb4gTTPCK3e
v9ZcT47wG0peawyoAEWlPZ+sdtL5qEkPqFwjwNg3laqYbnJE7dJ1dTkjApgW
5Oz495MjzbnNxM0EAhzOnOL5OkyOkGk9UxUeIoAns4mO5Tg5wtNmjVLTEuH8
05ogg3/kyPW03RM6IkRI+nypXnWOHNk7z024q0sEgUzHI6klEr+xvL8BLkSo
Gh24fW+NHFln4nj1MYoIiqeFDbm3yJGTne6nx/KIMPYgMPy/PZI+vM0Bs3+J
YGq50nLyiByRjP0e9audCIeJT8kxOArEzlyqi76PCJ69v4VXKCiQ5RVnT61+
Ep7jFO/GqCmQWu6yyKhuEh4RnZj2kxTIlU1/0Y0mEp53ZV2V9BTIWgRtqkMF
ESojzx/PO0uBhEswntTPIIJ8qyUknqdA5q8bX24MJsIItv1DMCsFEuY6TT9m
T4R3/LxJ3zkokJTbqWdaXhJhX99jwOYKBfLDMFKq6h4R3H/+ozXhpEBs20++
XmEgAmOtxENNHgqEzLrF7ussARJ3I61lb1EgxgM2RTklBBDg3k8DAQrkmful
axkeBKjUVB3ju0uB8M+ee5+iQoCRclrp0/cpEIWokQ3LfxXA6OrE0vOcxK+E
n/rEfDkkFAzK1SpRIIHj6mElSeXAPyv8tegFBcL9UYvhmF45yD1dXQjXpkD6
9Ow93qaj8P20LqptRoFkVt2K6HxTCruRD3TmfCgQ1cWViqqxAhDbEvW7GUiB
mFPqy7RKF4CTrCDBKoQCOfmndlY8Px+oDq5z4GMoEK3MkffKQXkgrXhR/kkC
BRL7JGvbnDoPvFJYnH2SKZDbDWT0U065cEbt1BhLDgVi+tJPKdT2D6hmUdHr
5lMgDXq65kKHORBOhb3/u5gC0VTwF//nkgMc+evRdyopkNf1dy+fisyG1ycX
W21rKJBUuT2hxlvZ8Fv/HxmhgcQnTvfWlfos4GPo05btpECqEh9XnaHOgg/G
7b4BvRSIQd9y6kBmJuQRGir6BikQltvd9yI1MmGXqXqFbYyC9P54ou9pMkHU
DGU3mKJAVDq1fEq+ZYBjTcHztFkKpJz/UH9lPx0qL2Q7rS1SIMJbt/UD7dOB
0iolS3iNAnGI3fxdTJUOT5riRh22KJCL4vYnP/xKA6/Lv+iq9yiQmq4Anmqx
NGi1+yl+AkOJPOE4eF08kwoMHT5m8nhKhKqKsVUxMhVUudyjg6kokYVjj+/5
aKVCmPOX1qETlAithxyrAWcqDPXakV2mo0RKCGI+TUcpwHHT8qbxGUokykro
Tv5wCui7vdfOYqJE1tTLeWjqUiBp2NB36z9KBIlYO1ZQlgLzAjoVohwk//bn
aaGlKcDrpb7y5QolcuJhgqR/dQqYTyqy13FSIl9pM4Rte1MgT0T2OS0vJTJw
xEF7dTMFdvwfOSnfpkRSKguNX7OkgsgckhUuSIksVffv4mRSwfH+3dGxe5SI
R8gv0yqXVCCG3Ka7jlAiE3xZjsbVqUCxwi3+/gEl8ky1eziLNg2ePL5ilvuY
EuG64yX1TDcNfkReiN6ToUSqyUw8NkrToGWTsVX8OSWibUcMes6WDgyy9GRu
SpTITCJlyHH3dAjdx2szvKREJl8Qrl80z4AhhUMfNR1KxGdgz6loKQPYU7bK
o15TIltcLyZ9hTMh6cUs2433lMiXS0LzvZWZkJvXPPLQkXQe30yvfV3PghbT
0FdWMZTI6pc3Dyic/wCnD+3exwRKxITPyXS08Q98yfgWaJ5MiYR+/iKzxZgL
AovmdW+zKZHucmUFptRc8KGZ0TPOo0S6VLMcG9ZyYZZb68iwiBJhOZ9eQnU3
DyKMpfn1CJSIuU7pTYeKPNh0r2jSrqZEqP9df2GKzQe5ZME3WnWUSMTT5GxV
8XzAz1z8pdZGiZiKKR7+LMiHl1ShQqpdlEhugRp30XI+5F+lbVfqo0S+1+/y
Gl0pAKPX+5TPxyiReuUN6+vuBVD51TxGdooSyWPRIWMuKID/4qdFZGYpEVkG
g4WX4wVgWfmyW2qREvnWX9axcLwQWsY7zB6tUiJv04UfE28WAidO+sTD/1Fc
3fFYf1+8JB4Pz+PZRqJoUslMfeWcJBWSlFGEJEkpJVFGSxlJKDuyk5K9x8fe
skVWqZCGmZbye35/3te594z3+33OvXeeH7vtWpsGjxSCl3RFsuZvfrR2k2nW
cC6EoV3bduE/fhxkPw2cCC6EbSfS+nfykJCU7S87nlYIgTdkrvzHR8KdB2ut
dtUWwsSTCNp2MglXv9aL4BkoBC1C+LkqlYQbymaJHZOFEDN0Z48yg4RUSWG5
P4uF8PPvn2EFDgnX7FXxNKEWwaGVl67Ji5PwFNreOyVeBKnq46zNkiTk2HxQ
3LmmCHjNLdJlpUm4mS2g+VOuCCzcuvZvWEfCDzcsD2UpFEF+pM6HtbIkfBN8
IN5HpQhoReWeMltIeL8ocCFiWxHY96mKrVYkodqvtnt8akVQ/fNFtqQqCXNm
fEonVYtAUlRGX2IHCe/e9JByVS4C120R42IaJKTk/Nao2loE7cbCt0U0SSgs
we/7nRtf9sqdlWxtEiptLZRTXlcEXiF/8hk6JPwi3v0zUaoIhnIuGtL0Sag5
1Ln/vGgRqHWNfaEYktBW7cLHPFoRBM8e9xY0JuHGHfWjSaQi+MzoWi1wjIQr
ZbcnWy8pgphD5ca81iQ8Lf3G6T0Xv5+OqtNLbUnY12r2Yn6sEAwDX9xbPMPd
327W7fy2EF6kS6/760BCMXXaMZ++QljeGl7++yIJGTX87kadhWDxjWr205mE
818G9/K+KoQCyp3v36+ScBCc7xU3FAJj858Hsx5cfrziWuK4fJ7Tuyg7fZOE
3xo27B2sLoTas2PV3+6QMMJ7ceAhdy1177jlF18S7rsYt+JzTSG4pnb++nSf
hEFXbZVIXH8dDfsfjQWRsF0r87swN96mT8SWjyEkdHfp6FjXXQh3SaoNIxEk
FHG71us4VAhv1784+TaahP7PgzLoE4Wwfa/0v8E4Eq43PhC76WchKCc0+tQl
kdDpQVqHLxevLYuXmJnPSHjw+jJnvxVFsMFsRUxkGglvZ/Qn6HP1IJ1ftcEr
k4QvEs6Lz+8vAgnmuWyHXBKWKNzZGnuqCDgXWBomhST00Yl+fdaLq5emknos
JeElfekwl+QiEFx/6rBsBQmLxe55v2sqAr7blCFmDQlFg7fo1c0VwZLhXLu/
9STUOR4jqL26GH7vsJgdbSbh3s3GttcOFcNcKJ9nWxsJs9/7n71xpxi+zbwk
FXWR8HPu7D2n0mIY1zd5mNBLQssrW/zO/yqGQb6UlCtvSahMfWL03qMEeq0N
lKw+kPCo9UJQQG0JdJT9LN0/TsKQClHTRGYp1F7Z3ykxRcKH37UDbItLobxj
+jjfHAkVpqY2/8cpg6ItkeOTP0ioZ1ByutG5DNJHJ/5WLpIw9tivHuPdBKRq
PvR5sUwAz9oN8J/PJCAx5j9mKL8AaozveLGdUQ7hxv4bzggLoGXYV4cM/3K4
Wbv5sLCUAI5ksAItn1SAu3TP4E9pAfTpMXdaP1EBVzw97UbWCaBX0Fcjg22V
YK/a6pG7RQAlSrX+e9BbCYeTHVPMNATQc3epQbRyNay9m/336XEBlOGxNklU
qYNVI2Y+QScEcGVXvFFbeB2Ia/Ay3U4J4HvfZ+JNf+qAOn9kg76DAK5aCBz5
QNQDyfBv1raLAqh020rx8KoG4HmZtHO1swAqrrJbI3+9AX6cmjecc+euv/3b
E6naCDMVMYODN7j5zx8TOxLQCF9W7rWr8xLAy6mGke0jjTB6dXImw0cAo5rL
zz5RaoK33WEekf4CeMh9e8reG03wRgFJXoECyHbZeMewvgm67o8HOzwSwKsl
V0l7BZvh1afAlSbhAlhqTGl7vq8ZGvZsT8HHAmiiJDzBf6MZXOs8t1yPFcCi
0OC0gpxm2LC/Oqc0UQD3tqcobX7XDK8bBf5bSBFAScO7EV28LXBX72DFjjQB
fBrkobFGqgVUXz3aezVTAH+z3ppFyLfAx4NvWvJzBTCBTH1SpNICj9qljswX
cvGZZxFiCi2gdfjUG+UyATQNaeczWt0Cc12pVk6VAjjzdXezKF8LJBhPjWbW
CiBf5fOWVcPNYNir4jDVKIBfGRIO2180A88xt9ktrQL46MGNKnRohqz+8qsO
nQLYNhbotV66GU4c51vy4rUAhi17nzbd2AS0Yd27E/0C+GZScSHvdBOUWwUJ
bXzLxbudJJPwsxEcR3qCT38QwC/qK6q/ezSClI2EWPK4AP76uXItz88G8Dz9
dK3MtACuIPl+nm2qhy2fvjw/8Z3rv3PgU/+6ehi0V1SM/SWAy7WPPbjhWgfq
50s1VvKQsWxx88uXPLXwZZKnxoyPjA20LNGX6jUQdXGfbiSZjBTznZaGjtXw
+3KniQiTjJonnw931FVCvtsnR/oart1exrs9pgxs/275cXADGfufrVEiDZQA
5/plj4BNZOQYCicPixXD5VuLvoIqZJTkP8N3NzofFH3ZCcu1ybjsyWXO0EQG
jJDNNmrpkFGiUnSt5dOXEOQfm35Ln4zv107pSgU8h6kHciWLxmSMCdouujEu
CWLpFzU1zMhoqzouwd8WDwcf5tW7W5JR/NI5/s1isfAydFf3r9NkvB2c7Bz+
OwQsRL3N1M6R8ffpGKVoxSCgRDa/u+JIxs8KB1nl2r5wLtrk26wrGdP33ftY
XeYIElLRlxU9yLj3+R8Xx1xFaIod+e14k4yrJCU7XGhnCdlEB/5vvmS8Zkk+
kbLFi3izNvv+pgAy8oceisre7Uf4Pv3JPBtMRk/8aqc//YBQ26gR+SyUjCXL
FoVlo4OJ8dTbq8YjybjuX0/hBC2ECNvUkLzuCdcuU4/eRmGE9kvq5lMJZKz4
ElLx8lwEMS9/JDvhKRnfnt3HXmkaRSRlRmwfeU7GO2adPaFi0YT9HzPZ3nQy
Jhf3ydSExxBb90iueJVNxtoqEeHz80+I+YC3gtX5ZHxGKpFfFhlLlPTGLxQW
k9FIw1LqxsY44pb0qa/pBBmp1JU1NqlxxL5z64eSqsjo2PdW9tTKeIKa9+lV
VB0Z177f2qpwO57oXHxOBDWRufr/zXIZiCfC95/P8G4l47lA6/qBjQmExcOt
cR6d/8dPLH/5uQRizeBMkNNrMr5hEsceJCQQE+tyb53pJ6Phr5aH9PYEIsPR
xclymIw7LyU5SX5PIK4Ubbcxes/F96YGS5OWSKjzLhzRHSNj6nlFdx6ZRGKp
ftmeXZ+5/PlX3h/enEjUht1Q3TZJxhf7ExYNFRIJ/3ea6zfPkrHnhIVFG9du
KLdcVOYHGWMbFdk13POiznUksT/c/H6d9QhnJhJDZb6/qItk/Oi9c/b53wQi
kaQ3wbtMEK027Z48NpJA2BtS+3/zCaJQ02uZPxUJhPzjtqYpsiAO+vlEDzxO
IOY+BpeMUgUx4djvj/udEogieaO0AYYgLoo/2+CzJ4G4cVUkpoMjiDW3f5i+
ZiYQ2lV9AfXigsgaZh+9NBRPCFEeXy+TFESvd4dXP0iKJzqMLRxzpAWxVfD6
mMWZeOL4xMihWFlBXNhw0LpmLI6QVk7SDN0iiEc+jDJS4uOIcY/TSv6KgnjD
fWBZz7E44jL9C8t1hyAeurDd1LMqlrin9v31QR1BTDotc1NhKoYwuJVfv0df
EJV7nSJYEENwmq8W/mcoiOCiss3dN5qIt/wXuf6YIFZInjJspz0mCu/yWyye
EcS93dVRzPFwwrOtQf+7gyCWnNHqr6OHE1ri/vD5oiAus9iaY64aRrSl0Va/
viqIe2btOxwvhBBjXWIfXvoKYtOCtJ9CVBDxQnKgK/G+IBaIScX+DQkkLtnF
1EQGCaJe2DtFL+YD4t8f6ad3IwRRbONN6YFcP4Its8ne4hk3Xz2jQyrKN4nA
4HvGz9IE8X04R69nwJ0g83zWnMsUxBYJAZabtAux5N2zFX5Fgqhw42HZCkVb
ws1AgNRdJohTP3p2veccJuYJuzmpKkFsCw4aVNFXhy8x61tymwRxvirJcjn9
ApymehcuaRPEq5OrBkprrsCIx2iSbheXv9eDK55qekKveZLnuwFBfNe6XD5u
qTdUi8tspXwTRClOpk2B0iMAv1sSpjOC6HBV9r12QCgU/XpHSpgXxLzNxsuj
/oRDRm/sO7VFQbxYnV/UT42Bx6GSD21oQjjYtTNM1C8RRPg8r6ezhJDqorn4
eUkyBDsPnv0tKoS3lypn/77+FHyOPNYKXC2E/nt6fo4+SoXLDPH5YkUhTN0e
7zdxOwMmb14d4dsmhGlFdnRnk0ywn+59deg/IYymplUKbMoCq7awp2O7hXBf
QEHbUHc26AWwjzKNhDBdsCQrSDQf6v5e3mNxVAjFUwTFNr7LB02HLoVnx4Xw
LX/cfHdiAajpPSSDrRAmlL3HL2JFkF08M+9rL4TTuhMXAhu470s5w/dd54XQ
7zrvkmrHYpAh00vsXYRweZQWz8X4Eoi56piS6yaEHc3T7jpypSD6qfXRkhtC
SHGVtHNNKYWHpvI3db2EMMplpaSOWBlQ6wMcQn2EkNjB80rKowx8t307+s5f
CGnflFPPdZYB79MD2puChNB2f8z7ghUEXOekKbqECGGn7NCpBCMCft8RkqqM
EELfS2I6728Q4Pz9rCAlRggtl534sS+agCmbph8m8ULo+vPap7JUAs52yX6I
TxZCXeURUZ1nBIzu9mv7miqEEg8oS8kRBJzI/lSils6Nt/eslto1Agak9z+7
nS2Ea7rfTq4/QIBJcErIq3whvDIyd0KLQUDHUtItsRIhvE750y/cWAbf0iIs
DMqF8FKfx2jjlTIQOCb3n3e1EOZNrDjzXqQM1vCVipTVC6H09C4b8stSwCz9
ublmIQw5W3n+3/ZSMLd42ybXzuVvePasb0kJuJAvpVl3c/e3SSh4qpbAS+sQ
27ZBIQS5zeNUVjE0Utfv5h8RwgDmIq/d1SL4WFQgpTEqhLMfVKtiuf8dCeZA
7/NvQnheae75qoACuFclreu9KIR2ERkPVg7lQvKFnPVlyyh4LMqRo6mQC5Ur
tHm/81NwdFGr7OSdHPjtdKbUmkbBj/K+oeOK2WC3JkNeYzUFL1I//4aMDPBq
2yXkvJaC3r+v2n0TzYAn7p3jzzdSsOZKlW6PYDr0dM3HiSlScLbow5hS/wvQ
urOT9V2TgpPeSU/cv6WAlULrlNxeCpYmQcVuoRRwG7Rqsdal4Jmb6QICyk8h
S8XrbtthCg5RzaO2cd8Hr96xT/KbUvDWyn9dFqOJ8On+U9Awp2DZfhMXHpVE
WDXa+PO5DQWDcyv3T36NB/Vg8+4ROwrq73PKqzaJBxONb5liDhQk2o60b22M
g0sT1wMMLlJwl87B3GmtOAgIpZ/1dqZgo/NcQlVdLPc/kLC37CoFL4tVPTth
GAs135TXfPeg4KprVGuhhiewoG06aH2XglOez26Gq8eA6Oynwgg/Cm6w3edS
5xcNSk/cQtsCKHinVT594ONj0NelOPE/pKCDyuHYwwceg/2PmIMaYRTUti+Z
Si2PgrsJWzc5R3HxW9s2ZANREHewkvTiCQUFzjaH8TdEQsmfwx9HErj1Bp30
WHk8EnqffqwQS6Fg738a5ip/ImDusEuMwQsKipczQ0biI0B4iYCbdwYF84gv
20sPR4Dsi0iTshwKtrbwrbamRIC26Sbl7wUUZD7O/napNRysectom0opWJV4
USQ0Ihw8Mw5+ta6gIG+DVf+Vs+EQaf6uIaKGgn5D4uo1WuGQS3JKbmug4I3y
oa8qa8Nh1P3m17IWCoaf8vv7nRIOotMPlNPaKUgnPQpxWQgDnVMxblHdFLwv
pajnMxUG7n0vKn37KJh2+veyX5/C4OWBYgHXQQqWuxX2Ro+HwduKBgPbd9x4
u9ME9b+EAUO1N+zIRwpGCp+cfD8XBlqpo0Oanyj4gXOpU50nHK5Ifl+r8JWC
RhW7p9RY4ZASvMxBapqCby+xDhfLhsMbPkYO5TsFR44eany2JxwE3Vb9+fOT
girGlzq+2ISD+uQWzYkFCq7msb99wScczp/c6du7hIqD+ys8pTLCIfa1blst
LxXfLXcc+tIfDh26x0RySVQM3H1jTaNgBPCW21kkCFHR7N5duRcQAarKLklB
NCoedpwX8XOJgEiJR0rnRamoE29puHo2ApoD46+ZS1DxrPSnkU7VSPjHm1mh
s4qKucHttZc9I+HE15aD6zdQMcvh0KSfWBQEnxgIZW+iomKr3CcBhyio7p4Y
XLaVilYTRwP9qqNgQxn/ubfbqPhGgJ1eeP0xTAXs8onYS8WhLdR8ow0xIL3M
oNVbl4rKyyNYZtExcMTFgnPlIBUff+0ffM95AgWWbomGJlTcvSfk7LRgLEx0
+n5GMyouVZW7VncwFiT2hSvKW1LxigzfenZoLFzfmlsueJqK+lk3Uoxl4yAj
sYr/tz0V71e6qJxzjYMR0Q798fNUVFV81KDeEAfaSycHqq9w800z2GbmFA/U
jg2/PO5S8dLhD+5NnxMAtbfhOT8qptf2EdOHEuFS0R7vYwFUhMms4x7FidAT
b83eFkrFzxcXEtdEJAFJ5KL52khu/n89Nl6kJMOOe9cTmDFUXHbNN9DrTjJE
Oz1WmEqioppTx8WTN5/Cq7FU16FnVBxjF9pZLU+BJeaFRHMaFVPtTk3dvZ8C
Nlo9B57lUrEpd+vh9NRnsIlNs7euoWJHzIlHbeIvgJle/CKpgYpXNZTuDbe9
gN/7Tk+Ot1Bxq3fzuQD/NKh3L7t8oYe73+eA9D9WOth8OHfdfYyK16/30rep
ZIKup2gl8ZmKbpXnq74kZ4KiaDXvsikqfvwifvjoiixYorfCz/cnFT/kbFu/
RCgborMbHoUKCKOV5tLH46Rc8Drg/LqPIowLX9ntr/1z4dzYKvGVDGGUsNQh
KzDyYMcK1ycJ4sI40XfMdFYqH3purUvNkBPGNKOlWck7C6FUouPLrLwwrvSw
q6ZWFUJinof8NmVh3BIerZmuXcSdh105perC6HM5uve8djEc9brxY8kuYdzm
9PbzmYpiQMlNO7T2CKOnjo6uiVoJUA1vE40HhLHW/V1JqEgpfP+8hYdqKIwM
1RvtLzxLYeDOG61DxsJ4kPPZFIdLoUrqrvejY8L4vIXIyFcrg9RChcbXFsK4
R911vadfGQQdHhRacZKb78WuweVdZeD61eegxWlhnOkKSWtgEWDprRwcd1YY
+Q0nBQ/qEaC9+m3XhwvCuOhkO7iee19vLr4nsuEy9/zSW1vnuPc/y2jbsbOu
wmghG9p1Mp+AP99GHr905+631qvcVkvAiE/A8PQNYZQTVtDb3UhAg/QOaZU7
wpjlGEl1qCIgo+SjjauvMD7miwlLzyQgzDjoafF9YfQyvVohFkKA55T6xL8g
YSw5WlX8yoGAU37jmzRDhbHoXV/FcnUC9NY8unAnUhj5rFSvCywhQKkMsupj
hJGIfLBmW1EZiJt+nhNMEMY87S7Fv/ZlsHQmdNvBp9z1i+XL3jDKYPye5rXg
58I4H5rLPJZVCnlExKJojjCOjERsy3xTAtFH92iaFwijtHu1RY9NCXjNTnk9
KeHWLy4Sq/qpGAzX7yOvqxFGwX+POB7vi2AyYJ6l1COMHxsuOw1kFsCXKcnK
zW+E0Yb3lA9NrgAmDPde2DAkjG2b9t78kpAPHzjhDStHhXE6NqjSITQP3sRs
9yTNC+PW7dToAN8c6F1iLbfstzA60Xj0tgjmQLe1X+/fv8J4+03BRc0H3PfC
Q4eIXzw0dL8sHP3gSRZYm5TNfiPTsHenrVjghww44WOo80WIhkLiDsffe2SA
VeFo7CcqDcnxVgfuiGfA8RXC+h8YNHzjep1xrvglmOslJL5j0XC3MTy/QnoJ
xzy2/Rni0LDrUafbb7M0MB22TOkTp2HzytfyvJwXYEyb+9cjQcPPYZc36bg/
B6NdPkZdkjTkdf0gfG88FQwTMnhapWkYHvRmr3nHMzhweunxalkaqr+N8bwx
+hT0wkOyKzbR0PXftdHvLk9Bp2EjmdhCw9oMrWtk6lPYJ2eYX6hIw2eExXGb
vcmgbT5KyVemYQp9+JPRRBLsuX/NJkeVhma3NjhBUBJoTsbT03fQ8Gt0Q/+J
iUTYtWqb3Qt1GkZc2HbU8HEi4KGmsmcaNPzkaayYyp1/O7NnzyZq0nDTnhVV
9NoEUP/gXRmnRcM6idfEqFcC7GBLiD3RpmF7sVNymnYCqLlo1Ubo0PBkkDcp
vSMetqX0SoTp0dA+dlVVyeN4UO075/RIn4a/tux5Y30mHpT+C1n1wJCGByWS
JRTI8aB4bqOL/xEaPpyK6Nw+FAdbo0tbfI1paLvA+BqVEwdbFj9e8zpGw8PV
3Y4adnGwaeu19pvmNCzqpCSc3RMHcieoG65b0PCm8M/cpjVxIBsc7+luxeVz
g2uEKV8cbKhS7b5qTcNVc7ERlIlYWD/XKOdiw8XP5avxWGssrFtreeuyLQ31
Tr0re58fC2uMZ3sv2tFQ4RhnOU98LMh4e8tfsKdhwaWCx5oBsXCpR9nT+hwN
lQ/1pvx2j4XytSPNRudp+Fzj7/Jqh1gQdn6wYr8jDe+9qfCMt4oFi2p1e/VL
NByX/jIVaRQLacyJAvnL3HqMj+/P1ouFBeswfpkrNAyJ0r8xsycWdLO0jDmu
NNyh1RFitSsWIpfOJApcoyH1TmAAH8TCJ4MnswtuNGT45Dp+04gFtVg9zSkP
bv39y3fJcPd7T/4KfH+dhtNnKEsyuf56NJ4O99zk8m9o/jSRG29twJEtjbdp
eEC5ep2QcSxcHlzqUXqHhlMvvE/Mn4iFqk3pTRneNHRY6SDn5BgLDHdz8URf
Gkp+S9zz8GYsnGgSOBN2j8vfyCUzu5BYyBDPz/e7T8MnO33/8b6IhcUzNnye
D2h4qmtZgntNLOgX0o0uBtFwuclU5Pt3sRBNIhJsHnL17WlAP7g0Dr6YnJsx
CaGhI+MWb7dMHPz3VGyXbhgNx8g/wX9/HPjN1z7QiKCh/k15I/9LcdC35/KQ
QhQNPW41Pvwaw+U3ZPXmtdE0jNIvWtLwKg5cPrxyE31Cw/5V1npqPPFQq+Te
KBhHwznVqDqj7fHAvr1RbDGehibXb5moX44Hm46e0zOJ3HpVfp7mz44HnosK
y/tSuPhs/bukWD0BDpUPHW5O5fL94arzgHcCxAr7xxMvuPPgRqXEkdcJoPFy
FJIzaLhdlmpUdDsR7v99GBCRRUPLjMey798mwoDerkH/HBoK8JR692gmwbXP
UdecCmjoVB8W+ICdDA079jfYFnH7MTEt6P7dZBD1mxc5VkJDo1vD12sXkiFv
w6FcLKehxXLqXsNfT2HmFN8UpZ6Gsm9dCpxUUmFXbrbG0kYaBh6QNprsSIVA
3hP355pouDNuVsD4ynPYklAs299Kw8c6o6LirS/A/q3jqZTXNFy4k/j+WEM6
FMpL5kT10dB30r30vm4GkK438Tzop2HHrPrRS7kZkLxyXazzMA1bsrc0bg7O
hJFj/W80x2jYF69arXQ+G4R2mjy1+kTDyCijxKH5bFCR6nTy/MyNV/Av2P9W
Dvi8bxQqmqShTLudhG18LsifK9JQ+ElDKb5dOywW88HdIyJeSoCO1QrfZPL+
lECyJfvCTkE6tp464crzuBRadwX9Z0aho50zr4Dtf2UgzefbFUqn40/Z1cmU
KwTUB7jyUcXpON/StXBpvBxmHOc65CToKN8b2790awWsOOz4ZL8kHb+rb12Z
5VwB50Xs1O5I05F+JiOh8XcFhP96z5uwho6ZNz0OvN1eCZX9lu3l67j+1s8n
XbpSCexYE/sFWTqeFJ7tdB+rBI1bnarim+locTRyd9aKKrCzObhMTZ6Oq37t
XPpWrwqCtZtajRToqGXmnfj5WhWUbNj72EmJjo6TB5pLk6pglFxlF6RCx/M7
D2tqtlSB8FcNlfRtdDw890nUbroK1FqLlrZsp+O47X+VqxnVYJ2p+mriPzqa
7p9bdUq+GvwfZkWSNOio17EtWG5/NeQ6bzm9Duk4xW6dumhZDUMmqUpamnRs
Eo0LUrtUDaQd65ZYa9HxtnHo9ts3q0FRIr75ujYdIU+KcvR+NZj9WxkRvY+O
u7+9uFodUg1ebyNOFevQ8c1jR7HOyGp4WclW7NOjo2Ha26CQx9XQmxj0b16f
jp/yLjhIRVXDUm9KE+sQHd8G80/fDa0G2TO+YYqH6Rjm0fP1Q0A1HNFdbmNg
RMcVtnyBR7yqwXPzza3nTeh4vPuX7OyVakgR/rtw7ygd/b6mLntrWw0d064N
z8zoeCyhTkz9SDX86ZwLqTtOx+kk6amNUA1r8hytP1rScUkE2ahlfTXoh3/Z
ssyajmb+dDldajXEm3+o07Cl49DHV90O3VXQrGH1yNyOi5fnyKxlXhV8XzVg
dc2ejmcODWfWhlTBvo+dv3LP01HQ7fRYgEEVeMgFuKU70pE0pUDL3VIFWRf3
/U25RMeiH9udSUJVsOJfyZLHV+joYkZfm1VdCd84yfy3POmYn/WrzkChEmSO
W/m63eDWt9Hvh7RQJZgmiAs636JjGaMgnTRWARXyD6h2d+moEb3Ozym6Ah7t
c2XrB9BR2wy9TIQroCFAMWxvIB3bTXeGmX8th39dX0R3BdPRofzfxPrmcjh9
4oSEcigd+6asRI75l8PjpytiNofTccM+e3jvUA5tX7ul1kfSkZJbYuhiUA47
runIiMfQce8Rjd0LouVwoZw3iRnL1XOTbwrjHwGJfMQ6Sjwd235WBmQ3E9Cr
dzWFL5GOLZKH6f9/z1IeKskuSebqoSGr+fNFAjT7vj7/9ZSO5p5GCpn7CLgi
lbJ59hkddfVkHh6VJuD5Kev0L8+5/osi1X79K4O3zyUURtPoWOdx9UzCUBmw
Z3qyhtO5/RzW7G5fUQY6akHKfZl0vOiuM2r5tAw8PXXzOrLpGNLUr/kosAyy
q5erNedy9VmtZiPiwX2fkssLa/LpuBJvm/08VwYSh679RxRy+3Fv7a09VmVw
KEy5tKCY21+Re+4ImZTB3cFvGlmldGQF+tgeO1QGxTLPyp8TdHSNEPL572AZ
TJ05qZlUQUc5H/+0YoMyWJOxsjqmio7XTzYufjQqg6Pzr/eE19AxYWsjpcai
DALUg+uC6uj4KPJcs/XZMqi8pbf/XgMdGe9MH9W7lcGPer4mryY6rv22VnLx
QRlsEq7Q82yhY89wljs1pQxOGLm9cmmlI/HhCftfVRmERqkYXGyn47um3rCu
92XQ+G6y3b6Ti7+FzFQYPwGL61MP23TTMftM4n8H5AlQPm/Tffw11374YMHP
YwTY5UiamPTRMcpCJTvaj4AOfHhMZ5COy8+ryw58J4Df+8DA7mE6GtUrny7m
8q/ewm+x8x0dxQXY3nfVyiHpqPuJrR+5eN0QnBb2LIc3T1Tfbxyjo9eru1IN
CeVAHZ2ykflEx5wDpyudm8rB9dIpO85XOgb1Tn9/tKoCfHS/nd4xyY0nsnTz
u0MVELbG5bTFNJfPnogB0zsVkNfjY5v8ndsf/X83h81UwOyOFzaq/+i4eh2r
7tKHSuBhqdgcW8JAnqETwfvXVgHja+lJTx4Geq2pD089XQVbn7Ra1/IxMDRG
iuY7VQXnl81aGQszMFIhRdyVWgMeA25W1+gM9LDerOxsUgP+ubxWMUwGzhr/
9y4htgaen+ZYjoowsLtWcfUzxVoowicWZHEGqp/LKlviVguNYhsstkgwMKrc
bbN/ZS2MN20/fmUVA5NlLSRW6tfBz8RK80hpBrK2jWb6BdUBv6euedkaBgaQ
F0oWOupg3dbjZnwbGfikXUopUb8eVARGj8nKMXDKWc56q089aI2cP6a/mYH6
4cyTF8rq4Ujxj6OX5Bn4dUDmAHm6Hk4+unE0VIGBczcSFFKlGuCSg8DRIiWu
//jRZz/3N8At7WDTIRUGQmaEQ+yFBgiSWmHKo8at5++PyQOBDRD7M8Fk3Q4G
SnTb8mQ8b4CM9k0mOuoMnHQsuuZa0QBEaq7xeQ0GilL/6zdvb4BXtzWMg5GB
uYqmvzn9DTBkXmeUp8nAP5q9T08NNcBXFQOjN1oMFLRQP0Dh2heofUf+aTMw
0Hq5d29bAwiNnzgivZ+B3hPeOeFEA6yomDisrctAsxKy+7qnDSAb6XTY/gAD
TceW77L2boAdTguGAQcZ+NTthp+yVQPs17tjmHWIgbZ8hEmAQgOYrqUa9hxm
oF9Dzokzf+rB7l/ood9GDKyqnd1bX1oPLq+lDkmaMrDlgmxKnms93M1IMdA8
xsA368Ok9m+qh1BfBQNbcwYeD9ymGt1bB0nWRQf9LBjoYtKn1OdRBzn/7T74
0oqBKb5Bw3ISddD59Yj+vA0D1z3+VftTqxZGagcPiJ9m4B6l32k/Wmtg5ont
AY0zDNz7TuQR26gGaIauencdGBiXelFtUZ973+RF6XCuMDAr6tv1ZsFKsJu1
XmS7cvEna12Qcq+A21tlc9jXGDixdc3R6U/lUJBasJLtycDv09Oh/Z4ESD/p
nmLeZWDdBjch07wiUB94nMT0YaDQfbLIs5uFYCJmc4zpx0CZe7wKCgcKuPf9
TBUjgIEvB+1rVcZyYd5bOIweytXPLbXVXSqZQKvp0aWHM3DU96Z9HT0D5Hhi
ltAjGbjeu/Bexfs0sHLfZE+L4dbr6T384fozaHTcv1M4mYG9BeGSrdvi4EMa
bYaawkAlnczRE3djYHHidTI1lYEitz4flM2LBOVTtjTqS67efMtNf1k/hJij
t98L5TEwvXbbtTOTLlAQqhMuVMDA6NkjHbpbTkNnJ/2AUBE331AqXZvOJkj6
sXmCZQx8KKLHf+fjFUL63umzguUMzJ5ZZbOp9gaxs37LKsFKBrY6iuTIfLhD
XNIs9SXXMrDUsT386c0HhP91Lw1yPQM7fC7skl0aTDwt0Z0VaOT2p9gSj4/r
HxEDqm/MBV5x1xYJYd82hhPzTnF0gTYGbp11rv25PJKgZ9rVkjoYOOZkeGGo
IYrQlvshT+phoIDGIY0W8hPCyq7sA38vt/+OtwkZaMUSbkl3IvjfMDDx6LY1
Uz9iidARPX3+AQYeNqqXd42NIzKkWMv4h7h6v3zzpKhGPNFo3p/P95aBQaFe
fott8cTHiPhzfCMMXMjaXHjsaAKx5PWZ1XwfGJinY7fM6HUCIc5S6Fk+ysA0
+K0qoptIKB/66bd8nJu/mWtEXU4icTCAgOUTDLyYGvbMl5VE2DfdneP9wkD6
1oD3HvZJhBdJ/xnvNwaef6niU5GXRMTsYVvwTjEwoTjB9vyvJKLw1gCDd4bb
n0Gfn0YqJhNdRELdsjkGhoUTj02tk4lvC/buy+a58/R5qn+eTzJx1FR3468f
DBw82VK5OymZqM6W6/n2i1vPrqrNgwXJxBZhodsf/jBQ8qn+zO2qZCLC/ov8
m79c/uI+tSvXJBO8tc0DrYsMvPDxIM94aTJxfnWab81SJgoObloelJZM9Lnf
Vy1exkTVyKrrko+SCa1eh/cZy5m4NMmece1iMpGupB+YzM/EKvEieZ89yYT4
gy07Hwsw8ZPZwdn1tGTizgR1IkiQicGfqD8V25OIqT2Tod4U7rqyY7OHTxJh
Fte620OYic++XH3ZpZJE1C6kT12iM5GeeyR4aV8isdU0MNqOycTm9qmqmouJ
RFS2o44Fm4lxQwadA4sJBJ/woR+HRZh4YSKh/s+tBMLRXiFxvxgTiXdR822/
44n+GvohWMHEtWP+zctOxxPaq2f+Kq/kxuf1T1GuiyMy3TtSZaWYCDrtzxbE
4wiJ3iyTVauZOBuTcfvriVhiJsApU3AtE6Vy3Xq7AqKJ4xOHLZauZ6LLmze3
Rrl6rN+jLPhjAxN1NOXN1MciCMU4VsEXWSayfAqzUj+GEdELczYjm5gYunWp
6veqEIJk2k3v3cJEs0eUolc3HhKXsnPLWrYy8XDkP3afeBCxz/6KaKEyE/+N
EzdsKryJ7BrjmpeqTHRIVYsaYtwiJFdvu5SoxkQvq5uPxta4ErOvfzQ9UGfi
09pP7ZztGmCh1Ot6R4MbnzIyID57gfu/KljrhkzkUZfOXmz1hJg9V6/bajGR
rHNHkTj/AATijm4y12aik8ZN0Y0Cj+Dywva+Q/uYGFaXxBB/GA77s38r7tRj
4jVRy45ZuTjIofYPK+ozceeNIzN3mhJA0r7Yf4MBEzNO8lc73kuGuVXuo8wj
TAzauOViiOMLsHQ3fyhgzERGy9f+sbB0aHytjosmTOTbKdo0fDETngT8jZgw
Y+IhjSZru/kcIE8Mar89zsSV41M2Y915cHlP2Wy3JRPrs7IV7RsKQGfB80DF
SSbW9iYINXwtgVwTy995p5i4JkvJeZ0UAauy4emL00z8qxnYXplVDvNnliwN
P8vE9DnrrgLRKoh7fTPnvBMTrb/UZT60qofRmq3DAc5MHBCaD9850QCbcoYF
0l2YeClRK/OBZxPkBe60nHTj6u/f7kdHq19B8/5fAo5eTDyemVd/rqsDGGop
yoF3mbhJbuLttbxOMFlnYpnhw8Q9mzJWSUV0wQhPbs6UPzeelizfQfMe+Fns
aHkxhInn9Vxn9Ir7QCNVyi8ojInlksdtM2+/gdvhr3IyI5hodZnWYLi7H+rv
egy3RzHRPXwJte9nP1CdN5Fnopmoe3K92df4ATh8sl+ZEcvEMvY/Cw0chPBD
fpaK8UzU+PO636t1EIZgu59hIhP5V3ga+BwcApkt4zmXkpnY/WA+XoYYAjuJ
sOHgFCZuqdibsX/lMLwka5OzU7n8np2OFzgzDLM/55Q7XzCRyRqdDo4bBrWx
BMvZl1y95K74rFY7DJ7dhn7MTCaGnzuS7twzDFVVS3OVsplo6uvi86V9GEhZ
GcOHc5mYE/vI52zBMOjHWpIv5zMxKxxPffEdhkcBVJVHhdx+9Fzj+0h7GPrc
Sy1zipk4UcFjnvNtCCTPnvPrKuX2Q83ruppbQ2BzdEXuHMFET6KM337ZEDzb
2zjMqmSidk58h+3FQfimcpWsUs3EIib+jG8ZAOU1G1SMapn4Hez8pMUG4Crj
taVzPRM1Zwpf8hj1Q9mSu34hjUx0q6CqOt96A7yTyrm5zdx6lco5JfF9ENAU
TJ5vY+K5j2w73orXkOiln3ulj4kdUx/vv4nohIlLf4dD+5k4FuQ29PFWB8if
eEHOH2Ri4Emv9TJn2qFoJ9nqxzuuXkRnkkxPvoLW+Rqy6wQTRWXb1J89rgHW
x8sq4V+YeETVGK9crYJjnTJWBd+Y+HKuMZKwqIAP6Tdzf85w52M7KCzcL4Lf
djutrv5hYpQx/WlBYDLoFMui81/uvNTwj+xpfQJRFNFVFxe582K4YN3ZwWBQ
z5oZtlvGwp4kXf+mEBfCn/ctYbOchTvkRvNac4KIQeOWJ1b8LJQMCgsuko4m
PP88tTQVZKGaYfHC8vPPiFcHQuAIhYUO1Caa96OXhFTsLSkDYRaaRax+NlWT
SZRrHR/ey2QhVmX1TbvkEcsCGJbbVrAwsfXgQb6OMuLI20UNpZUsjD7eRX9/
tJxIVPwqKS/FQu3WE3teYgWh/bpuaJ0MCwdO8fX9nqokQjfmlkmvZWGFpPXA
XFEVMeYWHyO5noXv14UnNbpVEz6rPCw4cixcvGQt9mWkhui9ZK/B2MxCnRMy
WxJ9a4mNNSaSVHkWrleTO0XbUEc0nlEcWq7EzW9uYLpKr54QL5EqW6rCwl69
hYGTnfXEWSol5q8qC+WUvXrtDBsIoeyx4993sFAm8QZFaUcjYb68e+e0Ogsf
/PRZtz2hkUgzqVz5VYOFn7L/LKxd3kT8e5b+dxxZmCKVq8awaiL0Fx4PftBk
oeW05UlmThMRo+9X+laLhfQvGV//W9pMTMa6RA9os3BTsZpa1N5mAmdtPHr3
sVDaMPHJTu9mInCP4fEuHRYOP9f131TeTLwNg51teiw87PLd6/xMM6EwsWll
sz4LT6qVaPFLthC31MX/1hmwMCKYr+uHZgvREcA/WGXIQqsen0SNEy2E9Lu5
EuIIC+/47c947dpCOCmNPC42ZmGIS1JUiW8LUX2n1T3flIVG3YfefHjYQrB6
S8yzj3HPnzN/vSeshbCRTVVPN2fhFFV2VSfXnuseJvHcgoVvLzgFe3LP87V6
LSRbsTDNAu6rcf0br740EG/NwvTw12umLFuIZCfLkhgbFmq2Zh19iC3Ejxq9
x5G2LDTX0DUUFm8h9onucA+1Y+GaNd1hBl+aiXD79ebB9tzzRJXR7vxmYryE
pR5wjoUmHL7Hndeaie3CPBJ+51lo1zmU8FW1mfA7MfnnjiMLZ94riXh+biLe
ZA/037zEQl1HuWOXwpsIOb7GYo/LLHQT+dBTsLOJcDfNj7p6hYVeh6i6u/ob
iZV/g8wuXmMh4fg9YPhfA7Fv5EBhmDsLDeZLjxy41kBcrhMQKfPk8qk+fNfh
Sz3RGHSzg3ybq9fqirqsnDri+5WdWxXusLCFfsDxDbmOWGX+676JNwsfN4Q8
KzKpJa6su7g/8R4LH75q+jPWXU3ECW5+2nif23/TpYu2/NVE89Q47/QDFgJ1
ZvuyrVWETLFV+c5HXH2xJC/uPV1BtB002Pb6MVdfD32mbT8VEX+UhUL+xrBw
aNi0V62pgFgnXj8jE8fCRmnejvoneYT7B3jpmMTCgyyBpPQ1WcTGq/JryS9Z
mJVppXn4chxxK57K3EmwsDveisHJSII070bHkxXcfB5bcX7cTIXec3df+Vax
0FN8bMXsnnTYsu2fb08dC+ta2w8e0suBoxJFYwsNLDwxopfYHZgHXkuv7JFp
ZuEFnifbK+oLoL/p6xLHNhaKZCgqPKGUAl/mM4vQDhYuucNwXi1KgGLoqZKS
LhbKy0adDfMpBx+rQReBPi7/q22sLp6qhOw9Ed3y/Sy8nODtO6xVBUOyRkrG
gyz8HbXCuVGsGpS/N3+Lf8fN94pmaV98DVi+8dFreM9CG6eOlbeMa8GP0Eqd
/MjtJzGTqvR/tZCbuITEGWehSt7nX3uj6uCtb8kp9QkuXgX0DRrc/6fgBdcq
6y8sPBa1JuphZj2oHlFe7fuNhTfWgIqJXANYb5/yTJ/i1uum+C8xogHuS74Y
6J5hoZ5uVETSQgMULLPbsTDHwhVmNxLvH2mED+My4dI/WHjghOrfx3GNIPxq
+Pu+XyzM33Ln58oPjbAjO+rwhT8srNy03dtGoglOhZtkhvxl4cczZw626DRB
oAdTuGSRhWKfa0pKLjRBsXXruZGlbARddcGYe00wuvdeI4mXjUsWZA+OxDSB
ta7VqrV8bLxQrR4++KwJBvVVruwisXG7tp6HY1oTmBqSm4+T2ahdbL6SntoE
XUbDq68JsXGxde7httgmMDia4xJKZWPc/B2F44FN0GTu25JFY+NezaGyP9ea
QNvKQqaVwUbLtOlmf6smqDypdPUzi43Vu5cyfHc1gcZpUiu/CBt/JL3rOi3Z
BIX2g2vWiLGxXv6tbcyPRsi46N1mvpKNUW91c/tjG0HO2XzdVSmu/4rJE8TF
Rkh2VXAPWc3G3CEdsRxshOjr/etfrWXj7YR5z5NvGkD0dobHxHo2FiQ5Zw0m
NcCju3c6+WTZaHrvKDHm2AB+9+WvwxY2qoRVvV7gawC+IN5us61sLBc6syq5
ox5uPuqTdVVko4aRS+uKJ/XgGnW7J0OVjffGqrrc/quHuRjTTS1qbExyubru
g2A9XIjffOvTDjb+zqwWZQ/VwUQST+/ynWx01ejz0cqqA9tnrzdLAxsrVWa+
J/rUwciLF7c1drHxtPeetFMn6uB4xs2+Y7vZGJ5v8CNLvQ56s43lXfaw8dLe
j3vyxOvgSL7cnYd72biQaGcd+qcW2oqW9KfvZ+Pow/ool+Fa0C3r3tqsy8Zg
u8xZt9paqK1IvTt+gI0/eZ7oVGXUgmbN9QFeA+75Def8zsbUQln9EcXVhmxU
ukFpDXxQC9ubN/rsPMLGeOEt9w941UJO67/Bo8Zs5M+zzytyr4WtnZ1KV0y5
8Vyn3ky61sKLnhTf4GNslPyjvW/Z1VpY/8Zj+KU5N3+CtZbsUQvxg4YqTRZs
lN790lf0Ti1Ivlt/b8yKjV9tdofsCqqFyA8Lb5edZGO2zI3rYXG1wB5vV111
io1+V68ky+XVQuDnZH/101x85J6GU1trQWjSbcT0DBePqn/iBl9qwWfGQM35
LBsdOiJlFyl1sGx+bUCQAxvzfm/8vVG5Djx//X6fdoGNV87mTwxa1MHvhdbt
jRfZuOpwxvX1AXVwZUnSg1EnNh59OXmAUVkH08uufeS5wsa31ZEfU37XwTh5
TdB/19goXGEx+fdqPdhQf42auLPxv9JFo6byehimv1K/7MlGLUGeFdZCDdAj
6jr+4hYbaW1vzX5kNsAhiQMaDV5snHq6eHxesBGapaQffbzLxtXkaU3CvhGq
1jWD5D02th0nuQWrNoFOwLAO5z5X3wsKr4QfN0Hb9xkj6gM2roVOg6DlzTBU
LXbuXzC3nvG2/KMfmuGn9enwoUg2rqw4Qld89Qo8G68l9Dxm4+MrP39yDrXC
csWAl69i2Cijs/fHktetwFiaW10Wz8Uzj/bkunMbbHrCMx2TytVnwi7Kt5B2
yOLjLIS+YKOo98HGxOF22H5+I/+Dl2xcY3b9c/jGDtDeabDyehYbty5cS9lb
2gEtiSc3uOSwcdhhusmDrxOOCLkoXchjI+We8K5x/U440R+937KIjd5CIbwr
BzphXDPziEkJG4PmTZbtXNUF51OrLQ+WcfVYlzmmbt0F3+m99nvLufr9vOxw
SVwXuF/97AyVXPtCbIPxUBfwvPt3Y1s1GzXHBhcTRLrBdx/DX76WjemNxDa1
A91Ay1gbtr6ei69TU3qiZzeEimyPl2rk6k9/l4zr826QuK6XJtLMxpT4V2bQ
2Q0Jo5YFwq/YyCE5dd353g2y+k5V/G1sDKwiOfTQeyAj9+6rxXY2LlPy3Vyy
vge2rYzs+9HJ5ce7RaRKtQfKvNI+THazMbRZge+qRg9ofSmfHHvNxvE/60LO
c9dNh7t+D/dx+4V6lq3G3W9YPLa8t587f27qe51f2wO90n9obYNsLPu93jtD
sAcs/agS9cNslCjst00Y74bR6dXry9+xkZcmT5or7oZzR1UUC96zcWTL7UGT
O90wW75vZ8ZHrv+Ju6/ua3XDtQ3m+1LGuHh1X2FY/uqCJYEXDsd+YqP8SPSv
JwldcPfHLYvwz2z03/sjfuvuLqBYhp4J/MrG/Y7MqL+vO+FR7bPLPpNsfPgn
+8QS604Q31J6/cY0G4v05zrhXQfEhbT5uc6yMUtC82qbUQds+Ps+xPE7G6vi
3mZ2Ee2g0kx+YfWLjW9mbHv4uPoqUZLMN/3D5UtgjbHHzVbQjFKoNPjLncdv
Mlp+L38FBvamvbiUg2cfszzt+hrBnpTMu1qAg7ZSeU4KtVXQxONzf7cgB39a
HtjFKqiATX/PcGwpHDyy/wJoqxMwOb15w3M6B7+5NOv8iuL+9/tzdVXEOfi1
+43WKv+H0N0d1mUiwcFojyPZuffNQbXt6vFrkhyM8SlcHUc8IH5W77xASHOQ
6X5tvNfwGeHxsiZ4vxwHQ/30W0MkS4mhlKcrzm3m4AfTke/VbuUEJvgmBshz
8IJ5fUmOSSXBE34gr1OJgxpiZ/L4+mqIk8HyMK/CwTYh2V419zqi2p9eL6rG
wXozUf9b5Abi7s3uvuPqHPQ29B3e97GJ+z/Jt76hwUG9a4v7fLdy37NXIj7H
Iwcd7vQ329m8IlId3S7XaHLwu2v/5dAbrYTg2eN/x7S4a/dXMRc024hzp+Au
eS8HdUxfR4UWtBGvLFcLb97PQX+yvVqVdDshf2xZ+EFdDlpcqexafrOdCDzy
cdWlAxx8vD3Vwa2znZjWr3v26CAH046UNeqJdxCG+58p5h/i4KN3cZFpRh1E
zu57xX2HOajL2HCj/04HwdZw0Fow4mDg7BPmyucdxBW1gy2SphxcW+veX17T
QfQqKhjvOsZBmdYQkOjpILZvZg6fNOegxPUN1/wGOojI9d9P37XgYPKDFN+z
fR3En9Wvp1KsuPlfVF8n09JBmEsUXm2y5uBij1+pSEEHUcaJ4vlmw8FZwx0u
mZEdhBTd4x7tNAc1OWpaR507iBuCliylMxw00vb97bKvgxhZviva6CwH755n
X3dmdRC7l8isc3XgIATc+pff104k/uZNj7zAwUr9UZWE8HZi+ffRbaUXOej3
tbQp7FA7YTtZXz7sxK1v3qBwhred2PjBv2ONKwdrJaJIO8zbCL+h82Z7r3Hw
WG5CYMOSNuJLr8GHM+4cXD155LeAZivxsoU1//IGVy9bO9wZz1sI4fp5z/Zb
HPwvJzjvQVcz4VjZyz/nxUGpxDCp/340EYr5j8W2+3Lwi7tQ5+mNjUR+7Jqd
VUEcrHqmcWD33lpizaKWW8VDDu6ydlM2NKwhAo+fKiRCOCjP+yj4tmk1YSee
rFISwUFz0we3lxpXEuKP1m/JjeOge3p6Kb90CXF3Zu+57AQOhpE2xgqPFBIz
BnapmUlc/Zr2H/n7KJ9oojxb9/IZB5NmN9gptGUR7t6yUk8zuf4Vq9OO/osl
xj/qHE/K5uJL/8+ueDyUMNI6G5WQy8HCibkM8/m7xJalL0RiC7nxwz8a7BP2
hUjLZqOYYg6OrprWeS4XAXxlXx4+LuWgya0grbMyCTB8bTMtooKDQX8zJ/1v
ZoBe3wH9sCoOvm1abeQgnwMF2877h9Rw/V8saqzgLYDAuZek4AYOfpJ+siZa
tBwWDFu1A5s4SKzKJGvtrYQzmZNeAS0czF9o/tv6oBo0z29deq+dg/dP3bxe
5dwAL5sNwLeTi0c/4f2X0wwr5C56eHdz0DMlbG9F3yuYG8v8dbuPgzOeHqe0
bTvASrtj261+Dj7NCgoMWNIFzYkzzjcGOVhAX02RzuiGpBNKM+7vOKiULClM
OdIHjPLDW93eczDqZ4P9sE4/eEpePn/1I1dvAzpeX8wGwbg/Z8L5EwfZnmdK
a8bfQuX27g2XP3PwSXXfHiWJEZAP/2576SsHu0LX+CyxfA8kI9X356c5+Fn2
eP4Z1ihczjZe7TDLQZLYoE+c9xi8o7tYnv3OwcOPM+/YCH6Colf5/ad/cecX
Rzdvi9YXOLtve5fVUhEs61jCU5c7Db3JRxmWy0Qw2qx7q2nqDGgtv2ZwfLkI
Krj5pR5JmAWJyqLmowIi+P7yS45a9Hd49Z96jSFdBMtPDeu3ef4CvwLnP9pM
EQxXzuHZZP0b9qqkK/zHFsFJa7kLZjv+AG/W+Gl5ERH0tM/v7eVdgPIt0jEy
YiJ42uH+hCSxAB7PzbpEVoigTVPXukLbv7BjQwhZaKUIPu365WX06y/MJ77C
JVIi2Dj95GrP5X+QvZrkMrdKBEXqzW7bvP4HjjG70salRbCFN1bbU2oRNq1w
ez+wRgQFsinafHqL8CksR6x9nQia3bpvfsB8EZJZ3w7WbBBBsZAHumIGi2Ad
tP5uoawI/jCR/Pa/iq48nOqtC3OOSElI7X3CNVRSV6IoSfaqqxvRpaIBhaRB
EW4JmUsKlZDKPEuGa0jJ9DuGY4wikVBmZcqUOb7f9+d69n6etda73vd99vpr
J25eIpKC5gVp8gj+i9k1mNS9SNp8Q8djFBCMR3mvVvdeJM/4GuVCFBEop0ix
+1YtEsM7q0x9d9Dxmdsqnu6/6ffToSduygg+3TI02tq2QOpcPWrsdyG4ltIO
KrILxG/uLfdFVQRn16/YiMzmidbNid3GagjK9KObDf3nCM+kvI2eOo1Xn7XV
zbRZ4jYc9WU3IBBifz28+fM0UbNqEZI/gECFU9t+uG+KTPeJHJLSpOe10cfS
avwXse3wzl6uhSBe3OhE48pJYvHxin+LHgJ/KcwytholUvoJJbVHETTwKtY3
S/8kbe++zhQfR3Bs7QtBD9dhcqL8qOXLkwjKBSYklSwGiMhffmGRpxFUlbZZ
8498J++psvpAYwQKMX/7oPv9ROvtbo1bpggs1+Nx7589ZNkuu+vXzBHoqrkG
2uV1k5Ksly8tLBCYrfkhnxPcRfamSiDdizRe5gFbXG90kBm5k0fgMoKXIQV7
mFNfyauEgNvKVxD8KvMNqhJrJwpRzFHxawiuHiY8rOwWMiC2T1bYDsEWOx4j
C5nPJOmZg8myfxEYHng9MJHURKQCf1QOOyD4du3g8pCxj6RdcMNSpyMC50sq
uoHZDSTUz0SlyRnBnR1M71SferLG+31MkRuCrviuE9NldeQDN//nLA8EH891
8n6ue0f83Q4IJnnR/UtY93f9qiba87c0w+4gSEufPuCrSu+DjjnOj+4i8Pqz
cN7wSQUpmRzJuH0PgfRMhnD3inLibifXf9MXwdhAKH/30zIyYxV23Owhgn3i
xyTOTxSTR85xfO4BdD3PVz25mMgmsr4p+RGBCJoeWBbrfCsiRc+zrxUEI/CM
9NVoCisghsn5G1pDEDDnNC12eOSRodzS5tln9P3s53xHfHPJncoaPxyGQMT0
Wv6e3Nckq791wjAKwTppB2c/x2yiPd2ddD0GweDb8WUcvizSwTtkHBSHwFrc
0+3GqwziuG5ydVYCzcdtdi2xc+lktexC6YckBLP8ZUZ6JakkUYXH8WcyAh6j
FVepwpdE46CAvGAqgqe6Jp0/B16QTwaiHfLpCOpHAoyXayWRq+fFg3UyEOwa
9zI89TGBMK9v1LLKQpAQwHfKwC+ehN6WX7j3CsHJiQdHg2ziyI4g5Yyk1wie
zxLBd7diSVWs+vnyXAQ6o1a1DZkxxCxLE/fmIYgqHR4NWR1DZop13zELEeyo
vlgqFRxNHtUbeMhQCOZ8+44+0ogmsp0myvuLEdzqbDZcJxhNCkfPfzctRWB7
Wkh+gTuaGHBZh7txEMTml3x6yoomQ6tv6EdUIFi/1ZBLzyCa3JZ05SmoovW3
QkQ4ODOarN/unfulBkEHqVDqUYwhWRoPrs7WIsiRdTXm1McQ7X+eSOEPNP7M
+yZlQbGk40xE464GBGpNJs32DnHkpnXCPcNGmt9Dz3ZbOsUTQdc09etNCIL7
V4YphieQRP+c0cDP9LmxS+qlr4lkX3hhfOYXmo8qR2wiyAvSmMI59aENgWqe
7sQpKplcza8V+PkVwdCav3kkzqSQ0C/t1+W7EdzTyK19MJpOlAZ65XR66fwW
xX+622eQytnhtsv9CDbW6vS4OGeSabyomTSIIKhpM790VjYxOPnHWplJ2k9H
jDw8M3PJ4AXZKpii/VI7cXvoyjzi5aDgajpD8+eEb024TT7JfKLRG75A6zHF
duy2ThERbDybg5ZheO7UtSArVUISui9c3sWHIShz1qyjo4SoT9hIGPJjiLfh
f9McXUquiLh7B67C8MFMwvP//zczZHz2ZK7GIHtC7VBlA4eEKj0afi+MQVyt
++midzmp1I8yXLUOw9aiDzqXWyqIVVlvER/GkCMmuth2tZKsUpWXY6zHEJ55
vqN3upJkpNg/XhDDQImTovNOVeSY5Nu5KQkMe2r2FiqOVpHJwCWLMUkMy56y
pLBxNQnh/bt2UBpDklOKTGduNVF19t/VtwGDgiJj+PDyGtI63BDVsQlD1F/R
YYJaNcTNnMXfuhlDwqOF0x0ONUTqk6n9py0YPJuF/G2DakiJVmLr+z8xWJrs
ZFrT+/r5giHN6m0YYvP41LwCagiv4s70su0YtETHAk1sakhynBOilDDIhUgH
JyvXEF3E9ni7E0NF/DZxVlc1GfHlHchWwbAre+T+2RvVJGBR93j6bgx9hd4N
SsNVZKd9UMGLPRhcIuw89LWqSFNvy6a4vRjSZsdD3LwrieNpqUcR+zBEzpw1
9ImrIOtrL8w8JRj2Id+mfTHlpBDSzAP3Y+C3E7/v6sohZq8mqv3/wmAYZem2
dXcZYcipKfscxDC2b9NDpdoSEh/mEeF5CIPysax/7mkUk0OrK3hdtDGk6vWV
nhalyIDXKlsHHQz2zNNKOmfzif/U8RbbIxgYkWHtXKffEAWr0ANX9DDsN+Sv
imdkkw/tHSmWRzGYpUv3fMlKJWs51m5Ghhja3+xNHpQIILmqr/oNTmLQ79Nu
1jvsTBmlzunrncaQHTFL5SRHUpFBPhs0z9D5tJS/BFS9ooCvzl/DFMP1E67F
Kn35VLez6JSqOYbpUoW3/pnFlNy5mMptlhgmkyeVJUqqqOpP/UpyFzGoSCUo
9qyto6y1FcJkLmMYaY2c8v+nnspSzLdG1hhsrAIc729sotSXGkW4b2DQ/i/O
Wcyvg/pqL+Yy74Dhx5U//t0u0EV59pn3/nLEEF34+qBtWDdVXjvyZsCF5pON
aWVkTx+lF778TOMdDK43vTzVJEeo8dV65XV36fmYzT3O4Rulgm8/2V51D8Pg
jPtHXt4x6rOVDKPIH4NqV/45zpoJ6twe9aSkYAy9i8s8HSymqcvDtb/aQjCc
6SjNt4+coWxjTDVFntP8Q6/n81tmKXf+250uERiMtjiWc7QXqLuFoopZURj8
QzX/1nP+TT20S3Trj6HxZgjyUbGLVHhLldixRAy3yDOuh5e42HEPjK18XtD1
ervt/PKdi/1y/3BuwUsM27z2NtSbcrOzfrnxjadikLq0OCn9jpv9NlnoxOb/
MKwP02jwkWew2Wdi400yMdiFCCz/4s5gVworTzzOxvBNUrZDmMNgv+dw9lfk
YKg7YrvWYJ7BbnI6GbDwhtb3c7fwGWkmu33bj69KeXTcsGYqQJXJ7ul03nax
AEOAUFbskAaTPfREwCW8iPaHkKRLYipM9oR2ZHU9G0PedzewFmOy535vZ/GV
YsDX13RfG2ewGVnFF9U5GMLm3okP5DHY/BeOv7aroPWCPBU+3WCwhdb38iRV
YdiU6RRrsJHBRnUOx9tqMPxUMRdKq+Bm/+G1PFa4DsOd0KHjaubc7G0DfxKX
BgwtYOEf7sLFVo4sfJDZSOslNt7nEDcXW/2YXltfE+1nKZ887jKXqMN59k5H
WzFYnchZcplaoI7a8FTebcdQm2asKTI8T52SCVlX8A2DU+L+n5d75qiLvm+z
ZXsw5C6ZPhZom6FsNHQYJn203u1uncTfpimH8Tb9x98xFJ9/efPq9ynqjhHX
yPwQhvEjCwdZwr8oP8FAdaWftF7WHOgNVpqkAks2+F0Yo/tviLB4YTRBxWw9
JFf/C8P89vABnYox6sXXzw68M/T8lbbjiRVjVEagFWfvHIbjY9ntl06OUkVz
D84lLmLg2tn4SE10hOKkS2a2crFA+HDxns/fhqh35zKXhJgs6Fk0iD+bP0i1
VjeG3+JjgctrhTWVUT+oLrcLgxn8LChh2nddSfpODeyY2dO3kgUO+Q/T3Av6
qZlQsWZ9IRYEXCvSvSTQRy39k7bprggLtpTclJg/2EvxMsn1fFEW5OsU/OXi
20OJXjknLMtiAXf4662TSt2UmOSkqbEYCzYMGwvUBXVRMh+90wMkWKC1d+OW
M4ud1FYf9JsjyYIxo31iMnadlNLeZJ15aRbwL1Av4gY7qP8B0+CUjQ==
       "]]},
     Annotation[#, "Charting`Private`Tag$34841#1"]& ]}, {}},
  AspectRatio->NCache[GoldenRatio^(-1), 0.6180339887498948],
  Axes->{True, True},
  AxesLabel->{None, None},
  AxesOrigin->{0, 0},
  DisplayFunction->Identity,
  Frame->{{False, False}, {False, False}},
  FrameLabel->{{None, None}, {None, None}},
  FrameTicks->{{Automatic, Automatic}, {Automatic, Automatic}},
  GridLines->{None, None},
  GridLinesStyle->Directive[
    GrayLevel[0.5, 0.4]],
  ImagePadding->All,
  ImageSize->{690.9692307692313, Automatic},
  Method->{
   "DefaultBoundaryStyle" -> Automatic, 
    "DefaultGraphicsInteraction" -> {
     "Version" -> 1.2, "TrackMousePosition" -> {True, False}, 
      "Effects" -> {
       "Highlight" -> {"ratio" -> 2}, "HighlightPoint" -> {"ratio" -> 2}, 
        "Droplines" -> {
         "freeformCursorMode" -> True, 
          "placement" -> {"x" -> "All", "y" -> "None"}}}}, "DefaultMeshStyle" -> 
    AbsolutePointSize[6], "ScalingFunctions" -> None, 
    "CoordinatesToolOptions" -> {"DisplayFunction" -> ({
        (Identity[#]& )[
         Part[#, 1]], 
        (Identity[#]& )[
         Part[#, 2]]}& ), "CopiedValueFunction" -> ({
        (Identity[#]& )[
         Part[#, 1]], 
        (Identity[#]& )[
         Part[#, 2]]}& )}},
  PlotRange->{{0., 6.283185178951315}, {-5., 5.}},
  PlotRangeClipping->True,
  PlotRangePadding->{{
     Scaled[0.02], 
     Scaled[0.02]}, {0, 0}},
  Ticks->{Automatic, Automatic}]], "Output",
 CellChangeTimes->{
  3.863084267854362*^9, 3.863084329179203*^9, {3.8630843680975714`*^9, 
   3.8630843794220805`*^9}, 3.8630844339248133`*^9, 3.863085739299108*^9, {
   3.863085782629307*^9, 3.8630858006098566`*^9}, {3.863087762549752*^9, 
   3.8630877836933017`*^9}, {3.8630883036912746`*^9, 3.8630883127372026`*^9}, 
   3.863088358781008*^9, 3.8630884402441587`*^9, {3.889066651414683*^9, 
   3.8890666621323147`*^9}, {3.8902106087034116`*^9, 3.8902106418594303`*^9}, 
   3.891158896036726*^9, 3.8911589378604097`*^9, 3.892201526721157*^9, 
   3.892201615903796*^9, {3.892202352683966*^9, 3.892202381428878*^9}},
 CellLabel->
  "Out[269]=",ExpressionUUID->"2acf5582-78e5-412e-8e58-c374b5b00c7a"]
}, Open  ]],

Cell[BoxData[""], "Input",
 CellChangeTimes->{3.891158384715146*^9},
 CellLabel->
  "In[270]:=",ExpressionUUID->"f8f90a5f-fd8d-470d-8916-85e10a6cdda7"],

Cell[BoxData[""], "Input",
 CellChangeTimes->{{3.891158385766181*^9, 3.89115838577073*^9}},
 CellLabel->
  "In[271]:=",ExpressionUUID->"8dddabd5-036e-4090-aa43-f4ac8f066e99"],

Cell[BoxData[""], "Input",
 CellChangeTimes->{3.8911583883431234`*^9},
 NumberMarks->False,
 CellLabel->
  "In[272]:=",ExpressionUUID->"4d83e71a-33ae-4281-9184-61985727ae22"],

Cell[BoxData[""], "Input",
 CellChangeTimes->{{3.8911583898070335`*^9, 3.8911583898070335`*^9}},
 CellLabel->
  "In[273]:=",ExpressionUUID->"93b2deba-d4e0-479c-a0d0-138b83c5b189"],

Cell[BoxData[
 RowBox[{"\[IndentingNewLine]", 
  RowBox[{
   RowBox[{
    RowBox[{"ScolorataD", "=", 
     RowBox[{"{", 
      RowBox[{
       RowBox[{"{", 
        RowBox[{"44.93145409292352`", ",", "65.7436038880043`"}], "}"}], ",", 
       RowBox[{"{", 
        RowBox[{"43.67383069592057`", ",", "70.08812107765085`"}], "}"}], ",", 
       RowBox[{"{", 
        RowBox[{"42.41620729891763`", ",", "73.63233246920461`"}], "}"}], ",", 
       RowBox[{"{", 
        RowBox[{"42.073219099735006`", ",", "77.86252025912363`"}], "}"}], 
       ",", 
       RowBox[{"{", 
        RowBox[{"41.61590150082484`", ",", "81.74971984986001`"}], "}"}], ",", 
       RowBox[{"{", 
        RowBox[{"40.9299251024596`", ",", "85.86557824005149`"}], "}"}], ",", 
       RowBox[{"{", 
        RowBox[{"41.61590150082484`", ",", "89.63844843106033`"}], "}"}], ",", 
       RowBox[{"{", 
        RowBox[{"38.18601950899862`", ",", "90.21009542969803`"}], "}"}], ",", 
       RowBox[{"{", 
        RowBox[{"35.327784515810094`", ",", "88.1521662346023`"}], "}"}], ",", 
       RowBox[{"{", 
        RowBox[{"33.04119652125928`", ",", "85.52259004086886`"}], "}"}], ",", 
       RowBox[{"{", 
        RowBox[{"29.49698512970552`", ",", "90.55308362888066`"}], "}"}], ",", 
       RowBox[{"{", 
        RowBox[{"25.49545613924159`", ",", "90.55308362888066`"}], "}"}], ",", 
       RowBox[{"{", 
        RowBox[{"24.466491541693728`", ",", "85.17960184168624`"}], "}"}], 
       ",", 
       RowBox[{"{", 
        RowBox[{"24.695150341148803`", ",", "80.83508465203968`"}], "}"}], 
       ",", 
       RowBox[{"{", 
        RowBox[{"23.894844543056017`", ",", "76.60489686212068`"}], "}"}], 
       ",", 
       RowBox[{"{", 
        RowBox[{"22.980209345235693`", ",", "72.37470907220167`"}], "}"}], 
       ",", 
       RowBox[{"{", 
        RowBox[{"25.03813854033143`", ",", "66.77256848555217`"}], "}"}], ",", 
       RowBox[{"{", 
        RowBox[{"23.894844543056017`", ",", "63.91433349236365`"}], "}"}], 
       ",", 
       RowBox[{"{", 
        RowBox[{"22.637221146053072`", ",", "60.59878090026497`"}], "}"}], 
       ",", 
       RowBox[{"{", 
        RowBox[{"22.40856234659799`", ",", "57.397557707893824`"}], "}"}], 
       ",", 
       RowBox[{"{", 
        RowBox[{"23.208868144690776`", ",", "53.05304051824727`"}], "}"}], 
       ",", 
       RowBox[{"{", 
        RowBox[{"22.980209345235693`", ",", "48.3655351294181`"}], "}"}], ",", 
       RowBox[{"{", 
        RowBox[{"19.55032735340947`", ",", "44.47833553868171`"}], "}"}], ",", 
       RowBox[{"{", 
        RowBox[{"19.32166855395439`", ",", "38.533206752849594`"}], "}"}], 
       ",", 
       RowBox[{"{", 
        RowBox[{"20.69362135068488`", ",", "32.93106616620009`"}], "}"}], ",", 
       RowBox[{"{", 
        RowBox[{"25.609785538969135`", ",", "33.27405436538272`"}], "}"}], 
       ",", 
       RowBox[{"{", 
        RowBox[{"29.039667530795356`", ",", "37.04692455639156`"}], "}"}], 
       ",", 
       RowBox[{"{", 
        RowBox[{"31.211926125618632`", ",", "43.22071214167877`"}], "}"}], 
       ",", 
       RowBox[{"{", 
        RowBox[{"33.72717291962453`", ",", "37.73290095475681`"}], "}"}], ",", 
       RowBox[{"{", 
        RowBox[{"36.58540791281305`", ",", "33.61704256456534`"}], "}"}], ",", 
       RowBox[{"{", 
        RowBox[{"42.187548499462544`", ",", "32.58807796701747`"}], "}"}], 
       ",", 
       RowBox[{"{", 
        RowBox[{"45.38877169183369`", ",", "37.27558335584664`"}], "}"}], ",", 
       RowBox[{"{", 
        RowBox[{"43.10218369728287`", ",", "40.70546534767287`"}], "}"}], ",", 
       RowBox[{"{", 
        RowBox[{"44.245477694558275`", ",", "45.049982537319416`"}], "}"}], 
       ",", 
       RowBox[{"{", 
        RowBox[{"44.817124693195986`", ",", "49.62315852642105`"}], "}"}], 
       ",", 
       RowBox[{"{", 
        RowBox[{"44.817124693195986`", ",", "53.281699317702355`"}], "}"}], 
       ",", 
       RowBox[{"{", 
        RowBox[{"45.73175989101631`", ",", "56.59725190980104`"}], "}"}], ",", 
       RowBox[{"{", 
        RowBox[{"46.30340688965401`", ",", "60.59878090026497`"}], "}"}]}], 
      "}"}]}], ";"}], "\[IndentingNewLine]", 
   RowBox[{"(*", 
    RowBox[{
    "Aqu\[IAcute]", " ", "terminan", " ", "los", " ", "datos", " ", "de", " ",
      "entrada"}], "*)"}]}]}]], "Input",
 CellChangeTimes->{{3.8630864251657486`*^9, 3.86308642836159*^9}, {
   3.8630865987434025`*^9, 3.863086601546542*^9}, {3.8630867128159585`*^9, 
   3.863086741011137*^9}, {3.8630868287444663`*^9, 3.863086838612314*^9}, {
   3.8630871302455425`*^9, 3.863087167041198*^9}, {3.863087232005762*^9, 
   3.8630872616421146`*^9}, {3.8911583915858917`*^9, 3.8911583936385117`*^9}, 
   3.8911584682471733`*^9},
 CellLabel->
  "In[451]:=",ExpressionUUID->"6b35ecc7-7201-4726-a2dc-ac2073859b2b"],

Cell[CellGroupData[{

Cell[BoxData[{
 RowBox[{
  RowBox[{"lista", "=", "%"}], ";"}], "\[IndentingNewLine]", 
 RowBox[{
  RowBox[{"x", "=", 
   RowBox[{
    RowBox[{"Transpose", "[", "lista", "]"}], "[", 
    RowBox[{"[", "1", "]"}], "]"}]}], ";"}], "\[IndentingNewLine]", 
 RowBox[{
  RowBox[{"y", "=", 
   RowBox[{
    RowBox[{"Transpose", "[", "lista", "]"}], "[", 
    RowBox[{"[", "2", "]"}], "]"}]}], ";"}], "\[IndentingNewLine]", 
 RowBox[{
  RowBox[{"M", "=", 
   RowBox[{"Length", "[", "x", "]"}]}], ";"}], "\[IndentingNewLine]", 
 RowBox[{
  RowBox[{"Z", "=", 
   RowBox[{"{", "}"}]}], ";"}], "\[IndentingNewLine]", 
 RowBox[{"Do", "[", 
  RowBox[{
   RowBox[{
    RowBox[{"a0", "=", 
     RowBox[{
      RowBox[{"Sum", "[", 
       RowBox[{
        RowBox[{"x", "[", 
         RowBox[{"[", "j", "]"}], "]"}], ",", 
        RowBox[{"{", 
         RowBox[{"j", ",", "1", ",", "M"}], "}"}]}], "]"}], "/", "M"}]}], ";",
     "\[IndentingNewLine]", 
    RowBox[{"Do", "[", 
     RowBox[{
      RowBox[{
       RowBox[{
        RowBox[{"a", "[", "k", "]"}], "=", 
        RowBox[{
         RowBox[{"Sum", "[", 
          RowBox[{
           RowBox[{
            RowBox[{"x", "[", 
             RowBox[{"[", "j", "]"}], "]"}], " ", 
            RowBox[{"Cos", "[", 
             RowBox[{"2", " ", "Pi", " ", "k", " ", 
              RowBox[{"j", "/", "M"}]}], "]"}]}], ",", 
           RowBox[{"{", 
            RowBox[{"j", ",", "1", ",", "M"}], "}"}]}], "]"}], "/", "M"}]}], 
       ";", "\[IndentingNewLine]", 
       RowBox[{
        RowBox[{"b", "[", "k", "]"}], "=", 
        RowBox[{
         RowBox[{"Sum", "[", 
          RowBox[{
           RowBox[{
            RowBox[{"x", "[", 
             RowBox[{"[", "j", "]"}], "]"}], " ", 
            RowBox[{"Sin", "[", 
             RowBox[{"2", " ", "Pi", " ", "k", " ", 
              RowBox[{"j", "/", "M"}]}], "]"}]}], ",", 
           RowBox[{"{", 
            RowBox[{"j", ",", "1", ",", "M"}], "}"}]}], "]"}], "/", "M"}]}]}],
       ",", "\[IndentingNewLine]", 
      RowBox[{"{", 
       RowBox[{"k", ",", "1", ",", "n"}], "}"}]}], "]"}], ";", 
    "\[IndentingNewLine]", 
    RowBox[{"X", "=", 
     RowBox[{"a0", "+", 
      RowBox[{"Sum", "[", 
       RowBox[{
        RowBox[{
         RowBox[{
          RowBox[{"a", "[", "k", "]"}], 
          RowBox[{"Cos", "[", 
           RowBox[{"k", "*", "t"}], "]"}]}], "+", 
         RowBox[{
          RowBox[{"b", "[", "k", "]"}], " ", 
          RowBox[{"Sin", "[", 
           RowBox[{"k", "*", "t"}], "]"}]}]}], ",", 
        RowBox[{"{", 
         RowBox[{"k", ",", "1", ",", "n"}], "}"}]}], "]"}]}]}], ";", 
    "\[IndentingNewLine]", 
    RowBox[{"aa0", "=", 
     RowBox[{
      RowBox[{"Sum", "[", 
       RowBox[{
        RowBox[{"y", "[", 
         RowBox[{"[", "j", "]"}], "]"}], ",", 
        RowBox[{"{", 
         RowBox[{"j", ",", "1", ",", "M"}], "}"}]}], "]"}], "/", "M"}]}], ";",
     "\[IndentingNewLine]", 
    RowBox[{"Do", "[", 
     RowBox[{
      RowBox[{
       RowBox[{
        RowBox[{"aa", "[", "k", "]"}], "=", 
        RowBox[{
         RowBox[{"Sum", "[", 
          RowBox[{
           RowBox[{
            RowBox[{"y", "[", 
             RowBox[{"[", "j", "]"}], "]"}], " ", 
            RowBox[{"Cos", "[", 
             RowBox[{"2", " ", "Pi", " ", "k", " ", 
              RowBox[{"j", "/", "M"}]}], "]"}]}], ",", 
           RowBox[{"{", 
            RowBox[{"j", ",", "1", ",", "M"}], "}"}]}], "]"}], "/", "M"}]}], 
       ";", "\[IndentingNewLine]", 
       RowBox[{
        RowBox[{"bb", "[", "k", "]"}], "=", 
        RowBox[{
         RowBox[{"Sum", "[", 
          RowBox[{
           RowBox[{
            RowBox[{"y", "[", 
             RowBox[{"[", "j", "]"}], "]"}], " ", 
            RowBox[{"Sin", "[", 
             RowBox[{"2", " ", "Pi", " ", "k", " ", 
              RowBox[{"j", "/", "M"}]}], "]"}]}], ",", 
           RowBox[{"{", 
            RowBox[{"j", ",", "1", ",", "M"}], "}"}]}], "]"}], "/", "M"}]}]}],
       ",", "\[IndentingNewLine]", 
      RowBox[{"{", 
       RowBox[{"k", ",", "1", ",", "n"}], "}"}]}], "]"}], ";", 
    "\[IndentingNewLine]", 
    RowBox[{"Y", "=", 
     RowBox[{"aa0", "+", 
      RowBox[{"Sum", "[", 
       RowBox[{
        RowBox[{
         RowBox[{
          RowBox[{"aa", "[", "k", "]"}], 
          RowBox[{"Cos", "[", 
           RowBox[{"k", "*", "t"}], "]"}]}], "+", 
         RowBox[{
          RowBox[{"bb", "[", "k", "]"}], " ", 
          RowBox[{"Sin", "[", 
           RowBox[{"k", "*", "t"}], "]"}]}]}], ",", 
        RowBox[{"{", 
         RowBox[{"k", ",", "1", ",", "n"}], "}"}]}], "]"}]}]}], ";", 
    "\[IndentingNewLine]", 
    RowBox[{"Z", "=", 
     RowBox[{"Append", "[", 
      RowBox[{"Z", ",", 
       RowBox[{"{", 
        RowBox[{"X", ",", "Y"}], "}"}]}], "]"}]}]}], ",", 
   "\[IndentingNewLine]", 
   RowBox[{"(*", " ", 
    RowBox[{
     RowBox[{"{", 
      RowBox[{"n", ",", "10", ",", "20", ",", "2"}], "}"}], " ", "n", " ", 
     "var\[IAcute]a", " ", "de", " ", "10", " ", "a", " ", "20", " ", 
     "aumentando", " ", "de", " ", "dos", " ", "en", " ", "dos"}], "*)"}], 
   "\[IndentingNewLine]", 
   RowBox[{"{", 
    RowBox[{"n", ",", 
     RowBox[{"IntegerPart", "[", "20", "]"}], ",", 
     RowBox[{"IntegerPart", "[", "20", "]"}], ",", "2"}], "}"}]}], 
  "]"}], "\[IndentingNewLine]", 
 RowBox[{
  RowBox[{
   RowBox[{"graficas", "=", 
    RowBox[{"ParametricPlot", "[", 
     RowBox[{
      RowBox[{"{", "Z", "}"}], ",", 
      RowBox[{"{", 
       RowBox[{"t", ",", "0", ",", 
        RowBox[{"2", "Pi"}]}], "}"}]}], "]"}]}], ";"}], 
  "\[IndentingNewLine]"}], "\[IndentingNewLine]", 
 RowBox[{
  RowBox[{"A", "=", 
   RowBox[{
    RowBox[{"lista", "[", 
     RowBox[{"[", 
      RowBox[{"All", ",", "1"}], "]"}], "]"}], "+", "150"}]}], 
  ";"}], "\[IndentingNewLine]", 
 RowBox[{
  RowBox[{"B", "=", 
   RowBox[{
    RowBox[{"lista", "[", 
     RowBox[{"[", 
      RowBox[{"All", ",", "2"}], "]"}], "]"}], "+", "200"}]}], 
  ";"}], "\[IndentingNewLine]", 
 RowBox[{
  RowBox[{"AB", "=", 
   RowBox[{"Table", "[", 
    RowBox[{
     RowBox[{"{", 
      RowBox[{
       RowBox[{"A", "[", 
        RowBox[{"[", "n", "]"}], "]"}], ",", 
       RowBox[{"B", "[", 
        RowBox[{"[", "n", "]"}], "]"}]}], "}"}], ",", 
     RowBox[{"{", 
      RowBox[{"n", ",", "1", ",", "M"}], "}"}]}], "]"}]}], 
  ";"}], "\[IndentingNewLine]", 
 RowBox[{
  RowBox[{"puntos", "=", 
   RowBox[{"ListPlot", "[", 
    RowBox[{"0.5", "*", "AB"}], "]"}]}], ";"}], "\[IndentingNewLine]", 
 RowBox[{"Show", "[", 
  RowBox[{"graficas", ",", "puntos", ",", 
   RowBox[{"AspectRatio", "\[Rule]", "1"}]}], 
  "]"}], "\[IndentingNewLine]"}], "Input",
 CellLabel->
  "In[452]:=",ExpressionUUID->"1aa5b142-8e6b-462f-a3db-f3b9549efa37"],

Cell[BoxData[
 GraphicsBox[{{{{}, {}, 
     TagBox[
      {RGBColor[0.368417, 0.506779, 0.709798], AbsoluteThickness[1.6], 
       Opacity[1.], FaceForm[Opacity[0.3]], LineBox[CompressedData["
1:eJwUmHc8lX8Ux0kKFQ1SGUllJJHKuO7l3HtVuO54rtWisoqGMpIViSgKoSiE
jIxSVnZEVkJZqYzMVEahH1L9Tn/1er8e93m+33M+55zPaZOVI9d2EQ8Pj/pS
Hp5//7a+ubW+8hsd6tfHiRn5smDz6SM2W5GVvXTEnK+wYMVw2ZDfVzrcnU+Q
j73KAvcQsSXbvtAhskhm5UwICxqKzxltH6HDdl+/0pcxLKh0Fmq1GKbDd7ds
Kd44FmwrrYy7NkSHX+1lyboJLPA61Xu7ZYAO2deb0mpSWfDpSfUxmT46zHcN
/vybywJ/yQsMhV460Ou3/jV/xgKBJx8LlXroIPtGUTavmAUnKtZVb/1IhzLn
Iln3ShYUmczqfe2kwzLy9DPNZhZc/H3A/1MTHTYfvGN2/ysLxJ087+a/xvOa
bp6iTbAgfbT3Q2AjHT5vUSz7+oMFiYLeV+Qb6LBmWe1no3kWTESalpu/pEPj
jsWpTEE2yKqeCIgtoYMh86UAXYEN8g/fdIQ+pIM2i1J4zp4NUiMb04k0OuzX
XJE9d4YNr0weXBJLpcOGGDInwIkNPKxi+wcP6HC4WzXqgScbXEM07Lri6RAj
7jc5fYMNnkJHyDlRdNgjzX/iUQ4b7IKtp6b86aA7ufat4zwbIqyGVH5eocON
X5ze6j9ssLp8/+GcHx2Ch3Q/XePlwMJO8198l+lwXztKuJmfA9LUX02bvekg
s3AxSEWYA+0a/Fu8XemgqB++b7c0ByollNZcc6HDi9AL1ZtkOND2t/5zpDMd
qoI1WoVkOWDN92o28zwdojZmujdv5YDvLanE9jN0mP2kKS6rzIHSWa0yATs6
/JSPq/pC4kC3dOGIhC0dxr6kP3Em43m2KinusKHDTfLLilkKB2T/k2pnW9Fh
gK/E6T/gwI2UnbsDLenwtSrYqW4fB4iY93ZVZnTY9YD9sIbgwAovYfkaU4y/
lFzgOmMOJBjz9NSa0IFpde3OCRMO5EwF6dZxUR+XHLN+m3GgIiz7aBmLDkbj
H6yXH+FAWYXYCZ99dLi62sj7lS0HWoLVo1z2oj6uFWUt2HHgrp+hpr0ext+X
9Hz7SQ6MSLxfTtAwfrqGi647cCA9o40pqUMH1/pJVbIjB15/3jOYtYcO44dl
9kRf5IDqqS3cdVvpwHfgu89AMAcYMsUbJbagnopPn5S+wYE0k+K/0pvpMHiI
R+rwTQ749/DLbNuE3xso2PA+jANTGZ/GWVJ43nNpwRNRHPhFd1v6XowOW6K+
RVxKwPvMvBL9IYr69Xgu9z4Rf18zkr0MuVYtZFDjAQeC3mkk0lfT4aDlvg9z
KRywZaZ11ghj/BZ/PXonkwOaq24kSwrQYfeWxQ92PeMA6fbfQdZSOiw6Zf4g
u5AD4k8+vvFbQoeIv8+PKxdzoDNk+tHEYjp4NNBGlMs4cFpkBbublw63n+66
T63iwIxScfySBRosc3lVl9rMgdDvc698v9MgzlFobPozB3KjnlZ2TtKAd/WO
84++YL6XvrBTRbZJfZtt+w3/PnZL6fA4DWpP165pn+CAU4vXrRPfaPDQSCb6
0U/Mv2Ls0pIRGrC+j9dqLiYg4znDRBn56AbF4iF+ApruRZ9JHKbBt+6OsPCl
BGj5/bc+dIgGsneM3wwJEQDRKf/5DtBgm2eXuO8qAuYzRxKre2ngZXPH0kOa
ADVd1kMzZJNeWUJUhoCVR+pHv/TQoLFaY/OjTQTsPbegswGZTyLo8octBDQ+
KxSP+kiD3MFbItuVCPhVlflBC7m9Kv9T2XYC7pHmN3z6gOe1YX5k7SBgp2e7
ggby7ekFj7M7CaCffUNe9J4GlnE5DSkaBIgm7Y0u6aLBk0uP9dW0CPA38Upw
Q75rvvZwOYmALjmf2v/e0eDRhWH3dgp+L3vxWAmyZAU55ZguPmc+avRDTrGp
TfoKBJy91VSxDllYb86YVw/f/zy3Y6STBsr1IfIhewkwF/RPL0L+IL9+hfh+
AhTGBDRvImu8jxBN0icglarpa4vsKNDHVDYkIDFku48uclpYdV0hg4Dh+1I7
JZE7ZPoj9ZgEiFw9GP6rgwZ7T6RXtrAIWFVNuduNrHaUsLTgEBC1yIivGvne
T8OZZoKAZ+Wcp1nI+aIPl9CNCbi51ybuDvLLI2viC0wIeM7ofO7/7/f6kzXb
zAgI8lZZ6YIs/8Ek5L45ASaHtgTYIm/z4ZsTPUjAMctY0YPIu5fYigcfIoDj
nZHLQl7T5fed9wjedzLYbB/yLhPecHcLzO+h1EldZAHTDX+/WxLQSrvqoo3c
O39H79Qx/PuJ7lZN5Ji4Zvuh4wTMRfj/1UCOXoi9cMyagMPDriP/np95aOH0
0YaAAyJvPf79flX6N+uDdgR8/9Od9u/926zjic4TBHhuXnxkL7J0OZlqZo96
DWi/YoT8M4RPs8OBADHGsmWmyBnacSTz0wR8jAv6aIlc9mIjs+sM5vfPkX57
5Ev9gs5HHAnY8aeG/wKyTRpk953DfMWZ7AtHjpra4PzNmQChyT87E5ADWlx/
O7sSEB9j8i4bmbX+2oOFCwRYujeNtiArLrWgrvIgQD3lnpA45vPnotqo/b4E
HDRMLFFAXjdt29Z5mYDNZrd0ScjqRgYS9lcI2OMnSD2CbD+tkXXzKgHvMiu9
TyPH7v06KhuE+VnzYZkX8kCghnjhNTyvyd+oaOTKb2c2DYUQkMIVZ6Ugyy03
H/O6ScAC53nzE+Qv891XxcIIYFRxZ4uRux/LDz4OJ+CQ/EJyFbLCk/Z5/Qg8
v0FFTgNyr59QxUAkAV6N1/40I4cYn1XwuU1A0tRu21bksMFdChLRqLfUe1Vt
yJeKpXKfxRDg9CTx57/nqwOulJrcI8Belfqh5d/5Xphr/IjFeFHusF4hc2KV
14bFExCeN6n87/vyP3UYOxIwvsqdZoXI8XlOdY2JWG+rpdMykLtUrX1OPSAg
4v3EQgzy9g82x4VSCLAz/aB+FdlG4MbR9FQCnq76tMsReXC40EH/IcavxbfV
BLkmOtJ5JJ0AXf7aGXXkTMckh6uZBGw1O+QphszaT4OtjwggNl/bO4n58/1V
OFj1mIDPfObqtcjmPzX0rZ4Q8IR0XfUuskErTpgcAgI3FIn/00/umk/L43MJ
sLm2SFEF2envf58s8gnQ992sMtmO/XRJlbTUMwKuvb8rmIUsytDN/lBIwNqP
RIwVcrdyuE9MMQE6mtkVa5An+Fd6mZUSIF+Xbv28DftlKxG+uhz7k0NYHj9y
6umZosBK7B+qPWoJrXie8S0PoQr7p2r2693IDx7U28xWYz0YSgkbvcX+xTvM
Z1NHgKuzWUTTGxpscB6tFm8gYJRjP22IbLYhdFXDKwL4L1+S2dlCgzvqN1Zt
a8b6yNT+eLeZBi+SAh52thAQTT5u+qeJBqpXnW9deUtAWlS5R85r5Pm2HR3t
BNS+ttzGh1yxZOcrr04CSn8YxjMbaeAiYHNzUxcBA6u/TTc30OB5ybyd7UcC
3Fz6xpciZwncObO4B+PHi/2+HvUUF+Sd2IvzpsvhXXAt3nf3YGp7PwHCXM78
lypk/al3W0cJ2CUWKzrzggZBv+9/zPuC/dPPfX6uEvVw/VIf9RsB3uHcmunn
qJcte+dMJzD/S1S0ckto8GzSZ9OJGazv7NVUvxzsD+TFweq8XPi4zuc65ynO
05rY5vRFXLir5SYn9QT7pbZ4h8RiLrCuTfnkPKLBKWqP18ISLrge8t/T8RDz
eZP8OGc5FxwulsYb3KcB06umV2AdFzL39QoqxNPg80Lm8jPruXDBj7dNMI4G
v/su33mzgQu5Z16/eXeXBssVKjRipbiQs3DT+9FtGvw971hC2syFnp/fRrOj
aFCQpjSRvIULPCkn9AojaSDV7WC1Ug7fd/nt7w+3aNAveMn1qwIX6lPmfv4X
jvU/4M04vI0LklZnVksgP5Qkv25U4kJYYUC7Wyj2b9VD2vk7uPBaqWpZzk0a
EFuXHNquygWKC+3y9A383vi3oJSdXFBoLbmoi8zSDe2V2cUFlfPdahEhNBh/
neUSv5sLj8/uGJ8Ixnyt0LCUVufC2rM/hk2R6zfqPU3Q4IKQ86irznUatCpk
DGSRuPDiycGLlddooMXn+lmdzAU7X78wFrLcgZuJVRQu+IyVjw0F0cD5tuBG
Y10uMHSCSgOR5bM6HIeAC6oilnK7ka+SniV60DA/kE18DUTetbtytR4Xoiur
jj9CjhiK6Hq0lwtrqGkXPJCZni3TjP1cCGgWfcRFNpu6KTGmzwVRD2tpdeSO
qLWm4YZc6P7s3LcFufyrfpqmEb5P4D7/RuQd5LtrB5hcYNelxP57vi9SKDWM
zQWZqcQne5CPWmw0pxJceKo8q//v/bIB3YozXMyfNMP+3/fJ2tWSWSZ4/gbH
VY+RH+6v225nxoU/staUMeThBbbp5gN43h4Y0sD7OdaphA0c5IJXoPbvG8jq
NmntqYfxvP1RrhPIRzOPSp6x4EJLZBzpCMave439QfWjXFislLa7DVmgmeS7
6DjqyWGZvjnGf/+tHL83VhivxXKmQ8jrBcWIBzZcaEgw1byE+drwXfi9mx3e
hxTY04z5TS4KbVJw4MKXpfb7gjD/36uCRfhPcyFGU7HJEPXSemFlwcAZ1M+9
nsNjqCe9r8mv085z4QG/50hjGA30G74sveGM+RM7GJ+P+rvwbCfJxZULcuqp
jokRqP/RHYL67ly4OjLG+/4ODRa9H43kvYx6cNFtHI6mwdASE4c3flxwKdMz
mYvBfO5ezJPkzwXeNiOLHbF43sD6Ib0gLry5kbGmOYEGN5mFlTdCuaC/XMD1
bgY+r5qrFIrnQlbFZ0ZXJg0u6vx0aL+P31Nd+Vsc6zdzecq5+EQuiA96UiOy
Ua9ls1+2pXDB7NGL06556J9KchcrZuH9xCcTA8sw3hrOxlFFXLioGFgdVo7x
1hfTUyvhwu3kgv5b2F+Muv/yvCrlwrjGLitf7D+7Za7pTzznQmEv/7gD9qcr
xfRrHpVcsNQoaDDC/uWpdXsRbxUXBlOC301X0+CtTdyavy+5cClmvU7xSxqs
jKw4caGWC4rrQi1ca2jw6sDZM5/ruNC3f337VuyHcV4q/KYNWK/0R3qvkNvz
QlaWvuLCsXZZlm0dDeYd1zlJveaCUSUragp5DfviCvcmLkQES1a4Yn+N33e2
tqkZ9fY87cJX5HfWnwKk36D+H5hYm2A/fqs2rHLyLRe+Hfus9gS5obLmUWYr
F1p9EyL/IFfpCI1+buPC5TcGJN1X6C+UvBo3dnDhRLTZu/PI+gq79DidXNiz
ZnrrbeTTBncoHu+44K+zsTsTuY7vZFpcF/aPD4XFOch/4ivPF7/ngm129KUM
5Oe7ZG+2fMB6+3H/6y1k7s6zE70fueA43lB7Cpl+cvra524uJL6gftyN3BB9
3vhLDxes95+cGcPz/fRbQx/q5QJJZKz/NrKCmyfR1ceFn96dbirI920rLtZ8
4sL098jrz/D+L0+dy8vqx3jW7syURRZhl12NH8D+PF4r6IHxcz2arBo0yIW9
0+BThvF+98U8x36ICxWPL4x+w/xIqq8Wpg/j7811lQSQ82vW6IuOcGFg1m27
CObTpTXBrhu5e/eK97yY77Pdv8/Hf+bCNbNFcn2oD/3zp1zMR7Ge8y4szUD9
nFq9yUPgCxeYlukeRytowCb2hz9FJoR/+fKg3pqEv9dzv2K/tB+XuYH67Bhf
o/4NOeOynB1/KZ5vwWfU+xsX2hKsj9sXo5/w75hbOsYFsSOXFIoKabBpq++l
68jCk8c6pgvw/RuSwvjHMb6f/1yXzMf52ria4Y78WoxxSjWXBjIJzIYh5MQ2
pURVnI/3V9htZ0xg/tLPHJbC+gkUnA9LRz6umff6ZxbOi7LN63knufD3jr1q
GdbjqRiHEQJ5vXBWxTmcl4UvczfGIvPtJlWsSsX+/XPnSC/y95sWrgkPMN5Z
JjZS37GfJbVuk0rE+hkuKDdB3ueXrxKE87TAaMXGq8izMxadn+7RQPDDmuyn
yGsVWO7bsF/wiHrGdCIXzq08b4Xz9NGLNsFZ5GMLktLXsf9ImfhuX/ODCxYb
8wcSsV8dabm9QxHZULJOIQP73UnPDgoJ+dejJvMH2C+T5W4G7UOOjn/YcwP7
9S3tIAoL+UjRxR0O/jRICpoJJpBPP/Ip0byM+ukyf8BBlpqYWZjzxv557HQu
48e/+Tx4+rEH9o8la7/RkK/n/Q40c6MBNXK/tzoy+5vT6x/O6Bfax27LIcde
aCy/cg79R0HXyX/n/RtY3it4BuNxKEP2N97nqf2f/AB71A/z2dQActSXtfX/
2dLgePm8UB3ykv3kpGNWNDAd+HU7Hfm/95Vv1x2mwZ60yGpb5C3399HtzfH7
mdoVgGznWJOZY4z3s4kaXI9cZ9CcoGaE/uBGLLcW8+MiuqnzJxnvJ9OmtQY5
q+ZM2wpp9D8LEk03UR91w4ednDbg+9fv23Eceb7g0513a3G/C1xfswvZP0Ns
S6YI6r+1/mMX6u/swqVrLrw4XxPPiCoh+6d5rf82RAUeKyOxz6jnZUdj1t/p
p0ILTxDrBfJpl1sHDHqp4H4hbkUcsgdPUVr1OypUSp2bM0Z2Cek5L9VIBW+H
vN01WC+qGwRtBOupsF1R2PQBsvSufWf/vKSChQst2BfZe9FPj8UVVAhlfxkk
IWt4uAX751EBxv4+zcJ6/P7K+lTZUyoUBh2YDES+H1F1miebCv2JdHcrZNbU
h3Up6VSg7h0YE0X+4ljQvSSNCmucL0R/w/rmc2bPOiVTodvVeVkVsoXLDR2H
+1R4+K6x7BRyzflJ+5lYKtxqjs6jIAeFxX25fpcKniGv+lcgr/Q5W7gtmgrZ
u3RlP2L/OLF1fV1bFBUahZWMHiKrjZKWXYugQsLrXVpOyNcGbc7tD6eCxEav
Si3kZTsVjPpDqOC1WG1RJfYnLt+m8PLrGI/86ZO+yPTav5HJQVSYPF9dS0Y+
8ndcI/IqFfiOUGZmsL+5vDtpfsOfCkOyA7WZyP8dNWgK9aNCgdWutZbIkx6f
XO75UuH0tsKC5cgvlmqnvvaiQnnbHgNL7JfKEvfapzyo8Pei4igPcn7Zhkuy
7lRYMnha4z72V4GXgacPulFhfOzTMi1kWk3yqWhXKqztHdFpwn4s6Ap6vc5U
oJueTbdEnrvMLFN2wnhICGz9gv3b6W3jg76zVDi35XjRd+zv3VlKiUZnqCC+
n6V6DnnA8rXA81NUWDgxazGK82Bmy95NBSep0LnmicUrnBeuKe4mpBNU0FQ+
9GMXMjOn+2eVLRXmGRuqbuN88R67cGXYigobAwIzDHH+cLaPfL50HPN1cvuN
ezifvAaU8ySOYfzvTtOHcX75TJw8fdyCCqZfhtpO4nzjljzvFztAhTs3Iu1l
cD5+JxvO15tRwfqIZD2lHevVyoPra0oFf0VXZxOcp1LU7zk/uFQwV1LwP/Nv
/vY9bBpm4vMa079MnN92x5/5pxhRIaa2YfUenO9BO5RtbRhU+MYaOSjWyIVD
0qYPP+lTYXO3a1xlPep9yXRQK50KWm/3KDRUc8HzZUx3CA3j1d4x64n+g53e
4KtHpcIBg18n5V9wobf6YM8jHSqYVSVdPYX+RWqxha+1FhUy1UbrMtH/PFY2
P7d7BxVsvZ0XbX/EhZ13nLll2/G8kaeOBGbi/FBS/0NVosJhR4e6nnTU/0CF
qY4CFeL0+Yr9UnEe++yc4JGlQjThnJiCfozv+MzEA1EqlBnQ3oeHc6F8/cpz
paupkPfz+nQK+rmNzVeONq+kwlRCyuXiG1yQCOktGVxOhZ3GpBvD17ggMtuo
07yYCvuuVXWaol/Mux72q3QRFZ6LbPl20Rf1MPWiKoWHChM1Ss/vX+LCChe7
sZMLAJqia0zmPXA/8Z4xLJoCUMuWlZ9AvzrAGJjz+w7wyaFiA9kJ8zMx91p/
AkBdzXtX2Dn0O2Mnb9R/ATB4H36Zjf73ugI0+38GaL11L7jkFM6HSP4B8jBA
7qNha1X0z9nEafXkTwALrx2k1E9gvRdFvDXuBSBvDWyotcV46nnO8XQDqNSf
6rZGP95kmp1s8g5gqOBuSSn69/HAkcBf7QBnp//u9TiG873TKzehFaA8Wy6P
jn7/wK2MhOEmgCsrfzz4dYQLcWGTzwMb8f03NrZ9wX0hT7CgX74Bz9M+ojdy
CP2r/nX12loA/hLv/d9xv5gu2v/Z9iUAReXCNkFkhaHZzYurAKY8Hmup4D5C
HigTTaoAsNfYVW5tzoVOm5xB3XKARjGFP6m4vwhw2kq7SzA+Xk/Ic6ZcOMr3
tdqzCOAQT1fRIeTb+o6bNzzD89ZeznmF+8/HRS6/C/MANrUbHDNCXkgKvXAg
B2CdoefcR2MuDJ2qeTKbDfDowewTb+SicNfGmEcAqbPbCnYg81J0P2tnAu6j
33dP4n4l6/mfTO9D/PuEMNMXyH+23Aq/kgoQ05NCTkFWrl5lrJiM+XojviwG
ueqSm1dLIsAx3mU9ccgxK/Nk3e8DGFl1NOUiz3TFHNgcByC5c+7He2RtwZYd
zXcBIudXHVmD3xcdrsn1isb7NnaIWyAfpz+aUroNsP2WsGoh8lfJE7MfIwB8
k4MztuD9jtkG1IeGA4gHyF9LQgYB3dN6oQDCLc/rd2J8aJtPDcyHAPyx3G33
FvmXu5dK7nWAm/ftTPwxvnNbL7HOBAFUSJGu7sf4iwSsIiteBeiG26MSmJ9O
uzPfh69gfEn2J3kxf0W/13xrvAzQ/Cavfxj5bNEuqzwfgFMMyTUfMP99cya3
Aj0BZgUuyU2gXvRMwlWd3QGy2qFB2BL9YXr16mNuADKBZSlk1Nfud+sOUJwx
nivKbV+gHhOLz4crnweozJOdXm/NBV01KJF2BPhbKCbsg/q1cHPw4DsFkB1M
2nAe9b5KOOpqqxW+38LBbRzrha4rplJ3DGDVZNzBLEe8T8Gy9lJLgKg/FROu
uD/67L8ekHII64nOI62E+yK7haqMZQfdnstMxLwxH3s/SuH4Bo8DrkTiTZyH
4+OkVF2AJG+SwUwYF26l98b5UwDev+TJYUdgfp7fc9XUAjBlCXDXRmM90PtV
3FQBFoupzvXi/rf9gsOAvDSAG+WU9vICnN/0z8dqJTD/Z8wMogu5oG6YwDy+
Hu/T6+i8Bfe9/0rS318RBfA+aHxFuwLvnzHU4SMEsIu8yecg7mOR299KOn3R
BXKlb9UfnB959kXVJwd1wUAjtSkM59G4h4slq0cXhMOcPkrgvFM16+UdfqML
YxOJhhI473VC4uP3FurCPubEr1z0X5RfOdScp7oQ0Xc7etE09j8dzpMVmbpg
nym+bP9PjMcm/4PhcbpwLMpm+ZN51A/ZVrPlsi5Ilt85PLfIGJJUqLbPPHTB
0i3IcWyxMdgoJffddNYFger8921LjKGALcS/0lYXXLQpT72EjOHj0LOjxRa6
EFlenkhebgyrD286bWamC+/rO6fGVxjDus+6e23364LKTqcviquMYeO+o/+9
09WFkvke5ZzVxtCm2bUVNHVhrVz5yu2ixnDETmbJVwVdqDvitHZ6rTEodJW8
VtmE8VHU+EFdZwyavXwUh/W6QGo36PVdbwzr9wR6vhDE+zZU+b2RMAbGG3bI
J15dyDzVu2xA0hhyjf1qZ+d0QJIvlTEkZQy+WnLvBX7ogOGoya530sbgpt/k
uvqLDjSH05+VbDSGy3etOGv7dUAv831TqIwx/FfxebPYex0oc7juYrLJGO6u
NXws8lYHSgQqUgRljaHLbN3TJQ068Mv1vVU2cs8tzvf5Sh3wYkln792M74uV
1Bgr0oE3q9LDGpHDeCKYPU91QDzNeqXeFmNIzHBd1JyuA3a7p7WykG2MJrZW
JOrACU62BP9WY9iWzL6eE6MDs1FBNSzkB2U1fGnhOnA8cRHrGvJ3/Y0n46/p
wKdL0nV5yNNbLt6MuYzfv2XIfINcpvmbFeOO9+clZnuQ/xbd94s/rwPbH+wd
7kbW//16UYa9DrQHOas3If8Y25ZeelwHGOsMhZ4gizD2sjsP6gA0GQRcQX5S
y2qaJ3SAmT7ZqI9cpNT6R95QB6z1UwV4kGsjHAuP0nRguDrteDrex3Ts2psk
Ep6PM7VoL/Kd1wIbf6jpQGnirvWtGI/J58tcWEo68F0l860x8hvF5MTCzTog
ZLLxaC3Gc82nmxd2SurAQYOqCWXkJ+Hj5UWiOhApvflZIOZDTWSpHneFDtyN
FR5tw3wxmnb9llqiA0720abr//Hl/Nb5PxTUw8OlXMzvOcqjh18mKaA0nbMi
EfUg6/qR/+8oBf5ecWl8hnpJNLWiyA9QwNVnS2oV6mlxt/ur/HYKFARcDyxB
vWUYZVtKNVPg4TjlbxrqkVwgvfdeHQVOrCg4f13cGCxry1kfSygg8tlFSU3M
GD58IF9NyKdArEz60H9rjKHUgqTlnU2BotJDvnmof56WmwuXH1CgOTFWZ81K
Y4jnuTaVEUeB/+4Ot+cLG4PUg8W7xu9QQKOTdw8H64ka91n0ZQgFPBe+qp7B
+uM1XXz6YCAFNO0MYFLAGATZHS6CfhTQGbm4cGop6j8jprTMjQKBiyuOsLCe
a3l3er5wooB48sVz+VjvKw2zvgycoYD51PaVa3mR+bhh3jYUcK6fbaz+zQXG
M2dLEWMKnHc0EurB/mEgcIv8m0WB4U8v2OIzuH+NsHwEGBS4kMN5wZjCfXuJ
kqAbnQI+6QGTqbjfN3qEbHuvS4FWtwGhJtzXvkWr2B4iU2D1qmKR77h/vdc2
CX+6hwJ3fMVDlLCfUeskFYLUKNBk+P7Qv/8fURoflvVUocDvDVdfmP/bBxzS
DfIVKWCQsZPHDfvj8GfB0V9yFNB94LbVD/14+C+fVostFNjgpOJ3Hf13qkGm
qtNGCnBa6K4R77iwnCQ7ulmKAvyMAm4k+mvJuoCLExsosCW8ZuYW+mnDoNKz
b9dS4E9Wssj1Fi6kb+r/8VmUAhF3Dr70Qz9d4jkfJL6GAud+eZe7o39udVqY
LhahQJ9O95hVHRecNT683CFMgWuiAodNa7iQ5Mt3v3A53q8+yH0f+unZmJ5p
82UUmDnjZKWO/nm0467mciEKiHWPKm/F+bDoiu27NgE875ptU6vL0a9kpug+
XUqBN/VBdX9xnjTvTed/wE8B6vN7sx3PuFCY+OhqzWIK+L8udBnK50Lm0kml
OT4KyNoftZ3KxfhTHriQkMtGD3Xx5HDhw63xnmuLKGCn8qlnxRPcV26t/zzM
i98bvH1lw2OMf82z5QRyYEdEm1wWPnduq6vloYCF3YketQz0s/ukow2RjZdK
PdJ5yAW5D6t/vvtLBuMWMDJEv+60ZpulE3LPusEa02TcP7bzGq1FPiiTJH88
iQv8fgHa1X/IUFaafPF0AvqnH9LpnsgGwulVbvGYr7auVWRk8z2LV1+J5cJJ
+7Cpxch8Ag9P37yL/qd+zev232RYqJb/GIPz2VnFRPox8urK0pMptzG/8UEn
byCzVjA2PI3E+VlvusMZuXK13WzpLS7soE5PWSIbyZoK1eP87ys31eUgt82I
m7ejPyiON4jeh5whc2roUwju6zYJQVTkc2caS8avoz8xYMUC8oicT9+vIC74
vQw5TkdmG4YdFAzEfVbw10kD5I6E99vFA7hgeqhsLxd5ulzo2NYrXDDbd++G
BfKZkaTZXZe5MJYl2eWA/Kzlzy+aD+7HgSlV7sgCDHNHLvqX1P79P+4iG+fs
L3Zy54L1CkuvLOTe6sp7V9xwXzjzYGf5v/ML8/FGof/xGdYua0YWmakdT8X9
5Jx7zus+5OY/pfZF6JccgpeJfUe29758oRH91Mun7fo8GN+byzLW96HfOrNI
S1YYOWTghfk07icP+xdbbkCWWs7dI4j7iQqntHQLcv+hrgLpk1yQSUxYpIx8
w+hd32473P8Ki/9TQ96Q8/oZA/1de3r/CXXkNbu0wNoK98+3L2U1kO8kx17y
xP2Efujrr93I7D3ebpHoJ+XknzWoICuftVF5jH5zgHLKQR7ZSeBTRh360a4w
+WIJ5OfRgeMD6GfZup9jlyNvWjn15y/6X9l9fnNz//Sw5mWfJPrj9OT44gFk
dfnUaBL6bb/Z3KZ65OOFe5UOErjPRPyR/xfPoJmDcRfZWB+r3UqvI0dfvT8V
zfxX37UBtsjtEl1qxQzcx3J1LpP/5bez6ehHA9xPllRliyBvjmL6/N3PheTw
F2K9C6gXAbnbm/ehHhplSzKQ6yuU0vX1uKAfsCPTCbliye6yszQunArym1ZH
FogV7YwCLmyJjujO+0WG8qpslREy7i889bdOInMeHqgdJeE+niFvvw751K6t
GWOaWB/bEsXPzJPB0eiw/dxu/P3i7rsTs2TQ2sbvskkZ9RqUePga8pUXL4VU
lLDfkkxbZZAv2fFL6Chy4WeX2ReD/8hwn3dZ2bGtuO/1OlFDZsjgNzMTVijF
hYqra3ZKIEcIHLz0VgL78aSKcMY0GRSNPYXG1+P9zcar66bIUNh9bMW2tVwQ
/Pw+dfUPMthYlq8uEEZ9qxl4p38ng7Xte6Pu5VzgCXmdRUOOutVBWrKMC5XF
4nrek5gPVqO6xVIudIjSdDciX0oT2hfMj/tgRE9R9QQZahc9XlbCh/vF8AJV
Atl+5cXCjTxc2Mq83dY4TgaFVQ1xJn8ICIk8NemHPOXQtid4gQBK8M83FOQX
I6mXquYJcHL6lvN7jAxq5sOuv2cJ8GgRaXiBLJ/6ap3WfwQQVXyMG8iyKptt
LswQsP6zjJ0FsrOekUn+FAHvvjH0dyGfmdEcmvlOQFvf6w0iyLdFzq7WnCRg
n9kOvu/fyGB3hK/Tc5wAAXuRzV3I+pLJypXfCDAqWRZdi+z5PHSlwFcC/N1v
e5YiP/p4150ziu937e5/hrzaTtXq7ggBrfaPeoqQDSWNq4aGCHh/+oDnC2Rz
3ftRaoMEeGbFV7xBlvE2euPbT8AXp5inI8hLpFTPtvQR8OTqQ6PFeL7eE8+t
N/US8HfseLA8cihjdbpzNwHPpP2tCGQJreHdtR8I6E36UnkZ2YGc+FviPQE7
tQIiC5HXGpnOnX9HwNAFomLmH7dUSdV3EDA7YSanhfH1sTh+bFM7xnc0Jelf
/L+lHCzwaCWAFH1g+Vtkr+gI0fY3BJSP3d4jj/nj5OQ7qrYQsPAj9utl5Amv
baUhTQQ0PKn6+Qk5VGPr+GgjAXkF2WJPUQ9REn5vU+sJ0N5Qt2kd6qcxI2OL
bB3e/+TKb37I5onvRONrCDibf/uZFeqv6Zxh6p0qAlo2dJrRUa/rbK1OhZUR
8LjjVUwFck8wJ0SklICTlo90dVHfWsMwe7OYgAq/JqbuTzJ0yT0NvPmMgMN9
qusA6+WCrJNd6FMCGOwHSuXI5+bGK0SeECC97N1t0hzqI7xBLOwxAd0klbrt
WI9W/Q1BYZkEHDtP5CUij7R4R67MIID+0l9vDdZvaGKua9hDAqq/pId+QW4u
33o7NIWAj6MpJ9jYD6rkyquFk/H+PFLS2cjL0qPTbiQRcDF5Awhiv5lcu1Jj
eSIB309bHfo3Txb2NZy6fp8Avp7YuQxkf+USHYF4AlbH+mf86/eLW+XTA2Lx
/fNr5lWxX76US09edI+AzPYc15P/+nPWDiWfGAKK7ttk3kG24uHV+HUH43Xv
p2I58ohm9YsLtwloVthx+QPyJzGP+u+RBMSL/kedQI4W8t93OoKAA73hf2aR
jdal7BkOJ2DgU6XhP+bx5Is4GkZAH/1XyTfkFfLbDr+7ScCWJ2Gj7cgLYkLB
nBsE3CnoO52LLG/1a2NdMAEl9X6f/JErVcrFda8TwKp1HjJAjrfyPJcfRIDg
PHX9IuSZjS8VlAKxnv01ZR7hfR0l7ugmBBBQuPl6guG/+fvYLE/UnwA7LU/6
e4xnaOnbq0F+BAwuD84/jHztEP3ZL18CnHfFpjZhPkr0Dfad9SEgQkSyQQ05
UmVsd583fu+AYmcg5vPUw3h/wosA9p2ioNeY/40iuzReeBCQGFkWx4dsKTXI
UnMnQCFar0sR9RLBZjUlumH9eXkN7UV9+VUnrfRxIWCkZCVXG/Uncirp/Tcn
AjJst0vJoD4vci9vOHSegHXTi0nPUN+6rO4Vu84i93kw7bEefvorvYo/TcA5
c0m6ENaL8KKZVUKnCJgrEw5bh/Vf0TjG7T1BgOQLhePWX8iwvHrHCXk71JNn
8kjMZzLUPHVe4WhDQOzml8oNg6gX0RC138cIaGzrXV7dj/NnpXkV/eg//dn3
pfdhP727VOi6BQG5w4dntT6SIZdyu1fsEAFr7/PcHezCfpkl63f4AAGGUhFf
PDvJEKzbz5toRsDPycqH59+S4aP0/UolYwJs1NPK/GrJcDbI6xjViIDKdUNV
96rJwG3eIhRoiPkRmTqeXEmGt/4a/Y36BOzVlre/WkKGBLKf3sG9mM8JGjPu
MRm+tO5td9UhoG7MNjz9FvqHyZUqL1UJiCrLv7wkFP0F7XXWKhUCDk0sWm4Z
TIaCC0qNlsoE+H7ed5bHnwxp0e3z84oEeNd2liq5koG6/LGO9mYCOHb7QifN
yXDUJ3LLezH8+4DPl+xMsF//qPBXFSUgq+E3eZiD+RnOOxy4moCvx11Elxpi
v9Vr36cuQoBOQ6nHKJkMO+OPvLkjQIDuQJtivRbOi/StjyaXEPCge7lFsTr6
idez9wz4CVBXXphvU0W9n007/4sX49fa9oVPDv1Apvpyi18cOFi25W/EZvQb
FqGc0jkObP+gdk97ExmO+LLWScxy4OeRcdM2STJIVq7v65jmwLofjI81G8iQ
um0if9cUByZVGUWt68iw7czr4tDvHAjZV8KnK4Z+0tNsVm+cA/JP1qfFryGD
0KgDX/w3/L1j4HKJ1WTIWXu2f+YLfu93dlneSjIkzTR7G41yIHdulnxahAza
UVVliSN4PjVjfpow6vmKwfWZIQ5sXCF8XX0F+m8n0qv9gxyws36kbrgc548k
92R0PwfY3ZVnvZeR4bA9yWCkjwPVH6putAiRQezFbdPdvRzY/WdymI6smyji
6tPNgQjO9pedgmT4YWgZWveBAx3bPzmEIO9+ciBE5D0HzN9/XmWFLHLht7HJ
Ow7oTTt9PYDsLOHbdLuDAwn3JzeeR+7UNB3saONA7Z1FzRnIc606l0RbOSC6
zkFkCX7P68WBAPYbDhinLYz7IT8U2zoQ2MwBZv1dp0143oVr0ZfLXnMgKUbx
9ifk69NyjMlXHLAiQo2q8H61D5u3yTRwIKcwx6cG71/SoricWYfx9fde+RXj
syLn3IcLNRw4HfupQxXjOdgVGhBXzYH/mJ8S76wiA/82ldmKFxyItLirsRHz
AZXlmz5VcCAxJjQ7dC0ZzPLizcXLOHDssuQPN8zn+j2b9iqXcOAQsaPCB/Pt
WCycpVvEgVOJOse/SZPhv0hG7sF8Dlgcus7hoF4OSr0lH8/lgBB7z+K3qKcr
zH2rbZ9y4OGWndHbFcmQkjXic/wRBzyeufUp7yHDXb5bVdtTOPDYZz7GUZMM
2cfWLVr7gAP5M5tEG7TJUKRrdepXAgdep72h19DIMH9bt7Y4lgPBZLUVLwn0
Q6fX7l4eyYHio6tK1zqTYWWZ334+Pw4MDgUeUXMjQ/oYWeaDDwfanmUKmHvi
81ya+RNvDlw9AzsKr+A8L/2+29idA5AmsuxFJNZfmpyO9zkO9KfWlO9+RgbR
Bq2LHpYc+MI9ZuaJ/cFe5MuB3UdQD0IlNmXPybB/81brsYMcKPgjHqVaR4ar
CkNXLUw5cHh2qU/pO9S3+ZE9JCMOkKd6KkrR/8Y8vWshQOJAbGjmwSPY778P
Ze2t1cD7fxG2+IrzZat7Z1/gHoxfcpJUO+7fuzwCu4V3cmDupMbHmtUUqOR3
ytBU4ABvvsOiN2IUSH3tPSgox4FpZgRvzToKhItEK/Zs5kDX7saEs9IU2Dha
4BW2kQPprZmKjxUo0DhMqZYR58AUU7N4kRIF1I8c6hAW40D7sHm3jjIF7lgs
U+ddg+fbdzXp9E4KXDMzd54SxngeuFVgsYsCAYo+MVPLORAWp0nds4cCjl7k
+FkhrL/zK3pua1Lg3rlbDauWcsB9OClMhkQBfn31XXL8HHjVd38+VJsC1qsd
F3T5OKDIXz4/SKZALs8KvaO8HOih+7pu1KFA+tGzTIG/bBhaq2yqq4vnPfjC
x+IXGyTVa6/pAQVORF82Lv+PDaM1iwVVqBS4/zhofts0GwKW7236gxyjtDr5
wSQbdL/v/1RJo4D8vTu8Pd/YEEuyjrClUyDi9K1huVE23FNvnx5F9u3f4n9p
iA1r0y2k2HoU6GeeXjr0iQ3NRpu3RyFbjDrEHOpho0+/s78U+cGmKcve92ww
njGNq0YONo286NzJBgGJpVaPkf3Ery0Sb2PDLIn0xh15z3yqaEMLGwbO05Tl
kYMm2S9CXrOBMS7yvAC/X2pgu+FoAxv8y5d2KCAXcMjy1Fo2dE901Xrj+W9F
RY6rVbNh+2qzyXy8X9lI6PndlWzoV9N5+gbjsWxJVtbecjYY2axzeoPx6hQs
v2NXwgbnwT/38zGe42ETW+8UsmHd3NlHlygU0M0o29uZj+ePWrtaGePfGzjX
J5fLBrOeBMNKzJfybMPHgCdsOJ58+Z22FgVa0/LWTz9iw4nh59Q4DdTf9rvO
5zPZoPZasG3tbgrwWS50RKey4ab2WmlVNQpMyLhcpiWz4aDdqgA1VQp8dPx5
fT6RDVeNkpOkd1Bgs9VgYcV9NlxrK14zg/q7csmgMTKODc//GlwsUKSAyrrx
yxfuYTzfiTlby+N9LU/dso3B++tuqvKTpUDkmrFwhyg25HBH7H9upMCBZYt7
fCLw/Gf9DA5IUaDriJFuYjgbpl5rO4yKUwAatr9dcpMNfPE6QhuwXqJtWHTD
EMxnwekEbaynVULT+tHX2SCnsNXNZDkFbnpXn+YGsqH1Ua0kU5ACGXtHn5QF
sOEYy9xPawkFzF1b2nf6s8HdbNJ88i8ZZrv+TqhdZkP414F7o7gPbDDukw/2
ZMPggGR2BPqlh/ZZ+1U92FDtWbRYA/1S2GD+mfcXMX/9JTKnh5DzRCq0L7Ah
+bQEJwn9zNLI9unN59kQt81duA77jUrBtI3YCTY0vjISDCkkQ6yPvVu/LRuU
+fRsuPlkoBz4WpplwwYVZ3bzCPqVjTcqDTSs2BBRu2RENwn9ltfk/fUWbBDx
zrPedJ8MmWphbi8P4/eksyUFYslA/nbM99QhNhw5Yec2HIX7kunVV8nmbCCG
Jq6NX8P59lPPsopgw099oSLeQDL4LjtSo8Fhw/2ht1qS6G8EP3+ZeMBiw4fg
0T8nLpHBotL5qhWDDX/e3EuKwX7b7jjukWfAhvnWJrPWi2S4+VIAfu9nQ5fA
2RtHsV9bv+lxdNLD/IbcM8s5h/NERsk7nsYGqTvdZSvOkmH7DdOECkB9cM63
9pwkg4b6q8hhMhv2S1i6fLNEP3F9ZiF/Nxsu3X4Re/UInv9QqV2oGhsyc+em
FA+hX0jxlLFUZcPfh4/1QkwxHn5r7D8o4Xn4ftAYxugPUyWnrymyQXFnnvsa
nCc6kd61yvLYfyqyfZ8boT87Um5vKov9IuEc/QH6r9F0M+OujWwQrx3YHKaP
+5J4ZjFXCuu7/sLyAD2c3w0yx+XWsYF3/FdxF/ozyedkR5MVbNjkdaVwMc6z
px1KNwOF2LAnXZWuiX7tV/v6vU+XYv2Y6N4txHm4RHy9wSgv6vuwDU1CBf0Y
LenX9xkWxP0KTA1UJsNxwVbRvh8s8Dn69vEvJTKc1O1+UjPBAtH48q3zCuiH
NXzvXRplwW2P0V4jnL9hA5EDiR9ZMDPpc2gO57OmYbncmS4WhNN6pLNkyKB+
zDB9VwcL5q6IzW/GeV7WeaYyt5kF747sUDq4HudXP6n92gsWJH/deawE/YSc
ZOSi7jQW1P+37UAp+rMstbYNV5NZ0LRHxKcS/Yfanc1Sqoks2LE2va8T/YrM
VIdR0F0WTKccqt+JfshXeclW4xsscNAyJK4sIoNeSaV0nDMLGD5dQcW8uC//
WWnofY4FUQddrKZ5yBCn99vb+gwLVo2oFjj+1YbJ/LeL6SdYcOfuY6UrC9pw
6GutjOlhFqhHmmSt/k8bpHOdKyf1WGBWWnMta0wbMmRjX+dL4/0sOc8kkM9d
+kpxlGTByVNpB2980wY270kztQ0siFHO3XzxqzZIfDuf2ybGglL3x3xnRrWh
8fDEzSsrWPDiV4HA98/aMPKi4O2VZSzIHVz9yQ05+2J6frAgC/QOpOy9OaIN
48lLBZ7ys2BXylRw75A26NZc69//hwndsjntnsjPElR1PReYkK689bwEcnXZ
N2ruPBOeeDf22wxqw5s60wCV/5jwotTlozCy9Jv5IacZJvqwx2dLB7RBrOXv
9qIpJui8EE6VRTbvWx9tNMkEC2Pdcx/6tUFIVfx19DgT+o8ISUUjJ7WmCA1/
YwI1ivH8AHLgWv6OXV+ZMGk7Zy+FXLw2IPfyKBPa82VUhz9pQ/p8oVzzCBPm
+/q25CJru6fnSAzj9z6cOOyP7BW/9L3dIBMeeo0PH0R+Vnh045N+JhRO573f
hVxvbsT/Xx/+3uqvwWrk/wzShbV7mVAXvlp/pk8bWnxryj27mbD4jernj8gD
dXdjCj8wwX7sNqUemUf35+bvXUz4j+p+uBh549m8gS3vmNDZy2P6BHmeZ/yo
cQcTPOr1KZnI5j8UN3m1MeEN5bD8P86Rv/k0/i0+F1GR+/f3olYiccUtGO/F
KUb/3ld0LuF8cxMTGrUDHv373s/wY88/NjJhf7jX4R5k8kTduv4GJozybrCf
RX4p07W6t44JfUsaP4vjfbJSaXtba5hwaLj7GxlZa2+EYXk1E67NuASeQA5W
s6y4/4IJdrU3Gu78i+dim/1uFZh/vbna18gkdtEVvXIm3Eg/GC6I8b/X91Vy
aSkT/hzfqMlAJkLlysuLmPCpJuD1LWSdIOO1p54x4c4wn8BuzDc3Pas4IYcJ
6oR90w3kkYigi4pPmBArzFczhqx8Z6Il5RHGv8A5qAL1MyYXan3xIROuxIzx
5w5rA+c/t2CfOCbwXNOzVke9Xlg0KvrmLhM2mzoFP0dWjWmNWxvNBIkTXnYD
qO8g8y4b71tMUPTzPuiE9SG0lhRdeBXzF+HCzfuuDb98dzh8Ps2EuCMnT0f/
0IYo/t9i7vYY74rCar8pbTjvJM/8Y8uER6HZmg4z2lBy7unfYUuMD31Q239O
G9aVZ95X5zBB8pnznn7sB2a+SYxFO1FfHAtrxcW4n9/6tGdmOxOmPwoFXuAn
w2/+g5F9Ckw4abPTTVaADDwl23iTZDAeRhJbnuM+tFD7cG+XCBOWum3TmMX+
ZanFPnFqzAg0kngaL2B//Xiw0+xVmhE8HKsud9DAfWUp94r8AyN41TA0dRT7
8a5rq5KD4o1geM/vMiMKGZi2NocORxmhD3Cx27oX96HEpFXMK0Zw/ZLcEjfc
121J9IT0Y0Zg+7T4KtsM50VWarb3ESM4JP/2kuwB3L/owWcOHzCCtcPmLfmH
cd6ZCofv5hjB2bexDlesyLCvbFnRMTACM/5jCptscL8U9o4PIBtBZsiqrfm2
OL8udnzP0zSClx5eSWU4/3Q7N4yq7TSCmT26I4Dz8VzKif2Zskawim9Tn68j
GbT+vvoiu9EIxhfzhf2bp4byyhHJEkagN+tf+9kJ9yueBw4vRY3gCv2uwjec
v5/rNBg2q4zgFvvrVI8L7qeW8xHLhfE8VF7fsAs4v7VCoi4uNYJ6rY9SLNyn
nvc29GkvNoKeFte+WeRXTJOipbxGsJK/VTMM5zstMbb3w28GnL+0L2aNO87T
xtaVhfMMmG2Jc/VDVm4UXBr7HwO8Fdj0j8g9O0zcA6cZkMRKc5fxIEPr22kJ
j+8MCPn1XzgLuaPlcoLzOANyj9UstUMGT+EC568MuNQ9d+Afz1uaCnp8ZsBE
o9ASNjJZbUDv6hAD+A/vvLUR2TiWtiq6nwGhnMgrnfi99ZUKYtm9DGiocrO+
gKzlmTTT8JEBt+6dKv+F5/+8g2b2tQu51X3LCeSHG1ldIp14vrMmioV43yi1
iY2abQw4wH/FZhzjM7jkWIP1GwZ87Q49L4g8w5S8eKuJAes8d08KuOLvjVbW
Vb1iwMrQAP9/8c48W3fgvzoGLAXpzlzMR3B7Qt32GgbEZBpGWZ7H/DRO51tX
MYB0e+f5b5jPHctYz+9VMEC90iPbBvP9esr+0qcyBliWPQurOE2GIV3itnwJ
A/oP3TGRtcd8vb9ll5vPwL2f3SJ/ggylfHtOz+YwYPkJ+00rUU+3i67Ykp8w
IEOH/2nQMTIIuy368DyDAct41fLWoZ/qXDL2+E8aA6wsjNYGo15Jznpy2ikM
WNB4ULEW9T3+NOhF5n0G/JmY9as3IMPP5PzL1pEM2HJzRPH0PvQLTu27A8Px
/gEeVt9xX/918ycz9Sa+r4HYkIz+p0CJeNkexABOl4PIE/QvJKbl7JQXAwy3
aS56sIQMK3TyngjaMKA9oOncDfQD3fyUtKZjDHi8/e2Tozjv86KrXodYMCBB
K7SjDPuP7Dbz6GkzBnjSo23Of8D+6Znp4GTAAOvLpj7MTPQHr8rDdiszQEns
8JUwmjYsOKc/+jhpCILXtvofIGtD2slb0ZQxQ9AUm7eQVdcGK5+Tn2NHDaFC
tu9NuaI2aEaRb5v3G0KDLVt65ypt6C6l7K1qNYRtBx3dMj+RAObzvR8UGMK8
tEb+xAcSWAnT9i7ONQSjurVKtA4SmM49LLLLNgRViUthoq9IIFN633TnQ0N4
kCWwzy+fBKT28UefYgxh95ZJ2RU3SaBuyZfR4G0Ilp90hi5fI4HfwSmOmYch
iPS+tRMOIIHcq13Hhy4YwnO+zhPnvEhw+WxP24pzhmB8Q+Gc9WkSXJxnCAVZ
4febi44mniTBibKSlSpHDeFZ5KY/czYkiMszs+46bAg9692IBQsSiA3qpmqY
GsLHo3N7GQQJfhnsW75O/9/3HettWCRIK7/7o0PPEPbo3zx/l0EC4sQZw2gq
3jc6wfXQPhKsKFiasUnbEJZsWTQ0SCdB3tCdA6MahiB58+v9YCoJnjZyanJ2
G8LDX7oflCkkKD9gImK4wxDERVsoitp4v9D9XuJKhqCftvcJaJHg0dF3r4bk
DWHI8JaoiwYJMs81VORtMQRpRs6+qj0ksOiIlvDfZAg5L0old+wmwSrVkLvG
0obQ7D1jl6dGgv7xN3OyEoYw+qBvwnQnCaxLI6e+ixsCZfMBr9WqJDg7JwYV
ooYwu+z59Jsd+Nw92UZ/lSEYjImEPFEmwZ8lH5Y0rzCElBsrPj3aToJlTZ7V
xkKGYM1HCq5XIoHbzX1aHUsMgfaLT4IPefN1ub+mfIZwOvLn+kPbSBD97vjj
t38NIPHFV6EmRRIIrGjoZiwYgOBWqoMlsuKGcdnKWQN4BiKPhZANjjJXq80Y
wJpl1vveKpDgXF2wbvx3A7j41D0uD7nyayqFf9wAnIP+iD9FVl2x/b7dFwMo
WsEQq0Xm/X72Z+WwAXwaejgxg3zRtrJ97YABrHoetUDG99ufymy26UXmEbxx
DzlvcLNb5gcD4CqVjK3E805l1x/90mkA0x/OnohFThaXkt7UZgAVNG1dCt7P
zrNoP7vFAOaXviv4gSywPtTZpdEAGBe+LC/F+CR+kCSF1RmAUquxdzTGb0Es
Y09StQEMFBWFBaqgXqibddNKDSBgkUtCNMb/pG5ISEyhAZS2PEguwvwUCB+7
6ZtnAApu8SYKmE/pS0FGSlkG4C3XWJqIeuhosSz6ctcAHA0iBiVQL4Y85XHu
tw3gaKlW+H0yxnuzw+v5cANYvGcZu0KXBElalfKtQQbwvigknUB9XrVpC+xw
NQDln3qURfok+PDN/cSPcwZw1TwTCgxIYLspev/fUwawfDClfiuTBEeUyK++
HjeA6trreitNSLDr1WsvEaYB7O89HFtvSoJ9Sza15+w3gIMjtvsum5Pgi9oO
zn6aAWgscnIYPUSCkjR3DT0NA3ANnTcKPU6CUxNqs7dkDGDJBa2Tytaovxlz
u+oNBhD8TUy9BuvRsLY297Mo3seWkTR8ggRzx4P2LxM0AP+ryj4fzpDgbV+6
ZtWkPpyfkyhRcSTBdgN2098v+jB/QLjV+xwJWh9Wv9s1pA9bF2kdWepMAp0u
1yX+XfrwO/56fLMbCV5KPW9+U6kPF/aOHfhxkQQrTTR/dpTow/2/h2REPEjQ
8DbMuTNfHxw4h09qYD/xsv3zqDFdHx6edyPp+5LgvrStZ3S4PjgWh9+AyyQo
zn91JyhYHxLUlufu9iPB0pd9rRcD9MHlx7f6Vf4kmI1Jph9x14f3Lu9z0gNJ
ME1qjKce14eTI2de52N/+7+r846r8X//eBqShigqDS1Rok3zdJ1zq/s+o6MQ
KspIhdJEIg3KKtpDG5VKNCjqQ0JaShFKQ4q0lRQq/K7vv78/n4/qfr/fr2u+
/qFT2LN5lS4F20VPKKVfNQalBzN/9mtSUHuQGrgYZQxnBAOJYjUK5By5pkdj
8HtTLW3eshQIh/Avc4s1BruPs0FfllNgd2HFJ9c4Y0jZ4vnPRZwCMd5Q8dMJ
WP8sGfUEAQru6JXVRSeifiV2qy14KAhIPKdelGQM68evJvPPkZD6oyRHKMUY
lDPGfcsnSCj9/k7NMhXrp11T+vYICafiMldcSTMGepVaUekACR4RUpJEpjH0
LMiR/NtFQs9gwcXiLGNYp/qDn9FOwp/L+rQNN4whbExbO+UNCe53pj4/vIn3
PXhJYfErEmITvbVtczD+NbPbrjaQYF1t+prnljFIG8hbr3tBQrJSfsCjPGPg
e813paeahG0bVZLdC7Hf5b+4EfGQhH9xQa577xrDg/JSuwv3SWjwvD7qWmwM
OdWmomnFJBT4i786W2oMUXJnFRsLSRizSy+5h/PFRZgxsSyfhLf2+oZz5cbA
iL37xi+HhMTXMX92VhjDT3EnucnrJPjUni3cUWUM42weQeNUEvxq/xqNVhuD
yYsCYalkPP+s9r7k58Zg//3MUbEEEkbbmrIda42hSDd6r2IsCaYz7uGmDcaw
7DopahVFgkTyjkC9JszHRMtrcZH49zq7eDa3GEPEX+c1Py+RoPDZ9XApzkfi
q8xN0XASZOZXrZb4gO8J4SurPovfM/2+7Eq3MdzIzRGJDiHB6mtNlCrO21nC
If9UEAmKostm3n02Bq3b5y+HBJLwc1lFXPagMWjszsq5fooE4svIg6hRzP8c
rdGekySEdv+7lTRhjH6+xXKjP8bf1T770Q98/wFayq3jGG+vLYP/fhmD3Fb7
OoNjJKTnCuY4/cH+MKif2+1LQlyqq0j3AvT3V2WFM31I4K3+xfBfaALDVTnV
p71JKNzRdlhH2AQIm4YYXy8SltlEpS8SN4GRiq9wzpOECu0N3/9Iop/U6btw
5ygJl3qEfZeuNIHMXH3l7x4kMCPerSFWmUDzdaEqLnJOepB4rCp+/+t2kefu
JJhn66kt0DCB0PHxYhvkPQe2OURqmYC4TMnWn0dIqBk9mrLJwAS25CZH3EO+
9p7R+M8Y/Z9d368LyJlh5XVfwATYjzU1/ZBLzvUdHrI0gcEVWWXHkCsWLg5d
bGUCde8kVSORPb3y31PbTEDkhs78Q2SFP4EbbtqZwItXaU/nkN8eC2fI7cX9
iqX283/3qf8lXV/kYgL8X4aW/4dc0DTitc8D/e50WKIRvqeHoda33s8ETDZt
nqxHvn3F5/HyUybg9ZUZ7456mNxdmiUdagIyfHXfFVGvl4xJhY0XTUA9U/P4
ADIlIK1UlWgCqs5PY6+j3nnGJ4vUM0yAz6pxNhHjkfvr/OTtHBNYfeGNUirG
S5pxwHHuvgm8V5/Qb8Z4ZrwUdK15ZAJu3799nMV4M2RtOrNrTGBhrn69HuZD
z/REWO5bE6BaDeprA0gIuqvJSpkxAf8kr4suwST0xn0IysL9NacmnzURQYL2
P/AwRz8YEtV04MEVEr6FimQNcXEfj5wTOYv5//yp2hlH9HcHjq9Qk48jYYfG
3L/8i6bgmmPLa5NCQpq++9DrdlMo+gHfNfPwvT0s27t9pnBbYS1vK9Zrba/9
6vBR9C9bktyO3iYhvt3hmgKPGZQ9Ovgm9i4JS3yXqHermcHpkGapEOwHjjND
bsXeZvBPc8L/SRUJC4iNahUBZiDq9Vjq0xMSDsbFjBSeNQOLILr5b+wvFafW
n98WbwaqTgL94s8xPyiP42fLzaBHmDz2uZYEi9A03x8zZtC3rGWrZzMJMS66
2w78NYP486qHtbCfpS5NfXVPgAYFLyOTxpCX5k6X/ZWgQd9N2fcurVh/y2uf
z6ykwabiCkLlNQn392jdb1GiwRGH1qBe5L8eP76qa9HgRs29nXvbSNA9L7ki
z4AGPCUuJ1TfknBgx6a/QqY0WPr8nscosslg2EZvigY1Slzxy+9JuBhd8PAE
lwYnhKP3HMD+WyEXt3vvdhqsupP3lNFBQlgd74t2JxqotBI6KztJSAlZGrb4
IA26D8d+4sX+3WSbLKJymAYbGn5n/0BuhsxUZU8aVM0I6kx0Y/0dEj8l5Ifn
bUsymOkhQXlX4tR7fxo8U7zgIthLgnro2Z1XAmmQHud1XPUTCW1q4ox74TT4
WRk1e66fBBavWrjqZRoMzai21H8mQV/fVPvMVRoUv++0lMd5UtZyqaA6lgZK
RY3CwV8xfg7zrt8SaaC6Z2XD90ESbIkFHwRTaZAIZRrHh7Efae4PEM6kwa6k
JW2LR0k44vvb7F0uDSTpmRGHv5FgaPTKJb2ABt5uLzs2TmK/FOmu23aXBse9
VoysmCLh/L3Lhy+U0eC67NVCyZ8k2HUPNCyqoMH+r7xn9H4jp4dl+z/C85al
WbvhfDz0unKt+nMarGGtF1yB81MwK3nhkVoanCQy+q/yUtCW9KEuvQHjO1le
ooTzliL9T/a00EAioL7zymIKIqff54+8oYGiJA/PEVEKtg3pWI69Q312jefv
xXkdDVXsli4aZD0T7kteQcHHv7X/Sj7SQG1JPF+PDAVXEwSLI/pQ701a70zl
Kcitg8w1gzQomu8+xFal4N0w79rhYRp8YVSEza2hYOV7JcgZo8EfvTHB2nUU
xC/XLRSdosGrvcPpRXp4/19aFhXTNFhSsO1V8yYKrPvMpvb/oqHPlk1bZErB
k3O/Fxb8oUFAhfxY82bcT9y0XqstMgcYGb90YyfuI2Wmw88Xm4OqxXGR1N0U
/PMPrD8gag4FNNbCu7jfOEWs48tZZg5HzrtrqrhTcHRu7g5L3hymDWifjEIp
SDA4PBSgZw7S87d/FpdQ0PhRtDZ1ozn86tdvynlIweho9c1aI3PYnCUXUPQE
9xnOuzojMAfD0gTtv824bxl3rkiyMgdL+zPtB0YpyF5gGXbosDlwbu47wFBn
QtOry8mbjprD7h8RD6e1mWDCcDdb6oPnnXxyNs+QCTfWJI0PnDQHD2NWsAjF
BOfq2nLpS+YQ75BZHO/ChF/2sVqHbpvDEqGALIcsJtgGkJJdReaQ3K6wxOkW
sovFyI775jB5df4o6y4TGPrOA/sfm0Nju83iN7jf73LtT6prMQe5NKou9B0T
5IeWl3q+NYeahf81pnYxQXhrtJPsB3N4dO05O7YPv9dTFXum3xyupdNOi6O/
aVGwUXSdMYeRnayAteinmFyLmNVz5tDzdrsY3yIWsFfn1Xz+Zw5rvtZ6FYmw
IOOKRnUxP0Bk+sszQctZIJAzsHipIICKhK1+hgwLznbVVnkKAYQsan8ZKc+C
1NyXARpiABM3nQzb0E8e9n2wOFwcIFtE10djLQtCNWJlepcBXIhdtYeDfjQz
K+Oo4XKA27PlbCP0q7yNm19fkQLQaT+cNqHNAvPla8X6ZQD0DCsfe+uxoEiQ
HNOXA+A2HFX/z4AFW5aKm55TwPtdeuD8Cv1wYHBAXYsiwMO3jgIFRiywslEu
mVIGcHp0O0Mf/XNrWkK/xGqA3AjndZGmLNg8pWSoswaA51ub9z0zFtwOOxnB
VgfI2DlmmU9jAX2m4fH+dQDbO6mLR81ZEHO4/s7x9Xj/TgPlBcCCvG8Pzc5r
AWQFVQjsR369OogbpwMwNhevG41cqH2zJk0PYDKbVnIFuXXQ5eINA4Ckd11J
9sjp7OqQ7E0ATakMgWn8fraaT9INI/x9Rq+iI7LxPP/DNBOA+wX3VyXgfXRX
dbTEmgEsvQyQhvfl4V/7KgzLZzzEtdEX35NTszjblw6grrJfciW+90H3GYs9
BOo7nOYfhXocFzuczbAACNPKdHqPenmdSatUIVFP2S/G31DPboH2YB4mgEhJ
ZVg76t1QWPutnQXQPqNQE6vDgpR9iwUKOQD6xhHnlbTwvMQ7CpQ1wK3xn3/K
1NGve86sXrIV4NudnvkqNRa8fGPX0boN4ESlkWS6CgtETlk6sXYCtNkFhnTJ
sYBmPEbw2AHcUbvkQsN8umXc+6vYHnAf7gjxx3z7822ViJAj3ieytNlfFN8b
KH/5jhPAc3HelyDEAiHeh7LW+wC65aITPvOzQGzJyhfnnQH8Bdz9ns2hXw/0
HWw8jH/fMf589isTomdEo7e7A/BbbT/6COvjRXmJ3AcP1Ef54CbnbiZI6W/c
1+UF8CuEKNj/mgnZHtbB1ccB1noOuBGVTBCUSZc28Ef98wSAvI9+/MraipyT
AFZDNhcNsV7vK799fO40gLVdDGPwOvphW5Fg7VCALwtWqKRfZIK6qLHk0UiA
1W+f5HjZMiGKxXr66gqAz6h26jyXifvkejPdKMxna4fRC9g/mtJdLWZjAHhz
a57lmDDBQPIDpCQhn/p5TEKZCe67On8KXgMIDdINfizLhJWCW+qPpwAcsSWr
vJfje2cFdzmkA6gJ+Ln9WMSEdoNG+uabAAu71nwLQb87lFE1VpMN0Ovszg1H
v7v0nUI7Kxcg8L63ffJnCpYdSh50zAcoCDTdON5OQT1PnnlpEcCgt3Oc81MK
stz41m8tQb0OVyhN/EeBed2w6XQp1ltZyoqr5diPw4UUqXLUo1+IT6iQgv0N
gRtUHmN+7E58/DOJgoKIl75fqgBeKaomqsdRwP+93ft2NcBlUb1M76vYv63z
GqgaAC26ibhFOAVpa4+YKNRivW3yr28JwXnXNRj1qw71K3i90zeQgpLuT4L/
vQSIis2j//GjwPLUcoPsZvx5642iz14UTNafdoxtAWhe+1G2H+fH4InSu2fa
MP9CQipUD1IQGtFnFd0FIO+kZPlgBwUN/Xmu13sw/jzFs9u3UWDUpeb7oBfA
qLU0UdCagpqo4xZTnwEKZT8FFTIpeDr0e17qK4DgyFuDTEsKLvvlnqcPAdy4
sSE/l6BgH0Nm/PoYQP7s5/1TZhSoTmaXfvgGUKX0s3+jCQVS//gUpb4D/Pfc
PC3SkIL/eLsfpM0ApCTyz/rgfG3QZDr0/gNY0JC5TlyDgpmdtSs9eelgcG/p
nWKcz2aK4i94Bejwyb5U5eBqCop7bS4ZLqaDUXPFkn+KFNA2Vpz4IEIH4eQI
8c8KFMiE//gdvIQOkjfWrWyXo8B5jHTulKSDvUuq6bA0BSNiaxWvStEhzSK8
YaEUBQ/KoqTJlXSoIzdytJbj9wSvuj1bRYf9i0wXZi2lgGfxlNmIBh12qBkx
JnE/CaXnxD9eT4dz9CUuO4UoKKqwvhivTQfH0IRNzwQpOKU0yMPdSIcwZsy7
W/wUeFqfiPhKp8NX3fe0xL8krNnpmFZqR4cj3+d+uHwnYVHAGE/lbjrE/llX
+GaChBAF0+M1TnS4urXtlgnuZ1Lx62/0H6TDYhGTmLkREmZ5z5Vb+NBh0Kq8
XesL+rFDZ2wKLqM+Vz3F1N+RIPKrOTmpmg4OUsweoRISeI7y5Aw8pwNffTlf
Je7/9vmpn43q6MDoCAt3Q78/M1fhMdFMh4MNFk4Vt0gYPuvzLrOLDuYig2GW
GSRs/RKYKttLh3S3F8lf0d8XeIScSO3H+yT3/LxwDf2ORm9b0TAd+B/6vmuO
J6HPp7xT7TcdVnp/LDiBfsdzXH6+bZ4OPGFCYevQvzOPuIxc5GFAgoRc4Ofz
JNAtn5xZtIgB83JG+9zQvxfN/lGyl2LAPqnCQw3op7qUNx4BWQZkEDkpD9Fv
nTY8OLp+FQOKjJ5tKkU/JrauKV9hDQOGecJ216GfW2gmZbBzEwMGovNnI9Bv
HlaYdT1hwoBPizRW9R0ioXzXvpp0cwZcOvNgytKNBIHRomZeigEdjK16jIOo
T5fAbnMOA8b2ZHd2HEA/tDPzXag1A0Slle+c3Y/xSOwzVrBjwIzCofXie0lw
ySycPLbnf/8eGw/PD0f0u83ftdr2McDm5zg5ugf9fG3WW0MXBujFi179vZsE
j+rpqhuHGVDHb+Qgh9x0yrNe0pMBCyZXbbB1IOGVVEv9ZV8G1L9YFnbTHvmD
ZMIifwaUCrxtX4z8p92X5/JpBnA1vNIu2JEgecWufVkIA9zoixgKyHaursMZ
YQxQ1yvRfrmLhO90Xx7dSwy48IbdHIO8vPf8p7orDGirsQ3wQS7dOWDjHMsA
FXh15QjyvdOLJPiTGCBfIbH3DPIi6mZ/bioDemMqTAuQL5sVBW3JYoDHA3+P
78hmrW6Zs9kM2GLPb7Adz+94uWP+Vj4DGotmX7UgF9zfQdrfZUBsb62fG96f
Vy9LV+wenscXvU0W3xvn1+b+/AG+z04xYQhZPOlv1ulHDCgsfuP0BvWpE8k7
tfEpAwz+RTS1o54jU58zJ18wwEI3e/o36m12Z8kaiZcMUBtTv7sV49Gs8nWL
QSsD6DaGK17uIyFqx8fMne8YUFE7remC8Xz5wS71ZCcDYjzsRxUx3noNVdXX
ehlw/c+GzfMuJHzUS4us+MKA1INisr8wP/6QnD9T3xiwIzKxxNqDhBe8ExEi
0wx4eenNskJPEoxVJq4pzTIg/6SDjjrmX2K78ASNn4DlBwvCgk6QYLlUZKml
EAEPijIk7DCfn8+ddibFCAje6i1uE0gCtWEdsVGagOOZlbeuYf5brBJLUZYn
YOnfc7tGwkmQ7+CpWqhMwNcdipm7sH6uZar9Kl1HwAWFidrwaDwvdLb1lDYB
Cu8bAi2x/jZmBCwwMiCgMUzrhGIy/v6cyUAUjYBDf9jRilkktO96tkeDICDA
u2SLRTYJ6/n675aRBLx/FRwZkof1Ey3vnm1NwDbLj2fMsH/Qd93TbNhHgLHR
85e30e8rp7o5DR0kgDZVa3miHv20em7SzCECdtqX529Fv7/uUM3rdm8C0u+z
4wzRX4sQW0tvH8PzzgpvpqM/Vji12t79JAFpjxJ0d/aREBAj9P52MN73RSd/
LvrT3hM91zXPEXD2egDPR/SjDVc+KiacJ8DPy/GIIvrPakpus+oVAsz1dpZU
LqDgzooUX8VrBDj+9powxH5+IuCSwKdUAsZ47O2zsP/L8A+/OZ9BwC3hnjPC
yhScf9BbFX6TgHrt5bqfNHHeKQ1s7MkhYLvmrX6WLvqpZ6fTVuYRcHKhSUIJ
+r3m+ZnV9EIC4jKXOfszKGiZ62/UuEvAlzLByjaSAlm7wkO/igg4lT9zaZ0V
BcsPRL3KKyEg5P7nuVNbKeAcz31Du0eAWIm7cQ36wXgNnq3l9wlgyAv4L9xD
QVfxXU2JcgIMZ4gR2n4K+hy/sLc+IOCFk2KLhysFe9lzaX4P8X2jOm4xON9t
1t6IP1ZBwN+UO8w4b9xXHoVX2FcS8Lu0se/ScQqCJBJFVf8jIHGPf9SxUxQc
SC6Ib0WW0y26vy2YgvX+F5wOPCLgrkVepWoYBRUS/YEdyJfv/Fs6eJGCpgfO
QvqPCRg92bMh7QruP34Fir7IDgvUrhKxFNxdyhxMQNaNu1r2IZECaXhyKQN5
0+Fmrf2puE91BhlGIke8LYzoyMR5uKdrzV7klnxNF8jG/cVTMF4aued9/O6E
PJyntwSeluH5L5UTpDpxn1rke33GGPm88BZLMfS7ZbL7g7Px/u8bXTK0yigg
l/mUzOB7l/ou/0SrwHg4JH7ZgCwoq9Vq8piCHlNZfy7q88lgnZka7nNsxbIm
W9TPenrt7J8aCh4+8d9igfqqvJz4/LSegsMppUfkUf8O0alPfk0Yr9Ku+B6M
z5q7RLdEKwXc276WFzF+sD62IaONAi3y86x8KQF8WarZ0rg/SpCuBmnFmP8L
qz3PdFK4x3w6LYj5YFCVq9/aQ0G/wrPde+4QILD7tMDSPgoOqXxyzrhNwM1S
nTmzLxhfg23qzfkE3Nnx3WDXIAU/wybYPzAfnX+WKdiOY7746wyMYr4KVG3Q
NpzEfTEy/V7bdQI603dZCf2gwOv7jki/dALIpO2Vx39TcMPN9tt6zH/rfo+b
EvMU5Ape0u9IJsDkvF99xl/cj+0cNi2KJ6DrWJrxeT4mBKeF74+MIYCuW8Dt
F2BCQ1sWWzAK3y++coM27te73EuZXZcwn3celkkXYYLF+RvDq7BeDV099Nsl
mXBK7PSIUyABj7euEK9bwYRVJ5KLrgUQELv85pPb0kywVDVM5sP6/6ddOr5D
jgmz8U92PcB+sa7clGGuwoQhd6ecHduwHg2nI0a1mPChfpj7EvvPgmlZ0k4H
/UX+sRKSi/pk7OOt0WXCF/fOThsmAbeFHONTDJhg16lz4ak56sW9k7cN/YTf
w4yvfmYEHOPXGn1hiv5mSZSSjgkB1x+YWZjRmOAT2fGnbiMBa1N3rjWgM+FY
qEpE6AYCzNZ8v+dIMkG4WFQoSpMA3vF7FT/RryyXVH6Yr0HAs/Nefoks1Msl
X0ZoDQHZ7JH0USsmpGk88bVaTUDC+61vr29hwtlale2ZKgT8kHjJ2meD3zt9
s9lHkYA/suZ2v7YzIXdB4+R3BQL2yx5Pbd3BhMArJoWh2O/5XEV87+1iguG+
EWNlOQLmXr5dm2XPhN5V4S2tK/F++xoFknYzwfGhS0a0DAEptFmrZEcmDJyJ
btuH82Nhgy89ey8TbAYWi+uvIKBSi7uix5kJKSsj7TcuJyCc1/OAsCsTxvY/
imVKEjBeZqG3+RATVjCrX3tIYL3mM4ovHGHC3b97NG4sw/6+I5W/w4MJ+3jm
bg0tJaDVgWVt4MUExlj2LjryzlW8pWk+TIi7KmWeL448ok8uO8aEx5IVe1SR
H6UtUYk9gfH3Liq+uwT7X+epXYoBTDg/1qPHQRapUZ5+eJoJqe9/tP/GebhL
x5t3bxATtHeciH6AXOSQFrYslAk6u5qYF5Arl9wJaj3HBJNUzrAbsojF2bHU
83i/RnKnPfLnNbhgXGKCWpa8927ksxeO89lFMrF/MCU9kcUKpqKYUUx4Vegj
E4Ns5CW2xzIW9XEPta1BXtiSYL0lgQleuqXJi/B+runh1s7JmD9FOaUOyOej
JWhhqUzIcA7weIz8LfjpTHEGE5SOd0dq43tvtJ3aPoz+eMO+Ne3FyEdXZq3f
kMOEwpOeIgzUa7hcxTYwD+tJL/trL/KlO6nX3t/G/OlzOcFE/UMCiwtvlzJB
YtO3hGUYH+JY3uI15UxY4hGrN4Qcszf8ZkEF+vO9e1IfYXwN61ojX1czQf9r
880WKQI8PPVVn9UwYdNL14lJzIcvLKmgx/X4vZSlZ/bI4r7RMCLQ1soE3q/d
Mo2Yj1ou89aefUwQuxT+i4H7hea/TLmCASbI/DeiX4P5e/3Xdc/xYazX91vu
DqihHq/Ofrk4xYSWQL3nV9YTULijzklQgAU2WyPLWFo4b1iHnvoIsUBkQ/9j
ER2sB+FpgT5RFsjOs75k6hOwMkVme8MKFoyPdx2cxXpcovJa8f5aFohHrFo4
z8L95bqg+1UO/pyzqLyDQ4CqutJnXhsW/MiapN3H+n/3fYzra8uClBlzfuet
OE+EVS4wHVnwr/b09jg7AkrkfvE99WQBx/xHynYHnC/ttScl/Fhgp7LVdcke
AmxE3rCd/Fmwuk5A3ncv7iN1M7Ofg1kgLfXz9ZAL5tuhihXXo1mgf+7xhJ8b
AT6J7IGqeLwf87bUL+xXqifgwLtkFsi8fnD5izsBzz9e6xjNYkHnzBWDnT6Y
j3vjG/4rZkFMhkZ+qi/On7+r51Lvs2BJfvvNdj/Ud0HGumMPWeAR11GmdwL7
n65+qGg1C84ZrP3he4qAnIV/knpesSBLUVDI4TT2bwfz1/Q3LAhK9HY1wv56
lnxtm/6OBQ+99vB3nSGg2b0jhuhmgeKNc+zMIAJmfOTPRPSy4LXRkTEH7M/R
m9ZLvepnQe2rdV4PQwjY8TG7hT7MgrXaDUcdQnE+Hc0w8BljwWRrDN808pt5
+9bUCRacrpK2XIL716L675xPMyzY/qxTNQpZ5qlXyNxvFjB3FM8tCiNgceWz
ePE/LNgwmCzcjxxc3ySjyceGWIFn4ZvD8fvfdUZ0F7LhxHm+M+nIkrVRTgZC
bJimFKUmkX0S+Av0RNhwbFnaSVPc71wDang3LGED5ZvbHIyc9U00TXUZG35s
XkB/jKyp869IajkbOnqH538g/3QOOy4ozQahpaLaqy8QIJ9tovZjJf7+8/1C
W5APTG753S3PhokY5Yc+yJbLXdVrFNkgseSWVxRyQWTwRJ4KG1J49uy/hWwf
8OFChBobdp25Xl2BXJnzVtNDnQ28cw+f1iJb3+9YwdFkgz3rzrVXyORJoxB1
LTZY5poGvUb2uCiVI6DLBu3nj3JakFul2FW9+mzIHROjGpCTpS0WVm5iwzB5
6loVssmz6dI4YzYUaGW/LUIO8S/hOWqG57/w1ElH9peSUyUBf7948Mt55IlG
AVtFgg0q0rrrjiLXOe2u/23BBuh2N7JB5sqIlb2h2HBz/Q1KB9lTa4p7h416
25VGiSFv7C57cZHLBv7+0Lxq1G9IUklq83Y23HU9PJiI/MDIn6uykw2sc9tN
3ZEL9AeU+O3Z4PPiw+8lyC7rLzIbndjweVql6SPGTz2z4Vvxfjb0rsi5cAdZ
xlrm3bWDqGfwUCgTWSp08ZTvETZUj7q0B2B+sI2OTVqeYMPc8llLErn5vtha
IoANz1atlJZETg6MuMQIZMOaXU0X7v5v/0+PVmSfZYNGfsvA5FkCRmK2aIVd
ZUO+vWLUC+T5DWu6ImLYUFj+6V4qskjPy4nEeDbs2fjjkxVymJyJ7YMUNuTw
Gq5SR66RPJvVlM4G8b8N9IXIfy+mcgey2NBzaXvUC8z/5ugvt5VusaEv3+xL
HvLgudvMzQVsWH5tl/dV5L17gxQO32HDgXIbixPIXqtE5GKL2WBhae21D9l8
K69O1T02OPj//GeF/L1XljVezoaPMm48ZsivUtS2Klaivh8ZpzcgO8SK6do+
ZkObdcFpZeQPekMtEdVsiN/KFpJBPquwQLL2ORvaN+9cuwxZo7Kvh6+ODSsr
Y3pEkQNPH5IgGtlgXWOrJYJc1NIUfa6ZDal1MXL/+7nJg1IcEWzI6+/KEUd2
nDf6IvqWDZUfjjatQLb9K+Rr286G4PO6V1Yhh0i7/ZfeyQaPurovGsgqlzZf
G+rB94xEvzJE9hvgfDboQz2vlFkwkaP//fE6+4UNTj+06buRN1iULX89yIaz
T9899A793/8HVZejNMoG53UHci4iJ2+5+tP7G9bfyZD5G8g60sEfnn7H7828
L3qCLB9kriQ5w4ZmHYnyj8gxlvdTD/5mQ/bVyQULMF59DYry5fNsOLlUV5OF
7J2x6IgdHweCLr4b9UauPev3Lm8hB1p7K++lIFv4fQz9LcQBl6Q+yWnkrnuM
9/HiHOBVH7igivn1fXyDbJ8EBxpj6ittkQ0KNNs1pTjwV05U/BHyxIr06f/k
OdBWlGWchvl5z0t+x1MNDkQ3nfZuRxZut56dX8+BcIO2p5KY72XSAtH6Ohzo
sY11ikLe58HoTt7Ege38ARuisX7e+J9cbrgZzw98Qsu9SECSx381Gbs5kDLg
pzmBXCwmTbxz4gCkz04Z4r7t+C/UYeEBDviE/fe0Hpl/aHvP1kMcCFH9EDBw
Gf2hVILZtWMccBKa0FyAflhWtzf1TQQHIv7FC9GROQ065LWrHAh1F5YKRnYv
6X9qF4P6PIlsmEP20aja/SyRA3Mrfi0dvor16Vn2i3GdA6em3Nrzo3Efz5X0
EC7jwGjnmzOfkMumlOUPP+BAUtSYpDT6hebMt+eeVXCgaq7aIww5W8nAwrWK
A+rhS1MPxBLAEi3286/jwPOQ5JBU5LsmGx+XNHDAWqFp3Tvk8N02QUMvOaDy
+B7FiUM/xLE7YNXKgbezBQok+pOeNv666Q4O+PPrpV9E9hdjfVjZxQFi99nP
Tcg2tVNetB4ONPjFcHYnYD4GNZuG9nFAJ/tfcQ7yhe8Kc9c/o7657genkN3s
O7Y8G+DAa1quaVwi+pv8nc18IxzYlyB0YxDZ3mFHsOoYB9adOtplnoT705H5
dotvHOgNk2H+RHaMdbt4eYoD1/z7j0Zew/7pxFysMc8B0ZtrbX8g/znMeqbz
lwMG0ZHBjikETLtvrzXhsQI5xpY5U/RjD7aZeu7kt4LW+XOZqujXTO4mGZSI
WIFm4b22XGRnjb7NrWJWkOHi8XFDBu5/HOs/U+JW8JKdUUhloj9W5P23ebkV
2Gza7Xgb/R+/zF9+GQUr8JJoDtpyA+flnVI1O0UraMhQeTqDXP5edCpN2Qoy
fz6/b5ON8RS+PGqwxgo2/3vqZHSLgO6/5TeztK1gg0PTmkb0p7mJweZ+m62g
sUms7s5dzFdNqZyFpBWYZaWKJ6CfVbDY6JbOtIJTc8qUZwkBW/ulRru5VqD+
OfARswzPP54klmpnBam3BC+Hob8Xmut2W+RlBZ8pr/diLQTw+GmZz2ZYwZdH
M7FkK86jVW4uXjes4FwnWXfmNc5L5szhoRwrGDHN8P/ahvXwsNKiv9AKNslo
Lb3WQYBEY2jfRKUV/Jxxu/X4A85/rzfx/lVW8Lut5/jHTgKujVvdWPDMCqaH
YtMkewhwSvomJdVgBaM1u3wt+rAffeG5z2q3gvo/Giqb+zH/nk0Ht3fi9zz2
DJh+xvddvrzH5aMVPFM5d0t2AOf7I+EnIQNWIBpZtG7BV/SDNLWFS4atgNfx
Q8NH5Hsqrt0pY1bgG+F5/PwQ+gdqsK30hxWs+/tYwnoY9VwtXkP7ZQVv782N
i49gfw9hDtTNWUHpJvv4gFECOox9fD/wcmFwQTiPyhjGe8ejJ/sWciErqG3o
KXL8eN+CQSEuHKk0vDI4TsDD6Zcmk+JcIP3iZj2+EaB83X+tnyQXpNY+JIeR
l/W8mZiW4kJgo8z2PRM4f80exx2X5cLtjiieWuSeF8dXzChwwVfmsPaaSQLy
Dl4L8FPmgvi+I/WByG6TinWTq7mwx7artAG5qGPXoqPqXBBSjvwg+p2ATV6f
LIc0uWCztkuDRE56fyP6gDYXYq9XxB1HvpTc8KtLjwveJkWLU5EThsqv2G7i
wvvE7pBy5A3Js65Nxlw48+bPZB3y7FN6ymYaF6a/udi2IBvpb6FX0vF+m4Ty
mpAHrw366VhwoS7WY/QJsmhI7dZcigv/dZYo5SPryl/4Lcfhwh3pS1YXkbct
SLwYs4UL8y90TjgijxTLr160jQs7JL1uqSPraY1/C9zBBY9VEWPD+L6IUx5L
fthxYZmZpe11ZG2NwPzDe7hQY/lqYgvyYl7noU97uTDz8/Gbqf/pWX1/2s6Z
Cy8chSSvII+KGM++duWCuctUvQJycNprZasjXCgKWiieg/GYvrs3te4oF4a9
+fhUkfVf5cVZ+OD9t7dVJ2E8G3lMjZ8f48LqJ4Ee/Miks81/m09yIWHjEnVX
jP/V7aWs2tNc+P//n+b/ASPgVPk=
        "]]},
      Annotation[#, "Charting`Private`Tag$42777#1"]& ]}, {}}, {{}, 
    {RGBColor[0.368417, 0.506779, 0.709798], PointSize[0.012833333333333334`],
      AbsoluteThickness[1.6], PointBox[CompressedData["
1:eJxFUWtIU2EAXeYj8cGUEvKRhc1MSkuR/JOdwKFDizS/3Yvtbvcu50bUJlm+
IjPtKWg+VqQrbFLDYSUoK7UQtaywUmdZbWQ2SYpyNptlhUn2Z/04HA7ncH6c
s06uyVS48Xi8yCX846bskaIhhkZF/5bnUzoWzcjxqEmgoTXemFXZWBgif9Zm
+NGYvmNYsSaYQ49FO0y50dgc4DP5jOEQn88vNDkp/Hq43bqo45BjEX3rG6eg
qqtVWcb/+/u7OlZtC5ZDcDh2wnmaQnGxZ5UkQo7kWWfC8WgK/XVvhRo3OWoc
zLEMmxhzX2RnJW84vB/bt+ujRgx7eKLaEiXH9ayxR9avxKXth1pP2IcIyoQx
holRDnF6e2vSKwK1tOukpIpDr92jtvk+QYw7abkl4tC69s8E00QwY3QMLXpw
CJ7Zo060EbwzDeRJbrKuvPr7hlB9KYsHLxrCcrQEnctSdVoRi9Jr1GxgFcHL
xiKFJIiFY+8O3zYDwSmlV3m7XubqL0nvLmj3keFqeGjqla0Etg9ZZ3ZfkIKe
toSkRRNY23RefDOD+XClIE5M0P1YmPY0jEGK+oekwknQvNLoNxDFgGhezyVz
YlyW25Vlega54vTVTwxiTA1+CuQrpWAr1/OE82KoFjqm8+8y2OnDGu9lUqjk
fEd64hmwTpOC50ljtGTynDmQwca+LHPeQRrjF2O15hYGR3t7goQRS/9e4m+q
D5JiuNd7zppCw1/x+0iDXooFtE0KsmkU5EZ+dsTLXHqwUXR7uVGGAP/O+gOF
NEL63OlqbxZJ1Uy56Tzt2usvFKwY6A==
      "]]}, {{}, {}}}},
  AspectRatio->1,
  Axes->{True, True},
  AxesLabel->{None, None},
  AxesOrigin->{26.158952235833976`, 46.69078240508704},
  DisplayFunction->Identity,
  FrameLabel->{{None, None}, {None, None}},
  FrameTicks->{{Automatic, Automatic}, {Automatic, Automatic}},
  GridLinesStyle->Directive[
    GrayLevel[0.5, 0.4]],
  ImagePadding->All,
  Method->{
   "DefaultGraphicsInteraction" -> {
     "Version" -> 1.2, "TrackMousePosition" -> {True, False}, 
      "Effects" -> {
       "Highlight" -> {"ratio" -> 2}, "HighlightPoint" -> {"ratio" -> 2}, 
        "Droplines" -> {
         "freeformCursorMode" -> True, 
          "placement" -> {"x" -> "All", "y" -> "None"}}}}, "ScalingFunctions" -> 
    None},
  PlotRange->{{26.158952235833976`, 39.89698283697354}, {46.69078240508704, 
   76.59173400793628}},
  PlotRangeClipping->True,
  PlotRangePadding->{{
     Scaled[0.05], 
     Scaled[0.05]}, {
     Scaled[0.05], 
     Scaled[0.05]}},
  Ticks->{Automatic, Automatic}]], "Output",
 CellChangeTimes->{3.8911584956319413`*^9, 3.891158960254472*^9, 
  3.892201689168393*^9, 3.892202305631406*^9, 3.892202381788169*^9, 
  3.8922024696750827`*^9, 3.892202515150563*^9, 3.8922026612278085`*^9},
 CellLabel->
  "Out[463]=",ExpressionUUID->"54199378-d5e7-43e4-8327-f09d02a11cf6"]
}, Open  ]],

Cell[BoxData[""], "Input",
 CellChangeTimes->{{3.8911583958645267`*^9, 3.8911583958645267`*^9}},
 CellLabel->
  "In[464]:=",ExpressionUUID->"e9eca8cb-5c08-4894-9e72-9dcce74d44a4"],

Cell[BoxData[
 RowBox[{"\[IndentingNewLine]", 
  RowBox[{"(*", 
   RowBox[{
   "**", "**", "**", "**", "**", "**", "**", "**", "**", "**", "**", "**", 
    "**"}], "******)"}]}]], "Input",
 CellChangeTimes->{{3.863086149302032*^9, 3.863086210236858*^9}, {
   3.863086446759179*^9, 3.8630864473418813`*^9}, {3.863086550388527*^9, 
   3.8630865533025656`*^9}, 3.863086844642112*^9, {3.863086988492008*^9, 
   3.8630870247422094`*^9}, {3.8630870882483172`*^9, 3.8630870965940733`*^9}, 
   3.863087221037834*^9, 3.8630872759417605`*^9, {3.891158397842285*^9, 
   3.8911584004937882`*^9}, 3.8911585276844916`*^9},
 CellLabel->
  "In[465]:=",ExpressionUUID->"63694e9f-9544-4382-b579-4db722a47f8d"],

Cell[BoxData[
 RowBox[{
  RowBox[{
   RowBox[{"{", 
    RowBox[{"X", ",", "Y"}], "}"}], "=", 
   RowBox[{"{", 
    RowBox[{
     RowBox[{"Z", "[", 
      RowBox[{"[", 
       RowBox[{"1", ",", "1"}], "]"}], "]"}], ",", 
     RowBox[{"Z", "[", 
      RowBox[{"[", 
       RowBox[{"1", ",", "2"}], "]"}], "]"}]}], "}"}]}], ";"}]], "Input",
 CellChangeTimes->{{3.8911584016718082`*^9, 3.8911584016718082`*^9}, 
   3.891158536215001*^9},
 CellLabel->
  "In[466]:=",ExpressionUUID->"2e2e4a01-c535-4664-b9dd-c1159e8f7fd0"],

Cell[BoxData[
 RowBox[{"(*", 
  RowBox[{
  "**", "**", "**", "**", "**", "**", "**", "**", "**", "**", "**", "**", "**",
    "**", "**"}], "*****)"}]], "Input",
 CellChangeTimes->{{3.8911584028013783`*^9, 3.8911584028013783`*^9}, 
   3.891158542310501*^9},
 CellLabel->
  "In[467]:=",ExpressionUUID->"5cb9a1b6-1852-4441-8370-3f0cd1a365b5"],

Cell[BoxData[
 RowBox[{
  RowBox[{"Curvatura", "=", 
   RowBox[{
    RowBox[{"(", 
     RowBox[{
      RowBox[{
       RowBox[{"D", "[", 
        RowBox[{"X", ",", "t"}], "]"}], "*", 
       RowBox[{"D", "[", 
        RowBox[{"Y", ",", 
         RowBox[{"{", 
          RowBox[{"t", ",", "2"}], "}"}]}], "]"}]}], "-", 
      RowBox[{
       RowBox[{"D", "[", 
        RowBox[{"X", ",", 
         RowBox[{"{", 
          RowBox[{"t", ",", "2"}], "}"}]}], "]"}], "*", 
       RowBox[{"D", "[", 
        RowBox[{"Y", ",", "t"}], "]"}]}]}], ")"}], "/", 
    RowBox[{
     RowBox[{"(", 
      RowBox[{
       RowBox[{
        RowBox[{"D", "[", 
         RowBox[{"X", ",", "t"}], "]"}], "^", "2"}], "+", 
       RowBox[{
        RowBox[{"D", "[", 
         RowBox[{"Y", ",", "t"}], "]"}], "^", "2"}]}], ")"}], "^", 
     RowBox[{"(", 
      RowBox[{"3", "/", "2"}], ")"}]}]}]}], ";"}]], "Input",
 CellChangeTimes->{{3.863086566726404*^9, 3.863086576799985*^9}, {
   3.863086755911965*^9, 3.863086789318451*^9}, {3.8630870556156216`*^9, 
   3.8630870571674356`*^9}, {3.8630871886895714`*^9, 3.8630871907886467`*^9}, 
   3.8911584049843698`*^9, 3.891158549801203*^9},
 CellLabel->
  "In[468]:=",ExpressionUUID->"344d3ea7-12c0-433d-9773-d7d195f423ea"],

Cell[CellGroupData[{

Cell[BoxData[
 RowBox[{"dibcurvaturaScD", "=", 
  RowBox[{"Plot", "[", 
   RowBox[{"Curvatura", ",", 
    RowBox[{"{", 
     RowBox[{"t", ",", "0", ",", 
      RowBox[{"2", "Pi"}]}], "}"}], ",", 
    RowBox[{"PlotRange", "\[Rule]", 
     RowBox[{"{", 
      RowBox[{
       RowBox[{"-", "5"}], ",", "5"}], "}"}]}], ",", 
    RowBox[{"DisplayFunction", "->", "Identity"}], ",", 
    RowBox[{"PlotStyle", "\[Rule]", 
     RowBox[{"{", 
      RowBox[{"RGBColor", "[", 
       RowBox[{"0", ",", "1", ",", "0"}], "]"}], "}"}]}]}], "]"}]}]], "Input",
 CellChangeTimes->{{3.8911584060381866`*^9, 3.8911584115048833`*^9}, 
   3.891158555522498*^9, {3.892201702587755*^9, 3.8922017223174067`*^9}},
 CellLabel->
  "In[469]:=",ExpressionUUID->"ddcb58ba-401d-425b-af35-2b50f9cf3ec9"],

Cell[BoxData[
 GraphicsBox[{{{}, {}, 
    TagBox[
     {RGBColor[0, 1, 0], AbsoluteThickness[1.6], Opacity[1.], 
      LineBox[CompressedData["
1:eJwUV3c81t8XN54H0UAqSlbZDZXsnE9Sir5CQrIiFWUWyshIQpItWzKzt6z7
2LL3Ho+9994/v78+r/M699zz/rzvvee8D7uuiZI+GQkJSTkFCcn/v+SIumHk
pqMktdHZOBPyNuCcKhZn8dWGjGNXpLTUW2E77eqLbh8TwN+tnXZKboExhteb
OT72EI4n0KzLNkPPPefSGJ8fwCVy0Yl0og62+Y7y2ZZ6w34OZQhmXQtfr3eY
xxT4gqByWirviRr4ddsQt5kcCGsKbuEJt6ugXduHO8wnApzlDI4nD5ZA+o0r
IiMVkeBe2Xl6PYAAVsK+fValvyBGJNxILrEYcKDJ+avgN+h2XfHtaP8LNVKl
/27mRYO2UruMkXMueN/jNq7JigG5tCidBOlsYJFfyllJjoNv9My/qnfSYFRR
5Znrn3gwfsy0HDyeDIlPCg6Y4xJAmU9W2HYnAUQ0v9y/F5kI/NzGj70Do2Bf
Z3q2JzQJCLHUkom3wqHixSNvk6BksJ0MVRf4GQhKb5l6fvqkAhud7Pimpgsc
FQEUIJMG9Gl27zpiLWDxrxndUEUarOGfGDrH0qOcoo5si9J0CP9w0ivK0BkF
wREqApYBhpped+wLvyPbEnF1apQBpqe9Fqzv+KI7FZH74QWZ0Mi4/Hn3fgji
kmlVmBLNgpsS5ZNWs+GI+h/+9428LMDXOKoq8f5Cc7Iia3ZC2eD9mXU0qDgK
NdUZylRnZcPdMAWlOaFolCkfFkR/Iwcuyiw48/jGoICmxhmN9Bwo5BH8zt0W
i6yVyCTjruaCXAxDRcV2HNJsE/RaSs4FwVmagz7KBISpvBoWv5QHttS7/6R3
E9DFriBBlz95oOHdX9Xc9QdRqte5NPH8hcBPB6eehCei6d79rrNxf+HL65iK
kP+SUL3mNX59znyIZx7UM55IQmmDenapv/NBwNPph9fbZOT3PKBxi70Abg5L
hhL6k5HVSDW7dGQBeOnX384VT0Hq+jvvPFkKgfXcYxXurylIcuJyZVdoIbwX
P+lbREhB7AY6jBfOFcEJzUhdtqkUhJvxMTQKKgKDg8rcBZJUNPG2ojD3TDG8
bfswW06VimrmN46TBRSDkubR+OukqSjFlO/5QwYEyXcF6sqnU5D3skZmgA8C
BdW9VySVKej7qWAJwjEC6Bdr0jl7pqCW9C+sN5UIoG40HvtUJgWdljcj+3N4
b7GAiy9PLCWjZ9MaYyy9BDDZvsfO55GMIl3uV/uylsDLmMZHnEzJaJRDMJHq
RQl4+jdefPczCfEiVk+7+BKwteD5Y0udhIyf0Zgtz5aA6BNd4i+TRJS5sf74
1bVSmJ/KGhat/oM2fYeF+ixK4YHq2nFfhj/Ise7vbsV+KWQ3hWcEusWjytcx
g2J3yiA5Ta4uOyMOUeO9S1O/lkEqVUyhdVMs8rv12jWIthzqLs17fZ2ORt3d
j98cf1IOXImM7LiJ34jFEuQ/B5WDYsDoC++uKBSXcprBiKMCzNiPeuwER6JZ
WbKNoZcVcIdWbDmlMxwJTMx1qyRWwOt8z5QveqEon7UiAhOsBCV3m0+0ooFo
vyDNKftDJchJLje/dfJDd9RC9fmKKuF1Td9DsWxvVOf1jp/hXhU0tjMp3Ev6
igZJOXInVKtBLanrYaeAAlwMPxasEVoNgierCr93mcFrsS3bZmI1aDNlCjzG
OcCyeZNUgcE/mHOBz//VeQJu9FODp00NvP30TLdeLwIeOBimkxNqoHLqlA9/
yy/wZFbx+4CrhUtUnptvDn7DmSeX1XW/18KwWvaSnkM88FX2jt2MqAO1rtSp
L9TpYKJbVf1npA6of6nc4ZPLgKz9jERWnnrYYnzU3+SVCbeE3c2OpNeDjqtp
sjlvDijEi+z1lTZABm1gwj2HAvCXvkhUpGwEi/cPFSK6C6GHeKKsUq4RXGJF
DGOvF4Me04RrWlsjrJt/flpoQgDxCllqqXdNcHOBNtScpAxo22IbhX2bQJ3Q
csPeqwxGh8n8L2c2gYbki+74c+Xwd0lL/UJrEwStBSYJ/yoHT5ICVqaVJuD4
c3/+LVsF6J04M3b8ZDO4+H4d+/yzAkRY3v3B3WiGZT392QyqSjh2udFkW6kZ
+qQzoy+ZVsKwOP/NRfNmICq/VGZvqIRc2a/bYz7NUOvh+JrAXgUeT0dQb0Yz
vFLwYRYzrAKd1/CluaUZPhlN3CmJrYKbViGyVcvNMLFaJPC9owqoXTZOFNG3
gBZ7elbvZhUM+D1uz7jeAjRczYIrR6sh83dqcLxSC/z+NlFzkb4aXDNodMLN
WyBXM/ZtA2U1aJa84vTzaYGeL820mnNVcL2pbNotowUS88f/yZdWAeUga5p9
SwtUX31VL+hSBX1zNhYWy4f5IrO0skWqIH23U+wNfSsILVv4fe+uBBcaQZLn
11vhcWL6gs/rSlA/61WhotQKIngozBqrgKu8s+4PzVuhZa/r+p5CBeBE7itI
+bRCaun+E58/5dB1L/qUSEYrNMT3f85ZPnxnT0h6L7e0wpZMYV41bxk4vdCI
vLDcCo2yhZ+kFUpB9V2ePhN9G9iMgVvJyxK45MTAf+J6Gxh5VO4sGxGgI6Iu
e9usDRZvpls7/y6ExBQem0XvNnjPa0XrppMPDkXO2Hh6G7BlXBN2pMgD3l6J
2ualNki6ojoTdToTbE8nE+PN2uHLbTdnF5ZfoMh5JDbcux2Gbxg3kxsEApeg
/hu/9HbwcPapGGR0gybF8+v2S+2wKHpqm/KmE7rw/TuNqlkHSDu9WXCzS0Cb
IVNND707IJ9zO/apVQqq+3M3QCq9A5ZOo6aD2HRkWb3HdmWpA0y/ZRlZ3M5B
cp1Pxy/QdcJyAskZOaM8xDaench0rRNwhTjcmkM+qiE3FsKbdcI/qZVN9mfF
KIK+ZmfbqxMapGRyRk4Q0Ht2rpLFtE5QF98MkholoPsCTi7jTZ3AV7fPZfKn
BJ2HAbm+xU4ozEj0xnRL0fJ/YnQttF3gniQzFUVThio1AjqqBLogi/89U0Bs
GQp5sxxSpNAFFzyu1126UY5MreWfZ5p2gcc+yfVv6eVI1lginsqrCyIf0wS1
slagC7p8C5qpXdD7Wjp/2KEC7T5hFMps6IKtZxZPcO0VqOMBhR3VfBckoJvq
P5grUdqt1TLNY91wqlclfFS1ErlfG6bOvNQNOwfMgUZfK9ELziZFqofd0Ljq
wxiSWIluMRX/1HzTDTYXJ86Pllei08eSBjPcu2E9WDesvLUSLZIEc1H96YaZ
Dh7Dwq5KVLP61UjzXzfw4H9wyrdVouhJi6yMyW7IJrW5vV9ZiT716e1QUvXA
ws4gg1J6JVJtUpTS5O6Bu8eYyBt9K5FAObhl3OuB1U8+OVvGlYg673IT5cse
2EmYMn5ypxKNJp47o/mlB9zrDHT16CpRccQRrYzoHqCV87ke1V2BfvpuRFOW
90BQHNu776EVyOzr2IzGSA8oUcxLhalXIFmb1usZZL1w8lL92l2GCnTRpOQj
JUcv1J63btj4V466VMIoM3R6YSY2zpCDvxxlyH6Tp3ToBauro5n6nWXom+RH
f42IXjjL0Ekq41iGJLmeXKAc6IUHahabdxtLUczaUdB41ge7QgIzYxol6NPU
9pd06z4Yj0r6O7NPQGr9k3UUwX2wTf/JgBhJQEcrytXTu/pAx4D+9FANQuZ+
tpYUKv0gc7tGsWy2ED10NSx6ZtEPodtzPTpihYjLVg2X7tcPJyjv/At1L0Dd
eoI+z1r7wf0Wx9jkjXyE3ZhNTlMYgB/33vdXpuais9w9q3jTAZB0W8wyZsxF
K2erxZ/9GIDFoVPmcl9yUCxZ9D98wwBohI1Xi7/NRg7r3rTP5gZgTTXkeuB4
FlKftldNOzoIt6xPBeTqZ6FjLc/G1OUGQafYt6naPBONVzy4lGY4CHf33/Nu
kmQiwl/hd3j3QXh+jqzRwC8DBSdz5qsnDIIQX6ah+OUM9P7XSdK06kHQsLIS
da9NR/L+pPfxk4NQLaPC8c4kHfmVW8kkkxOBd/NENT1TOnIonp9WPUmEi5pJ
/l+q05BRnr4n2QUiuJ0drpiwS0NXHiiykQoSIcX82o/6G2losVsi40CaCAXC
Hg4TQ6kow5BHev8JEf7xVnHuGKai9zsnO3ZfEmF3piX9HHkqEvI4eLVjRQRJ
jSP53/+koA3mma0tVyIsyku893uegvKSO75tBhEhObdRyYwnBVlLlp7f+EOE
/3iI3/UOkpFEY3LqWgERGLRVg+LGk9GedtDt1ToihGxPfLUcSEbFi86ty/1E
KPKneIafSEYOjqb6S/NEaGxhwpxJUpAUvcbGwgER0gqlC87zpyDy3zJu87RD
QB2sTVh7mYLKb9w4N8c+BFfOzeTzZKUgl3KW5JnrQ5BRSOVSQ5+K7j+hhuk7
Q9Av/+/JmFMqOjK+1jSpPAReVbkPJMjSUI3lkO6E/hBgdA87C+TSkAdl/eqY
5RBcr602Hw1LQ/I/81xGvw7Ba79K8qjNNETLG8048nMI7v3oDup6lo58ZW0k
iPlDIJJGOHdaPAMp975sGKgdgmZaU7W8nAx0+q2STn/fEDx9KX/8iFgmCv7O
69yzPwQSbm4eH1WykAbLqdPdJ4ZB8uPm+4H5LHQ+lSS+k20Ywh+r3bP5no0i
mzpr26SGAdMWitfpzUG6z8s0Wx8Pg6gQzu+bWy66sJyy0PxiGNI+vabIFM9D
sSddTja6DINC5XWRawl/UbKK4LN/NcPwcbSCbMKnEBlPsM5V9Q6DnF6sjpJc
ERL4QGNfOTsMMp6N68dIi1FW0HBU2fERKNk6Gmatg5AlX4NgKesI4Guro+lw
BCRc8LeSIDACZ0gfPP6qTED5fV7TRUojwJeOS7s/RUC2Rra2hXojcJzGPt/r
Ugm6tf/qeMH7w/jh32XvDUvQvufjyL9fRsBVKSLbOqoEEVjhel7ACCSqRyle
bitBTml85TlxI7BHu8x2/qAESd8+rZKdNwLEV/waQxyliKKFdDLz3wiU2l+r
YIRSVKU79zGjZwScGrRNDR+XIteVLpr0mRGg1G7+6KJdimSdy8NSd0dAFev5
zaVXio6eSruacmwUfPWv9B3XKkUNMSElSSyjkPgxIuaYQinyEvr6OPHqKByr
63ixK1KKFKvMxxKwUTAWWPdEjKWIXk3LKl5xFHL7A/7eWyhBbZMPjsTpjsKj
K5c8PApL0EIQz93P5qOgFYL/j+hcgqjlKB21nUbhZ7/Q7s27JYhzd6xQ3GcU
Rp66ikXtERCWXL55JmoUrga1nr6dQkDPtH4LrqaPQslj2ribqgRkecLJtKlk
FBLYvnA/XkIo0QwmXYdGYVyhaTpOrhhVcrBc1F8aBUW90toVvSJEbN3Vvk06
BhIX1Ui2jQvRaaH8zi22MaAOSHOQ185HTtuCVYY6Y3Bn0J9zNC8bhSWeJJcx
HYPnHq9f+lhmoTyNZckLDmNwvtnunCd/JporTs3pjRiDMcdF14rDeqL2mS/2
4eAYBC98XGyKiUFXj7J9uaI1Dpd7Vg1dLluAbNE+gdp4HLaQ2Qu7s1/hhXH/
7rjdOJy7z2Zq0u4NwU3B7yPCxkEtp1vhiEU4UPifekHbPw6+p+7cqZtLhL7z
NHeWn01AU0x8tWpWPmw0TH1qeDMBsmjiq4hcIdA7VOf/sZmAz4H+q4lDRXB/
+Mt1vZAJmGD08bNxIUBmLAlHW88ERIhl7XIll4H71XWSnKeT4Or46htq/wfW
Vg/4xw0nQUDot1pXdA0YoNAnp20nYcRRJSvZrBbuP7rzxzL80P9QbU6NvB5E
AgPaYlMnQaZSg9Kpqh54Bqf2OwiToBfAkXbMtQEoTbweC49MAsNjMtfw3UOd
nzNi92p1EmSThzX7VJtgfF8oPhA/BX8qBvNTU5qg0rN/d4N7Cra+3X1P/7gZ
cjoEuHlEp8Di23/lRyObIYbFWVFNdgrKiC72F6aawTmFLzbv7RRMMV/pVjZu
gffrdk2TdlNw9FXzXnFCC+hJNm8z/pgCJeX9G2ODLaDkcpHzQeQUcNH6DL+m
bQWpBqtHH9OnIHhbJXBKrBWun679mFA6BZsjrdZ47Vbg0GKJ7m6dgmJlkoan
tq1AH2vWcGRsCmhfrJp+PtTFpPPlm6Lrh3jeWZqx/mo91LGMFwwpp2EDnYms
jWsFot2b/4IZp6FhSI+PO7YVmiqKrWp4p4Fl00GkNaQVCMfoo7bFpsF5x97j
nWsrpD3Rr+N7OA03TVzZU9+0QkRY3rq65jRIx5L+E7jbCp5jNOzfjKeBQ3ew
LI6hFT5d1pYrsJ+GAqP7KtXdLWBskWEx4zUNXy1nHz/0awHNInzkuahpyAh1
/71ypwUe4p/WyGVOw61PennOk80g8V/Sqk35NCilBZDUOzbDJf8DlqT2abjM
USDz60QzMPcrPegbn4ZXkU+PDXg3wVHO2HdHN6chX1C+8RVVE+y83QqTODID
zowzXirjDTCd9bD67dkZaCrvvC8eXQ89uxHLofwzQBg8UPooWwf5Hvdk9v6b
gXjJdnYZhX/wpy3I7LL2DAwbWvNxpVVBEPNciKbpDPT0tejubVbAhyTfxSKf
GSBmFxG27pXC69Xxs/O/Z+CpOlXywUMCqEqI3WXJnoGprPUoe5tCEKojBn3q
nAF5AjMtWXkmrM5cvgPMs8DoPrNcuqMLozccjUwuz4Kq+5/+L/Q+qNWmLTBC
chYuUdYR71r/Rhk0NrMHOrMQHqrqZm2Vhcz4q/0JMbMguhfuaqFZgUb1Rx0i
c2YhZZP5yMyFaqQSSfLWoWoWfnaND0xO1yCxU6JS2NQs0HdcP0Mr2oSSHj25
zLY9C++0LM3XA5oRi7sZIwnNHBx/Yr2WvdiCyA4S5tGlOeBM0X4x5NOO3otW
dkfcmgNPW+uO2q4ONP5uuNxefg7+Hgw3e53qQjWTZ0PA9DDeLAf3zbgHSVwQ
dmF1nAOKrZROEddelKL52OzAew4crX2u/PXtQz4t32RQ5hwcO8/1wMdmAOGO
xV+PKJ+DD5NSrVVPBpGlTPl5+/Y5UE26ZlV9nIgmHYlU2uNzMGUUYHvUgIjU
C3dXJDfmgI/nyqzyXyKqW2ccZKGahw9b+UaqB0Qkee1mzT7jPHzb1PfvFRtC
aW8Uswd456EIf6S94M0Q4og1iiwWmwfhipus495DyI/o9i1cbh76+gtuaiQP
IYpzsZafNOahgJ4+8kbxEPrwpPS5ltE8XBrou+9fPoSmfww8lPw0D+fuZZcX
EoaQRs22MMuPeSC34ZTZyBhCDbgzF/Yj5mHAy+C/qJAhhMGN4wNp8/BOmEDF
ZzOEMj4+2ioqmYcfxwZ9KZWG0MWsN6NhLfPA+UiTBLENoYD5r412I/NA7eD3
oH+CiKh4o/M1V+fBZMpLbD2OiKz1CDG38Atw8rO4ctRzIpoN6/M6f3oBCMQd
ZHuKiLS6Nm32uBZgPdchU8p1EEn9d02p6P4ChMx3qunyDKCsr//dCnu6ADMN
KS0/jPoRV6kBj53hAihfOcO6ndSHqIWj9iU8FuD82TvX0lh6USvbycTCxgVg
aH2qJDTRie49uxoQSlyApoh7z4GxE+X5yznaLi1AAsX5r0yyHUgeX8offmQR
QluZea5ltKHr1tukWvyLMB1wXulfWDPa1nuT0m+8CAOT9Ul38dVIh27lQ6Hl
Ipjmf9OSbqhEFcXWd0I+LUJYyXSMWkgF8mJy71LzXIRTF4SYxLEyxN0YT9aW
vAiV6qoPWRWKkIetQH1G9iK8H5ASekxdgJZ58wK9ixaBzOdHVmB5Hip2rrr0
qH4RGhkDrxJuZCFlsXGVmtlFuF/+0FI0MgblTxixJ6we2kb1jtVFkYjVf23m
6+4i8JcK6V6xD0TTCzjHu0eXoE9pkjelTh8phHnIXWRYArmQjiMvHjhAjizD
aXLmJdAoyJ/798IXHGMuJBL4l2ArgMzYKiIGxpUSLSJuLMHaWfb9UzuJ8JDk
BvZJfAkeJaR3WimlA+MzqXZxuSXoUh1bvuOcB5+oaiLOPl6C0qenun3eFMJI
tqLhlvoSLK5rH7GTIUAK7fODHMMl6DWXTvVvKQeG4sl//uZLMKZPK/H7cRV8
fGPq9956CYSP+J27QFYDA4ybWo+dlkCw15V9b7gOpCvtea+7LwHp9/Om4TuN
8Ocd5SqtzxKwtngy4xKagZb9R/FC0BLkVQwTTSxbodcm/HFywhJc5Y1axX3t
BIyXi8UjfQnKE/lQUUs3xHYkTxr+XYLWPf+EQcU+OOp8M/NByRKoLf8dIh4Z
BPNrRXY8/5bAd5g6RodkCLoGpO9TNi+B38Spc27hw3DLo45+vGsJhKrvbOwd
6rIoUeX+cuISTI24dEcojgPVRG/c78lDvhRZbwcbT4Kxn5650+ISuE6+FNAq
nobW2zMSzzeXgI79YnDg3TkQWTCnxEiWQbPZe/A7bvGwbm43s1AtwwrXj7MT
LkuAk3UK3TuxDNnhrxckLq2A4caRV31nlqH9aMGz+vVVuKnEtBvEvQyzNeV2
M2RbEHwQWfnh6jI46tdbpt3bAZJkHm9V4WXoLgqWCM7cgzpKEa5TMstQMVHi
8NaBFNMtUlHwerkMajvCsc+0KLHrOYz0TCbLIPECF2m6RIWRpfa0/rJaBpb6
lMvnjKmxlrhQfz6HZXBJuOaGr6LBoiK1VDNdl+FVFKuk9fxRzDyIjUnCexlO
9ToRPnYew6R8hnvKg5Zh8AW58pLlcYz+W3Tof1HLQE9/ZHe0/Dg2/PmlVsef
ZVCqt0lQLTqOZdjysGlnLkPqefOVMp3jmJPF9NBEwSHePyIyR7OOYUrGSb9N
y5dBctGZehwdxTheGetv1S3Df9JWPgM/aLBlbQFup/ZliH552ZnvGjVWqrY8
ST2wDJ75bX3v0qkwXVnLt8wLyyAvsUCPc8Jj1++IXInZWIbP7Ze4difIMTKJ
7YXLJCvwUo2x7Y8qGdYiWJieQ7UCZ0TOTFJ0kmBRlz+9A7oV6I0ueGretg/m
XNjNaqYV+HBYZgq4d0GKlWxDgWMFdm1P6of82YJhWhdr3RsrcN5FYTUAW4OM
I/clZsRXYIHrD7+Y4go4kVHvv5NegRqGJ8xy35dAaacW7T5cgceSt1kWRxaA
Y/W745cnK+B3QVfbZnMWlmcf3TmutQItd1b0zipNQ+kYHT7w5QqU5MiX1E9P
gM9AayWryQqIVT/S7SwcA91Of9d4qxWIMC+51FQ6AtebVGWvOaxAMMeXssyN
ISD7x3Q033UFBsu0sDEVIrSU9NZLea9A1K03l7Ty+iEqP+xHbdAKTEpqONhT
9oJ5praictQKZPLQj9736wKpJPaT/X9WoPOOm/wXtQ6gjxlp089cgU2eDrUo
+TYYDosJmC9YAUElQ6YosxbICHilZlW+Ap6P8MrHiprA6QfvWZL6lUPdYZxU
97QBlFxnel3bV2B5t+6lqE0tcDgmh9ENrIDdwqUV8q5qWP5ooh08foiX7Xv9
J8NKKDW/xn5hYQUUqWyEgi6Xg+6L7GhBklWgeqRLeUaQANc1rV4WUa2Chrc7
R85gIZCpiPLco1uFXkmS3/VBf6FFfmeqgWkVqMtMzhG8ciBKpihRlWMV9rMu
lXxEmWCO2RsR+VYh/AmJkBV7OkiJ3r5qcGMVrlmUuxjrJ8MwX0WGtfQqXMcX
3rL6Ew0ZF76+J/9vFVJOXB2QLIkEJ+YHQh5PVuFnPtvDulvBoHSKZpNBaxXM
dRWdXD75Asfx+r9hL1dhWcm857iNOyxT/LDhMlmFcrHwzROtdlB6oHAr1WoV
GBvv8dRt6YDPJv2BsMMqrIecdKMQfYn0ltoIBNdVeKiiPhWAt0M61l6qeV6r
0Mzmn9jG6oI0yB/Op/5chdYAORkfiu/oqQfll7jIVfhm+dtoO8QbqZwqOxcR
f1hHHjNdbX3qh5TCP2UEpK2C87heAb4wAD3iFnvgmbcK70+Ys7GX/EQP09YG
vxBW4e16zaMTr4LRfdF0S7vqVbCa2ztFnxiC7pa+PWbRtHo4T+iMF7uFIik5
nui3XavA0qxsv7UfiiTbRsReEFfhymUOwzl8GBLXjGh+NrkKeuFeahRBoUhk
XP3148VVOFb7VHciPQQJmpw+kN1cBe0zLRefPwhG1zab/aVI1oDpi2b1S9Wf
6Irj90tiVGuH+lZuibTVH/FRPyi7RrsGL1y6ou9m+CBuX5w6L+Ma5NtTaDu0
fUcXmQmLbGxrMH+UBOvqd0ZsMTZfGXnWIHdXqtqx7j06f0WYhVZgDd4GrrDu
L8jC2dzlLEqRNbhYXhitQWYPp7EUuQNYA7f2/ZPi13/AyX8Gw+sya6DOzhVh
/u4n0Cpxfpx/tAbYx6d1Odd+wdFe4olx1TVQJGm6K4Ri4ciL0Nh+7TVY2tUe
T5tLAoo51Vvtr9YgYVkwInc0HcgsT7bVmazBoWh6UJmaDQf7DYblVmtgF3G+
eGfgL+x+dScttF8Dl7xql9yPxbBJe+9n5tc1oA+p6xwoK4HVINKriT/WYOO3
/5mfruWwxFFUERW4BgtZn1SkflTBfOIHjeCINVAoWR4X66uBaUHBFe+4Naht
pnXeeNcAE0ULbm6pa9Bq/dzK9nIzjN5LZHPMXYPzN9br+2RboV+NQ960ag3s
3Zoo+mm6oGeof/RV4xq08+GZrDJ7oMMwyEa7cw2CjUNVCR790GRLmyA/cbg+
qCLMe3YI6vB1cG9hDe4nagwnx47AP8+vHbc2Ds8rbrEh3HoMSiP3yS9TroM8
Mfhnx+FcWsybH3zxxDqMrds943GdgYIMi2vMZ9aB8pSCg2juHGSVz2rRcK9D
pzv5ZSP2JUj/L36N7OphvBjP0k25ZUjp0PPYFloHK2VDji6LFYib7Pk7dW8d
DKUkLXrRGkSbBSgMya8DcTfYWbdzHSK3FSe6VNaBY2tLVpC4AWGfj31q0lo/
rHtams3tmxB89B9D9ct1uMuYY56fuQUB/s6JyHgdEnI3zgZbbIMvCyaVa7kO
l1hSw8zO7IBX3E5XyqfD/F29vJX+O+AhkGsS67IOtbmWx2vndqDmeue4hec6
9Hq9q9tm3gWqmxuadwMO83FLCple3IV7wmfaGcLXoX2ldZAOtwvOosIPR2PW
YVfE4n1q4Q6UiquWZSavg3oIq8TGo8N+L2kl9jl7HSyPPAvSIWyDJBaYrlS0
DixHjmkdo9sGG6lcHo6KdQh7YO4efXcL8qQ7I5bq1iFD2dCAV3cT1u9tnC5p
WwcF1QbyFsMNMJcTxuuMrkM1p9YTG8U1MFTOHQoj3wABFX7jyMFFiFfpVDOi
2QB1I82Pc14LMK620ShxcgMUsqVJHxzOWc81hYt7OTaAcUv3i92LKQjXVr2Z
yLcBSiFZ02V2E9D33CrJ+voGGISOBfxNHgO1l7nBTFIbIHKJfFtOeRgCXnfS
TT3YAP4LelxXa4nQZrjhmqe4AY8WH7iMZwwAvdEZEtenG/Cmw16Oeq8XFEyE
rVSfbwBXRZSEzLtu8DRTnecy2IBXQrYrHSc7oe6dlf666QYAzbpWWV8byHzI
fezvsAGetP7v5AebwNm6s+aF6waM8uXlifA2QKntxm1Brw04YjC5Z95aAyT2
Z/6S/9yAiPOixBN/q0DSUVigNWIDjtOK9i61l4PtZ9W4qLgNsCro4mTnKoX8
L1Ys5qmH9s1Z719yCITcc4/SoQ34divjTI1sDrz36PxMrNwAHunFYaFbGZDh
ubGd2rAB5R/EsM6JJFj0OmNu37EBsZcDbOVbYuCyr/CU/MAGJJOIt1FrhYOh
v6oOy/gGXLgT/C9zwhviA6065+Y24B2TMu2L/A9wMTS3wmPvMP78Usr+b0+k
G94poYHfBLzIL7p20SAUGbmRyX9sE9h1OAyilX4h5hjhqBrmTYhQb5yvZ/mD
TqbkfqKS2ISJq4+euy5nITJCrrCz9SZcST3dHJJSgv4co4/dc9oEoQ8+Im5p
pUjp2VsGq2+boCQ8FruRV4Z+r7MtGYRuwlCMCU3eSAV6KG2jPRK9CdEC3Nir
I1Vo1bu9XiN5E+SaX1moS1Qj6cvufx4Vb4LejNXSbHMNmrUeZfxXuQkJ/0p6
u0TqkF+15Fepxk1YtO2fTc6uRxKng9YKOjfB1GKlg1quEY3prejdJG7CqItC
2phdE/JM/68lZXIT+FQr9Fz1m5HQQRzGs7QJPmvHv3BqtSCXYI3z5w5186kI
nycn3dvQlcmcb37UW9B5uW/+X0k76rhJt33s5KFNmrb0+GQn+vT5zeuv57Zg
8f1orYtjF+JuruggubgFEwKvFlxO9KAmFra71pe2IMKMzL2J0Is+vLXOXBHc
AveG/3KxoH7Elt/GbnRrC6rODO6zhA2iasqrXuOH79C4hs/Qd5KITJ+47WvL
b8EViuTH988PI8bfI2+7VbbA6FH/nIfJCCIs3upV0t4CrYIQjS/Do8hA8ueD
uldb8PqdtGPox3FE77Gce9d0C2qjeTOdRCZRfvdDLvRhCxxDdlN4LkwjXe44
PxHHLXD43H0x+9YsorYgJc9w24LRpfud5h7zKKP0mRm/zxZo8LFq9LgtInXa
nMHo4C3ITvU075hZQmRatPIsv7dA+sZPMybjFZSYaFgYmLgFH6rvB4jRryHl
rXI+uqwtiKJ5zvigex3t3mMNci/cAq8duh73sk30cLjVwq5+C25XhLwf291F
q1evjK63b8EQW2Trj7sHKNTOVcl0YAsOrNPeDTWTEOYYb13VWzjEJ5NIOyJB
Tgh4GRjWt7EFLbXjLO/f4AiSWUs0KiTbcEEh+K2YO54wTvrQupFqGzh3+tdd
flAQPB/FTt4/rHvl46kyYmaUBKEwEtVSpm1okj8l6sBJRRiYVq8Q59gGc2ua
P4m/qQguItk3svm2QWbdfophjIpw1eVE1JUb23Cf9ZZCx6Hd1WpAGy++DZOl
IUl3YqgIDuzln9iltyFe1Y8Zx0VF4DFhmQt+uA03k6xfVRtREpoKPzxjeLIN
I8dL1JKcKQgfqFv/fdfcBrUfib+ev8cT2NQui1C+3IYvUboDD2RwBNOVIYZt
y23IztrR7ismJTDelvj8zn4bLq9JP+CxICEQPAOWZr8e5h/Q7Puou4/o+OQa
Bn9uQ4yuVy1j6BYap4ygq47chrHmgufvPDdQ/tiyclr8Npx5+lWc9tca+lF2
7+fPtG3g2SMPWW1bQS9+Bfc65G1DD/kPRQ6+ZSRqP89icNg34mnKb/ZELKLj
mlK6itXbwGBaRJlgMI/yGKcn2bsObTzJw19vptD39VuXqInbsMfAd++YxATS
bfM2WZ7YhryPTDJXJcaQUMZYRs/CNowaPLjB9XoE0XiJrpdubMMUTfVdocIh
RDT6Lpp4cIi/7u9SuyARZckN2fpS7kCx/ecyw7B+5MZ7k2BzYgcujMpROR/r
RVqUbuQvDvuq8J1wN/msLnRjrO/eQ9YdYK8xiA/26EBUZQLugtw7cIRIcT/Z
uw31RzrXM1/dAbFPGZdFUQvK+NRFixfeASV1oq0qXTP6qnFJeU5yB9LviMcc
UDUiDTGHwPbDublGmDSbhL8O4de5WWJVdsD9tN+1bzRVqKfV5rmn1g5I/43Y
5SaUo5T0xmjLlzvQpHRe0zG0FH3+cWFSy3gHWBQJncWhBKRmZMUvY7kDtxid
52qti9BluVrjq592wLW87Pyv9b+IjJc144zLDkRT7ozKxOWgpNFKkclDnWB4
VuhUjU8aciw9a9sUtgNn8rQM/nNLRCqRxigvZges95roPl2PRSQap++5Ze/A
35Syp/7mP9HjVv3HfO07oLpI/MIh6AI86X8D6Pt3YG+5MF1CwRd2PY/1bI8e
5q+EXSulEIiVzdapXd2B7tPd17+/jYHtEpzxW4ZdiA0LnrzHlwGNEWrpyoe6
RLKGnt/8IBOi7ZJWJQ51yUx5I+m1tmyQF1W2OSa4C+eeL4YbOv6FX2m/XVMe
74IAc6jS2BcCWHpu1AY82wWx8C8VFvYlIPtW7oS93i7AXYNGA7tSWOVe8X/0
bhd6SJ/vBh7q1fsRUr8XfXZhL+xot/N0NXytbup3CtkFOxqxRcGrNVC5pMV4
Kvpw/yNycpN2tXBX2ua7aPYunN4wMG4RbwBnoyPVtUW7kBgRfU8yqRHKAwLJ
tCoP12+cXXH3awKpqUwrp85dOCLe9omFswUc6aUyGIiH/xOpcrZmowUI4k2z
sZO7wGy6+Te9uRXAc/Z57dYu3B8okiANbQeJG5wPGZj3gLn6ZLq2ZzfYaGS6
xF7cA4HEhsXK8J7Dfn+7ROTyHpRoKdLs5vSCaJemkKbkHpyt/XSZcr8fhOwC
2GJ19iBJXvOWgPEQCFRRrgnH7EHQm0qKsp/jYLLof7UmeQ8uV3V9HxadgBSm
i4YaOXtwdTa0yqtzAi6/xQYdqvbAU3HTTxQ/BW/9G5hONu1BvLTvB0ffKUgq
1lCO6doDmXA20a2z08BH9/Hfv6k9+EKidvwR/QwYiFHiNJb34NiFHq48hxmI
1/OXnN/eA/aWbztGYzMw6XHhowP5PjTpOiSOwixw56Rn0h/dh//oZJjjf8zC
y0GYj2bYB1sHIotW2yzEUjXwCJ/fB3nmM2TVx+Zg7JqG3j/OfWijY3cuE5+D
i8+mw55d2Qf8yvY5Oa050HP+0DUntA+a5h1BFhZzEJVMcdIB9qGhuOOiheMc
DHf4/Ud/fx+UI7Ki/J3mgJ3kgmu0wj4YnNUPEfs4Bzq86aVCT/fhzulrqX36
cxCpBHvVz/chsCoyj+LBHAza1As/M9yHb1Is2UoX5oAl5pn5nPk+HHDJ/Hi5
NguaDVNJ9jb7MO+dOrqIZiF0w2qCznkfHop/H4j5PAu9bBQc0R77QN0VdU3i
9iyclfXTEPLfhyJ6JhXDrRl4+o4jsDpsHzzcyXCjSTPwMzStWT12HxxbHu+p
aszAmYW6e/a5+3Au9Tp1Zfo0/PRGz6fQPsxp66gEqU8Do2CG7ePqfeDqUzjb
R3pofwzM4O4+9L/aOfftvyk4S67L0rS9D8+4wu2vjE5AcIyyqBj5AXi812wx
/DYB5+7LKEfTHED4+Zbh3BsTwPz9kvsH5gM4TqOxwuQ6DixnNtbYJA/A4eue
mb7UGIT/naL9du8A2FcapVpWR4FVo49/Tf4AXly37iyPHwW2XyXP/2kfQP/F
qeXjp0aBg9+j3szxAGyYJjQf7Q0DF7DHlJYfwO3Zc6WyG0SIHTpJuFR/AJby
TbE6eUTgcqboDWg/gD51BoOvH4nA/W+G9s34ASxJj7xR3BgEP95nxUdwJJhp
o7NT/1Y/BGRy8mVwkmBRlx7oHanvhuCqfFJyAxIMuMIHOzyaYJGY9nHhLQkW
LSpGU77dCDLbsUu9piTYzfNPy/71NsDqJd+hrA8kWNliTbBleB3I+7wpeelK
gk0KP9UWulQNZJrMjjVxJBh1yCKr2jUEapb0WzmJJFhujGZN3YUiSP1BZfY7
lQRjq+fqbGAuAI3SVR3b3EM8fH5MDBdzIYe7HrtSRYLdTaOXEeBMhaO3y/LO
1pJgPzyNcsdcE0FP/a8AZSMJ5qop/454EAe032PYiB0k2BvKySvufL/gzbId
ic84CWb4zcKpjtEJSmnef/g0TYK1HnlqFWBtAIychouG8ySYy9S9MooRPVSp
qkK8s06Cnfr7bLnawh0xmz1UE9gmwSYWHFqM5HzQO3epJub9QzzPDF1ouAIR
W9EVwhqeFLu/reiIzkYiy46LIsNHSLFWfwUjMcEoVL9wNq3hGCnGnUm4SxSI
RheP0PEU0JFiTt2svXK0sciagzIy7hQpJm7sc4qtJQ41ie+d8WMixUSXrgGV
ZQLifrLyw+E8Kba2Hng/b+cP+mQ8RWnEToqZVc9RzOkmobavg/ZPOUkxg4ZB
w7eJyYjvV/vGXV5SbENnPhXfnoIc82tNrl8mxR4PZ3z2HkxFXa0lEyzXSLG9
xVf0H/XT0JW5XG2am6QYyd2MQrfaNORMkdK5IUKK/ZC391xjT0e9rNGPRiVI
Me81hhuFr9PRddHgqibsED/J4rXhiHTkquQFRdKk2BRjxJRpVToaeOOSm3Cf
FLOVwH+1HExHN7/YXg14SIo1CKpt4SfTkUe4eZyTAin2DQ8jQkPpaDj3NauJ
MikmKeXkxlmbjkSatQKfqZFi0ql1aDkmHf2YVj5xX4MUu/MM31Zmlo7GyeW+
CuqQYvyX2z+UXklHEudvH7C9IMX40GIqc38auq/RZq77mhQ7TfXhvfj7NKQc
8mr891tSDBXET0mtpSKdnu2nY6akmGzMi84bQynoDZNnPZcFKcbLzyE6k5SM
LNXYb7/+SIpd9ml2OPU0CTkFZmUl2JFibRziiwbjf1Dwqd6QSy6kmDZ+kCk6
Lg7FKhufMHYnxapV7ope6Y9BGb6kn1M9STFOuhoH/o3f6B8dj+H1QFLMXlnw
jnNeBGpTKOh/F0KKEcvXUjOVQhDxh7xidsTh/oZUDuVFAWjzmIWISDwpVlNu
onuZ1R3h/qNK+ph0iNeAVs591h7ReoSwFqSRYidJqvMljrxE3NSlFJJ/SbEr
FkcF8NccQIXiRPudGlJs/UtaAsmJCMjajzd7NEuKefwWY7PPzwTCLYkxr8XD
83wSEGIqkA11to1qLauk2AVbVdUXkTkwsr0GT/ZIMXpvwxoSg78wL+qWGUBK
hlUeJZWcKs6H7Q/M3F14MkxWO1nkyZFCoN+QOv7sOBl2OuZB85hFMbAIdTiG
0pNh3k/PeJ3yR8BnYbDWf5oMm+f34TJTJIBQ1u5r1nNkWEUURch4AwFur/zo
02ElwwwUVQIuSZXAw+sXFKIukGFrbPyWLn9KQM0sp2yEmwybSKuNFaMshRdp
D4Q5L5FhdTiDZl/VUjBd6PvzUoAMC38VcnI4uBRsr5iyxAuSYb7XzCVsm0rB
1YjcZ0qEDJuK5acp2SgFv6QAPP8tMmz8lfEbRtoyiJjh/fj2NhlGfTTvzypj
GfzhK5pNvkuGXVmNjWqlK4McAwWdhQdkGL7lUHxsl0Jp/EirgDwZJkqkMGpu
LoWGCUsZcyUyDFRPiF/9WQo9XNQFmSpk2PJ/pnYn/iuFMf2wK2vqZNg7pjNh
IoslsBgtECWkTYa9NjAodXQsgd2RslMf9A75k6i/30pSAlQXVN3+viLDvhTo
H+c2JgCD7vTu9hsyzN9lXJLOFx32BztTCVMyLM9oyZqPqxj4ibSjdu/JsA3e
lS8b/oUgP8FWavmBDDsowI3iSQvAdF4g0sSWDLNi0cq/J/8XsnYVNJ47k2Hv
6XUvTXlnQwf5czF1VzIs642uTK1bJmxSmzE+9jjMv1E8NPAyHSSYvNuk/cgw
LtzPE0wJCaDF9ivj1k8y7GwusT6yIRocuNO9hELJMI4URfTMMwLKbzY/5Ikm
w7zi3hj1zTnDQyW6CposMuzG6KNxNadfyPgp+29cHhl2rLTTPu9DHPLSuea4
V0CGkTHkR8l/SUZtxoq3FsrIMMo4/EX+6Syk8c07u6WVDFtk/sblUEBAb8vp
YoNWyDBS3vTKPMp65FnL7uyzQYYtyAVVVlg3oLSWa7rfdg7v13+mkgzjjWiV
qMhiR06O+Xak5XIqNqPTk893LSjJsajwRbr2zWYksmDWY0xDjn3+ZdV0LqQF
2e55B+icJMccswok8A2tKBwX9f7pGXJst/PF0I5mGyLQZCgpnSPHzE4Tgq5P
tKFh+lIBOVZyTAOl8WkZtCPc2Zbj0hfIsY63l1VERtsRF/vwrAQ3OUY3wyns
oNqB7vMs19zkJ8fe7Lf+3C7tQIZXyRKuXCXHuji3Zcy5OpGHEP1X7hvk2Mo5
f408x06UcotDn02YHKud/2Ed3daJmqSv32ESJ8fkGVipTrF2oWU5KXZ6IMfO
5jurLeh0IYbHSgfUd8ixNF7uGtbgLiSkrttPLkOOXY6g7Qyq6UJqz80LdmXJ
sQR5zjNqy13I+rVT0Jo8OcbFF3hDg64bhZr4WM0rkWOxBM3aFO5uVGwZ9WRC
5dDv+fe+9s1uRLTLuEFUJ8dOu9DEfxbrRmRfSum6tcgx2UI3ARHhbnTRo2Wh
WZcc26YKZI3g70b3fIfra16SY5/KC2SIZ7rR6+DlxDLDQ35LTaJ5druQ+y8y
90JjcuyvIu1oQlcXSo6nf51tTo4N37GfCkruQs7t6Da5FTnWzDsVH2/ZhTTI
jM4p2pBjjMaLQ/rCh/Pm1bNr4fbkWDw29YFjsRNRa1Q1zH4mx5LOrO1d+9WJ
hlzfx4u5kmO0zj0dU7KdKC+b3cnVgxxb4s55EznXgV6esL150Z8cMzp1EK/H
2oFuSfCeMA8ix1I8l0+fS21HDAYdkyiMHNO5e6DBKdqOykoFQp/FkmNx4VKO
JrfaEJvlGJlvLjmWPRH1X+bxFrQR5dNHLCDHbvcs68x8aEYNjZBzhXB4nuqD
nY6DTciON9igpvqQr4Hkp93SjainT76JtIccO0Jnr52Kq0F+d/LCTHcP8QbN
lh4tKkRvTPWtiklwmLO3SJ584F8kFUaveBSPw3AsSZpKujloaf0tLv4YDhM0
Pc5L8iMVyf9hfzPIgsNmtU6suqraIM7OBunLF3BYyerZJLFTDrBLbstiw43D
2ITL2xbuBkKiZkfzaQEcZlW1fqLeOBGo6L6JyN/GYe3v22+IomIYvCVCH3oX
h82E0T8Z/V0COYZjM1MPcNhl60/+xPUy0C+HiC9KOGyzY/Ln23/VUGq1ii/S
w2HnSZZuPfJsBtsBzVZ+Fxy2VCyxHNTZB6syt8L03XEYxWxktZrkALxNZ34V
4YnD4ibOXzz9axCeOfdu0wfisCeZef+95R2Clrn88ochOMw7KsGss2EIZFWD
PV0icFj6iR0ORuNhEON7yrEdh8MWMWlPE/8RyPAVmb2RhMN61nWSec+NAt/e
mRyjNBymdE/ckjpgFKJebtjHZeGwu7qqyqu4MTjb1PFgKA+HDWDx+N6XY+Aj
mnPyXBEO+0kvl/4vfwyof/v3K5fgMH2d7w2TB2PgdNQizrMCh1VqRUZ+vjkO
WxbKZtX/Dvlm/klz7Nk4mA7eECdrwGGnde58u2A6DpP3T+IlWnAYs/gJZr/3
46CTsdxg0YHDIsiFlp69Hoeucy0/U3tw2NeVO0PxcuOg8CVdd2oAh5XN+Dh2
sYxD9bzXpQsjOEzmZviWxfAYYGqm6xoTOAzzLI4VChyDvJJHhIAZHBZg15qz
dmsMBPivujct4LC/4iEzKZ2jEO93XJl6FYd5pcoQPugfzhf7c+elN3FYTl7f
lU+TIxD4qn7CbheH9Y8efbz5fASONyel55LgsXG12Ys8rcPgIuZhs4TDY7wj
DvYKt4bB8pjcCf1jeEwGD0L2pEMwb8nXHU6Hx34qz4iMaxLhJfHI765TeIyg
sfx332QQVDKrhR6y4LEjajtsoS19cPPpPa0bV/HY+ZlvS+9SOyGplJPH6AYe
C5OMXpV81wEXL+GXY4XxWJngsBuZZDswHJR9OYvhMd/0R/v0My2wGn07mVQR
jx3baI8Y06iHt8fZrcSf4DHq/T1+j7e1MGpFctviKR5jtm9MCvP8B62yqG3y
OR678IqK+siRSpDNCg/neHmIp0rzd4JOOZSe//RawxCPbXIvr8j+K4WMRYnd
RnM89vf18dmagEP9os5cecQKj/27k82kU1UIUWU7P+7Y4LEfbi9e3juVDz4B
+RdyP+Mx09uims3k2WAmISIX7ofH+uN133cciwcSYz/7Hz/xWJv6bTkjiAbP
iMVMh1A8pnluwYzOJxL+kCUw60XjsfklHC8Dpy8MVzPNc2fhsQGml/Qz8R+R
6bYFB1MeHtNWM72LK3NF+/wtKtSFeMyvjtxGTtAHnfvhjmbLDvG8IL4J/RiG
lJ/seKW34jHHtEtse0YJaNhFtSKqE49lSF+bVMElIdO8zC3fXjw2OPfm7pBf
CvI491bXcuQQj7zT3Uvt6ahiqO+G+Aoem5H4rRYykYOUT4q+vrSBx4z6+a3r
r+ahYWn/0PM7eOylSIf4uPVftB/3H56EnAIzJxS9qWcuRELGxR3l9BRY/At3
qaQWAiqPOEuTc5oCgz3cmYffS5BSsyXEnaXAnsgRnoc9LEXGglfj3TgosA/N
UosCvWVoV/9bnzUXBfZSBlf/NrEcuQdO0L7lo8CW7UjPyDtVoLjtiI/y1ymw
k94+UlfuVSGhS7vJIESBfT87j38sWI3KNdWGBcQosPU/cpUG/P8QkUArd1KK
Attqn/bGCdcixq+OzF2KFBgnUqyv6WxEsXn9Cv+eUGCZ82d0/L2akOC06Jf8
p4f5fI3tCBLNSOG/5bnQ5xRYRKSjqWZyCxr4JM/hqU+BxT7i1qgwb0Vv0/6o
2BtQYOSm79T9brcht5N66LkZBWZP/5+d0147YryLVpQsKDAHHmryvJkOFGt5
jkf6IwXWHLV+y2GsE5V2t3pxOVJgchdaq47vdyMFGoGKM18osITom12b53vR
gITHFpUbBRZFhrTz5frQdoS07owXBcYg9r1prmUASW7c8rnmf8jHNdrN35xE
5CgvXGoVRIGxykaf5p4hIqo9Xg5cFAUmdamR8ZzvMJJTvqAkG0uBLd0hdei3
GEGeicxOXn8oMBL2XCof3VF0Sv3EMHMmBWbkf1X9y9NxpJZORa+XS4E9OotF
KepNoFAqMqmEAgpM33VCmt1yEnHkrv66WU6BaYu+GeHNmkYCDD3P5dspMAHt
zJqadwvo3ZtWb79uCszztF6olvIiyimtK+npp8Ca5NGJ2rlFdMsMsb8aP+Tf
6wm9FuMycqjOU0yePsTj9f1lcuwyKmfNcFyZp8DOGNLlPbiygiitEtNFVygw
tc6AKr/kFSTbED1kv0GBdV4lUE1yrCJPznC6yh0KTDzhPG2Yxypqtg28fZSE
ErvH9Kbz9NQqYmjzMlPCUWLM122caoXWkBq/+6+fVJRY+o2vt+Tfr6EQp8/N
A0cpsZnIyhK1yDU00G1LyklHiZkIXTzS9ncNcVyzvPbmFCXWVFJfPIjWkL6r
yfN0JkqM48Ceqit9DcUPvvbeOE+JyVngnz39sYZmhXRLbnFQYi8Hgnil1NbQ
Vc9nS5+5KDGnPo7nGUfXkPmYMnsNHyXW1q9SSpW8inIk5BVpr1Jiu3kN/w2I
rqItXxlHlRuUWDBd7QmSrBUkMYOlhwpTYp/LjyW/Yl5BDlJiQ8PilJhKrdr5
G++XUVnQDTpejBI7ZVZEFlq4hCiWLt02kabE/CQjKBfWF9H3CNZfOw8psfi8
kmMG3+dR0zpj821FSuwgWfZCRtEsYpCnJ3V9Qond+SViYt83jYJ3cc8ZtCgx
dYXYxz8WxtHA430vdd1DvyZHt8nkKGJP3CBEvqTEaL8HPKLuHkbxT6fZLptQ
YjsWRf/r2Lrjuf6+f0a89xJFiRAlhAqp3MMHRbJKJFQSEqVSpEhCZJSKoqLs
TUYyr1VW2bvMsndGReP7/v1e/93H455zn+f5fJ7zuPePV98a416c97ZxQMuL
Fyw26luPvK9hv29rGUE+bPwVmZvGTpbh/ecqoMWfF27sl6ds58rCFXx5r6xC
ecFMrVe9aCALNTlHnnaN4YU4+cfvLve2IumHjFWXBF6oFvfjeqjfie5m+oVd
SeEFwqvKniMJPUhp5kqdUzYvFNQ712XcHkAPqeM2F97yAtMgPzD7zyCakDn1
z76QFxprdltWnP+KXl44vNumghfEX5u5FfGMoOX75Q1nPvBCqdwNWcE9o8gw
Rfn8qTpeMDA0nXfVG0Mptelclg1svlyFoqoPjyPucfEo8xZeUFacFxVUnEBW
hEgVsw5eKApUS4/7O4HypRitJj1sf21tdWjMmkSMg35OR/vY8S5PTssfmkIO
tr95jYZ4ofWiifWTqilU5XslRn+EF1CiR/MayWkkHD+2X2+CF+Q8GJQ8x2l0
vcqqU2eGFz41Ul2kI6ZR09e2ywe/8wL83kjkS5tG0lyHKVrL7PMmB6KOJ0wj
H7HyBI0VXih5eLCOFjCN+tSV1eEvL8gyBDLumEwj5TPpnw9wEsCjubJnI3Ua
PfQSv76PhwC2Ydjj/JspNBEdwdhLIsCPS+OidM0ppInpqUo0AsRUdO2r+DCJ
ovp8tXazCBAk396uvm8S/fyz2q8gQACRlvTLBrETyEj4ivtOIQIouHu4JK2Z
QNwWVpnSYuz8tSJxK6/HkNXNNp1tkgQwidPfum18FOVH6n7bKk2AOH5WBYfM
KHLoVhLcokgA7q0dnwVThlHzcfrd9RoE+DcuRtqfOISkr/sK82sTIHNETGl6
chD5hK3ms3QJEJuou1ds9yBSaRudohoTYHFEaZYrph9FGZUd57YmQFvRUkrL
/R7001lpnsOWAFIy85kBp7qR8cO0wH/nCUCINo8TQV1obeOzspXLBJhQ8wyr
2NyBrGZoJ39eI4D5jNXHx5vb0Tuq79LSDQJQCs2Dmre1IUe9y9LzdwigYqiy
9sXJFvThwmjVjC8BWEvpnyPvNiORQMtTUwEESETShdO5TailVufJaCgBRo2U
lP1sGpDMOJYbDiPA/Rg8sHv1I/IjKNUORRDgvXq0/9DrerT3oNjf3tcEaF5n
9c1vUy3aHVvnXx3Pxm9DWJlfrEZy/67wvUkmQFp32wuFng9ILL9ym88bAhyU
+RbZUFOFNvE55jjlEWCswuQST3MlEri0Ts20gABhdSOWNV8rEFnq3FHpcgIU
/dhMapUsRzx3qX1879l4fCIvbTpehtb059n/qWHre2U1fmgjRovhPJ5NTQR4
+LylYlK6GPXysJ9pAwQoA+ku4vxb1GVtuOv0NwK4DF0Q1CjPQy2lP0t0xgig
anSJ6PAiF324rtO6aY4ALQ7nw0QuZ6OylnlLnkUC6InErQk+/wYVykWOzf4g
QJb4U7NkhyyUOTLxp+IfAa7azT0gktJRisZj/zQuIhzouBZWqZqK4qL28YXz
EqGPpVpvfCMZPTsetO08nQitiWv3UIQT0J0PskfpIkSw6/M5N/w5Gt0S6+j9
KUaERlfPm4s/XqDrnp72Q5JEOKJwg7pXKhI5KDV65MkRoX3P2fAXJU+QzSNX
QrQiEeYyfqurSDxi+0Hksb8SEdY5/26jqT5ARxOck06qESG/jVN2W5Av0ucU
3KWlQYTV8dg6pxkvdMiqvEROmwiGOoK3b827of0CrFYOfSLwOTaiYeXTSOlK
oeWkERF47XJzTC7QkHyD9VibCRH68yTSYmYt8Fa/nD+JlkRwHnrhRex0waJD
J/1DzxDBZWarvNE3dyykxs138xwRmn508F+Q98LrItNe2pwnguVlkWRmtDem
LR/bpu9EBI+F9R6cb30wwfhPtvJlIuhFNSwoO/phzoz4A1uuEUHY8GBfbv49
/JuoX0O6wT6vLfHrjWB//OPcsvHiLfZ6kPLq1qA//l4e1dvrRYQYjZWNrxP8
8ZTwQftqHyJsrfMwfdtwD4/cmP2e5U8EAcINfF3XDw+0P/WIDCLCKVe928FE
H9yjAASfh0QIjVApfr3ihduCxx45PSFCBd/18mYBd9ww/lDY9BkRPB/K2Xob
OeNarb1J8IIIM5ymPFnLRtit2lPu9is2ngwZi/ycc2ibTlVuSRwRuKq952I5
PFBnHXHf7yQidEZTz4qvD0B+egblqulESI25UtsY9wgpNTw5eOMNkf3e2Mt7
4VkEGjbo+ZSfR4QexgfJL+9eoSfNIseWC9h6yoTFmgnHI82j53p2lxJBcP46
KvuTjBbbUk5frSBCiNXqBw7LTBR7fG7kzQciuP47ctMoKhsZd+1xmqsjgtC9
hT8HGvIQp/nNBblGIgREBWbsPVCAsj+X3XBqJULJ2c7gzePF6Iwlz5q0TiIo
WrtvOGRXhspOh1K2DxBBOfixA29EFXIe6nhk9429PuW7YtD8AYnYbBJMGCPC
bZOaVwMbapGnXeJW8Xki/NVYuDVe9gnJjU+lnlli8+9jNlVMakK9DoqKr34R
Qcpd92GPfDPaf7FETZiTBPubJIeLrFvR1Czn+5M8JMiTMs7xsWtDzy8fOhxJ
IoHjLl/Hk+btSHchuLmLRoJdCY0/hVU60IpLq+l6PhLQDzhX/fzTgZKXN/SZ
rCcBX9apJzeTO5GZm5XNk40kEM0b3puq0oUIK7ETLSIkYH7WVqendKH8m+PO
TAkSvGCZzxf+7kK2f+R+GGwjwckLd1WM5LuRwG0XjxAZEvyY4bnMpdWN3q8p
5PokT4IpN9ruwH3dyMX7XwB5DwkSLZwKRPi7kQS3FkN3LwkMfBxv2bV2oVbf
++H+B0hwKOsJr51bF/LmbdpUrU6CzGeGA048XUgxgD92rTYb36TiA06vTjRE
OrldU5cEz4JO5DaMdqDQoFeZ3vokOFY7sRoIHWjuwY7if8dJcDaUmzOlsQ1l
hKu3/7IjwcvjSmu+Jjcjqw33Tqo4kkD6rbFfRl8TokZ+HLzuTIJeL6fzsgJN
yPGl6cyCGwmUj4+1R0h8QptEXrooepDAwssyvu1NPap/NbTifIcEVFXDv9f1
6pB0nBPvTAAJyLdPlQ6mV6OerTnBMiEk6O5LeT587QMKSPzJd+ERCRh6Hy71
HHmPVLarRSaHs/mqbf9St6cKjaXcFR2LJIFQ2AJ/uGwleipTmyAZzebbsNDr
x+4KpJ1Bkz0XS4I6v+2vgg+Xo/g3EXuHUtn17Dv0pf4QRg6rJ6W7MknwneYR
WPq1BMlrbd7YkEMCgkz61LmwYrQcMkCuyifB5K0nr99ZFKHirpjfBUUkSO6n
n09WKUTeYuemMzEJrgdtDpbeVoAOOUr1xVeSYGVMIlde+h1q/ZeKQ+vZehal
vco/8xY907mYda+RBH4f59JQWB6yeiz/2qOVBEWbIt9aduYiid7voVc7STBi
v7Z8h1QumpDM8z7/mQRl/KlfP93NQVnOrldP9ZMg1HIo5MpUNrpeuNfG5CsJ
tK2bY41PZyMO/VIt9UkSnPbba/7F9g368NRLSXmWBF1z/y1I/8xCQYMaUrIL
JLjzWN/wb2gWMt6xdoP4DxLoQ1tL2a4stOFaNUFwlQSSD6861Bdkor7SgF+0
f+z8dhYKzYKZKI6gN8HNRYYjLgrCkX4ZaOeLpvo5Ehme7k+O/eydjhaHHxWP
0MigkMg8lcxIR4U7TdK/sMiwLF4VNZSYhrxurI9qESDDfkZ0SePBNKRd2R1S
I0SGTIOjVpWzqYhCfXG7dDMZygfbAwWjU1HLcSvnXDEy3J21G1AySUXPXome
SZEkg/V765x7zFRkOTFk9EqaDN8tK4/cbk1BYrvjNcLlyPAt99DWp5EpaMzD
bleQIhmMrnYK69umoIzq7RLeSmQIv1bUJKWUglyYU+vcVNn4RnS7U4kpSPVk
xtqLamTgvWMleW4gGa2Jd14+q0GG/vK1hoMFyShQZanTQJcM8SvCnNZXk5Gh
d36Nlj4ZDO9cUQ0wTkYCH28U7DMmQ1JJrFO+YjKKOfU3UsqcDJPaTpOOi0nI
PrksUNiKDL0Nrp2s9iQkt+B9i8+aDFn0iLLV3CRU4Mdr9e88GRzDZAn5zknI
s6lWf8mJDF8nMpsfHE5CmkJBaPIyGXaY7lifL56ESDb68oPXyLDpV6ps7M9E
1JTO2NJ5gwxFdhv+VNYmovAfLcxPHmQI3a2g7h2eiCzUwzgr75CBz/VMpZpV
IhILNF1450uGqwNpQUaiiWi0TfBbRgAZnH+T6cQvCSht85e2uGAybI0L0kp+
mICu2Ee9jwwlQ9j3x3UOBxKQSvbptw/DyPDubNLXG4Px6O+qWKJfBFuvW0re
SzfjUZXW8NNbL8lgl9asMkOOR/cfJPpfeU0GD+wrce5hHDLsPn/DPp4Mnm++
1eoS4hC/uIyDVTIZPkREDHtciUUPHwUeT04nQ0H4y2pNHINInJMai2/IQKeJ
VYz8fI18L+vuRG/JMIDtLGKEX6M1g8kb7xeSgeGsSgnf8QrdNCQS2kvJ4H4p
TeqWehRaxvaLIpVk+E/y4etvS8/R5Z01Aw7VbL7x6z/VlyLQVJTUp7x6MpQ6
RwwrpYQjO9q9gjVNZBAMCo+fjH6MhjxG4g+3keGGVGOs1uGHyHJa61F4Fxn2
5qoNBOgFoC6LeM/BL2x+Myz/kU3uoKMfuS/IDJJB4O2tvGXNy6hhn42p6zAZ
Nsi9qHqmuA9XCYnLU2fY/n/xTFaVfT9B9703mX0nQ9sj91hu41Bc+GuQELtM
hkPq216PLjzFe86rL02vkOFBv0KRwtZonNX1alDlHxlSuXny+lxj8Y5Daxru
clHgUbvng9GMRJyQf6qwgZcC9DapHzwH0vCL8M2PbRgUiAilFR1XzcHreTxv
Z66jQNpdedNP697iR9d6L6xsoMCW3uOyOyQLMHV4v5mWMAWyilcSzS8XY/9j
LzQfbqHAE42982q/MOaqWpX/vJW9f53th2MD5dhz10lhSWkKGKWe/y05XIld
WELLRYoUONjAPMA0rcGzd24M8ShT4Fbvbi3dD3XYYb6rwWgfBTKVj136ZP4J
n256mjj6HwUyIgqZVe7N+DP68VjxEAWsTeu6p/604OOZx7089ChwZZJ31/vH
bVgvhP8EnwkFPh+/JiS51Imr/7hoWZ2gwPBI4VhlaTfWcGpTSLakAKfD1Evp
p5+xit5jErKlwE71FKNQx34sTmIWO7hSwE4pepKW8RVH3XBOyrtJgeeNYm8i
kr7hDeONT9Z4UQBSnu49/XIYPzbbeeewDwUufRROGAsYwbSaEKdwfwp4Cz63
f3VhFAcoz5wYDKKAwxpDzXE0hrkTj2jLhFIgUd7WcBv3OL4tkK7oGkaBuTnb
oI68cbziSxGpiKBAYMMRx0fGE/ja0gUyNYoC7jmHXip0TeA5m/ofpjEUKEyp
2t6iOYkvtEl/i0mggNCqyfqJ8Ek88t/9pukUCvjqOkYd+zSJz+SMF6tkUuBc
z8wui9FJ/EVMJ/luDgXy4jmqy75NYtNHSWEN+RRQtlJvKHg/iVs4CN6CxRRo
D0rjXLw/iWfSI6wMyyjw63wrw0R5EhPNd+y7V0WBlOdOi1frJ7AET8n60hoK
BDtqpFB0JjBk6y8ufqTAn8dS2zdnj2MLq4GmHc0U8LE7WdhDGMeupCvp1u1s
f9noVD41GMMZ1mG2Tb0U+KjpIlHwdgTX0aT+4x2iwMBR/cCpz8N4uPCdiNoI
BRZCTVvjVr7hTXxfulJnKNCts2inIPsVB1aKHb73jwI/p0RLJhT6ccKlXKlS
LirotXoqE2724oqN2txLvFToejGQNNf4Ga9cPV9izaCCw04tHq+YLiwguhoR
sY4KsquHBxhinVjhY9D1pg1U2Or0aZPhm3ZsL5G1U20LFbbh71GL/1qwT5M6
5dpWKkyHN7Bv5804+lbrWOp2KuwdjnJvD2nCHW3LrwUVqTB0Naxky7uP+LuX
v6ehEhXCZisO82XXYaqs0Ml7qlTQit7Eea2mBmv6Hli3pEEFI6buqzGt9/i0
QuPcjoNUkCQSVwNSKvHN3tOfrA9T4fnK2doqyQqcvcfHr+koFRILZHNXy0tx
wyD/WV4zKljPC43+UynG48GJSM2CCsff93sbtBdg0ZG6n6k2VJARWT/s5ZKH
9z+yaB+yp8LT+JqeySs52FRt5o2gExV4+YWl84Pf4JBw5oV716gg+Bbn9Ium
4RSN2IOlN9j4HfvcpMeT8PuZ3RJLHlTYvGjyZt3nePxb26zX2o8KlUx7MQ+5
V3jDwnhBxH0qTFT+NLjC9xzvir4Z3hRChZmv1OgN3OHY4UeUgdpTKkylfY2Z
WvXHXYnD5YJJ7PhzJXMRX6+gxaOuUYZpVIhsNjDPvX0H0dcQb97LogL/gYKQ
3bYBSNtMZvfSO3Y9eItfysUnKI9wNaGplgpN/us0hVtfo5Fbd6ZLP1Fhecs0
efvLWLRh/sHu9GYqYKmFgx8vxKNb3WkVAd1U+ByPDJs2JaOMI0VEt14qsGq/
TypwpqKB8lpD20EqOLes5d35PQ1ppoz0aYxTQSh+77LArSx0ffPSVoVpKiSk
Nxek+b9BSY+4nETm2XzcNPpZ+DIbkW+Krq7+pMI6rZ2BEd9yUcth8/V5BBrk
5zYFzP8pQNxl9laxFBrsrC5KL7EtQkq7XeNDGTRATard6v3FKHLTk10XN9BA
omOnaylHGfr4MMbdYhMNXNcmPY3pKkN/ud+U64rSQMf3yImrBeXozPQnA6lt
NBAPlT36J7ISPTrzJZxfhgbHQOV8zYsqVNU+0cslTwPfU7qrr1Peo22lvI4D
yjRQaz918uFUNTJXFMhp2EcDwxMUk9dbalFQgsRKMaLBf7e0LuXZ1KG5EHX/
iIM0eFC++sxL4BMS4zJsvHeYBt7f84lDvg3omKuVwHUDGgSYbwnV5WxC707d
jDM2pUFbiZPsrmfN6LZ8XhnZjgaacrJBfCLtKCuuknfFgQaz+9Q5PVkdaGhD
i/7YRRrUq35olaZ0Im2O2S9V12lw+HeLewG9G9Fatv3y8KNBy/v5sJEDvQi0
lcHxPrue+E/m13T70JVCrXvmIex10CaXk8f6UUeMNb9yOA3UVwfjnNIGEGH9
ZYutkex42wCzYqlBpBp4O5YvigZp6SCNXw6il1dfKMzF0yD9tuWs/bUh1DCa
4taXTIP1sWNQ3zaE1lgU4I/pNEjgMJa3lv6//1ereYre0OAQX3+84LWvyEaz
40hyHg1MaWfMpnO+ovB33548LaBBjuXE65nhr6hGZuGzbwkNekU7duqSvqGV
VxziLuU0eHZJwvSI6Dckw89wsH5Pg8R6ZoeD1DfEl1mUFl9Lgzj5nJYuYfb+
Q3azY59o0JB2YZLA+Q0NDrEUZVpo8OfnWtEfrez8t0pdLnXQQMa6zW/g8VeU
KeCQn91Dg+dLoTs1NNh4svhXlvpo0L3BcF1H/xDy0C3fv/crDexLZlCI0xCy
+eZ4+9YoDeT2cp8PmRpEhz03VOBJGkzuuGosYTWIFDdUcXPN0cDn7Yo+rhxA
a/Q23g/4ya7v6Htnu6E+9DKn9kk4kQ5nFY1a27i6kc+Ra53dVDrE0ob8jG53
IsdRUSFhFh38nyY90l5tR6ob3aJjhejw4lWf2/a/LWhLnvjQyGY6LJ++fVYz
oBkRDBolpMXpsKXc6ZuccBPq8JZMydpBB4hZz7ejrg6VbGqZWthJh3MCy5ee
K9WguLceO5V30yFHtudeUsl7dGWiLbdkPx2mIm7t5BItRyd8vH6sUadD0G2/
TpNfJQg2y6hqatGhnCW/xXG6ANGM7+K6I3Rg7us5aeqbjZYm5ThpxnSgSg2W
vjPIQF98ezSNjtPhq/b3Gf21SahSxO/eE3M66KxKyERvi0EpBQp1nVZ0cL5d
2dzlGIFCj/ZSNp6lw27x4CdP0kKQ27S/gZUdHfbL7/tctN4Nnbq3+9HrC2w+
Kor8W87YYO0tA23fLtHBpbdy3VCTD5YtCly/zYUOvo83Mzc8DcXrTJTNL7jR
wfP3K/so0Wd4dWboRcYtOiztJjhcoEbhIf+Q/nkvOpg9f8wxmv0a14qpiu3x
pcP9s7dP/NgQh7OKh23cAuiwopa5Mrg/AT89HppYFEyHv/Z7HXzEkrDn3P6J
v6F0iPpikBH5KRmfuz8moxFOh5sJ1ubF6qlYT+LJJd9IOlTmWhiZe6fhXaUo
uyaKDj3rX0qUPErHQmaTi+RYdj2qwz+5rmdgju/hygaJdKAf6f0ivjMTjwVq
uD9KpYPsB97bo2WZuHHrTHF7Jh3kx70ifghk4bc44t+GXDY/zQPPzfZn4Zcn
tDQs3tEhYRefYIlRFvZZmPOJLqZDZ7bRmJJZFr4Q/KJ6qIwO8dLU6krDLGws
dYgk+Z6N927I+yPs+L3lC3rna+kQPjpSmLoxC4uejH6Q9okOpBiXG//1Z2LC
km7LbDMdzjOjd1ZezsSzIcvrdnXQIfmjVrDAXAaemttcIdtDh7uuXC+bz2Xg
CeODl7b10QGJnIsprU/Ho7mXNokP0aF12/F3oWLp+JvAs1rhETp0GIlpjjik
4SG3susbJujQvkf9LIpPxf09Y+J8M3QY9HqmTWhJwT1Rez0Jy3TQP3yCLsqd
jLvWWO/gWqHDLqG3pY3EJNxufb/rzx86CNuEdWVxJmL7x04RvzgZUHC5IPvD
pzhsW8Uxt8zNgPlAW/3o6Fh8bilMe5GHAYLT7pvmzsZga9PShRkSA8Z/3P1g
6RONz/gb605RGNBV2F46lvcCny4YeTVOYwAPt4V3SXUEttxI1//GYkBL65cM
Ed/H2EIvNm5wHQPcedvuuso8xOYeyqt9AgyIKt5RpGsagM36TyV1CzEgtnuj
W/hTF3ycsfi3YxMDJJMahITijbCJur9J22YGHJi5eH2/0nlkHJvF2SjGgIwt
HG/PvvVHRm2aJz5KMKD5nzSXr1koMlzbnVkryYDNa3a+c4sOR0fsOCyrpBkQ
tDemCVivkd6zsJxyGQZ8f1K8NV8lDunWbidhOQaAsdHD0UeJSGel5HSxPAM8
Z3mGQ7amokM7jPMLFBnwO802a3QpA2lbjFDzdzOgwS+157PPG6QV7G6Tq8SA
uchh98ycHKQxG8PMVGVA6FnnIyEh75C6qLJ92n4GfHbpptdrFCEwqi9NVmNA
W4bzLkeZUqTmfYo/ERiwjfZU2jypDB3IWbgQp8EAEXmvY4XmFWj/t3sVrzUZ
8GzEcz5Yvgqp8m8SjNZmAEFzYcdZ2Q9IxVXzQ4QuA9aeMgtVSKtDykldm57q
MeBGuP4JHeVPSKnb8eoTfQbc/TymnrPaiHaTOOpCDRnQNBAQ8uJ2M9q1L0z0
gTEDktMccgUlWpGi43bXoGMMqD8Smlwz04bkX5Z8CjjOAOulYttLXzvQzgYj
iXtmDPhwIKFWnKcbyf0bdvcxZ/tD1qxN9+RnJCPv3nzHggHiV33fPBntRTvO
0LbdtmKAjra56IrpAJJ+FON56zQDXuh4H6n5Moi2VSq137BmwO3ii8adPl+R
1GLdDlcbBtjcv7izxngYSW495e1iywChF/zx4jqjSPzevZ2XHBhADxHZzvlu
El3p2O1p7ciAqtzYrf2SM6hs69BHk4tsfzeWBWqemUNWVfsd9l9hx2sWatxW
W0DpfBPvdrowABnmi0L9Ivpt/ZRX/Drbv2fjnT/YL6NIju9xRHcGWCad+CX/
/hcaN4xe+H2TAaunTz7QcltFKq/0NOY8GHD9RuR/FyX+oHuzvx5+vc0Aubty
U1fK/qIOtcT+jjsMyH44JsXYsga2hhyTq7vLAI3+WkHzxjXsuczhUeLLgJny
0yj/HAdUymTWZ91j+/UqRVyknwNYtyyE4gIYkHKDQ/eAMiecqSeefxrIAF0h
56waB07IEsrPvx/MgIvi717UuXLCv/M2PJ4PGFBN2Hy6zpIT9AuYJpdDGbBd
XFqzU5gTXhJwrM1jBgQHnZK8VMgBU6aO303DGGDW4TGgpcwB+xIF1Q8/ZYCb
neDu5Wdr4P7yhwdqEQzgblDiMKj9h7q1XPoUnrP7eUuRkx36i7aFbZHd+pIB
HOVrd2dE/UYfdt2qI79mgAw/31i82i/Ef3e74L8YBvzZs2Bq+eAHsmnpsPse
x4Azus2viONLiPOywtruJPZ5e3V6ymq+I6OyvqMfUxigbzjRGnVsHr2iB8Xg
NAZcVZJ99mliFs1a7Z3PzmDzsePAoaem00gtYwQlZDHg4KHZ4cbZCRT853FI
RDYDfp1zVa/KHkNf9NR7g3LZeLdrTApEjyD3yefuV9+x8//x11edGkK1qjq1
toVsvwQLn3t5aBBtuL+83ryYAWnezlw3A/uRXXes7ZFSBqSa8Ddeq/iC3m4z
yoMyBvxjxHj5KfSgtW5/uXZXMICrRmx8T1snOladaixVxe43RdEQ7YR29P0c
zxy1hgGBx3039tU0I/W8HDWOOgbkXzkaqspqQg+5zwQv1jOAxay4pP3rI+o/
Svsy+okBjD1jZDNSHZKLLZL+3MjWq/RalIFxNfL4bn+joZkBjd0uwjofq9BH
dYGa8lY2PoJQX8PVCuQw4HwuqZMBFYR99ci1GBXs3Jz7vJtd31s+SZz8DhFu
13M++MyeXxen7pM25iHTBjcj7142H9voai/ev0EJwpKvrvUzYNlAhzp8KB0t
ObbO2A8ywH5sUzevbSLSLPY6YPGVfb7m2Jh9z2s0ZP65R2OUAbQQhqRNZgii
HDBNPD3OgH27xzceqHZBe0Rar3pOMuBpKQ9FLPQy9v9aRymcZc+z/VSvt8xw
nP1eu7tzngE7Z2tCBdWi8JfEivilBTYf/bep3pyxeKdjoZrCTzZe+5oxJUjB
ZvpKZIMVBrwTIK6vf5WOveWzOx1/M0DCJFswwykLdywmOyetYUJn4PB/R67m
4DWdWw984GTCmjq5t8q9uXh7wWviN24mTP08w6On/Bbf8oiIESEyod7Z46JK
yTuccIr/0gEyEy70dM/rjhfgRvXQfSepTHjS87Pk99oi/FOcSrhBZ8L1+x+Z
XHzFWIwnoC2cyQRqY8bcGL0E641xv87lY8L6VrNDtN8l+Fqdl1MLPxMOS+nU
JHSU4qi033vn1jMh9JXGhXdRGNeEuPHQhJgg6OjQHbS9DH93XmzZsYkJ7z8K
1CnfKMMbjzpH62xmgso6m/thJWVYc8/UBTtRJtjLuepWLpXhi+vtVXzFmLAa
nGddLlqOn/36yh0rwYQJ9/iYywfKccXnU81lkkw4U0i/EqZbjqdKPr/s28YE
8LxZUa9djvlfmTr8lmaCXcj6xhD5cqzm3aokJMuEtPz/khV4yrG9jQGXyk4m
3A/UeNj7vgw/0q5vNFFgAn6nwvfAqQwXbzv44uouJijmqq5uXcZ4hFRpH7qH
CaZON0V4ukoxfVptT6YyE2aK1Gi+N0uwSmMhx6e9TFAyE11d7CnC1m+UGib2
MSFZI+mozFwBDnqcHUlQY4Kte4eEZ24+zrsmZycJTGgwdH+SLZqH+0xTdmlq
MGGFwXzzTyYbE1Ql11hrMqG2ZMvo2ph0rLgp5uNtbSZYHB397MqbgE/+FY54
eYgJf7mxuPhMJPYZiDhXpMuE3OvGOseHPHFGBb9itx4TkrY8iA5xD0RdcaF/
l/XZfFrS12U1xSCOe9T6dUZMGJ1VtponZCHp8wFPFY8yQctOy+2xZT46dnit
jaEJE8S9V4o5r2LkKXtH/qIpE7wYXI8ZO6pQEv3P78ATTJgj2r1oJ9ailnm3
2uSTTBByHH84e7IBrbYuhlVbsv1xXNfOm68FSbx1th4+xQSDFDnyH+V2pP9s
So7LmgkjpiLr9F52oRiLb9VqtkyIjPz9ZVZgAH1UO/3Ewp4JrsX9j7lkhtCS
6JfT7g5M8Nz/9N+609/QoeHWX3kX2XxPrKsyFBpHHjtCbmY6M2F/4rjBO8dJ
lH350J+kK0xY0N6UbV0/jTb+LV7z4joTjmR+OXNOZx4Zarp6h7kxga9BvCHi
2nfkc1+B+4E7E2oEFn+8ebqACpomff1vMaGFUJl0NmURzQgk8Hp7MoFwXtFL
KmkJiVueDrjpxYSyod+VFwOXkVmsEPmaNxOMOKWpX/V/oKDxtqCLPmz/jPz+
nDr9A5XvfECz92MC764TYblnf6LlazoPz/gzoavV0Gkq/SeSLuZinbzPhL0b
XCJu1P1EpzhLHx8LYoJCpe2/7nc/0ZNDbvz6IUyYvlZ6fvrGT1Qbovj04EMm
OGyR/zJK/4n+tk1tUH/EhIFofVdZzx9IcWNipOoTdn9nXljeWLuM7M6c2bQ7
nAlv3ky9q15aQi8SN0bJPmNCRKmKQg5xCTVNt4tIRTKhY/+ZS/dIi0jVXVdc
KIqt14C6U8fYPLpUxh3P94oJ504emz/eNIfieLAkNYatX3Qwk3F5FlEf75Je
k8CEzOt525QVJpFG93Tqr0T2PLkZ9s9xxzi6LpIku5DMhO3V7byE/aNoIHWT
wkg6W09bUvC25K+I/3tHdn8mEz7URbV85x1Cuiqhu7vfsOedQ2jywp0B5Ol5
+G1LDhPeplJfx8v2oZyqtSof85iwmGDwOivwMxojlRW8z2cCd0KXGXlTN9pk
5L4PFzBhniNv1/EvHcivd0Ytu4QJR+trOjYOtaAi8eSyVMz2h8v2cC6xZjR3
/qxGfDkT7krKd7yjNiKJLOGqqEr2vHOSOtC68SM6sdyp9ew9u9/DZXbTz9ei
kP2PqkOrmbDtiauizdwHVOGtpxNYywQxJw45RnoV+lHDU+9Tz8ajv372eWQF
kqGX63l+YgLLekfOl9wydMbkZoNrIxO0/4U/H50tQeHP9xhebmZCfOdUUkRZ
IaobnG12aGVC9vfegD3t+eifVMpRm3YmpF7IX0mSykO7L9q0W3YyQVeD8/GZ
7Gxkn7vZ1LSbCT5Khs6azlmoBR6b6/ay+z/v+XOvkSTEe+/Il//6mfCfV9aI
+el4tP8Tr9WBQTZ/AWbHC0VikDNfRb/SVyZohBlVqO6PQvEnbp2RH2bCpTfG
3JKpz1BPtNLX7aNMSEnROX7yzmNEG5mzER9nguTERv8v54OR25Vz9gLTTIgb
3KjmoeGG/A/P2KnOMiGakh5yyN0SPZVwtbOaZ4L3eVN+9cbT+G2Hv23CEhPa
Df/2SgZ74/eZTNu6H0x4ZhoWzCMagNv8I8/N/GLCiWD7jueWD/CCapqN0l8m
/OD3Fwi8G4Y51+2xMV/DAmrkhZH1ms8wa7rkrCcnC2Q6hjsMZiOxfHSj9Qce
FmQpxkb9JL/CF7kWTh+ns+DE5c0WZ9fFY48vN0+7M1lgYj47nX8yAQflcZ+O
4mNBu0v6zL7kRJxqJ3BqZD0LDj4O2mN5KgUXQrQVSYgF3v+pnXf9mIrrBLdZ
yW1igTi2sK85lI7H6vdaXhdlwX9blJrr2O/pn3EVFpFiLND/vG79tOAbzOt5
2KJUgo3PNgE8uLOxgGnbySFJFqSdCpo5+DcbS8pbnuTZzoJ7jX7vdYi5eA9x
xFx6Bwu0U50D8qXysObQRXN9WRZ4cry+w2vxFp994nUiXIEFnMROlWxmAb7i
RDxRuIsFzN2BiukRhdhb+5FZ3x4WHH0SHzGpWYxDRTaacaqwYIy6mLOyvhS/
+hlrKqnKAsPC7f28lDKc1SxjqrufBenXG7sebS3HOCXv+EU1FqSqRF5hWFTg
hrtqxx8BCzYc0525lVOJ+yyqTd5qsMBZdvCim/x7PL3H0KRHkwWiKQe223Z9
wL9p3cf+arOg+pCc6qM3NZgyduaYmA4LJE6MZ52qrMMbyyeOah9mwfSfm9hL
4BOWjrx61OEIC7jifT325TVi1au/jUMMWLCD541ov0kz1tHzNc42Yut1rCHh
P+5WbLaVZtxxlAUvhAkqV2basP3fcKMVExYEM8Q21mzuxK6dIkabzVhw3D29
rOB1N/bLSjLUMGdB2LkHRTp+X3B4gIKhrQULQu5rXYrs68fx1oUG963Yek0p
vjYYGMS5+/4zyDjNgo61mqNu4t9w1bqP+i3W7HwVv5ZHakZw6/Qx/WUbFsS9
P1sh+G0cD33oPSJkx/aPFYJHQdP4e7TtEbXz7PzoovXe2TnMcWNWz/oC268D
ph+9PRYww9hNz8+JBbQBishNn2UsuoNDL+USC3rIWH5ecAXv5L5/uOEym58N
wn9MTP5itV7W4e9X2X7+wLQYT+Ao03/7XFfgOpvvYNlYk0DuMvsF63/8biz4
Sqtq5XrNW3ZXXjqX350F+4+aZ4mzyGVRTvP2/LdYoCBYMlTeSCt7l/JOmN+T
BT+aP07esGSWtYzeblnnxfZnSNfFLEO+sp9uZ9d2stdr/v9bV/Y/TDLO0Q==

       "]], LineBox[CompressedData["
1:eJwdV3c8Vf//l00y7rkL2YVKQ6RF75cSWlIpKisNRfWJlGwthZJKSJJNskdm
3mZZWffasleSvUe+9/c7f9zzOI/zfr/O67le51wZi/9OX2VnY2M7wPr5v/NV
FcvDS69IwPb/B7kgujb7AcmXBAN1SJ5rhCgoXPdwK+kNCYgRx1t6a0gFs8+E
AkT8SbB1/t9RLi2BAuHSxmMigSRou5H6kjOLt2ALewibSBAJnp7AbHqPuQq0
0dUM4WASPPgkaxkVz15g7qxkJRxCgogsF9PrO9kKHLOnJIVDSXCVw01Fdf0y
fjebwxAKJ0Gtff2mhlvzOFnl0XOhSBJ089RoJ2vP4Io7RzSEoklQY1Z6Sddv
EvclCE8KxpLAMsW8NfLwOF4dbooWjCPBqlJYiX3ACBZT/HRRMJ4Ee0XaNAVU
fmPVq9eEBRNJED8snfZDZwDrhW8tXZdMgv/OxsU2F/XiG53TDutSSSDq8H7Q
2q8bP1mft21dOgn44gX0nUw7ccj5x70CX0mgvs7F0FK4HWf5Hw0UyCKBu99o
IrdSC2YwRE4I5JBgu9z69rKwRjwq3LJGII8EJU8WHn66wsS8eqFf1+aTQHb/
mOLrG/VY1tvSem0BCTTeTbw0janFGmXbpNcWkUBpMv7of0rV2IhrlslfwurP
y9Z5ybQS2x785sn/nbX+SoqATFsZfuH25AB/GQmce/p5dAO+45i8Y1N8FSQo
7Fhs2O9dgosWSLF8VSQIn7w9NZFUhNvVWo35qklw3lXN68JqAZ69GybCV0uC
WZ5FTduhfCyScv07bz0JyrZvbOIh52HtLXPbeRtJ0LCyFLKZlInNr+f38TST
4P1m/U1VTenYKerpe55W1n6TBU/F0lScLEXm4OkgAWln5ecqvkRcYdyWyd1F
AutvtrPDIXG4/334Te4eEpgKfRAYvRyDxcjKjVwDJOByJxI/XwvDqqfmvbiG
SLDihfN8VT/ikz4YcQ2TYDny1HxPfQB+wqv3mXOUBF4b12vwb/HGo8tWzhyz
JNgzlHlxSfY+Om90bNPCHAn6KdcULm98gkrStjSOLpBgKnzdp9jtL9F7q5Ht
rSskaJR/G9kQFYC0mm/1JnMRcM9Mf9/EhiiUpKLnG81DwHkR4fqBtzFI7NU2
jWA+Au5Im46EisSh8cNj/s/WEfDs4ruGLs0k9CHtzlFTCgEzWHmP+/kMxC10
au4MjYBsWZe4zOGv6I6VcuQRUQIi324WNX2RhbRlJldUJQjYKhjkx82dh1Kc
6+M2SxGgw4g6Etn1Da1vTjWUliFASbAyYrAWo0mfuylrNxKgsTGnaXKpEJkM
nzFdo0BA9J03sln0YlR2WHXtnCIBWnb2VyUPlaCPy9NXepQIeJHzeDyi+Dvi
NWoQad5GwPEJHRlF8TJkm5aR/3MHATTfiBnS43Kka3Wfnq1KQMInv8X3HlUo
rfRcaaIaAa1Kn0UN5KqRpMxu28g9BEhuvTsWW1+DpprmKl+pE5DVmMm7L6MO
hRx2cLumRUDPVt8bq7gB8YWdVzLWJoDncrRMRksjslve23JKl4D6kj5HxlIT
OpK2uFPjOAHlha5hLuda0bS08wBhQIBuxCv8TKcTmTkbv+U7R8Bl7FZQdqgL
VTSpw6ohAQ37f9IjerrQJ5+V98MXCTDPifopR+9B/MO/tLtMCLA20tu9M74H
2R3On2owI4BYQxiP7O1FnaEhoZWXCMi/3yvUjHvR0WXXE4WXCeg4uehvo96H
MgzNFr9eJWBD/Xa2nYl9SDoNxcRbEnBBWkDdn+hH3oLSBuE3CBivOF0ob92P
Zm+wrQm0JiBWxOKxW1o/ulTalfDyFqt/nDxt+KcfVUkXXnj8H4uvRf5yL5EB
pOYcxuNgQ8Cve1WKEhsHUFjTw/TbdwnYU13De5h1PVC6o9PnHgHL7yzK6wQH
kFJ6J1+SPQF1EbH2N7r6kU24j2qNAwHb9OSaxt73o6++GmZjTiz+LP0FP+7v
R8uuI55CrgQE8rOPL5X2Ic1bH9K3uxOg/PYIo39vH/K4eLTz5CPW/uDNx50D
e1HVkQW+O08I4PAzlJTp7UGkPbGqvh4EvP3e23tTvAcZyhuaJT8noPvNVPeG
Q92ohz0jffwFAUsnKhcl6jrQfO4dM5t3BPyQ4xLPf96IDsRJeb0OIKBwvai1
sDkTPQ6sTk95z8pTG4kmoFaPBO8p8U9+ZOmVZuD3u6kSnbncpkoKJYD3aG5t
aOQPFHjKy2xnOAGnzJ3qzz8vRnLbhtJto1nPU/bUzTqdia6vD+h8E0uApVes
Zl9+Ekrk1+ZPiyNgFyLkeVzC0NT8tCojngBK8GHdr1ZuaM9ghNlUIgG3LD2u
zJa9xq4Np72IFAKGc8PXuY5G4uLiNRkqaSz+nlca7ycnY97U5M4zGQSMvJ/R
GD6cgfVCzfjtMgmQMQqOrefLwX4+grv8sgnwnTbr1jLNxy3O38zScwmI+TI9
vUmmEEta3/RifiMgdemG4mBrEb5yXjxjGrP07pCmfDAuwZ91KjrJRQQIUOY4
2qNL8eguB/5dJQRIUQJv+OZ8x6obFHed/U7Ad5F59d+BP7ADqcnsXhkBh6v+
Zl48VIbz2Ty83lUQcGKg1ysotwxzjqlmZFQRYCP5zM+Hoxwf+dXb2VBNgL6O
4a6TEuXYp/IN/2wta14pfTEWW1uOmdmau6gMAkQ0iu4crynDorHjZmoNBDjI
Fu0yulmGTf0/eZ1rIoCZNN2U3/cDRz7Ry7jfQsDTYmN13v0/8LDtSqd/GwFf
Ty5k5tp8x9svxfNn/mLlY4R09Lx3KbY7eXFXUycB80trbc54leAcDX7zuW4C
trikf+GzKcarW7K9aH0EtDvcTivWLMJaYtczdg8QoP606l7CvwJcM1vK/2CY
gD65ZxxaXnmY3G+3K3CEAO6rzHIcmY0vMOTMs0YJqGy69+BS9Ffcl/QwY36S
gBtzAf7frJLx4nUNc4cllh924unVSk98NHcz3Fsh4ErP9Z7uP/L4wzq6tM0q
a54cmlQyO+WJ1FMnO69zkEF6L/v1J6cjkOtSjJnRWjKwozyu/35/RRw+JLPd
4mQQPjh374tiOTLoWj2gIkGG49JbFpSGK1Dkzr+S26XIUDJxUHVDYhXSbvrR
IS9Hhvvcv9v8JWvRc2kXU+oWMgynP/d5lc1AAmmDJjP7yJB7a2+4xngrMuZq
0JhQJwNZQPHEYE0bSjAskvh7gAyqzpJZW+Lbkd5y8K++g2SQ/3repNywA4Xo
eX3r0iLDieUs2peNnWgs1P5juzYZXr52PrX/byfyPXzahHmUDKf+zc8TaV2o
KwBp1B4nw7zE6Xuj/N1IeVhJokqPDNkzxKklk270SF1s5Yc+GerOuBTWf+lG
9T48v4pPs/hIEnYSnu5Gst3TediAVa9fSOesWg+6q9ITnHuODPz7soN1bXtQ
ydMa50wjMtyVH1UJiulB5OY847QLZHDT1/HgaOxBVzbHqScZk4Gv2UzlyEoP
ynAOWP/FlAyefhYa6hK9iLvmyXK0ORkygiKJ3F296JyMbXu4BRlC1YwsUrV7
UfRds7yQK2SYjKKHSuj3ornS48FB18jwj6ZgwHO6F+nS9zn7XyfDKv0tyfN4
Lwq0UjB+Y8XiYxN5WyXqRUN5ZHWfm2TYOjUiw6nUi/YKsa/3us3SKzQ6y16k
F3ldGlt6eocMnfFxs/fGe1BrWnvbQ1syxA1+rDtf3oO2cFfkutiRYUWsIv9Z
cA9yNsr84HCfDN03quVuWvWgqrhIp3sPyPCeqZLhoNKDJFZeX7RxJMOGd9eq
Fea7kW7PiewAZzJERpz0dknrRnY/+Gj5rmQopdYP/7LqRhWvH9bzPybDPs+6
m8q1Xei+vM2RSG8yJNVMzjH4O1HY2q0xFS9ZeJSIjFSLDlQ1PsQ58YoMjqJv
JM7l/kJyueYFGn5kKDbvWC9i245qT+rvbgomw0Bxv/Bxnla0pCrwbiWEDAm5
Db8Z9i1IXqxsUi6MDGpX1Td/+NuMnPtQ4p0oFj5R4trq7yYUU760NiCGDFbr
nzPW2jSh+sTMG98+k8HHS4u2918j2uSwfSN/IhkCzIK87m5pRAamfx7tSCbD
pvnSE0mVDcj9UEzXuVQyfFNy2mNt24C+KF4+4JJOhr7nh1TTpBpQ4zqp4Iiv
ZIjN9Dnjy2CiNVOtC+VZZPA/c/sznw8TKTX7G47nkMHVYZ/wxpNMZPjtdAb1
Gxnytv/uHKQy0aNwQUIDs+r1CL0z7GeghGcVdy4XkkGCL/yGYw4DNd/0qPYs
ZvG9+qLL0J+BOE4fVEouJUNT16nDCw8YaNvuf56NP1j4T6VLW1kw0Pn1OYPL
5WQIz34UkXWagZ6suX9YrooMQucteGePMFDygHLEkWoyfB69/ldNl4HaKv+y
3aklA5uAQvTbEwzEnfLZ1L+eDGHh7z0ULzDQTv+reXlMlr6bdRSotxnIxElG
rLeRDI12fuEPPRnoufkve74WMkzdkKz0i2egtMPvG7a3keHw5KcLrk0M1LH5
rMq5X2SoJn+k2/IzEZ+wyGvnTlYepDLmYg8zkepM1Wh4NxlcVNcrXvJkIrPW
58fLe8lQUH1SoqOBibywVtxYP0uf1NAn17c0oIxINl7qEBkeqEdv0vNqQF2e
eVfVh8kglSxW2j3ZgNb+96DYYoQMIXglxfFqI1IzUJXxHCXD2Q+bn9j1NKKX
kvHtDZNk4Hn4oox/pQllcVzftzxNBqpq/edbH5pR35BcoOwcS/+vYgfzDrcg
oerOGd0FMkT97VW7uNyC9qV9OPPfEhl6px1X43EruhpomPJuhQwKRXWdQr5t
yNeFEMpbJQP94NMnbbfa0YCOdwUvJwX2/XoV3HK6A1kcM5feyE2BToMy8D3b
iX7p7bqvyUuBYduwDE6VLsQ82ynjKECBeO3b8eJG3ajosorDHzIFDAYifEbH
e9EBS94aHhoFDnlf5cuL6kPZVr82bBClgGtb8SFDs36UbPOs1liCAuSXZ0y6
fg2gj25tCtUbKSC2pveM/fBvRH+c7DKsQAF2+Qcuv2OHkZ/HUwb3Ztb6MVKf
isUfJOR1YZOcEgW6yCmp7uQR5PVyuxvaRgHTlpS+gW8jiPs1Z8PFHRS4K/Qu
2Nb4L3ro17L5wU4WPp+Zsm2jf9FyQKK7nyoFjDzvMrbbjKIHHx43Jqux8H0c
WgrpHUXTIUZKP/dQYM5bd6T00Bj6L3zro9/7KLDG0X+NmO8YGo5ib+bSoID0
vZh87R9j6Nrnpq2yiAKi7KmdakNjqCc+/vEBTQosWwe/EZ8cQybJD1suHKJA
Co/cfzZ9Y6g57dx2+8MUoB+L/M2Ox5BB5panb3UocIs+Kj30cAzV5rC1JR2h
QPUtc6EnW8fQsfyGHVXHKPBezkrPrWgUfS+M8xg6QQGu4pPfCjRH0cFSt3ZO
fQr8UHa7fyX+L8ovM9gpc5oChQf9X6Vw/EV7qzY91zCggHgWh4LQkRG0g8FQ
uW9EASeNNe0zEcMovjHW880FClAV9pV65f1GCq0unYnGFKDcmdmvWj6EJLsV
vAfNKVA/z558rmQACYw59RjdoIAf7fqApUUPej6pv+eeNQW0rrD3Jal3I47Z
jT6vb1HAJWmCUk/qQovLNXsrbChgOetuYm7Zhob4N7ze70gB5R6FS2Uv69AV
wYUBQ2cKyAho83SxVaNOkWp1O1cKnJJ7IWtdU4Ya6Q+G4h+x+N5hZ9O9Ow8V
y1chSW9WfZt/g/v/puCjPp1HqS8poM+zc4b58BuunZk8K/iKAvxWu3oKckpw
R4nozX9vKBDtbu+0ProWX1Haaj/rR4GlY57lr2YY+M9beDTqT4ExyzP7Jy83
4XkLy8COIAqUyaRcbQrvwK4VjhGNwRT4EyZoGLCvG3Pt9EmsDqHAIy+9uRnV
Xkxak1GSH06Box9uum82HsRKn9gnQuIowHycZji1aRynclOX/eNZ15HpnzrO
TOC9tzfxvEqkgOanQ2IerpNYW0Nfwi2VAnGF7kW4chr/jLysaJ/O4tstNu/Q
0Aw2ELBX+e8rq79DLb2OC7O49a7XAcssClT+2aj2ZWkOX2r7eMQshwKfnVRd
F4fn8dDBFAPDPJbelw+VvyxewLfjSsxO5rPyGhyakfBwEc+INFvpFFDA37Q2
96/MEnZ2+HMPFVGAVjQ9dSZsCbN3/3PfXUIByQopK9eVJeypS3qx/TsFLl//
PVGkuoyFkzcGKJRRIPi5fZS29jL2p+0Nl6qgwC/NpGb+nct4vdvxBFoVBdj2
HNs9Or+EIwbMsoSqKbDrkFNfWPAS3qx3t5inlgLb2rWD3kot4eQMj+rVOgoM
CYhXVD9ZxLslglrmGBQoSRNzbKpZwPlPEvrGGiiwY54y+5BzAWuNFIwNNlFA
Yyr6coX8PK48w1zsbGHx/6nuT+K+OXw6d5CruY0CQlYhbwS1ZnGz7JJw7S8K
3G9NWe+jPYMHJmQUCrop0CzJvzp0aAqz+f53JvQ3BcKOZ1idqxzFHnOPTAP/
UOCT5tSWl2x/8Toz/xu+f1l8pD89ckP3Dxbb9s3NfYI1D8Q7HJuIIRz2rtbr
wRRrHo3PaKDAAay40vvuzgwFDl+fkliv3I93VfHHmy+w8mliKZ0Z0oPzVCQz
jZYosOeUUoSObTc++EG5SH+FAvcqXI15jbpwOfvhn7qrLH4Xxg9oh3RgfSuj
ZlhDhamHTpq3EtpxY5117x4OKrhZndbJamvFJnvdRndwUUEwbM+0oUILtuKN
5pTho8Lt7PHw+0KNuJL9+ctDa6ngWNJ+Uc+biZVWblCvrWPVO/DG/IYMA/vM
Hfv0XIgKRho3l2tq6vDYxFbFLyJUEPHo3xPtV4v1R4RSfhJUkHxZPG7UXo1T
Byb2jlOoIDYmV+yaUYXt2jKO7RKjwrUTQo8Fq8twQ0MA03A9FR6VdJbP8fzA
arUOJo6SVBCOk/03ZVyK50s0/sOyVFDm9F/ZcrIIn8dS890bqGAm5f3o9FAB
zsle85BTgQqFTfICmYoYuySWvjmyhQpWbTLjfeo5uCM2RvzmVir0y3AlTk9m
YojwjPTZzqo/K7UvpigDswee+MpQocLEz41u/FEp2ONhQ4uJOhV6Ro+xb7eN
xINOmRbuB6jA93Rbn+FyKNa9//5POFBBVD/oAHPnB7zW2mRlUIsKkf68Yyts
L7CvQb+07Qkq3PBavhK67Rma0Pvx2e8kFSREdxj4j71Gp4983pl5igrl9pI5
j44FIsqBW1rLZ6mwtCnvie+rcBSkMGPpYUoFD7OCdNm6JLQk0zQea04Felu6
/82wFGS8Ptuh0oIK4uJa53wt0pCUiIu3sCUV1EebanzYMlHkImdS0H9UUHM4
c1EtLx9xzQzs/mbD4he5d6hcKUDXxsoKOu9SYfJ1ZKDNnUK0qe9F/YYHVEiu
Kbjy+EMxSvxJnk10Z60P5c7T2luGMkM3aBS/pgJT7ehIMr0ObVjVcip8SwUh
A6VmqcQ65GtyNRu/o8LAUxWfGs16dF0selfee9Z9tUSx3ZcYiPng+92cD1S4
fOeuwr0/DKTZNJCS9ZEKvEufb7HbMJGYn8K2jDAqFGTaJKRYNSCPSZ2baRFU
OHBM8yL9VwOa1L8elxLF4r8+qOWiTiMyTXo+lBRDBdSw4v0+thFVrvssn/iZ
CmwJszYTq41oz83yK/FfqJA5bLv6/HgTiqz4HR6XQAUBgWayz8smJLyJvzs2
iQpNm97x7itqQs7PNkvFpLD8TFdOZbK+r4f6j5pEpVFhX47P1UyOZnRWy/pD
RAYVdshaVJ0UakZF4d4tYZlU2CWX6C0r0Iy2rYmnhWZTwbs4JuLnQhMKMqs6
G5LL4nfxlQN/cxPizh95G/yNCq+oY85J0U3Idv26+iBMhT8dIsasNwbqdNwq
/L6QhVfpU74cpQkdbzmhF1BMBRnv++57MxpR1u7bL96VUoG755OVlnYj2uDv
U/H2BxXO9hRYp5c1IN/pRN435VTI5d94lqrRgJZP12j7VlIh+lXBBlIkE91I
GXvi85OVx9DXg9f/MdDB2zvWeNdR4aBhRdJ733qUWKWPPBlUWHU4/OxiRR0S
32Lj8qyB5QdRt1bNpVo0PZiy8LiFCv6ZrgpfXlajqEsqk87dVAi01pX/o/sD
kQrO7HDqpULQ8q3QzJulyFXS7rZDP8uPvwaNTXyL0bm29OF7v1n5H+HpkcjH
iPesWu/tCZYf3tFyXd+lILu0czK3pqiwUzKsMcoxHnWL2JtZz1CBNLZiJ7gc
hXKqM9ssF1j6cjufCtZ+i+S3NoteW6KC3eFf5zWdXNEb73nDKyssP1nTMlYt
bmJr3b1M8zU0EEz+Z8o0DcTN0edJZhw0mE0rDI1mC8NaXI76Jlw0WHh7ZGee
TxROvhzkc5GHBkfKQ3gcWj7j9UU5Vef5aGDw46E7Z3cCfi7dxm+0lgbs60/m
/6lPxjOuS7rn1tHgn+I9/Qt+qbh6v3rpaREaNAbuenPrawb2yrq3pE3QgNSs
Z1gokol1diUp76fQYI1fiNbYySzMmTpkuZ1Gg6WboUerbLJxwTbZEDlRGjxr
LFrc/yAHu3y5yKSJ0+AP1yJj65VcvE/xHb+ABA22elnlBqnl4dnIamCTooHO
/hvhj8bzcJoMr/20NA2iFq0vDL/5hu+EaCYMydLAd2DOv0UyHyuJO/W2b2Dx
0bJe4vy7fPw7IF20Tp4GRdHhUjZz+TiaPHqyVJEG0top3xW0MbZ4reCRvZkG
7mI23W6PMJYSvJSXoMSq96UH2ydg3O4VNBm2jQY1mss7ecswDuRhKvrvoMGP
+tlkOQbGZ5+sM/PaSYNjte8/ZNRg1veOzjtXVRpkLGpFh+VjXO3iXmmrRgOv
sf/OF4di7L2YvcZyDw1KrQ1T/t7HWNd+avfFfTQQEghoGNbEmHNa6fZJdRpM
WjsNOrFjXHjnWuShAzTYP/67zyg7H7v+/dS6G2hg96zu4w7LfLzPqkVY6SAN
OvJ25MQK5OO5AZKOtBZLH7GWapM4Fj9dT9N4dWmgdckhrqQ2D281wb+Xj9Bg
0TA7/PGFPDzcMi81cYwG3UmBN4M6cvFlhvWLlpM00N9ekf6qKQdL60cV/TxF
gwpn43P7T+Tg9qqO+cIzNODxsshuyc/G576fuhpnyPLTyfwa9YAsrJu9+4CT
GQ1Kfns/urPhK972iWN8/X80MLTP8s3qTMbD4hryIjas/Zcnmg2Vk3FM4H1j
rrs0+FS+UV6DMwlLv/ld9vc+DcI6OScPHorHxNOasHxXGkQ0c7frZkXjeasP
Z8x9aKBaHJ448joAv3KM4HHzpcHepXFj469+WN7rS+7HNzQQ7fvn7jDwGp/9
nCvX5k+DHSrmkz59z/FIVnHTQiANHq4VdfKPeoyflFV60z/QwCj0QkKsrAtO
HWybOvuJBk/t1M+scF/BR+Z6Y+zCaHBO3sQz22Mn7uIeufg2ggYi1+50LQUY
owfUaaHUKBaeM2ZJnIm3kJD8cnFtDA0SR2+VRzbfQ9G7OB+MfWbpWVyVkURz
RgcOCygJxrP8GH5iohm7owYDcpdSIg0+Hvu17fHKI3Tzynq/Y8k08P6aYXkn
+wnisNuga5VKg7zHXPNJg09R0GOl5efpNMhOULjDcPJAO9+qJsd8pUFaQJvw
6nUPVB6ufuV7Fg1kwmZt/4U9ReapWvT+HBo8T5BMMhF9guYLj1dxfKOBSZP1
yWeFD9GrOgN3WczCp/fAu1rUBcl3G6tqFtIgjmuruHy7Hfo2fmXIrJgGr86e
kGg3u4oM2G4Fu5ay7r8w8O46sAePCN3T//iDBik/6V/XJP6HH0u5cOaV08Da
wijMZrs7Ftv+NKu1kpVf7eeCFwI8ceqBlzcXftJgnen3K5GUN/iI3jtpei0r
X4/7bxfPB+Auk49MtXqWH2UV1BXtQ7D9rajnZ5k0uOo68La3LBwLuiSo2zXS
QDd7854NkdFYI/hbZEori7+fr4Y3QxJmfik1qm1n+YFytN/yXwq+mftTYKyD
Bh6WeOqpWzoOav1lp9RLA5vPpay/K9lYebhf8Vg/ax7Q9ET25uXhsoW/7TcG
adDi8aWOmYjxHP2fVswfGqwmuMfd6S/CBoaSFNlpGtSrSR4aVyrHf67Jl8Ms
a97FSgk8yKrAj+5vczGbp0FnrZJ2+/4qnPLuQH/wMg1ylw7uXJCswbpR2u9z
/7HwJviNflSvxV3peida2ehAYyQ0anbVYvuSc2sW2OlgP1zCs9uhDgsyTTNo
XHT4N3bO9Bp3PY7qvXZDjYe1vly4s9GjHqtP3ZY4y0cH56drpVIW6jGT3b7u
7lo6fM55vaxpysDWJLenb9bRwdXzReByGgOzyz7bmyJEh4vZws+cFhk4SPnV
3xoROvDqyak+VGZiZc2AsFGCDovI1H3OiInL9D+dXUelQ9uTM59G7zCxVUl/
Pg+dDn3HP5xzc2DidXuUFNnF6GBty7HEeY+Jk7/Yvl4WpwPJeB/nr8tMfFoq
e3FWgg6ZugKmjtpMPP1m9fKEFB3QoYB2Cwkm9ufW/vlHhg6zL+xfKP1m4D2O
L9QG5OjwIK5ozDGOgdv+1n/q2kgHJ8eS3cuXGNj1kihfmwIdVG7LeF0TZmDp
BjPbhk10sLt20fTe13p8JW9Eq2IrHXSsb6g5jtRh7h0qiSXb6dD7NER5xKUO
f45woGFlOjxMuBk4y1eHR724h9N2sfCUWo99Itdi33/HzyTupsMTq763GzfV
YBXbt3mxe+kgoXzJ6ZlcNX5wXvrVRw06VM64k44KVGF2xX2qzw7T4dVFmyNC
5T8wpfSW64WzdDDV5hw4tQ7jrD3pgwaGdKhNZT+/S/QbvhC/qH/yPB3muCnf
UpVyccjbZ3JaJnQQxm+T2q0ysaJFWNnWq3QI4XhAjj6YjNVXmaQ19+gw4vBW
Pc7UE1vsVY+J8aPDGOej7Rnz6ejG358z7f504LmYlZ6S+hXdCTPTIr2nw4/3
29Kv2GQhN77H3c4f6cAMlChfu5qLglvKxU9H0yH25rTiofRC1Ohg6LucSYeI
sM6MN+3l6NfW3x3KOXS49X7s4LHpCtTX7bjVMo/VXzE5lyFUhaaOhFTUFdCh
/2shcfRUNRIW6+eMKWf1ozB/6qZDHaJV3z/TXkmHjN6Jw0ioHkk+4g0XqaZD
+dUXR3ij6tHW4S3IuZ4OtunaB35UM9DRHFuHU210iGkI18kWaESnbnOWefyi
g+bgCa4Tfo3ISNafmtfJ0kNH8JIlrQmZNypcneimQ9ro1m0G75qQpVd2mnwf
HZR+2e6/sK4Z3T5wjN14gOXn+G3Tea7N6P5ku/7rITpIyUfsyh9qRi7Rtz99
H6ZDDv9Fg9CjLejJBbbRpRE6+D/deyw2ogV5C75RVx6jw9UoOQHpqRb0pkjO
+9oEHa7QLwwZ7WlFQfczWj5Msfw8NMOZaNuKwjbrKNbN0IH/RWC1R1griu1o
vs89TwfcdNb0fEkrSn5jVbp/kQ4WbAcL41tbUab2MmGzTAc32jgh3teK8hdf
WkT/o8NS+/vLZ7paUWmiVEobmyh4b4/SEa9pRVUWKavCHKKgI1usoJ/cipjU
Q3raXKKQUvt3w9DjVtRWwQx24hGFF5zsIZNHWlGP67U/yXyi8HfI9Vggeysa
3jm/d2CtKIS4LYyLJbagiQHP5+KComDiNRTFPN6C5oPEm/SFRYF+yC5HrbMZ
reolbPQgicLKgzJUdrUZcXMgu1yyKFR8H9TY0N2EyNYWIvKionD1+/nFf1mN
SFxq2uyiuCgciJWd56A1IlnG00RfCdbzc93/tN5sQJuf0VZKpURhF1+gnHku
Eynv/3xsSUYUjuscNbzHwUT/A/gOD9w=
       "]]},
     Annotation[#, "Charting`Private`Tag$42982#1"]& ]}, {}},
  AspectRatio->NCache[GoldenRatio^(-1), 0.6180339887498948],
  Axes->{True, True},
  AxesLabel->{None, None},
  AxesOrigin->{0, 0},
  DisplayFunction->Identity,
  Frame->{{False, False}, {False, False}},
  FrameLabel->{{None, None}, {None, None}},
  FrameTicks->{{Automatic, Automatic}, {Automatic, Automatic}},
  GridLines->{None, None},
  GridLinesStyle->Directive[
    GrayLevel[0.5, 0.4]],
  ImagePadding->All,
  Method->{
   "DefaultBoundaryStyle" -> Automatic, 
    "DefaultGraphicsInteraction" -> {
     "Version" -> 1.2, "TrackMousePosition" -> {True, False}, 
      "Effects" -> {
       "Highlight" -> {"ratio" -> 2}, "HighlightPoint" -> {"ratio" -> 2}, 
        "Droplines" -> {
         "freeformCursorMode" -> True, 
          "placement" -> {"x" -> "All", "y" -> "None"}}}}, "DefaultMeshStyle" -> 
    AbsolutePointSize[6], "ScalingFunctions" -> None, 
    "CoordinatesToolOptions" -> {"DisplayFunction" -> ({
        (Identity[#]& )[
         Part[#, 1]], 
        (Identity[#]& )[
         Part[#, 2]]}& ), "CopiedValueFunction" -> ({
        (Identity[#]& )[
         Part[#, 1]], 
        (Identity[#]& )[
         Part[#, 2]]}& )}},
  PlotRange->{{0., 6.283185178951315}, {-5., 5.}},
  PlotRangeClipping->True,
  PlotRangePadding->{{
     Scaled[0.02], 
     Scaled[0.02]}, {0, 0}},
  Ticks->{Automatic, Automatic}]], "Output",
 CellChangeTimes->{
  3.8911585605492864`*^9, 3.891158967167231*^9, {3.8922017061493015`*^9, 
   3.8922017240201035`*^9}, 3.892202315051755*^9, 3.8922023818350725`*^9, {
   3.892202485860159*^9, 3.89220251522873*^9}, 3.892202661524642*^9},
 CellLabel->
  "Out[469]=",ExpressionUUID->"ab5fcae0-1237-411c-b6c0-98080ebbd3a7"]
}, Open  ]],

Cell[BoxData[""], "Input",
 CellChangeTimes->{{3.863087418422989*^9, 3.8630874193468533`*^9}, 
   3.891158412621895*^9},
 CellLabel->
  "In[294]:=",ExpressionUUID->"41890d14-5972-4a2d-a4b8-766199d08a9f"],

Cell[BoxData[""], "Input",
 CellChangeTimes->{
  3.8630846745032125`*^9, {3.863084842397174*^9, 3.8630848691384172`*^9}, {
   3.863085842229866*^9, 3.86308584619096*^9}, 3.86308669023907*^9, 
   3.891158409431472*^9},
 CellLabel->
  "In[295]:=",ExpressionUUID->"829d32ca-bb2e-4ea5-a891-e4bf4e793a8d"],

Cell[BoxData[""], "Input",
 CellChangeTimes->{{3.891158413692355*^9, 3.8911584137078323`*^9}},
 CellLabel->
  "In[296]:=",ExpressionUUID->"1b29d4cc-8ed4-48a3-9eca-ed6fd5b135b9"],

Cell[BoxData[""], "Input",
 CellChangeTimes->{{3.8630847165593014`*^9, 3.8630847343594227`*^9}, {
   3.8630847911743035`*^9, 3.8630848151418605`*^9}, {3.863084873868349*^9, 
   3.863084875073844*^9}, {3.8630849685756893`*^9, 3.863084992324304*^9}, {
   3.863085102717161*^9, 3.8630851033269167`*^9}, {3.8630851415462847`*^9, 
   3.863085142250782*^9}, {3.8630851848058896`*^9, 3.8630852318216457`*^9}, 
   3.8630859346789913`*^9, {3.8630859923910227`*^9, 3.8630859970665145`*^9}, {
   3.8630860302364902`*^9, 3.863086031082823*^9}, {3.863086487837325*^9, 
   3.863086537318261*^9}, {3.8630866440039864`*^9, 3.8630866449756584`*^9}, 
   3.8911584162813263`*^9},
 CellLabel->
  "In[297]:=",ExpressionUUID->"6b4318f6-e21a-4ccf-b398-c0e89f93c685"],

Cell[CellGroupData[{

Cell[BoxData[{
 RowBox[{
  RowBox[{
   RowBox[{"SchlorifoliaL", "=", 
    RowBox[{"{", 
     RowBox[{
      RowBox[{"{", 
       RowBox[{"416.6634373183491`", ",", "252.46828134082537`"}], "}"}], ",", 
      RowBox[{"{", 
       RowBox[{"415.1753536136407`", ",", "259.5366789381902`"}], "}"}], ",", 
      RowBox[{"{", 
       RowBox[{"415.9193954659949`", ",", "265.48901375702377`"}], "}"}], ",", 
      RowBox[{"{", 
       RowBox[{"420.011625653943`", ",", "267.34911838790924`"}], "}"}], ",", 
      RowBox[{"{", 
       RowBox[{"425.21991862042233`", ",", "270.32528579732605`"}], "}"}], 
      ",", 
      RowBox[{"{", 
       RowBox[{"428.9401278821933`", ",", "274.045495059097`"}], "}"}], ",", 
      RowBox[{"{", 
       RowBox[{"431.544274365433`", ",", "278.13772524704507`"}], "}"}], ",", 
      RowBox[{"{", 
       RowBox[{"435.26448362720396`", ",", "282.6019763611703`"}], "}"}], ",", 
      RowBox[{"{", 
       RowBox[{"439.35671381515203`", ",", "289.298353032358`"}], "}"}], ",", 
      RowBox[{"{", 
       RowBox[{"441.9608602983917`", ",", "296.7387715558999`"}], "}"}], ",", 
      RowBox[{"{", 
       RowBox[{"443.8209649292772`", ",", "303.0631273009106`"}], "}"}], ",", 
      RowBox[{"{", 
       RowBox[{"444.1929858554543`", ",", "310.1315248982754`"}], "}"}], ",", 
      RowBox[{"{", 
       RowBox[{"444.5650067816314`", ",", "316.083859717109`"}], "}"}], ",", 
      RowBox[{"{", 
       RowBox[{"445.6810695601627`", ",", "322.40821546211964`"}], "}"}], ",", 
      RowBox[{"{", 
       RowBox[{"444.1929858554543`", ",", "330.2206549118387`"}], "}"}], ",", 
      RowBox[{"{", 
       RowBox[{"443.4489440031001`", ",", "337.28905250920354`"}], "}"}], ",", 
      RowBox[{"{", 
       RowBox[{"441.58883937221464`", ",", "343.6134082542142`"}], "}"}], ",", 
      RowBox[{"{", 
       RowBox[{"437.49660918426656`", ",", "348.82170122069357`"}], "}"}], 
      ",", 
      RowBox[{"{", 
       RowBox[{"434.1484208486727`", ",", "355.89009881805845`"}], "}"}], ",", 
      RowBox[{"{", 
       RowBox[{"431.1722534392559`", ",", "362.5864754892462`"}], "}"}], ",", 
      RowBox[{"{", 
       RowBox[{"428.1960860298391`", ",", "367.79476845572555`"}], "}"}], ",", 
      RowBox[{"{", 
       RowBox[{"424.47587676806813`", ",", "370.7709358651423`"}], "}"}], ",", 
      RowBox[{"{", 
       RowBox[{"420.7556675062972`", ",", "375.2351869792675`"}], "}"}], ",", 
      RowBox[{"{", 
       RowBox[{"417.7795000968804`", ",", "380.815500871924`"}], "}"}], ",", 
      RowBox[{"{", 
       RowBox[{"416.291416392172`", ",", "385.2797519860491`"}], "}"}], ",", 
      RowBox[{"{", 
       RowBox[{"413.6872699089323`", ",", "387.8838984692888`"}], "}"}], ",", 
      RowBox[{"{", 
       RowBox[{"409.22301879480716`", ",", "392.34814958341394`"}], "}"}], 
      ",", 
      RowBox[{"{", 
       RowBox[{"404.3867467545049`", ",", "395.6963379190079`"}], "}"}], ",", 
      RowBox[{"{", 
       RowBox[{"400.6665374927339`", ",", "400.5326099593101`"}], "}"}], ",", 
      RowBox[{"{", 
       RowBox[{"396.20228637860873`", ",", "406.4849447781437`"}], "}"}], ",", 
      RowBox[{"{", 
       RowBox[{"391.36601433830646`", ",", "408.71707033520624`"}], "}"}], 
      ",", 
      RowBox[{"{", 
       RowBox[{"386.1577213718271`", ",", "409.8331331137375`"}], "}"}], ",", 
      RowBox[{"{", 
       RowBox[{"382.06549118387903`", ",", "412.0652586708001`"}], "}"}], ",", 
      RowBox[{"{", 
       RowBox[{"378.34528192210803`", ",", "416.1574888587482`"}], "}"}], ",", 
      RowBox[{"{", 
       RowBox[{"373.8810308079829`", ",", "420.24971904669627`"}], "}"}], ",", 
      RowBox[{"{", 
       RowBox[{"366.06859135826386`", ",", "422.85386552993594`"}], "}"}], 
      ",", 
      RowBox[{"{", 
       RowBox[{"357.5121100561906`", ",", "424.34194923464435`"}], "}"}], ",", 
      RowBox[{"{", 
       RowBox[{"352.30381708971123`", ",", "428.0621584964153`"}], "}"}], ",", 
      RowBox[{"{", 
       RowBox[{"348.21158690176316`", ",", "431.7823677581863`"}], "}"}], ",", 
      RowBox[{"{", 
       RowBox[{"341.8872311567525`", ",", "434.38651424142597`"}], "}"}], ",", 
      RowBox[{"{", 
       RowBox[{"333.33074985467925`", ",", "434.75853516760304`"}], "}"}], 
      ",", 
      RowBox[{"{", 
       RowBox[{"326.26235225731443`", ",", "432.5264096105405`"}], "}"}], ",", 
      RowBox[{"{", 
       RowBox[{"321.42608021701216`", ",", "435.13055609378017`"}], "}"}], 
      ",", 
      RowBox[{"{", 
       RowBox[{"315.8457663243557`", ",", "437.73470257701985`"}], "}"}], ",", 
      RowBox[{"{", 
       RowBox[{"308.40534780081373`", ",", "437.73470257701985`"}], "}"}], 
      ",", 
      RowBox[{"{", 
       RowBox[{"302.0809920558031`", ",", "434.38651424142597`"}], "}"}], ",", 
      RowBox[{"{", 
       RowBox[{"295.75663631079243`", ",", "436.24661887231144`"}], "}"}], 
      ",", 
      RowBox[{"{", 
       RowBox[{"289.8043014919589`", ",", "436.6186397984886`"}], "}"}], ",", 
      RowBox[{"{", 
       RowBox[{"284.9680294516566`", ",", "435.13055609378017`"}], "}"}], ",", 
      RowBox[{"{", 
       RowBox[{"278.6436737066459`", ",", "433.2704514628947`"}], "}"}], ",", 
      RowBox[{"{", 
       RowBox[{"272.6913388878124`", ",", "433.2704514628947`"}], "}"}], ",", 
      RowBox[{"{", 
       RowBox[{"267.48304592133303`", ",", "435.8745979461344`"}], "}"}], ",", 
      RowBox[{"{", 
       RowBox[{"260.0426273977911`", ",", "435.13055609378017`"}], "}"}], ",", 
      RowBox[{"{", 
       RowBox[{"254.83433443131176`", ",", "432.15438868436337`"}], "}"}], 
      ",", 
      RowBox[{"{", 
       RowBox[{"249.99806239100948`", ",", "426.2020538655298`"}], "}"}], ",", 
      RowBox[{"{", 
       RowBox[{"243.30168571982173`", ",", "423.2258864561131`"}], "}"}], ",", 
      RowBox[{"{", 
       RowBox[{"236.60530904863398`", ",", "423.9699283084673`"}], "}"}], ",", 
      RowBox[{"{", 
       RowBox[{"230.2809533036233`", ",", "421.7378027514047`"}], "}"}], ",", 
      RowBox[{"{", 
       RowBox[{"227.67680682038363`", ",", "416.5295097849253`"}], "}"}], ",", 
      RowBox[{"{", 
       RowBox[{"224.32861848478976`", ",", "412.8093005231543`"}], "}"}], ",", 
      RowBox[{"{", 
       RowBox[{"219.12032551831038`", ",", "412.43727959697725`"}], "}"}], 
      ",", 
      RowBox[{"{", 
       RowBox[{"212.42394884712263`", ",", "411.69323774462305`"}], "}"}], 
      ",", 
      RowBox[{"{", 
       RowBox[{"205.72757217593488`", ",", "407.97302848285204`"}], "}"}], 
      ",", 
      RowBox[{"{", 
       RowBox[{"202.7514047665181`", ",", "401.2766518116643`"}], "}"}], ",", 
      RowBox[{"{", 
       RowBox[{"199.77523735710133`", ",", "399.0445262546017`"}], "}"}], ",", 
      RowBox[{"{", 
       RowBox[{"194.93896531679906`", ",", "396.440379771362`"}], "}"}], ",", 
      RowBox[{"{", 
       RowBox[{"189.35865142414258`", ",", "391.97612865723687`"}], "}"}], 
      ",", 
      RowBox[{"{", 
       RowBox[{"186.3824840147258`", ",", "388.25591939546587`"}], "}"}], ",", 
      RowBox[{"{", 
       RowBox[{"181.54621197442356`", ",", "384.90773105987205`"}], "}"}], 
      ",", 
      RowBox[{"{", 
       RowBox[{"176.70993993412128`", ",", "380.815500871924`"}], "}"}], ",", 
      RowBox[{"{", 
       RowBox[{"172.9897306723503`", ",", "374.1191242007362`"}], "}"}], ",", 
      RowBox[{"{", 
       RowBox[{"170.75760511528773`", ",", "370.3989149389652`"}], "}"}], ",", 
      RowBox[{"{", 
       RowBox[{"166.66537492733966`", ",", "366.30668475101714`"}], "}"}], 
      ",", 
      RowBox[{"{", 
       RowBox[{"162.57314473939158`", ",", "363.3305173416004`"}], "}"}], ",", 
      RowBox[{"{", 
       RowBox[{"160.34101918232898`", ",", "358.8662662274752`"}], "}"}], ",", 
      RowBox[{"{", 
       RowBox[{"157.3648517729122`", ",", "356.63414067041265`"}], "}"}], ",", 
      RowBox[{"{", 
       RowBox[{"153.27262158496413`", ",", "351.42584770393324`"}], "}"}], 
      ",", 
      RowBox[{"{", 
       RowBox[{"151.04049602790155`", ",", "345.1014919589226`"}], "}"}], ",", 
      RowBox[{"{", 
       RowBox[{"149.18039139701608`", ",", "340.26521991862035`"}], "}"}], 
      ",", 
      RowBox[{"{", 
       RowBox[{"145.4601821352451`", ",", "337.28905250920354`"}], "}"}], ",", 
      RowBox[{"{", 
       RowBox[{"142.11199379965123`", ",", "332.8248013950784`"}], "}"}], ",", 
      RowBox[{"{", 
       RowBox[{"141.73997287347413`", ",", "326.87246657624485`"}], "}"}], 
      ",", 
      RowBox[{"{", 
       RowBox[{"141.36795194729703`", ",", "322.03619453594257`"}], "}"}], 
      ",", 
      RowBox[{"{", 
       RowBox[{"137.64774268552605`", ",", "317.9439643479945`"}], "}"}], ",", 
      RowBox[{"{", 
       RowBox[{"130.9513660143383`", ",", "313.8517341600464`"}], "}"}], ",", 
      RowBox[{"{", 
       RowBox[{"130.2073241619841`", ",", "306.41131563650447`"}], "}"}], ",", 
      RowBox[{"{", 
       RowBox[{"130.2073241619841`", ",", "298.9708971129625`"}], "}"}], ",", 
      RowBox[{"{", 
       RowBox[{"130.2073241619841`", ",", "293.01856229412897`"}], "}"}], ",", 
      RowBox[{"{", 
       RowBox[{"128.7192404572757`", ",", "287.4382484014725`"}], "}"}], ",", 
      RowBox[{"{", 
       RowBox[{"127.60317767874443`", ",", "280.74187173028474`"}], "}"}], 
      ",", 
      RowBox[{"{", 
       RowBox[{"124.25498934315056`", ",", "276.2776206161596`"}], "}"}], ",", 
      RowBox[{"{", 
       RowBox[{"120.16275915520248`", ",", "269.9532648711489`"}], "}"}], ",", 
      RowBox[{"{", 
       RowBox[{"117.55861267196278`", ",", "262.512846347607`"}], "}"}], ",", 
      RowBox[{"{", 
       RowBox[{"119.04669637667118`", ",", "253.95636504553374`"}], "}"}], 
      ",", 
      RowBox[{"{", 
       RowBox[{"123.13892656461925`", ",", "249.1200930052315`"}], "}"}], ",", 
      RowBox[{"{", 
       RowBox[{"126.48711490021313`", ",", "244.65584189110632`"}], "}"}], 
      ",", 
      RowBox[{"{", 
       RowBox[{"124.99903119550473`", ",", "240.19159077698117`"}], "}"}], 
      ",", 
      RowBox[{"{", 
       RowBox[{"121.27882193373375`", ",", "236.0993605890331`"}], "}"}], ",", 
      RowBox[{"{", 
       RowBox[{"118.67467545049408`", ",", "230.51904669637665`"}], "}"}], 
      ",", 
      RowBox[{"{", 
       RowBox[{"118.67467545049408`", ",", "225.31075372989727`"}], "}"}], 
      ",", 
      RowBox[{"{", 
       RowBox[{"121.27882193373375`", ",", "219.73043983724082`"}], "}"}], 
      ",", 
      RowBox[{"{", 
       RowBox[{"124.25498934315056`", ",", "216.38225150164695`"}], "}"}], 
      ",", 
      RowBox[{"{", 
       RowBox[{"127.60317767874443`", ",", "211.91800038752177`"}], "}"}], 
      ",", 
      RowBox[{"{", 
       RowBox[{"129.4632823096299`", ",", "206.70970742104242`"}], "}"}], ",", 
      RowBox[{"{", 
       RowBox[{"127.60317767874443`", ",", "202.98949815927142`"}], "}"}], 
      ",", 
      RowBox[{"{", 
       RowBox[{"125.74307304785893`", ",", "198.15322611896917`"}], "}"}], 
      ",", 
      RowBox[{"{", 
       RowBox[{"125.74307304785893`", ",", "192.9449331524898`"}], "}"}], ",", 
      RowBox[{"{", 
       RowBox[{"128.7192404572757`", ",", "186.99259833365625`"}], "}"}], ",", 
      RowBox[{"{", 
       RowBox[{"133.55551249757798`", ",", "182.5283472195311`"}], "}"}], ",", 
      RowBox[{"{", 
       RowBox[{"138.01976361170315`", ",", "179.5521798101143`"}], "}"}], ",", 
      RowBox[{"{", 
       RowBox[{"138.01976361170315`", ",", "175.83197054834332`"}], "}"}], 
      ",", 
      RowBox[{"{", 
       RowBox[{"139.13582639023443`", ",", "170.99569850804107`"}], "}"}], 
      ",", 
      RowBox[{"{", 
       RowBox[{"139.50784731641153`", ",", "165.4153846153846`"}], "}"}], ",", 
      RowBox[{"{", 
       RowBox[{"141.36795194729703`", ",", "160.57911257508232`"}], "}"}], 
      ",", 
      RowBox[{"{", 
       RowBox[{"145.4601821352451`", ",", "156.11486146095717`"}], "}"}], ",", 
      RowBox[{"{", 
       RowBox[{"149.92443324937025`", ",", "150.5345475683007`"}], "}"}], ",", 
      RowBox[{"{", 
       RowBox[{"154.01666343731833`", ",", "145.69827552799842`"}], "}"}], 
      ",", 
      RowBox[{"{", 
       RowBox[{"159.2249564037977`", ",", "143.09412904475874`"}], "}"}], ",", 
      RowBox[{"{", 
       RowBox[{"158.8529354776206`", ",", "137.1417942259252`"}], "}"}], ",", 
      RowBox[{"{", 
       RowBox[{"161.82910288703738`", ",", "131.56148033326875`"}], "}"}], 
      ",", 
      RowBox[{"{", 
       RowBox[{"164.80527029645415`", ",", "128.21329199767487`"}], "}"}], 
      ",", 
      RowBox[{"{", 
       RowBox[{"168.15345863204803`", ",", "125.23712458825807`"}], "}"}], 
      ",", 
      RowBox[{"{", 
       RowBox[{"171.873667893819`", ",", "122.2609571788413`"}], "}"}], ",", 
      RowBox[{"{", 
       RowBox[{"176.33791900794418`", ",", "121.14489440031002`"}], "}"}], 
      ",", 
      RowBox[{"{", 
       RowBox[{"178.94206549118385`", ",", "116.30862236000775`"}], "}"}], 
      ",", 
      RowBox[{"{", 
       RowBox[{"179.31408641736095`", ",", "111.1003293935284`"}], "}"}], ",", 
      RowBox[{"{", 
       RowBox[{"183.77833753148613`", ",", "105.89203642704902`"}], "}"}], 
      ",", 
      RowBox[{"{", 
       RowBox[{"188.6146095717884`", ",", "102.54384809145515`"}], "}"}], ",", 
      RowBox[{"{", 
       RowBox[{"194.19492346444486`", ",", "100.31172253439257`"}], "}"}], 
      ",", 
      RowBox[{"{", 
       RowBox[{"200.8913001356326`", ",", "100.31172253439257`"}], "}"}], ",", 
      RowBox[{"{", 
       RowBox[{"202.0073629141639`", ",", "95.1034295679132`"}], "}"}], ",", 
      RowBox[{"{", 
       RowBox[{"205.72757217593488`", ",", "91.01119937996512`"}], "}"}], ",", 
      RowBox[{"{", 
       RowBox[{"211.67990699476843`", ",", "86.54694826583994`"}], "}"}], ",", 
      RowBox[{"{", 
       RowBox[{"218.00426273977908`", ",", "85.43088548730867`"}], "}"}], ",", 
      RowBox[{"{", 
       RowBox[{"225.07266033714396`", ",", "86.17492733966287`"}], "}"}], ",", 
      RowBox[{"{", 
       RowBox[{"226.93276496802943`", ",", "80.9666343731835`"}], "}"}], ",", 
      RowBox[{"{", 
       RowBox[{"231.7690370083317`", ",", "76.87440418523542`"}], "}"}], ",", 
      RowBox[{"{", 
       RowBox[{"239.58147645805073`", ",", "75.38632048052705`"}], "}"}], ",", 
      RowBox[{"{", 
       RowBox[{"246.27785312923848`", ",", "77.61844603758962`"}], "}"}], ",", 
      RowBox[{"{", 
       RowBox[{"249.62604146483235`", ",", "76.13036233288122`"}], "}"}], ",", 
      RowBox[{"{", 
       RowBox[{"251.48614609571788`", ",", "72.78217399728734`"}], "}"}], ",", 
      RowBox[{"{", 
       RowBox[{"254.46231350513463`", ",", "70.17802751404767`"}], "}"}], ",", 
      RowBox[{"{", 
       RowBox[{"260.0426273977911`", ",", "67.9459019569851`"}], "}"}], ",", 
      RowBox[{"{", 
       RowBox[{"267.48304592133303`", ",", "67.573881030808`"}], "}"}], ",", 
      RowBox[{"{", 
       RowBox[{"273.80740166634365`", ",", "70.92206936640187`"}], "}"}], ",", 
      RowBox[{"{", 
       RowBox[{"276.78356907576045`", ",", "68.6899438093393`"}], "}"}], ",", 
      RowBox[{"{", 
       RowBox[{"283.4799457469482`", ",", "66.0857973260996`"}], "}"}], ",", 
      RowBox[{"{", 
       RowBox[{"289.43228056578175`", ",", "65.7137763999225`"}], "}"}], ",", 
      RowBox[{"{", 
       RowBox[{"295.3846153846153`", ",", "65.7137763999225`"}], "}"}], ",", 
      RowBox[{"{", 
       RowBox[{"299.1048246463863`", ",", "67.573881030808`"}], "}"}], ",", 
      RowBox[{"{", 
       RowBox[{"302.75062972292193`", ",", "69.06196473551648`"}], "}"}], ",", 
      RowBox[{"{", 
       RowBox[{"307.58690176322415`", ",", "65.67657430730486`"}], "}"}], ",", 
      RowBox[{"{", 
       RowBox[{"317.2594458438287`", ",", "66.16020151133512`"}], "}"}], ",", 
      RowBox[{"{", 
       RowBox[{"322.5793450881612`", ",", "67.12745591939557`"}], "}"}], ",", 
      RowBox[{"{", 
       RowBox[{"329.8337531486146`", ",", "70.51284634760714`"}], "}"}], ",", 
      RowBox[{"{", 
       RowBox[{"335.1536523929471`", ",", "69.54559193954668`"}], "}"}], ",", 
      RowBox[{"{", 
       RowBox[{"342.4080604534005`", ",", "70.51284634760714`"}], "}"}], ",", 
      RowBox[{"{", 
       RowBox[{"349.17884130982367`", ",", "73.8982367758187`"}], "}"}], ",", 
      RowBox[{"{", 
       RowBox[{"353.5314861460957`", ",", "71.96372795969779`"}], "}"}], ",", 
      RowBox[{"{", 
       RowBox[{"360.78589420654913`", ",", "70.51284634760714`"}], "}"}], ",", 
      RowBox[{"{", 
       RowBox[{"368.0403022670025`", ",", "73.4146095717885`"}], "}"}], ",", 
      RowBox[{"{", 
       RowBox[{"371.4256926952141`", ",", "77.28362720403032`"}], "}"}], ",", 
      RowBox[{"{", 
       RowBox[{"376.26196473551636`", ",", "81.15264483627215`"}], "}"}], ",", 
      RowBox[{"{", 
       RowBox[{"384.96725440806046`", ",", "79.70176322418143`"}], "}"}], ",", 
      RowBox[{"{", 
       RowBox[{"392.70528967254404`", ",", "83.08715365239306`"}], "}"}], ",", 
      RowBox[{"{", 
       RowBox[{"398.5088161209068`", ",", "87.92342569269528`"}], "}"}], ",", 
      RowBox[{"{", 
       RowBox[{"402.3778337531486`", ",", "93.24332493702781`"}], "}"}], ",", 
      RowBox[{"{", 
       RowBox[{"407.21410579345087`", ",", "94.69420654911846`"}], "}"}], ",", 
      RowBox[{"{", 
       RowBox[{"415.4357682619647`", ",", "96.62871536523937`"}], "}"}], ",", 
      RowBox[{"{", 
       RowBox[{"417.8539042821159`", ",", "102.9158690176323`"}], "}"}], ",", 
      RowBox[{"{", 
       RowBox[{"421.23929471032744`", ",", "110.65390428211595`"}], "}"}], 
      ",", 
      RowBox[{"{", 
       RowBox[{"428.01007556675063`", ",", "112.10478589420666`"}], "}"}], 
      ",", 
      RowBox[{"{", 
       RowBox[{"431.87909319899245`", ",", "116.45743073047868`"}], "}"}], 
      ",", 
      RowBox[{"{", 
       RowBox[{"433.81360201511336`", ",", "122.26095717884141`"}], "}"}], 
      ",", 
      RowBox[{"{", 
       RowBox[{"438.6498740554156`", ",", "128.54811083123434`"}], "}"}], ",", 
      RowBox[{"{", 
       RowBox[{"444.4534005037783`", ",", "134.35163727959707`"}], "}"}], ",", 
      RowBox[{"{", 
       RowBox[{"445.42065491183877`", ",", "144.50780856423182`"}], "}"}], 
      ",", 
      RowBox[{"{", 
       RowBox[{"448.80604534005033`", ",", "150.79496221662475`"}], "}"}], 
      ",", 
      RowBox[{"{", 
       RowBox[{"452.19143576826195`", ",", "157.56574307304794`"}], "}"}], 
      ",", 
      RowBox[{"{", 
       RowBox[{"451.2241813602015`", ",", "165.30377833753158`"}], "}"}], ",", 
      RowBox[{"{", 
       RowBox[{"450.25692695214104`", ",", "174.00906801007562`"}], "}"}], 
      ",", 
      RowBox[{"{", 
       RowBox[{"451.7078085642317`", ",", "182.23073047858952`"}], "}"}], ",", 
      RowBox[{"{", 
       RowBox[{"447.3551637279597`", ",", "187.550629722922`"}], "}"}], ",", 
      RowBox[{"{", 
       RowBox[{"445.42065491183877`", ",", "194.32141057934518`"}], "}"}], 
      ",", 
      RowBox[{"{", 
       RowBox[{"441.55163727959695`", ",", "198.6740554156172`"}], "}"}], ",", 
      RowBox[{"{", 
       RowBox[{"438.1662468513854`", ",", "204.96120906801013`"}], "}"}], ",", 
      RowBox[{"{", 
       RowBox[{"436.23173803526447`", ",", "211.2483627204031`"}], "}"}], ",", 
      RowBox[{"{", 
       RowBox[{"432.36272040302265`", ",", "215.11738035264491`"}], "}"}], 
      ",", 
      RowBox[{"{", 
       RowBox[{"428.4937027707808`", ",", "220.92090680100765`"}], "}"}], ",", 
      RowBox[{"{", 
       RowBox[{"427.5264483627204`", ",", "227.20806045340058`"}], "}"}], ",", 
      RowBox[{"{", 
       RowBox[{"423.65743073047855`", ",", "233.97884130982376`"}], "}"}], 
      ",", 
      RowBox[{"{", 
       RowBox[{"421.72292191435764`", ",", "238.81511335012604`"}], "}"}], 
      ",", 
      RowBox[{"{", 
       RowBox[{"419.30478589420653`", ",", "246.06952141057943`"}], "}"}]}], 
     "}"}]}], ";"}], "\[IndentingNewLine]", 
  RowBox[{"(*", 
   RowBox[{
   "Aqu\[IAcute]", " ", "terminan", " ", "los", " ", "datos", " ", "de", " ", 
    "entrada"}], "*)"}]}], "\[IndentingNewLine]", 
 RowBox[{
  RowBox[{"lista", "=", "%"}], ";"}], "\[IndentingNewLine]", 
 RowBox[{
  RowBox[{"x", "=", 
   RowBox[{
    RowBox[{"Transpose", "[", "lista", "]"}], "[", 
    RowBox[{"[", "1", "]"}], "]"}]}], ";"}], "\[IndentingNewLine]", 
 RowBox[{
  RowBox[{"y", "=", 
   RowBox[{
    RowBox[{"Transpose", "[", "lista", "]"}], "[", 
    RowBox[{"[", "2", "]"}], "]"}]}], ";"}], "\[IndentingNewLine]", 
 RowBox[{
  RowBox[{"M", "=", 
   RowBox[{"Length", "[", "x", "]"}]}], ";"}], "\[IndentingNewLine]", 
 RowBox[{
  RowBox[{"Z", "=", 
   RowBox[{"{", "}"}]}], ";"}], "\[IndentingNewLine]", 
 RowBox[{"Do", "[", 
  RowBox[{
   RowBox[{
    RowBox[{"a0", "=", 
     RowBox[{
      RowBox[{"Sum", "[", 
       RowBox[{
        RowBox[{"x", "[", 
         RowBox[{"[", "j", "]"}], "]"}], ",", 
        RowBox[{"{", 
         RowBox[{"j", ",", "1", ",", "M"}], "}"}]}], "]"}], "/", "M"}]}], ";",
     "\[IndentingNewLine]", 
    RowBox[{"Do", "[", 
     RowBox[{
      RowBox[{
       RowBox[{
        RowBox[{"a", "[", "k", "]"}], "=", 
        RowBox[{
         RowBox[{"Sum", "[", 
          RowBox[{
           RowBox[{
            RowBox[{"x", "[", 
             RowBox[{"[", "j", "]"}], "]"}], " ", 
            RowBox[{"Cos", "[", 
             RowBox[{"2", " ", "Pi", " ", "k", " ", 
              RowBox[{"j", "/", "M"}]}], "]"}]}], ",", 
           RowBox[{"{", 
            RowBox[{"j", ",", "1", ",", "M"}], "}"}]}], "]"}], "/", "M"}]}], 
       ";", "\[IndentingNewLine]", 
       RowBox[{
        RowBox[{"b", "[", "k", "]"}], "=", 
        RowBox[{
         RowBox[{"Sum", "[", 
          RowBox[{
           RowBox[{
            RowBox[{"x", "[", 
             RowBox[{"[", "j", "]"}], "]"}], " ", 
            RowBox[{"Sin", "[", 
             RowBox[{"2", " ", "Pi", " ", "k", " ", 
              RowBox[{"j", "/", "M"}]}], "]"}]}], ",", 
           RowBox[{"{", 
            RowBox[{"j", ",", "1", ",", "M"}], "}"}]}], "]"}], "/", "M"}]}]}],
       ",", "\[IndentingNewLine]", 
      RowBox[{"{", 
       RowBox[{"k", ",", "1", ",", "n"}], "}"}]}], "]"}], ";", 
    "\[IndentingNewLine]", 
    RowBox[{"X", "=", 
     RowBox[{"a0", "+", 
      RowBox[{"Sum", "[", 
       RowBox[{
        RowBox[{
         RowBox[{
          RowBox[{"a", "[", "k", "]"}], 
          RowBox[{"Cos", "[", 
           RowBox[{"k", "*", "t"}], "]"}]}], "+", 
         RowBox[{
          RowBox[{"b", "[", "k", "]"}], " ", 
          RowBox[{"Sin", "[", 
           RowBox[{"k", "*", "t"}], "]"}]}]}], ",", 
        RowBox[{"{", 
         RowBox[{"k", ",", "1", ",", "n"}], "}"}]}], "]"}]}]}], ";", 
    "\[IndentingNewLine]", 
    RowBox[{"aa0", "=", 
     RowBox[{
      RowBox[{"Sum", "[", 
       RowBox[{
        RowBox[{"y", "[", 
         RowBox[{"[", "j", "]"}], "]"}], ",", 
        RowBox[{"{", 
         RowBox[{"j", ",", "1", ",", "M"}], "}"}]}], "]"}], "/", "M"}]}], ";",
     "\[IndentingNewLine]", 
    RowBox[{"Do", "[", 
     RowBox[{
      RowBox[{
       RowBox[{
        RowBox[{"aa", "[", "k", "]"}], "=", 
        RowBox[{
         RowBox[{"Sum", "[", 
          RowBox[{
           RowBox[{
            RowBox[{"y", "[", 
             RowBox[{"[", "j", "]"}], "]"}], " ", 
            RowBox[{"Cos", "[", 
             RowBox[{"2", " ", "Pi", " ", "k", " ", 
              RowBox[{"j", "/", "M"}]}], "]"}]}], ",", 
           RowBox[{"{", 
            RowBox[{"j", ",", "1", ",", "M"}], "}"}]}], "]"}], "/", "M"}]}], 
       ";", "\[IndentingNewLine]", 
       RowBox[{
        RowBox[{"bb", "[", "k", "]"}], "=", 
        RowBox[{
         RowBox[{"Sum", "[", 
          RowBox[{
           RowBox[{
            RowBox[{"y", "[", 
             RowBox[{"[", "j", "]"}], "]"}], " ", 
            RowBox[{"Sin", "[", 
             RowBox[{"2", " ", "Pi", " ", "k", " ", 
              RowBox[{"j", "/", "M"}]}], "]"}]}], ",", 
           RowBox[{"{", 
            RowBox[{"j", ",", "1", ",", "M"}], "}"}]}], "]"}], "/", "M"}]}]}],
       ",", "\[IndentingNewLine]", 
      RowBox[{"{", 
       RowBox[{"k", ",", "1", ",", "n"}], "}"}]}], "]"}], ";", 
    "\[IndentingNewLine]", 
    RowBox[{"Y", "=", 
     RowBox[{"aa0", "+", 
      RowBox[{"Sum", "[", 
       RowBox[{
        RowBox[{
         RowBox[{
          RowBox[{"aa", "[", "k", "]"}], 
          RowBox[{"Cos", "[", 
           RowBox[{"k", "*", "t"}], "]"}]}], "+", 
         RowBox[{
          RowBox[{"bb", "[", "k", "]"}], " ", 
          RowBox[{"Sin", "[", 
           RowBox[{"k", "*", "t"}], "]"}]}]}], ",", 
        RowBox[{"{", 
         RowBox[{"k", ",", "1", ",", "n"}], "}"}]}], "]"}]}]}], ";", 
    "\[IndentingNewLine]", 
    RowBox[{"Z", "=", 
     RowBox[{"Append", "[", 
      RowBox[{"Z", ",", 
       RowBox[{"{", 
        RowBox[{"X", ",", "Y"}], "}"}]}], "]"}]}]}], ",", 
   "\[IndentingNewLine]", 
   RowBox[{"(*", " ", 
    RowBox[{
     RowBox[{"{", 
      RowBox[{"n", ",", "10", ",", "20", ",", "2"}], "}"}], " ", "n", " ", 
     "var\[IAcute]a", " ", "de", " ", "10", " ", "a", " ", "20", " ", 
     "aumentando", " ", "de", " ", "dos", " ", "en", " ", "dos"}], "*)"}], 
   "\[IndentingNewLine]", 
   RowBox[{"{", 
    RowBox[{"n", ",", 
     RowBox[{"IntegerPart", "[", 
      RowBox[{"M", "/", "2"}], "]"}], ",", 
     RowBox[{"IntegerPart", "[", 
      RowBox[{"M", "/", "2"}], "]"}], ",", "2"}], "}"}]}], 
  "]"}], "\[IndentingNewLine]", 
 RowBox[{
  RowBox[{
   RowBox[{"graficas", "=", 
    RowBox[{"ParametricPlot", "[", 
     RowBox[{
      RowBox[{"{", "Z", "}"}], ",", 
      RowBox[{"{", 
       RowBox[{"t", ",", "0", ",", 
        RowBox[{"2", "Pi"}]}], "}"}]}], "]"}]}], ";"}], 
  "\[IndentingNewLine]"}], "\[IndentingNewLine]", 
 RowBox[{
  RowBox[{"A", "=", 
   RowBox[{
    RowBox[{"lista", "[", 
     RowBox[{"[", 
      RowBox[{"All", ",", "1"}], "]"}], "]"}], "+", "150"}]}], 
  ";"}], "\[IndentingNewLine]", 
 RowBox[{
  RowBox[{"B", "=", 
   RowBox[{
    RowBox[{"lista", "[", 
     RowBox[{"[", 
      RowBox[{"All", ",", "2"}], "]"}], "]"}], "+", "200"}]}], 
  ";"}], "\[IndentingNewLine]", 
 RowBox[{
  RowBox[{"AB", "=", 
   RowBox[{"Table", "[", 
    RowBox[{
     RowBox[{"{", 
      RowBox[{
       RowBox[{"A", "[", 
        RowBox[{"[", "n", "]"}], "]"}], ",", 
       RowBox[{"B", "[", 
        RowBox[{"[", "n", "]"}], "]"}]}], "}"}], ",", 
     RowBox[{"{", 
      RowBox[{"n", ",", "1", ",", "M"}], "}"}]}], "]"}]}], 
  ";"}], "\[IndentingNewLine]", 
 RowBox[{
  RowBox[{"puntos", "=", 
   RowBox[{"ListPlot", "[", 
    RowBox[{"0.5", "*", "AB"}], "]"}]}], ";"}], "\[IndentingNewLine]", 
 RowBox[{"Show", "[", 
  RowBox[{"graficas", ",", 
   RowBox[{"AspectRatio", "\[Rule]", "1"}]}], 
  "]"}], "\[IndentingNewLine]"}], "Input",
 CellChangeTimes->{{3.891158417002581*^9, 3.891158417002581*^9}, {
  3.891159024429448*^9, 3.891159081925802*^9}, {3.891159335188444*^9, 
  3.891159386707429*^9}, {3.8911613250222306`*^9, 3.891161338451099*^9}, {
  3.8922017378918967`*^9, 3.892201745640057*^9}},
 CellLabel->
  "In[298]:=",ExpressionUUID->"b28edc19-ea19-43a7-bf7b-fd1ee66980ea"],

Cell[BoxData[
 GraphicsBox[{{{}, {}, 
    TagBox[
     {RGBColor[0.368417, 0.506779, 0.709798], AbsoluteThickness[1.6], Opacity[
      1.], FaceForm[Opacity[0.3]], LineBox[CompressedData["
1:eJwcm3lYjG8Xx9u0SjuKUCIqSrSiTrSJFqWUFhVaZqp5nmeeGZQiqWghoUW0
oIQo7YUUIpUlWlRUKpUltGdJ7/m9f7k+18zc91m+59znXF2UvFn2B/h4eHg0
RXl4/vvXWKLb14mfC7+uz3ur/yYItoU6V97g5cKb88f7WtqDQPGhzywPDxcE
Ttw8tP0jMiUyWfeXA7kudc+yfgRBc5P+HaEpDjiJbJk5JsKCBsJrZ+0EB9bv
nbturwQLHv3aHJI0zgGRvQd5BOVYkHHtZRQ5yoEThyMsny1lAYex2OXwCAd4
eQ10R1VYMHJavTDhJwcas/auFVRjwUGfdTsGvnMg2FFilewGFpyXidm5DPmu
bZWTigH+Xqr6nNcwB4Sfl5hsM2JB+bzT4SNfOfBn9uL9X5YsCGd8DN2EzNtE
iCTbsCC5pDU0+gsHLjzt4wnYxQKr14F58p85kL+BnvPakwW1thum9g5xYGlh
/8Q+XxY8a1eJuTbIgabFRisNglgQ7VZyR32AA+7tLvJpR1gQv/f1APGJAwuj
Or8sPsECwYcWVyv68fcvPHfXx7IgUSyw06OPA9vMkwaOprGgzOL8yepeDjhI
i/0irrJAx9X4lyaytF/IfM9bLGg+Zz+34CMHBBw7+aCIBfOuy13citzt8esA
/z0WRBjaeA33cGDT9qgllx+xIBACJvKRT8vNJvLUs2DOXNs78ch9Keb/lJpY
0Fkrf/EkcvqSvpLJNha4rwkmryCvThHx43SxgCF55/R75I9/em2T+lkw5hYy
qIf3neqv9XD4wgIvfh3REmS+Ctol9wcLNPsaFXehvf6nG4cSx1mQeaa9Xxb9
m/s2/7L0L4z3HY/Hk8iSxU5Dq2ZYsK1R8tk0xuNtWm14AA8BImTlXXmM36f7
Tl9k+AjYlew8xxnju2V/S088PwGlnYekCjH+EivUjbsECDiyxI13JebLrWq/
v4ggAR7S7l/uYj6D3G3WygoRwHFe1OGA+Y8LI3P4hQnI2TDSJ/ID49/Jkv6A
LL5765o3qKeA4eKKbBECTm6zmL6J+lumHFTvLUpA4dbhvETUZ862GxvlxQj4
/V7Y6dQ0xs9kNePEXAKauEXCSb85cDlsXMlEnICp6w7Lb6P+l9txxYXmEfBX
8rLGNNbHFtHuveUSBBD+tJwr1pPT4e2C9yUJkNTaZFE3hwv9W/ky3kgRcDh1
9Gu1KBdmUjIlDWQJAMsHv1fIceHR8/XHXsgTwOhitTQv4MLszqE7OxcRYLyi
53KMAhf0M+/Jdi0mwEHohvecZVyYvJN+X2gZAWdW73TiVefCDtFR70MrCTj9
8GpF0RoulPdGrVywioCvf8uqXLW4YHpip1vZajxvd+RIuA4XpH0vPpzVIKCm
UmDeHz0unOoj3G+uJWDQdOmrvYZcOF5yYKWrFgFSWl0T/Ub4/dtZCi3rCVgq
HXuTzwT9k/gzm6lDgBm3qkxwKxcCPy91PaRHwKqzOv0/TblQ+5n1y9WAgN5F
Z8kacy4Ikz32OzYSkDW8YtFhSy58IayPbdtMwPEKLSl5Ky6Y8OnqOhhj/oZv
li205kLT2MGFp7YSEGL4teyIDRf8H5k8LzQjQAn4oppsudD81nVZvwUBboJ9
Nc72GJ+x3leOOwiI953iP+vAhYxXiR/O2mB+5e4m1e7iguppedUXdgRQJo6P
1+7mwrcPo2YGjgQkyH6k/Jy5EDzP/rTPbgI0n6aeyHXhQsGnS0viXNBeudWz
W9y4YG5n/Py+OwEGwe7rMt25UJJ/0unZXszf4SpHkb1ov2fBoude6E/01RBe
by5UXmi2KD1AwLNN6vUJ+7ggv1P//jVfAi6F9pRoHODCyUpmQII/Afl6jldP
+mE8zedp+gcSUK/q2VHF4kJjisdVJgfzm+LtcfEoF2B6Nr/iJAFfAuYWxIVz
odC4uGBPLPp7Uco+IoILJ6aE50qeRn0dq99yJJoLqUvu65ecI2DN/AXnTp/h
QsqMjeDrDALOvvOIuHCWC/duNy39e4WAOe7sPWnnuNDtICmvk0NAWi83Oz2Z
C8UeJzuf5xGQenOHl2sGFww92TO+lQSQ6TJM7SyM303n3r4HWA8WU1//XsH4
NuvX+NSgP/Aw0DeHC8w1kcpH6wjgab3NmJPLBalX4CfTiPo+/Gsg8QYXIhxa
lPNeEeCbV/Y+OI8LRxsH0gdbCTDiUTdpuc2FdZ0eQSc7sP6MxP4tyedConNX
w+oujP/oiH3EXeT77eL+nzD+uauH8ku4EB7gw7o7hvUXkQZXS7mw3lYlVXOK
AH1FYWZCGRfUIwt5r/7G/vN36JlHBRemC9/LHOAlQX4l/4eR+5j/63kWpvNI
OK8aKtDxgAuCwq5hLlIkWJcKbH5ShfUgpL/KW5aE34ys0svV+D7e/6bpoECC
2tSpXqsnXKi5LSP0ZQUJEseX+2nUYjxuJNS9WEVCqPI8K8GnXGizjOgqUcfz
Ir4caUWWaRFpuLaWhBVij8cvPuPC8qtpny+tI+FikWzpzjou8LG9XTM3kHBW
rHVgGvln18XxAj0S5Db97jr9nAsdBhnqrw1J4Pv4Q0+6ngvWx/REZzeT0H8g
qyMcmf9lpZKRCQmamlFiH5BfhIYcjzclwWTAk17ewAVf4+7SbxYkxHruVndE
Lqr0e7RnOwllzsvLKOT07HaVVhsS1vzTlAxFrglhf3SzJ6Eu7XQ6B3nv7o0x
3xxJML38eIMHsmQvv+1xFxIsjGR7DJDHTFT/CbtjfD4JlIoi7/Zl7jvjSaKe
pDzfoj26ff060vtJyFpr/iAJuebjyuWnfdH/9qVvdiNvWys3OMsg4aOmRpk8
stbn3n37g0gQ0nob1Y3+71scW1FOksD6/tgqDzlZUcrtN01CfvaRz8eRi4be
q6oewvO0fGV9kD+sP8feHEKCnvusrjPy6PX2JZvCSND/QPq6It/+HndZOZwE
u6mFLiTywBmh2Z8RJBi+09yZhvx9hc7I9SiM9xPBJR3IIoE7HlqeIsFjeERy
LdonvFp9R0ssCZ7PFf78509oG0vY7jQJvO8s18ii/zpp8f33Ekjgnr8afA15
uFrHePE5Esql3IzMG7kgXnr6NX2BBKfNCvunkHv2Pk98nozxt52mSl5woS+v
MnfJRRK2ZVg83vEK8z+/MrIjnYQ9En8vLX3NBaL/EXNbFglfY1YWjSKbyF+8
U3eVBKbWqbBHTVxw/2Rz2zWHhDdN9KHYN1z4Mf+X05wbJGy6XLzG6i3W93m5
hXW3MF8Cg3Z/kLdeDW3IvkPCfO/2hrRm1J+CT37GXRIy0iNerWrhgpVOiUdp
MQliott7M5BVBt6//FxGQnOF8bd/yJuczewN7pEwYC1nYtqK7128VsbVKhI0
vuZcD0LeptnVsfIRCbNfP3mEIpM2SbnVtSSE9CsvI5BTmSqbgp6T8DKvYIkF
8oL52iyNFyQYv/wpwI9sKNP5buo1CfcjB79fw/s+xT0ZaGzGz40jvNci589M
TF5/R8LYtVdmWWg/J+82Gfke9fTe6e0s+qdczuz16iHhzvK/cTuQOwc4Eob9
JEwdzFoTg/E5wlguITZEwo89Ca/7MJ6dB8I643+QkBm5o2MO8imu5O+NYyT4
mhtWqmA+Tiefy+qcJKH+ce7Z/Zivu3dudA7PkJBiGTocg/ncX7Gg25OXAsuA
2JflmH8/fWGjpwIUaL5pVF6PekltXPs8UIyCFVdkn/6n37C7C9OL5lFQ26W5
pQfrf//t11OjUhSoL5Mw24Es9X5s4Vo5CjIznBWeYf/YcifTwnchBX/HHt2y
Q/4qlFuauYhCuzZHDGG/Wf85i/V+CQXzKxtfxiO/dE41WqxMQcyzyQPGyFaR
ExleKygQpJ5FT2L/MrX9mjCxioKsNw9WliOnxEptStSgQM/28Z1w5FA2X7ee
FgVdr9LM7JD5VhyWGlhPAd0n1LkM+d8j1adpehQkCMQY/MT+aP5CxX73Rgre
7WIvuIdsU5cTPN+Ygl27ulXDkHMyTp1s3ULB73ordV3k5Ju9nufNKVgjc2i2
+zGe31GetcOKgsU/Xe4cQvaWfF3zx5qClX21ITOPuBDtskc7fScFNtZlI0xk
+ppduJYjBXUHJr7U1HBhao9mSL4zBca8U2kz2L83tLZbLXSjwGD1UKoict3I
4SS/vRRkH6nqXvYQ+7WSTUq6NwUpq+ybBLH/P7I+ql1xAP35cnjTK3wvAprM
Z8r8KHD8quUcfI8L81N7bdKYFHza2VIjXInvm73E5v1BFMxRSjoUUo7z3/Tf
ZFkS7zNf2/YW36efTt+77rAp4L0kFSeD75eb8fe1ulzUB79ewqYi7NeSGzXu
HKIgL6Jg8U5873hz9QcVQijwvLX7jjm+j4nPaw37j1IgKu8xdOca6iWVvbz4
FOarrfBcKL7HMUuS2nbEUbAv+ff7HZlcmPuk5d3v0xSMcH97TqZx4VYL2ynj
PAVWoZ6pzak4T9xhMlOSKXD9Iux+D9//Ae3jk7cuUlDWVxNzHeeDVi53wbIs
zLe5ZuUdnB9O1+ydDr1GwWFV59kanC8uff8mPHKdgsiXy1TF47hwzvCk7tx8
CgxDz9SrRXJh50Pv1Y8eUHCvy7ftFM4r9smlCYdqKPAdfmv2E+eZxb+WrFlT
S8HAMFXyMgznIf+UkZONFBSpC7wtOoTxjI3t+dxBQeJYVkpsABcOFhercSdR
H896xZcyuaDYGiGa+YuC3vN2/YX+XKh4e+FW3V+830Zx6L0P9t+d3ydk+dng
1V3WA15ciHM3X3tMgo31XvTqA85vC9ybfpyUZsNA/bE1RzwwH0mKl6Lk2GC4
vHj+fVcuzo3Zg7sXsaG+Zu0rtz1cuBaVKKG6hA0BljcdZnB+NHr4zLF3GRvu
a61X3OiEejc7yJVbyYZQLv/nVpw/RW1k5sSsYsOpWt4UFs6nI2eW6/WrsWFR
TIabAM6v0W6PNy5fw4acq7kB5+24cKP/5Q1zTTZkiC8UWorzbrmqUJTNOja4
rqs7fBXn4yS2rvnG9WxIFXE8lYzzM/8iniPPdNlwVvaZgeA2nJ9v+vAz9Nkg
MrJ2JMCCC87jByOmDNjwNOyhiDLO59MyEuwPm9hwQ/NrArEF/ZfNidxoxIbN
KvcYZYD2HDIqO2PMBo835Z80N2O9BGYqqm5hA+OJUKX3Ri6USfpfJrayYcWZ
FcYJBmivfELBfVM2WCwbv9OF+4XCwaFrvhZsuBXa4M67gQsTNg5UgyUb6GML
DZW1uXD5jHryRis23Ouz++O1Ft+LjVrbLKzZUJTcf/y4Br5nHraqn2zYkG26
mr6mxoVFz3Rmz9mxIT9G9d/3lWhvLTdyxS42mJZa8d5civ3ma66ChBvmS31j
90dFLgRJuBau9WDDmLEkV3ExF1boGZm6euL9m4SPZyzkwsLuCdu2/Wwwu36N
3SjFhWr7EzZbgtiwZ47u36WSXFjW2CF5l2DDGQ+bOQfn4bwid+/3SjYbytfb
VWiJYX7jQ8NUD7GhzDXraY8AFw7EnPA5fJwNSftux2/G/W9bE8t5dyQbjv6z
9r3Gi/NL0cWzm06yYc3EctsL/zgg4sJwUzjNhmSXgBalGQ6Yz8jySJ1lw2B5
l/mDPxxYlVA/K3qeDUbT3x6o/OLA1dr0Yt6LbPD9fFZzdIoDvFeO//h1iQ2N
Q7a2TZMceB21KPNbBhv6Nkhzn+A+2+BtXVySzQZhtz1pbWMcuJZR9yMylw3L
71pm/8b9d9Bz32HTW2wIa5n3lTHCgYe1cfHHCtC/Vebpxbgvq4gdLpwuZINP
uMJ6IeQJCZNTu0rYoLsy1sgT9+t8r6OOiWVsuL50seqD7xwwdY78WFDBBl7B
OO1FyCcVGuLz77Hh8beY8wdxP9f9yHQ7/QDrTeJX6KtvHJDVVJu2fsiGOGFN
jWXI3OWXS39Us0F5SdOUD+73dzfvvMB5xIah/iLvLNz/ZZhv1vU+ZoP4cS+V
F585kH6w5r5+LRuand9vGBrigKL3lqEjT9ngPse65ecg7u/yhm8Kn2E+y92T
Pg3g565TX7rq2OB0ZJFb7ScOmPjytc+pZ4P3Y+u9Z/rRPsXPezQasL4+7dDY
2seB5+d+qO5uZMPwv4MZPR85QGunvI55wQaebe2O7V1o//6XYYqv2TDKkj7X
3MaBV5ndE1at6E9biE/bUw7ccVryjDmI9buo7kBlOgeE96iIyorSUC6ZaLrx
EgcELnscvCpGQ2v6yqWPUzH+BZYxq8RpGP3X+m74PAcu2eRPKknSsGclGXou
kQPzV/IvSJeiocUl6qxZAgfGH/hsXCpDw/01Jtw3sRyYkSCfw3wart8Osbtz
igNWk4IzQwtoiIXn6SnRHGA9rUvLlqfhco/rorORHJBv1G89vIiGXXJ8askR
HFibdJ/yU6The6Fq+41wtH8Rt4q9lAaJ+OhPz45y4ExV97HLSjRcBNHUpUc4
4GtRWGK3kgbVp3d9HIM5kHGzt7ljFX7fbGDy9CEOPEvLrj6hTkNJ318FAQ4H
fHY6tWivo+HRHc2LpYEc+PI7eUHpZhq2PeR908DkgP/Jvv28JjTofSg+3ezP
gfsFbU8dTdHezUkf7x/gAKd0RFt4O/qTZ3UibR8H9N2O6LnboP8KH54xvTiQ
JXKScWMnDVoVR6HPjQNLb6/ulHOmoYt/yCJuDwd+HIt/vcaVBrXV3sfUnDkg
VH0pQsODBtO/f5gPHTlwa75G/DwvGkDQvWCHA+bDdGro9T4a4sTSBZvtOPDy
64dZwoeGawfy1XbboD0eKwu++aH9T/Yf2r2NA6GchsdEIA2rO7JT2sw5sKbP
0vUgi4bSXG0XF1MOxDwomnAkaZC+GZz9wYQDkwvqvs1l0yA8Hrz0gDEH3u+8
IHOZpsHlm/ein5s4kLTlcr4Qlwa/if3pYYYccKTECZuDNNg+f+gpqc+Bo/Ym
+9iHaNA1+/7mmg4HPrfWfjl0mAaBn40rNq7nwMWIpXe8gmnc030d32hxICUv
LU4rBO97K6Trv5YD54WOnB5CjrkpEPFPnQONh1+3xB3B+3iefk9YzQFKzOnM
slAaiENu65eqYrw+FPblIGcLzV2eq4L2VR34rBxGAztSpVxNmQNeR+8nJyMr
XT21PGcpB9pXL7kndBT9mbe7XV6RA/s2fP/CQd60dNfRzws4cNo687zjMRoK
ei5MmMlh/5J+NVaP/GnVpWdp0hzoMfyx3Dycho8v5zrpi3PgxvWP6fbHaexf
834WiHJgY/0L305k1w1Ci1YLcyBeMUQlIIKG4fMLNZbyc0C6/YRhzgkaomoT
n2bycMB1z0iObSQNHSfVTFb/o0Gq6e5G3ijUQ3PzH8dfNHzYlmx9JJoGHeVv
R2YmUTdL1h81O0nDzUVeloXjNCypXWg3/xQN+j+aD3NGUcedhSXfkfkCTAct
ftJA8llXvoyhYeRgvYLadxperBUIL42lYXvrBZvF32jg8h60zImjYUbcVFhr
CHUrvnF/xmkatriEs+wGaLiV7fPkxhkaxJ8vuxLWT0M7XaJflUDjvmbiWdFL
Q2V7aviHs3hPsIn2bA8NVlYpQcLnaJDbmc626aZhZdyfNuPzNPwxkNmb/YGG
XLiXfOICDYkBNs+9O2jIUdF0M0ih4Xn92TO172hY9e5x681UrM/H07mr2mhQ
FoqP0EhDv0VSfD+/paG+9O5vr3QaZL/8m9V+QcPmH99cLmTT8KSnyofTgGyk
43/qOg2WEuuHCp5jXgwGPGNv0PDSOkRa9in+bnzwUdFtGiJL1YpTq2hIPhcs
4FeK9Xk4Pvnufexj/dHv0stpeNX1d/ppJQ2fZ9UzW/DflkzT91/xe+5yp102
PsR6Ctw2sTgf++Bw//eyZzTM2SUSuwzP1W3jXK/Ce5+u/Ku15BYN5zeE5lag
XXP/aDnwoF1LbzrsjnlFw0IJiZCeaxhHOyF6bxMNA3E7lhZewb7imp6vin7a
fP5iuxT9/DapsSOxFfMlMEqXYBxCijL26mCcIq+1M7QxToLhTwca22mYMgy6
fS6JBuP5//a5dGI9hCV+a8U8aK+8v6fzPQ1Gx3iW/Ma8Fb7lWjh0Yd5T+uL/
xNNwrM0qpQbz9KbjvNd51Fn8k6DC45jXB19CVnejbiv/MGRG+2hwCqSOzGKd
1Do+ENr9iYYzv35ZT2KdUnm7/O6iTk6JGtnVYh8QV5o3yIM6WsNW/hmEfaR2
cFTW7DMNex/J7ZgMwrxOGzNDv6AdXgtf3z6A78KuBeZ1qMMXzxcsGPSkYXHP
trL2YRoMvzqqSrphPZSu3PYBdcvj/vKkhT3mS5NhVYm6noHzYl7W+E7Yea44
P4L+3DoResySBge9K9JeWAeq2zMXDxhhXs2O/H43huf++tOtY4jvSF5kQPT4
f/X45Gy6DtZp7rsezQkazETSHizHd2DkzgmFFuSY3V921WnQ8LdJQD8Y6070
mdf10/iOcFJ6rilP0VA0oed5SIWGs+muQm+QO9YtORm1jIafRdfV4qZpcD5x
JbZiMQ0yDhsGdmEdhw+nmEnhOyc9/I5P6zfmaZBPPF4O9bi+eInSH+xPh17X
qkvTEPwvP0H9L35/tHrs6zyMZ2nODvsZGvrS0l424Lu8wE79eTL2iV7bUafn
wjQIff8xODNLg++nLEbvHMwLVf4xkpcDcsHW72T5aajOuKOrhX3nh5sy6cFD
A2uw8epfAQ7weW9b+GCGDXOkhxW/CHLA6VfUq7V/2LAgvP3NJPYtpk1e9d1p
NmzLjNNaJoZzR2bGVtNJNlx8fW7UG/te+KnBnv4xNsy/7qBzT4IDWhv1D27/
wYYDG+PUL8riu8vT7CYxzAY+9U8/52Nf5blwfsWHL2zQMl2ReUGeA02uOzec
G2DD5A7vsYglHDgns014Zxcb7p7ZVnMV+3quao/w9vdseBQiXJ+Pfb9ky8AW
8w6cs0aVb2fgu7AnyqAR3rFh8Zwrz6k1HFh572GwPs45eRPH3FZrcuBTuveg
WjMb1t47GfwE35m8pO203Bs2pDXl8JlrY3yyCjKf4dzEPPh3oxC+U/1Pzuw6
hXPW93G9R9a6HGDb5RJ6z9kgtiZZ7qQevpv7Goysn7DhSkl9/pABB06c/2Qr
j3Nllr3pncdGHHgsFnVzbSkb7ug9nPmF72ZkfovIiiK09+LTg4b4rh6eNckr
zmPD+zD5+e1b0Z5Bt3c2N/C+MWpigxkHttpve9eAc/EmB4NDSfhOh9y8ZUWn
s8G28u18D3zHBxuTTl7FOXvzzqOn71txYPcbb8UHSWz4vMY7QWoHzuGNzDOP
E9lQOecMOFtzQPDUs9MVOMdfSfU4G/vfXPDu/GBWDBu2em70zbHlQFT2Yvpo
FNq/vv3BVZwj5FeskXDEPUGj/8WLsJ0cCGuQiV4Rxob0o4fXrbfHubv03Nmx
w7gXzKwVfoDMXaVRU8PBPelj8nx5nEu8RyZCEkk2SM169JkiL4y0HfcNZINk
oMUrI+SVr8OWm/qzgV9/XFUQObHf/emqAzi3RtZvSMPzevXk3BZ4sUHgdvjm
Wbz/ft/blVLubHgiphyzATm9c//aBS5siIjxdjNCe/OHWKZqjmwo/nmidxn6
oyGiKrp9JxsISx6Vj+j/ImG5qcO4tzXUc4ZOYHzGVCs8y7axQZVMSpXezgG1
zgvH+c1xz9r0ZNlZjC8rKS+2DvfMedXJP0Mx/k9kUvJNNrLhxYFdGn9wThIv
KZOu18M971pwUxTmr+hfYJfXBjZUrz4xprqFAy2mSZYiuAfL5/3W+QQcKBu9
cqEa92a/SOEbT1APTDdR+ZO4VzePzbnZgHrx2PJrvacq7mHBb+r+beZAXY+D
/TYVNnjFZxd6Ib9oWDqwVYkNeiffKU/h3KXkEe5lh3t9z7LZ9mrk96eiNFm4
96/zo9MeIgf3zsnLXIj20fbrxv4/p/UpfJJjQ6x/GncPnpetLJOxSYYN7apr
fMeQE0wr112XxD3tx/cN99Cej8l1qSrz2DDz+rjXHbS3TyFgf7EY7n3Lsjvr
0B9TyaIuRxHcy3S3LxVEf/9Z50kKC7GhdnH4bi+Mx/hvy8rnAhgPm7/HWjBe
rit17FP52GCu6BznjvGUvNsoyOHBelaaChu3wPNWflez/EuB88XM7ZswH52J
bcWGvymItiq+2I/5mpiWz9KcpuAqa9+nGNRvcXs2v9w4BSVZtoW1qAfeZM1j
syMUvLCffeiIerrisutkzw8KEnaU9HTswn6WuPtp8FcKEnXLyJrd2O/uXQow
/EyBN/vm/UUueF+W4NeBAQpE5888ZeAcfl5moXtYPwV0z5nV+a74/W/mWrMf
KTi1czrrM87t/fM5Gn7dFDwXWfRHwYMDbweDg8vfU7B/Rc3E1r3Yv/pj8sTb
KKh8YKlwFOd+hv7lPulmCjwzWl6f9ebA9E9BSZ4mCkofGy67jHtCuKDTrtYX
FGyPvMjK3I972880jeR6/P0/vnsXca+oHbhzwPQZBb8emCfE+GA/0i6V7nlM
waRkhGSQL9Z/nmV4QDUFIfZ7J7f44V7WE6jx7T4Fg7c+ZwrinjJXrP2OVwUF
Vr6vlEuRf7lWFL8qoWDtnhhHGwbWJ3VkWL+QAtVNf340IPtWdc1k3KGg+2t9
hjruPQa5WZTQLQo0rr5VYSCf/alfTF6nYHnew8ATyF2G5X96rlKQ9Wmm+CBy
tqzxtt2ZFFRUr7hsgnyxSM6t9RIFA/H923vw/HHrjLy9qRTIzJw/bo/s9l7f
b/wCBU1EflEy2mdeNJd1IZGCD62OsgXoz7XlLQ5bz1DwJW73jUvo79/8YPd/
sejfvVW2ezEe3eWBMU9PUnDpKvP+b4xfg3HChbRICrriXodRGN/Up8F/jxyn
4EGAwWg95oNzp1uQcZSC6mg9bRFPDojyHN627zAF0/M062wwv10/Q+0CuRQc
9ZKx3Id60KyavhnGpmCPQt+Ng7iXucOMbWEgBbcPJgY9QH31vfiu8IZBgd3V
R8QM9q/MkQXbxn0xP/5nTfegPp0bLKoXHKCwLongDuxP44XE0Y3eqM83u6RP
oJ4/f0m44rGXAlZAmosb9isbgcMHjrlRUHUmq9EX9V+1k7si04WC2MUv/97A
+mAvHPF64ETBG/nHISuQPYPm329zoCCqxaSxE9+Df8l5E9/tKHC7tdrlBfIC
Md0ffDYUaDW8pn4he3TGZMtspyDdptHeA38/s1paU8mSgn/bpVf+Qm7Vry1X
N6PA8ayu4lO8P1VMJWL9FgriGXuOV6N9T9WhW9+YgnG/Lc29aP+E+4z6pk0U
8Jzu+7QS+/Hs4itvNxtQkMm8xBuF/p/oqRcxWk9BwM9H9w5hvOIljl3YrIX+
KRpfmcG99v35RHrzGgqyPyvRx7A+vyWd8AFVrH/99b//i7/xNNXMr0JB+QuZ
mLdYj30CE+z6ZRQcV0o3UHbnwFcJzwUXFCnIDbomYYX12Gx9MXW/Asbzr76h
OdajRPyTDwYLMP7fy5bLYL55vfVeyslSYP8dwu4gl43k7PklSYGZaIjZAtRH
xtrtnE/iqBet+lJrZLOUqXmdohSMRfuBA/KcZ4ulO4Uo+Lt8sZ8a8r3kKrcB
AQrqlcNvtuJ5FV3BFTO8FLB5FuxyQ97g9qJNaZaEbmaAYzXaw2C+2OrwlwTb
kk8ywnv/2xPz3RN/kTCld0ffAO0vVvLe2T1JwhmfgKMu6N/VuenzDMdJGN1l
FRWE+jya32JyZYSEA/JvMkMxHv5Wq6xSvpFQ87Py1yXsZxYtUX+WfyGhZetL
uRLUa81hwfbyQRJ4Dou9bMX4zhqV0pO9JHyftOYxckJ9e18suthDQpzskroT
mI/RgnfrjLtIuFtd/rYN81XwTeZVaDsJO3+P5lzC/roaHmpIt5Fw9mpUlwjy
oxQzRlozCToPjx8ORv37JB28Ff6KhMqbcc3OmP/q46MN7Y0kSB7/N/YQ9cGM
M9RQrCfh+BedSEXkxqi3b/Y+IaFOgTh2F/U0wA3ydK8hwSl360wf6k1s+6U3
W6owfosIiznIJox0oboyvH/hV31Z1Ou1kCdxjGIShHLV+/hR38HSbdTvAhLK
ri/xHrDE+JSvLBm+gf68W5WUgO9PgLfE8905JOw2vOLoifPWZdP7kfevoP2V
gQ3a+F4tqn5jEpVGwhOlfZPjOK9tC2GeGksmwXlR2K0f+P79/HPgDfM8CbtS
DOv4kDnRywdHE0goPJwftx7fS8+vDZvi4vG+rIl3UfieJrjqdBjGkKDXMSPM
izzxcZ8JbzQJR+q732bj+ysmv9PtYwQJe9vPax5CnnlxIfD9MRI+lH4zCEb+
/JeaMxZKgk2wh+ptZNVtyX9UQkiY0FPTl/rvvKsdgeQhEoTXihdnI1f5CTxp
5ZBgWpf8zQ/tGRWOKbdnk+BtwWfujPZuuDXPp5cg4cd+DXMC/auVt3Q5HkTC
YbC4kYfvefbaxpy1AST4xh0LEcZ46IvvWCPKIEHQujdiP8ZLd9BV6LMvCexN
a8zfYDz/pS8KzNpHAuF4OOYlzk9fZ7N2sb1ImEkxS7XH/Oguz6QM9pIQyL6Z
/xb7yZzrfq3n95AgzvVcU4H98ICqhZqKMwm5Yf8YsqiXyBcZI2mOJGhrR57Y
g3p62LDK7Lc9CbKZdaPRqDcls6GHm+1IWEt0FaWiPo8wbKIOWJMgoPvDIR71
O0/YwIq0ImFa1m/UE/UtV9Sy3cuChC+eJ7bKoP5PJjJ365qSkBdrdPoqsnnz
quoRICHkwMscKawXoxol5wubMX9TPz65I+slPzyw3JCEiHATxVPIEuyvSem6
JLz/teDUeeTAXdajIutJeBajVx2OHOvO88xPk4T64KEse+T4h8vTqtSxHsqH
togg71lbJC+xioTW1Kr263j/e3NpHg8VEjodR29qIU8oFIvlLyOhmXl3Ihvt
3221dWiOIgk/T7t8FPmvXj9dX+IjT8ILLc8AD/T3zwrjOW/lUL8nedyzMR6q
q0/ftZUmwcV77oYejFeVevLyCDES9oc0zupgPFuM4/yMhLEfLOu0sMd4822K
9paeQ8Ke7QflDmA9ygr2WvPwYX1pxKkEYX7CDRb8Ep4lYLO4bUsA1qf0kvNP
NP4SoCYapu2J9Vg0GnaN+YuAeWVrf5tjfi+utVapnSSg/uC33KWY/988/5j6
4wS8m30XNYT6cM1/Zv5kBH+vzi3NwPo0P8Gn7vuDABmizHQrzoN/y+S3Lh0m
YOXtUYMm1JumlNXBL18IcFpmessC9ci8P3nw6RAB5WNTDddQr/u7PeoKBgiY
Go37N4D6Pm3LW5vdS8CfE/YsOayXco2uqZs9yIkjn2cNsZ8d675U1EXAbJiT
cKM+B5Qzcp2fdBAQ3qlqKLqBA2mPW0cvvSHggbN8LuC+ye47xXPwNQFXqVcq
u1eivovsNLe8JED7akej+3Kc/7gxZ3OeE9C56uK67Yq4z9Vn3Nv8jACBLptg
QwUOLBfznKp5QoCFi96gGu6//XeTTiQ8JOD2HzdjZSnM726htoz7BMTlSceP
4z795Y+QdmoFASa9PQu6RfH3BpOHQksxniLpuYNCHDh09HWndRHa9y+9SGYO
7sOesq/ECggIW2xk7MfHAUUlW76KPAL2pcQ2fp6lwTH7mOPuGwTsiMzecmmG
Bmmx4BdD2QRc2ajy4fgfGvRHGNGsKwQ8+jKmmPmLhiNmHbeG0zFeHl2PJqZo
EO6w8zqQRoCezEjViUkafkYKPHyXTMC2ec161hM0uGe2P9x2Hu3zmRdtM07D
+0I53coEAuzUlhhHj+HnL5ZVq8djfvas3zAxSsOuU4VVGacIkLbadvICMmf1
kx0Logg4bmJRuR9Za9VFg3PHCQi8WFPmgczbpTFH9igBvoGDP8OQt9es7k4N
IUBq49KgamRX55JclUMEnD30ckDxv/vyeH8V0QToDj95dxb5OVWqYkESIL6j
NmM+2lfSI2H5IRD16pIbl4MsLnTMgcMgQFAq489G9GdDQqTCPF8CGJSyfxPy
w2L7/Tn7CBBy14j0Qv9djZ7PbPIk4Oiy/aaDyJ+8Nze+diOgw/L3d3eMFyh4
93i6EPAsmndNDXKNXNnJb44ECBevkBSfpkFnX4M3256AHu0SBSNk06hcxoQN
AfRqAdOdyIrV1ULs7QSc4dv6eyvyksC6+cMWBFy4Mqoki8zJm/ix35QAtwua
MtV4vmG0of97IEB5ncIFc+TQIfVmx81YT2W32nLQPk1xxtRbA4x/rm1AD/rj
mXaCf48uAfq5lzaPof+j845EfNVGfWqeiurGeIXuUNsWp0lAzk7u82yMr20o
vxNoEOBz+sAz8xEaXgXWVoutxnw15xx8/AP1JfYiZXQF5vOgCY/id7R35tOz
aWUCdjnY5O/6RsN+dtiY0jIC3tsxJ5hfaOhZou9BKhKwWs3La/8QDe9EWus/
KxDQdEXgsvEADV3rI73iFxLwJmoHc7aPhqvK7BT3+QREpUZdz/5IwzK1xGWu
sgQYnYo229BNA7+bbVukNAFzT2fb335Pw0xax4P3kgTwzts6Jd1Bwz7jg5Pu
EgQYv8k55NtGw+V1i+sE5xEArh2Gt5tpsHI6mPt2LgE/vpg+GmiiIT1ce0e1
GNbzbGXx/Ff4eYHyg2eiBOyEqnbjRtTL3FZOvwjGV/Ku/IHnNFzJehIuifxX
pCHk1FMa3hpvyjITJsD673Xlgsc05G1yiL8rSED3tlFtqSqsN/M1L7rnEHCv
/+xPj3tYD+6OI/8ECKjSczl0r5yGxY3L3okg+31s+Li6lIaPCR7f//ARsOL4
Us3bRTTsLDCzauIl4PEmyS2Wd2k4P3a8JooH4/HM6fXMHdSTlMfY+n8sONIv
6fw6jwZBx62fpP+woNiPkn10kwbJutOyN6ZYMMduwVhzLg1Na3LHJsdY8L3K
Jkb0Og3DU7Up/36w4Mx4oeT+bBpq/yWlP/7KgsEdrk69V2k4edXml9Ug/j75
68PIKzSsHQuqudjLgpGQsq02WTRU1QpMVnxggec7Jf+NmTRcurZLv+AdC8LX
21rtyEA9PVkXEfmWBf4srZSj6TTkBnj2mLxkAS/vu8y3l2mI0jm8ZLgOz5P6
tdsc+XlOzanTj1lwLM7dq+USDWc+ON/UqGIBf/c8xTDkP8xvIi/KWWDf96F4
M/Lria98dBHyns9qUshRwn0XVe6wgN5T7jeRRgNP3xb/nlwWcB0O2gwiixw4
Env9Kgty9Ptq+pBdit7lHEpnQaIm6/5/n++QEZm2S2VBXLeO80/kpQo/WRrn
0R4lu87fyOHxRe/nnGEBzwq9GgG8L0z7nmLbKbSvZbBGDDlxrMcz9QTG4/OZ
VnHks0m1PmZHWVApeWWjCPLfEzMNbw+z4IWDGfEXzzNed3nXZpoFH0PV1w8g
S01f0AsJYkHg+tEjtcgrPjr4RvuxoPfCtkOpyONeyi1u3iyAxesOef3HF0Vu
T7myIKzxzrfFyO6/ZU86OrJAKJHj1HCRBtVss3McGxYo7f5rEICcVfT2hrMF
C5zNE6RnU2mY/PzCixdY8K7yp1kEcqfnJVFanwWyN/jkp1NosEvYd7lUC/05
uTzHDVlhTVXG61UsSJJJbclPpuGUcsWv+mUsyH0S6/wziYb1l/yr8xeyQH7p
QM5i5KpXLZOnJFnQY+TKs/4CDfX5hhYHhFnw2OU+se48DWnK06XWPCzwe369
Te4cnhefstt2OgjYt0PH/vv70pBC2BTnZxCs2uzLik6goc/pYXPjUBDW7dJx
iTM0aFdn7/L4iJ8HSmzkxNNgHSH7aH1HELSu1FleEkvDnWMfZB3fBsHmNr1n
L05hfvQrHtc1BsFPjalzD6LR3026V849DQLm13ceEZFY77WnGsqrg8C9TCJk
SQT2j9ryiwb3gsCLKffi9DHsVycXFciV4nnVKZ3Noai/A8/5t98NgnViah9G
gmkQHRYVaM0LAlfxOY8GD9KwbZnfs8ncIDilu157hKahhe/6G+fsICjp8Cr5
QNLQKtp4cDIrCPbmLLlcEESD1719h56nB0HfH+1HgUwaLFKC1jekBYHcj5hg
eT/Mb/Pg2/GUIFDyLIst309DpRZf6LVzQfAw+P2FT+40iF1L9VE8GwSa1sFX
w/bQMPCJZ+u100EgYZkioLSbhuxe8bdPTwWBAhlWkWKH/VjBu8QlOgju9SZq
HbamIacwnffziSDIla0UPWxFQ4P2uPfY0SA4IzDh9tmUhuDkVSeZoUHQNr2k
wGsL+mu7Tr4jOAh63kqPCAP2r10xCsaHgsCYjN35cTP2OzPNPxc5QdDl1Kfz
bSPqffwY5zsVBKlGd9XVDGlo99IKMiSCwOfS0/6L+jSU7zn05mhgEJw0faS7
WY+GBXdHuQ8ZaJ+X9VIJXew/x2ymf/mifz/+NIrrYDwuKWRoHgiCHRl5eTob
8P19Xmnh6R0Ef81VQ46vp2HuyUO2sXuD4Kv95T0/tLEeaSo63y0ItukkfeUi
S32bXtPgEgQ2LZV+MsjhB29/73RC/0O6n1Sto2GKG/a5yyEIRkUv1VPItqRr
9Wu7IPghULZpNTLTdcut29ZBcGlL1mSnFg3HJcUTSasgIFON5kYi239ep77Q
IggsBTcOLUGeTjmy5PLWILhvs8HvmiYNq0vS1f4aBwGvofikJHLbiz071m0K
gsq1TZc919LQnfv7k75+ENTUX1uasAbfw8qKTxIbgiDWyWXmkgYNT6Jefy7S
DILlKx0jItVpMPnNzXZfiXoZnvtoYBWev3xaZp9SEJSNc2Q9VfF8gWPyOouD
YJeTn3bpCqwfb7uFVlJBUFi6oo9XGefF06nuF8SCQId9nTWzlIZfsdkVD+YE
wYcLKnEfFWlwftX3rvpXIGz98j2XLU/DRcXpMfJjIHzLi7bXlaQhZphP+Whn
ICzd8HXLF3EaTiiHl95sCYRU+1UhOWL4+1UchSP1gXBZSF19ixDmd935Y5q1
gXAs/XPIijnYn1REVBdXB8J8g8Gyhfw0XJiONjS/Fwj3JvJ3L+ZF/3uO5xSU
BkKI8xkTrVk28M+eKn18PQA6x7tuZLDYsHlr3A/x7AAw1WUGfA1g4zvLNg29
EgDEm6Dlbgw2+HB7tB9fDoCms0mZtw6wYd0+qfvxFwLg2WYxgyZ3NsyOkvtz
zwWAW/KRuQpubCjamOhYdzYALidG6dJ72FC4Y9kkz2k879SSYqvdbDj11f5j
WWQAtBy3OSW8kw1/nvbv9YoIgLn3xtb42LJh/nrKc/BYAPyTcncvs2ZD60uT
+NCQAHAWUmtca8WGdLN1HacOBYBNWxrfLks29FsETzA4AZBbRxQwzNkg7tU6
Ny8oAJ6ojVSTW9jweKBKdB4T75fP0/EBNojxr31i6RsAEYfUFu0yYsM1r52r
HfYGwD6Fs1dWGbKhZf+uoiU2AWCXTUVIauP9ptSba9sCwGLna73VWmyYHLxZ
rmQWAFzFZaP2a9lw/5S2uNSmAHA9WviqS40Nw7xODjpqAfDLsfluuwobOm/t
PvxxRQDsNzEMOrYc/bX2vpqlFAB+vtFbtZXZsKBXqdRXPgB8cvhv3ljKhndP
NJ+ScgHgyNxb4buEDVLyNWtSpALAMOicgrIiG+KiFYONRQOgSPOW4REFNkRJ
KR9/JBgAsfOXFcrKs8HxXqm6Dz/G676RetoCNoxmjk+q8QTg3FkpIT6fDVTJ
09VSM0wwuPBon58sG3K2WL1c+JsJlhUx7bek2fDvvUaByRQTkl9WdbdKsmFq
St0ldpwJ2o+sb36ex4bfhcNzJ0aYMH3eSOfTXDY00CFPQn8w4eZdb5MGUTbk
5RevVhlmQqL6N6t0YTYY1DvxPB5iQmPdwdMLBdjwtuH7grIBJjhKjj95xssG
syX0yup+Jnx04K9kz1KQLxObJfCRCYeG1fa3/KagoJ35XbqbCfzx3dwD0xSo
ucT3rvrAhOVdJ2aEJyk4d61P3qSTCVlhh4/UjlFAJyaMOrYzIbaPtyFjhALv
dvNsrzYmqN8t60/7QYFDjoyXRwsTzoel1twfpuDv80F/87dMOL5fVVfgGwU8
0xIGsk1M0Koqek99ocB/Ojf90UsmRM4+FBb+TEFqJ1/fjkYmTBkNPKkZRM5q
HbjznAnz5tOdlwYo0HBYY/LpKRMyxcI+n/9EwefGLpfhx0y4P78t5Fo/BYJ0
1tHaaiacWc+rU9tHQY7po+mAB+j/0Q+/f/RSYLiiVry/ggk8eelqish1DzzE
NUqZkKJg1WT6kYLMAHKbRSETJiq+DXj0UKC3cnyuwR0mFL84G7OvmwL+B59j
5txkwmIHgc3bu9D/3JdP72Yz4WICa6HEBwqqnZcd3JrFhPUgyX+jk4K8yXe9
1ZeYcC5pV6dMBwWM6i+VWilMeBAtcGn7OwpMRYd/pp5jQv60/UHrVgpCj1nG
8Z9hwq4wkaEFzRRsp42P0jFMSJrYXX6ziYJLU1qhY5FMUIzR+Cf4ioL7Soy3
UeFor98ucc1GCqI9q802hKL/yv/2rnyO/oXtWzNCM6H2bEf+hUcYb4n2SGGS
Cc9iri6Sf4j5Zope3RbIBJ1WK8vj9yjIUmjzsfVhguEPwz1KxRS4MYf55fYx
4fdfu1/7Cyi49Xc9U9CTCU2iHT438iiQ49+z02cPE+x1Tvzeno32q742e72b
CXYSLcLFWRQ0+OascndkwgaXVWFa6RSwHyR/eWPHhLSq0adEMgWb5vu/abJk
QnTHZo5yLAWdU96vps0xn5pRUttOUnDbq2WBmhkTfFaIZR2PxHge6b98xYQJ
MVm3jZYfo+AG8ftOqSETxnJeLH7BoaDdjtM4rc+EQKnBQmBTYPc5XURXD/Xs
XHK2hKCgMW7BeMp6vA/C2FeZFHC6hA9XrMP8uF83WOJPQfK+lpp6TfTvkHHl
ZR8K6ncfES1UZ4LwyhV7i70oKC8XVo5dzQQpeljGbS8FKie6jluoMuHaBbJG
2h3js0+V06fCBG4UY3PnHgqsnH1dXJWZsCinbF25MwVvkjbX3VqK+Rv+N33L
iYKIaZvipsVYL5LeoeW70H8Lufh6efRnUYpCtz0FXVs2eJ2fz4ROrUsnlu2k
wMtm6N8aGYzn4umiI7YUfGOpSCVLMOFeW+i7UWsKVEPm6L8WY0JCqZBD+A7M
p+7eRZ1CTDCTTCpdsZ2C4Lxd3Ep+JlRKfXj9fhsFc8JXLKJmGfDBV7LyiiUF
sfUdHWGTDDiZJ+NmaY71wAip6BlhQEohcUXR7L+/Yx7R2TDMgNCpgwrDWykY
konIDh9iQJvB3Hl3t1DQk368u6mPAXwKIt37TCjYt2VKcG03Ay4f2LiOBzA/
93V2Z3QwYHtEn3S4EQV+rtTXta0M4NmxV7l3E/rnbRn1qYkBtR0F+Us3UmA5
J3VPwwsGeD+5907XgAKBuSltg88Z4HgYMlbood5Dnx82ecoAZmbz1JcNFKTc
P3PlwyMGWM51bIrSpuDi4ZKD1Q8ZAA4Jsr81KajYs7jx230GLLq15pL5GgqI
CIb0/koGUGILV7DUKLD+ob9nZTkD9Bym9A6qUnBUYmC3dikDkkZC5+5TQXvK
X3IjixmgahDtq6dEQUedzcSiIgbMampyfikiPzwtMnKXAQWv1mbeUaBg3apX
4rMFDHgr3eXrtoCC0rrUQmPkuKUWusKyFKzOn6OTl8+AZyJFemWSmG8eqeTN
yN/WiegEiVNQWf+n7dsdBkQ/NaLWiVKwVihWrQjZIHD4rIAQBUVa6qoxyKy/
U2Ff+Cmouis+zUR+rffN7RMPBU7bz4U6IA8XJx6dnCFB1+Oy/yZksSvv/Zf8
IaGIVWq3HFmKs7jZbZqEbPP9BXOQ137fUFEwQcIZKc8vH28zYDxHnbFwjARD
x+4NZciZbxyun/1JQsXrqGORyDtbZKvkv5Mw8l3U0Rr5yLVVN29/JSGguC9b
AtmmTdLA6jMJW6NeZ77IY4BuL2vttwES8uo91E2Qq5w8Ztf3kqAwEWk7fYsB
PmJt/s3dJPzrXtZ5G7lRriyR9YEErR23Jj2Ra6pOjvB3krDzX2qzBPLjUNGL
Ce9IOGR6KbHsJgN2PK43k2slwZynacUu5HmVc3YnviVBzmOjQ88NBvh7FDYL
N5EA+Y4ljsgFN7/uDX5JgqjPbpOKXAa0FyabyTWS8FAi7PKf66hnKqoz/zna
X/jXSQ6569Dj4zuekXA3YEH0v2wGlBZW1w8/IUHVL4E3/xoDBqb6XJIekXB5
19OTS64yoHmGp8WyGn+/RUnQLIsBsvrRT4WqSPijaVSrkMGAbQJrolrukRBd
uKog5RIDqsfeKxVXkBi3DzHlqQx45JdhmV1GwqnrOzQ4SQxYeEBN/2YJCYqf
JIrqExkg9P7W7cdFJMQUrSsuPc2AS28tO0buksDPCvDWj8H6nLztuqEA87Mg
Ns8ukgGL3w3rx9xBPag/3cl3jAG8Cs/6RvJIiH2/+evOYAa8n2tl5H+LhBVH
/302oxlgtrLo2n9/x/Jtti3Z7MsA+zVLH0peJ0GzhDvg5Il6VtmzKDebhISm
/aNGLgzYMO/Vv83XSOh9GO9bbMWA9YrFYbuySJgTULLacysDbgd9yGvMIKHx
g+Cn+ZswP0V+5drpJPQMyfoMbWBAmE99x/FLJKxkdqn1r2GA3PGPVysukmC8
gE9WXpUBZ4dDxJtTSNj7QkX+wjIG+Da8jX2VREJ/1jG+AwoMqF+drHDzPAnu
R4nV52UZ8HRY1dw7kYT2s5dMNCQYwN7ZozV1hoRNpZoaOqIMSJxned4vngSi
Vq+1eA7qf7t5VWkMCRMv+Jfn8zIgISEkpjeahHmH//Wu+OcP3eFznYdPkKDE
UWtb+McfrtfB33fhJLACxGsip/2h5itReD2MhKUBYWF+k/5w8OVrEbcQ/L7N
Ya174/6wvaOwafogCVylRiZ3zB/mfxsSCKdJcPijSZ0d9YcHDV+LpwgSxgVW
UnzImarExN5AEt5m1jZUjfjD7KDw8/v+JKQHxjjfQ1ZnMySkfEhQjlYq/oa8
5loTZ683CU2KOics8Pd/nP763/RAvWuaPqhGNgARyfE9JJS63u21xvuLlgRv
NNpNwpcID/iEnD7/IDPGgYSs616Lw9DeJBXH+nZbEsTzM7slJ/whn99Ma80O
Egp2MDckIz84O74q0pKEe0WHFeaiv65n3/75aEqCMJ/oTyayHCepdKsJ1p+3
GlGMvHDPUYOb//2dKyIhpx/ZfuGgqZwhCUnnb7f/RS56yo0+oYv9g3eS+Q/5
S3xo3pQ2CZkt50q+Iq/Y8so/SJOE1QU/2p4ha49ejhtSJ2E0MDsuCVl0XYOA
zyoSvpZfGHFFrp/e9H1AhYT50kM985Hv/q0tX6ZEQpnSS/cmtF+BjzdtryIJ
EfMqoxOQ19VsP3tNHvuPSuWgM/KHyui+n3IkPLFYorMW+QzvZUVzaRJuPtZe
IYPs7neSP2ce1g/rroUI8gY3/3BpMRLalARH/ouXyA+tlHghEtK+TmqvRu64
VGkhL0DCwfiCPlvk4ljdg2U8JKy5fKMwHHnHhr73/jMEXFO2tKpEVjy3bGDd
//9/duWRceTN94YyJacIUEueF6yG/kyXF1wXHCfgkLGmuBPyViJLUnaEgA6m
9QcCuUb7j6f+dwJqV4wX0MhKujsjqa8EVIwtKPgvPrWbFF9VDxFwoJJzZRly
hsOvqWUDBDzrfKz6EO+zc01WS+gjYGFm8OB65NoNTlJiH/G+j3alR1Afq78v
/hLfRUBT9Fh+CupH1uFHuux7AsqIia0nUW+CtWG9F9sJKLHk6FijPp1VXtsu
biPAvCQ4/ssPf7gfMBx7vpmA4NtnLau/+UP14CpBl1cEnKtUiTj+yR/6zhZv
bHtMwOFCnuKbff5gFSB9qaiagMrp6/M/fMT8fIrVpR8QuNd1Hl/a4w//Eq9K
KVSife6vBrld/qD7y1vseikB9hZchcH3yFLlLxWLCGAeqblNdfoD0aD+KDyf
gO/3LFoVOvyhSzLgZ+stAhqPOOzpfof6bNrzVSkX46nef7qqDfM5eeKm7zUC
ZKsKvUpa/SH3sbjP7UwCNt3/rdrW7A83hb4K2aQScPMOY2riLeoxUtuw6AIB
A0yXo7LI9tlxdzUSMZ9H9japvfGHAZknSVWnMR+sgAKtJn+wDW9iBcQSYPRK
sFnxtT84Hi0WMDhJwLwnLPUvL7Hew1StVkYSsDffdsnpF6if++/tdY4T8G1J
QR1fI9Zve4WFz1ECflzbqLWlHv1L+h9F1x1O5R/FNVSkCMmoKJVZksiKo7KT
MrPTvdfd+14jW8lKpEREaClKKaMhWVE0FCqVGUKhaGjwO78/P8/7vt+zPufz
PcdTz7UnV4ZxgPFsLte6iQpqHkwJzUMc2NLl1bP0ERUem/fdqwzioG60rztd
h/1gd9DQX8iBvy/zdrx/SIVXe8lnlfkc0D2042xvFRVU5NqDxzkceH6odejy
XSroH2T/bGZxYH0lXWFLBRViDb7NljA4UEr7tvPILSqsq0jyPU3jgKCCzz1f
QoVKDdZICIUDUZmeFQcuU4Gs+PLPOiIHXl+dQ3E7TwXjm5xk8YMc0DnB6dM/
R4WsC1sKuvw4wCqfk950mgofq3s6bbw4IFVXLjyaRoVgQciZd/uRf29U9Hce
R/2g5Sq6uXEg4/DyX49jUW+obg/m7OPAlIlWX1Y0FUrfEd7p7eGAR4wMJTic
CkmZdzId7TlQYrw04ICQCu8KU2PtLDmw51bzq18kKoRuun8q3pADXlcy42wO
UqHglnOtmT4HVolI/7vsSwXDJTUDY7oc+FNZHXPKnQrznmbt36nFAYnbSyzW
uFBBSePat2E1DryyU3Co2kuFzemWoinrOJAyoNO0wY4KwzduPG5bxYHas0E6
P62oELDZL12gyIFtEha973dS4aDFVsVlKzigFvCmcXI7FXK+3mkxluLA6LtP
v7VMqEBdk3elXgL5I9vhFmdIhdV7p+t2iXHgg2m5ibgB9rOtrukdUQ6cv69n
fEePCr3+LTtV5nIgYc+yX5m6VChqCidP/GXDHHVFmes6VGg1NdgV+Z0Nm5NC
5/3biHzZ/fDzyBc2LNgWP5OgTQWTl4d+6g6yocihp3O/FupBoHevcxcbvO4O
/2BoYj1kH2/Y18EGgzDW2scaVDAbUnXVesaGnz7yx9iIayUEsgMNbDC87nPL
H/GhtdfUY6rYENhi65eHuIfOpC0sY8MqpwNZWnjeHvFdFYeK2SDZVnRrLtrb
JHj5tu88GzbtebdrHfpjWeBJs85mw8XudduPo79/gmILb6SxoUoudGI7xjMm
7e+olsiGe0rhmpsx3gpSHfF2NBvammm7/DEfmyL8Rf1D2CDq4bD9qT7mW2aB
jgGXDUdlBa/YmM+NFf6JplQ2rNvsnbsL8y35ZlI/zJ8N2+4pqFubof6mxJ78
68GGmH4/Ub4F8t04V6HeiQ3ElMhafRsqfBYXnzC1ZIOy0fLyensqzNXt3PHd
jA3x057mTEcqZFOjT801YsOLC5na2s5UGHhsP0jUY0N7z/HzM27Ipy/HGhU3
scF6FUW5zxP5QbT3WaPBBhviPlob8i/OtpMnWMeGzx8Xd38IoMKGnkL1YSU2
RE7dWveBRoUbigZ9kvJsKLe6v/EjiwoHBkcFJFk2GBHHH84LosJQipdO6BI2
7ChuUVEIpULTNXahhjjG/77xiU4k3j/14vM+LmBDkEf0b/c4rL97rY6nCBtS
+/WUiElUiD/tq7bgHwu29Cy8GpCC+syMz8+dZkHZ1MSY10nsXwOVS6t+sCB4
Nu+ReQbqW1s8RHxjwRvX1MtLsrEeVMrp+2Ms2B2wvehhLtqvUPvZPsIC04SQ
eTUXqRCVdEsyvY8Ff5fp75p3hQrpvsT9Jl0smFHJKpItxvNv9VdUvWVB+oqB
5PHrVDiu3rNJuZ0FxjzugeM3Mb5goyuEFywQMs3aR1GPaOOLP6Q0syCnwffH
3HLUN3tYf+URC1a4JMBz1K+6svP7y2pYYFQgen/3HeSPf27u3fssUJ82lglG
vbNcV7SjugL9vWB0ac89KryRK497XMqCXkZx1jPET+qPhHVfY0HN0ntDPxDv
WG3+csEVFvy6csSnETHRdnX5rgssECz4fRkQr7y7sSTnHAt+PJ/jQMTzW859
jlqezYKHNycvbkX7/pGHZEpOs8Dc7kzbbfRv+NFLf0YaCzbazr/9qYwKP524
rD3HWZBQcqmhDeOzoBw3c01kgb/uVqUIjD+sZOpd5FEWVJCHt49gfuYKbXxa
YliwUG9QRhnzt3+AObUtkgUXfjjXr8X8Nlumz60OZUH7p+XZfzD/Yzr7dH2C
WVAfU/O5pIAKx0L+piwRsmCTacYfS9TnXQfO3n7CZYHYQWuKTibya+Sksgud
BX3nyoOTE3AeuOpWOuPDgtcNKY2DqMeNPqMP+Z74/ZRIjXUMFXzTgo2euLFg
B78tWBP5l5e9yWWpIwsmyrYMlCA/nULnHPxph/FMeDB2CbAfGNINlVYscIOB
ZzlM1JeytOz67SxQ2tQQSkC+52yMVl1mxALNr7mLjMmoNw27pI23suDLr54X
Cv44X9mUrN6oyYK8yMyJi65439w+t2/BchZc0bz29J4T3k9/w9dqSGJ+N49Z
fsL+bE+dlrcVY8EU7ZxEEuq1w72Z6+n/mBCU2a0piv3doMdKaP7JhEf3dwXl
WFLhddl0ldQ3Jgz/iJHRQz0YS1NXeTXIhDePG+cYmGO9tW5PO/UyoZK10ugg
6rnKv1XhQ++YQG6KP3sX9SXjMrU0pYMJubMSPyyMqaC83PmxbSsTXnFef/yN
enT5m5OOTAsTbgYXtwxto8I35ZaiT4/w+SuRRnHEfQmB0Y9qEFvpnCah/i/6
8f1k4X0mdNasyJ5GfZOuZqYmVjDhXLDn00bEyiufraCUMqH5hmX5C8TLq44N
m15jgl4qjyWL3+uFhywRLWRCr+j3nDTEyzMpf+4XMMHg+5cIO7RX8yS82j+H
CWlN2/uM0T+tmBmFrxlMqJ8jZnDQiArVT2+doaYhjqlMfoDxvNFdeuPJMSas
1lhZ5GCK+s5mPJCNY8KdCvdFS1BPt8YqrLSNZsJsjHXfNObrhGKLLC0U8XaZ
nct24PP8wu5DQiZcH7whsXcXFSLtZo5HsplwKoLZYWBLhW3TdtnBBCaccGvT
eoN6e/4lMzDYhwlzDL9eOrkH57U0/08x7kw4G7r9kT3ez1yl0PZWeyZEzR3/
ZoH393VXFSdVKyYI/QJJlqi3u7pklpwBJow9GT5BOUCFk9TPPQsMmLBlmvo3
hkCFxT+ovxbqMuHumnGlPNTfihAvUXNtJqjrvg3sZFBh4TINcFNlwuJEcdoU
mwpLjp3X2abMhDOXzyaL86nw9Qk71lGJCWZNDqHqIbifbbHtUJRlwm1OeIVO
GBUOc8NNGqSY8PZfhvgW1OPDKqdFTy9hwsVWxmtN7KfeR2tdUhZiPnxLG6RP
UKGsoOHtnL8MOMQf9Vt+CvejZRWLFk0zoFV0S6Yy6u+igITuqe8McJjXJ+Gc
g/OQ/5PbpHEGiK6Ybve/SgVmSqzk4h4GFCt8/n3iGhXUeyD1xzsGTJX+dHh+
A/vnT5bejdcMuMm9rs1APSLzDdPTnjHAB/adb0T9mqOzfqz6MQOWDwgU1R9Q
QfSfxOH6egb0dZ3IG65Hfnx+q0q6i++vrdm8A+fRvGvVyYvLGJCgu6freDPO
+xJXy3NKGBDOtd44jvOwjsnRJbkXGCDW6HP0J87Xig0Fg/LnGPCmSO7cB5zH
Wzt/pWWeYYB20jpV7Q+oZ37+eg+OM2DwauOphG4qTPhNK7ATGHDOe5tECe4L
67+VHjY+woBVgbcXZeI+oWpmcXhdJANOXzfPAdw32qZeBW0+xIDtOg+PXhyk
wllX/dkDQgaYqFaa1Q9hPL/hcwWHARte/hHL/oT75I12CwMGAzwifs/VGMb9
ONFuy3syA358tlJmId5k7Kp6hcCAKBOdzXTEknkG5dl+mI9g9641iDV5I69u
ejHgsRk77xSeF/BUpOqTOwOkFc2vPUJ7gie3V253YYDzI+bwPfTHTqd2ddFe
BlSOhrcGo7/RR1hxmxwYsGV1wYG5H6nwm6zztNaWASUuq7779OH9v2GfHsEK
8ys5veUE7kfRp/59FN/JgCvHtPvTcR9an9sw423KgJ4bzknluJ8YGRANT2xi
wMii3p0MzH890S3wqyYDnqWnO6g+Rz7oltsYq+F5Zv8KC3C/qOY/l41UZsDc
yos2HKwnN+SxfogS8iMotdMW94uQ0hT9/SsYcK91adf62v/1+4NG41IGeP1Z
81QD9wudPckhHuIMoOtZPzVFvhwl5Vq0i6I/v94vS0U+vZQsfnPiLx2kNYPW
vaikwqXDGaGvf9LBbqHBMmXkn+InmpzUJB2ogVKjw3j/zZNo5RCH6TBH8XV+
QCnqU+c1idiPdFAuXto3ifxVXn9Mv6CbDrySa2/TcB8Z3FD2pKqTDt/+lElb
4v3o4Onn8badDoySCZ4E8n/apUH6xwu0f2/nttEi3K+2rGmQbaHDzM+mkX7s
l/68W6/1G+nQ9POHxzTen2Ipw7YetXS4Xvh+sTLik8rp+XJVdPjb/e4Hs5AK
EhuX27RX0MGpUkZhBPefayPVdSdL6QAGWe6o/ZB+R0Nv7zU6nJa/4xWCmCfP
819USIewWTnuScTuZuc+3Cmgw+4J54BPiM8yHWQP5tAh9kwi9xCe3ykxSJvJ
oMPs0rmK9mjf8kSc17E0Oqj6qal7ob/romtTxZLpsNP54tmrGM8T9j4RQRwd
VOjrSwwx3h8V0/OeRNMh/fK3tnmYn+7LL9jiYXTwcjrwXAzniQd+Wy9uDaTD
WY2oGmvM96RZT74Nhw7H6/1238V5pKAoX9yaRgd9w8obPlivAZ6Tri6RDjI7
Kqc24ryze6ZnuZgvHcq0s+da1uD839zun7yPDnmhJWuOoD6IdyydBHs6OKZm
yPc24v3jKhE4sYsOm+J05/6//x638m11M6TDY89hlzTcn1+aSCnJb6GDcb6p
7z7cxzUmQ2aHtehwjZIZKov7v9jjiUXtyljfs8Y1itgP66YOU38p4PuSc6ZM
sJ8i6h3zQJYOAWlXRt6M4f2q5R7oKIb86pab8ZikwhH9zJiV8+nQZ/5om8gv
KjyNfq6oNEuD2LpT1U//UmG7cc7F3b9pMJkXplY/hwa10hbVN7/TYLhiyODj
AhoESn3cZveVBgOiOXc3StBg4uV7ueVfaFBjkh9usIIGR74asYwHaLD1Vbnm
+EoavIJDlJReGsiJiy6sX0uD9dbzvi3uosHFztLZi5tocNU3cpr2mgYUgYjZ
Disa2D6TdtjeTAO30KR33fY0KFoGVo5NNLyv16+y2UeD6rdybYQGGqSUaZqz
3WhA3vayK7CWBgfWp6naedHgrnzo7SPVNGCeFbvwzI8GjU8eL0+8T4Nvsnnd
kwT0u2fM7MgdGpz3MYwuJeP5hLWfOeU0eCtt+nc+nQbOMX889tyiwYfg3VVD
TBrofSmzULpBA27aUgcPDg3MfItaO4rx/G/5BE8eDToTAwqi/v+7e+vL0S98
PL/leaH8JRq4+53/Li+kQaaj+IZzBTSA5R6ZfYiTnlxJlz1HgzVDzfXOgTRw
2jKVFZJNAxsFC7EgxO6fh748y6CB/4JUbw/EdNvelxtO0WBFz1uzRYgXH8j5
zEmlQbHDtfBUPK9dTaHm2jEa/DTw1ZoV0MBcXuL6h3is3/leS3/EdeVe3SKx
NGiYX+5bh/5V3yXarIimgTcr00oX8eWfjnkq4ejHoivVZRiP2b1j/itDML95
dMP/41NfwmwRQztPPz06sQFxCdR9HsI8/G5p/KqC+MyJXQVlDORHR/QFB8Q9
ol5FXAoNprhfFpcgXsL4fVORSAMHh/XnLNGe84tpjxKsy7Njvb8k0b9LrcS9
m7Bul8KOT4mjHd5+Ha/TWFeLs71vdDHeiYullEGse7Kn3/GIIMzDZe/cVQ40
yCN319IP0WB35p4Q8500WJ3388KfUBpcWT44omFGAyUtlfupGNcF3kvtP4Y0
kO4FjcIoGpj0Fb9xRd596pt3WjGGBtvOHJPpU8e8rfId4x2mwX1nsUpPVRoE
s4uvFB2hAUMkZHHtKhoM3aefeIh5DNhSf0ZRngblsZ97rh+lAefYMzWyNA1M
6/rdhXE0yNimcOEq9sUZk2RzWaxDXfF6uU/YN9ejkg8mIx4maCavxb5aoWb4
qx9xfduNpT5/ULfVHY6sTEAeH7wdm/Ud8UBBsSnijWZtpR/GcY6zjl1gjzjT
WHm1xgjquNerD3sQh9tNiEfiPVm3aNkvR8T0/O2sXtSJi1OVrm6Ip9rPD+17
i/fWE8UpKuKcn55VrXgvLvn250QaYob1hnf+qEPTL0VDXiO+76DbNvcx3nvF
zxzME2mgn1QydLuOCm8L/gw9R/xB49fCYLzX0hTP6R1PQl79quq3x71u/okT
KyOQh5+ujE3o3EbdG5M/UpBMg4SCW8GqqLsxCxrh33EaLGPNu7AedTtuWlI9
BXnsmrQxXh/3MnWXSpX9aag3W5u3OOXhvWUyYOqOvH8xcfT2Idyr/XL2dSae
pkG6qLHm9dN4vv33RxOZNCB+/Fo3inPi0AdrylHso1UFcY+3JFPh84fFO/Xz
kd/JcRWdh3FuNdiYY3OBBq2u1leNce4kKhVtjrpMg4elPTIFh3Dv3Ot/0Ok6
DWYsz3XHcqmgbTqvy7kKv1e5OO+UHxWq7InkZTWoawX21iwv3OP2FqUN1KP+
CGql7XDO/vd0Sqy1hQaSoe5JIrhnHbtSKFP4gQbLYz9u3op7wMzR+2FL+miw
MJv0egj3iL/9tqExg8iLHUSrY7inzDw8dDN1HPMzNk88Rxvn1iEB8cMcOkx9
0VbKUcC5r0GwnLCADu+ipa6elqUC4+mpzk5xOoy993LgSeI9frr5VqoMHeTu
yf1+MZ8K9+TPv2hcQYfS5ftt3WYp8MAzwrtfiQ5J88Rta6cpsK5CbmuNKh1u
rLV46zlGgbHT2uExanRgmw6wUj5R4MWvt+4b8N6RInCu3u2jwN87NyWV8V7q
MzrxYvFrClA7VNT3mNNhZGLb3d0PKTCZc6Ds1A68B6MuaAzcxfcbxfKHLOnw
8EFq0OUyChzs1ju5x5aO9/324DM3KNDXyJJt3U2HX94qBx8WUeCkgfSewL04
Z4RduqpymQL9iUOPd7nQgduoMFhVQIH5ZHW9HfvpYNaYWZSVS4HvZ9oV+d50
ODbxJbwyiwJWYwdrOg/Q4UrlzJ0VGRQIWZgzdIhEB7FcclLFSQrMTh8tdMZ7
PPnw7aH0VAp8Si73IbDpYDFwKLUkmQIPo7kplwR0mHzHWimSRAFvYfjXFYfo
sLLPZ2FMPAXMrhkxb0TiHCPT0rTpKAWqdA2NyLF06E+rm5g5jPE9Wz+jm4T3
uIKJ3Ug0BWrNqItET9Ch+/G+uZ8iKbAiPiz21Wk6kPTCXo2FU+C+2/nmlLN0
yLQp0PseSoHCbbZXtXAOimTLH/kagvXJFq3JvEyH6RrHHZ1BFMiynP+uqRjr
7SBjeElIgU6S/+7rN+nQ/E/j6m4+BZaXjOwxLcf6NpgdaeBQQPxlkRf5Lh30
ouZGi7EoML6xLGL9AzoQVp1ykKZToLvgcgGrhg6fCrwud5IpkHaqutW0ng4T
hlf5vkQK9oEn7dgjOqT1Zb/IOkCBAyt3WHo30cGKO7D6uDcFfF8zW649pgPL
jzrfcD8FFD49rz/xhA4F187v2uJMwfujkT6G2HPm97xOBwqciXXIfo7Y2b7r
hJ4NBdS4u3ftQrwom1C4awcFgpo/S/niebfK/5rJmlLg+lTFxGa091Aj2O2q
PgXMLaZPvER/bCbEHkrqUGAxhdbi0YD+xun3OqhTYP++h3O66nDuaY8KZK2h
wKnXS0ICcW7t0WpzC1WkQFuM+l0jjPffvP1GETIUnIstx0wf0mEXNzwySoIC
G9722J2spsOqC8Xzk0QpYNtcluSAeEVpx9TFGTL8q10SFYI4b6j76pufZGgY
kitZ8/+/z3oWn6HxlQw/fLXkHPB8pR513dwRMgR/WzlvFu0/vGH02fgjGUad
ixZvQ3/v8f1QWchQEuqy9ivO2fvFHXOmX5NB6kFZ4/pmOvB3XytQfkmGYx01
bk+e4Vy9//GSwBYyaLRoU1tf4hx3cnDo7yMyzFUs2Kv1GvNpUnzuVg0Zvi4t
ynv0jg47voH6mftk2PM7rz61B/eG2Uz54goyCF2JK0kjdNCyF3Cdr5OBMDAJ
K//RIWLi/Q9hDhnWNTEkd85hgFxNDvn0GTJYOv0IUcG9ReiyZt3rdDK8sLQb
KVnEgMnM1VMGaWRI2ntwcHwxA7wLMotvH0d7w9WifbgHzeX2qTgmkWHrLtGW
xGW458VwlonG4/fST+nKcriHjbnmVkWTIWZQxV5FngH8f6JV9yMwP6FKMyKK
DFjcYmP+IpQMtw/uXpi1igEftF2qNALJMGVQOJeNe1lo4zCTyidDtQl5qfca
BqSadEzd4JCh4PQxqZL1uBcnOzCt6WQwSYrS0VBnwAkadSCZQoaszQcW9OPe
R169/VAziQy3UlyD1usyIM56To3SATJcyPBMK9mKe/mSnaZqPmSI+6gdFGbI
AGuBSJmSJxmcBx9kNwIDPu5096t0JoPyxR2/T5EYsEsqUK3fgAzv0w0l86kM
6L+0cylHjwzXDrHH45m4xx6alpfYTIbmKZUffQIGSByt70vSIEO3+6VnLsEM
2Ee6xAjbQAa5wvBX+aEMICTI70lXJcNfidqbXdEMEJl0XOiyGvN7IimzE/f8
qoSL5+esJMMhs/1uj+MYoPT7deugAhnqHRfb3UpkwLxa0az58mRwXffQLD+Z
AZfmLrvhKUeGEHEvxbOpDEgPjiINyf4fb2Ji8UkGRMSfvHBZhgwilkOlnacZ
QON9mzotTYa7m9u6NmZhPVRXJpYsI4N+/Xmj4hwGaLZTvEakyHD54Z4Uz3zc
+9dssjRH7JzfsML0IgOyT9hsuShJhsKq5D1OV9B+nriDNGKlyZ+vz15jgPIV
Z4OwpWTYrNoqUCjFenh7W7xZQob4mV/z68sZQDI4W6qE2HRde+bpewy4rbRE
xFSCDMNWa04kPGRAs92cZTqLySCI0G452YB79aX7oaNiZGi6ptV99QkDngqX
VFMWkSFd6bNH3XPMV4tR4LkFZFj4vk+6tY0BDUFVsQnzycCqcg9pfMsAhVVx
5mvnkkG2w2z0TBcDtlrkhwfMBkDlAxMJ034GrGg5VOryNwAswyyVCoYYUFCw
d+zzrwBQ/8vdVTPKAB7l2NvN3wNAZ/nJzyn//91pnsUF1a8BMNh3eEp0kgEL
nC1GH38OgDvr7L6t/MGAErXckxqfAmBHabTvi18MMFI4n2PbHwAE24Hbq/4w
QM+leEK3KwDWjGrHzf+H/WhFXjP6JgD2+PdHH51hQGaRydaIVwHgusiccHmW
AQG7K32mngZAnBHvI0OECRcuf6l1awoA6Wi7012Ig8h5JtdrA+Cg+t5S0TlM
GD+1UX5eVQAc6x7s/YzPaefeffauCACW8ZZ/5xDX220g1t4MAHHhrTotxPd7
PBSMigPAYXdlag7asziYHNZwKQAKv9YtmYd4Qu7BQ1p+AFCllQao6F+zcWib
5tkA4C1MCuxG/yvdjEgLMgJAOZCQykGc3iPx5e+JAGCwaJs0EB/9ov9EIjkA
aqzdQRaxU1e6n158AJgTFENMEDtc7DJlHg6AH2tH1C4jFohKOJRHBMCJ8LtK
vmjv0ZIjYuKHMP5Y9gkS+iPeKXeDIAwAlfpH2jXovzB+NuQBJwC2bC34w5vL
hKdac18uZwTAhXDZw6HzmRAZ0xJHIgdAlYJ9+9sFTMhZ/3bmysEACN1sXJIk
xgRWz3b3Hp8AkHwifztcggmlwzkblT3wOZsZWCnJhCOptFgHlwB41DwSNynH
BKmn3pEhdvjcYL3iJ0UmEM68GAmxxHz3brZcqswELdHtnmwIgNJ9tdbtakxQ
Nv3kaWOA8Vb8M6RqM2HoXrWSvm4A7D0UbbBcF79PfDGlrh0A4eKZVbnGTFh3
94mO6doA2M9QXvPdgQnnkj7MXJQMgMYFHZ11TkyIONU84LM4ALoT7XoT3Zmg
JvjjZrEwAJIuzi75e4AJK+UqRlNmSTCpsSHXk8+EsGpCvOE3Evywast7HcSE
8BX/9C3GSaAywA62D2PCw7sd7eTPJNDl/Dq3MhbzJ//h1Z9BEtztqNt06jQT
dqrNdtx9T4JFT1Kzv2cxwe/kntktnSQw7vTK9DnHBJ1kD8KV1ySYn+Zr7lDI
hAn+SYfjL0lwefkJn3fFyD9LV5uZ5yRg/6L2h91kgjzrI4P9lAR5mjbmi+4x
Ias4Y4DQRAK/aabCdDUTdGM7WicaSGAiwTNa3MAEd9KyxyfqSNCVqF5m8YQJ
H7J2LXeoIcGXu5etzz1nwqjHA32NahLcS/mtt6GdCbvdRc9pV5Fw31yk9qaT
CS3UR0E+90gwMXFeobyHCcYNIy41d0hg+qhJ7+Eg5m966U/vShK80VUt/f6Z
CSfvZyzeWkECetC/Zy6TTJjSODVpU06Cv7PXSjqnmUCKCE87W0YC2vZU98Mi
LLjsfGvDJsSNX4PzbReyYE/3vo1/bpNgn5AHaktZcLa2xGkWcZLxgSbZ5SzY
d07A2YrvBxpPPhBbyYKa/Fdn0hCb568s+7uWBcToRQZSaO9Z3QilX4MFEYQG
9QLEWsrB46WbWbDm7/OFpuhfmqjjoN82tF91zvsF4v1TB4q6trNAZzd1Yi/G
Q83nZKnuYoFgfqFKCeJlH07uUbVjgbXpJ6P3iMeTYPClIwv2nnDreIw4YqHp
vExXFli8vKjsizhGR4c95MmCnidRAXF4/vJWzegKP7R/Z03sNvRn3o+/D0SI
LFisPdB0EOOzvJmo9YDMAhplh7dIKQkONP05+oWGuMPvrHgJ+sOWjkhhsnD+
/egWWYT19A99dJnNgtmnAV/8LpNgXRhjw3YuC555lXnfLCABnxMb4MFjgfvQ
GrWwHBIY7UrbKMZngSH/+5qWDBL83nnkkRfi19Wb1G6cIMHJT9daDyL2+XLx
mlESCb4emNuvi/hpW6Zd2BGsR2GdZBeed3pEqJIcTgI32QuscMRln1nmMYEk
yHL5mLwB8ctjI3+5bKz/W7/+cfRHSs/RmkchQYNNnfH/2PJt258MfxK8fOm4
wQjff0tYuuuHJwnKm1MDexCXSxWJ5LqgfypWVd/RfvvZFKucPcjX+Ijuo0IW
hFNff5uxIUGrkHs3N4gFy3JPeTzZifYmV3XtOoT5F7GVnmeO/fpG4kB4OAuy
dq74WGiM7xNeN9pEs2DAMvdlhQEJHKMs5S7EsqBR381eXY8EmYdmB+MTWcA8
p80b1yFBzYOpoi8pLNA9I5Y0q00Ceal6kUfpWM/9Q2E2miQoCCqUmXeWBbuo
5rRKNRJ0L65UOVXAgrRrTz1M12O9f174E3CFBV1UqZGHa7G/d986T7nBgniT
w2J6KiTY3WryIbaCBcccfa5FrSJBtUVPc9EDtE/LjjqjiPnKSYxvasD89brE
sleQwKWYfb25hQV3xhsKfsqQQHH0ZOelVyzwOi6npClFgqH71Qp7OlmgOXTt
41wJErQrHbCo7GHB7Z2t/dELScC5H7m5exD5V+Axt2guCUKym39Uf2ZBiCpj
3dF/RNC6y+rx/MaCVieH36t/EeG4kiDg1k8WTN04eePINyJ8N7k9eWcOGzI1
3dTnDhFBLPxba9gCNkxpft1h2UuEO/1emzcsZsMfjQdnrr4jwq5nX2QbJNnw
ZebvAbsOIuxzP86iyrIhoaCCa9pKhP2rmqJVFdhwTzb+cEYLEZz6Wp3mrWaD
lLodk9NEhBarlmXyqmy4cn+G97aeCPSvC4+z1dnQXFR5qbeGCDPpA7eXb2KD
xtIW/1PVRHCfCFH5/3exZhSKO39VEcHyWPodrjHaT/nauQyx6nx1zhYLNih/
nMz4cJ8IXdIGEu42bNi216TEFZ/PKjTJf3Bkg2tdvxX7ARGyH3sOP3Bng0lK
516lh0TInQq7M+nHhrj5VWNWtUTYy9ThvCezwX3q3Ydi9M91XOrlTzYbfMtO
MjwbiTBgSyxOjWLD/MVJ/K1PMT/emZoT8WzoNNzZueUFEVKHNZWsT7Bh1TSn
fdUrIgTqimrFnmHDuUda97raiaAT91QvK58Ni3ar/PN7g/nsLD0XeIUN6622
X0zuJMIezatNi2+yYYg53OD6nggmYll7d1eyQX5lR2fhByLsVtvE0a5mQ+qz
vysOdRHhW4mncUEDG0JJvReqEdexv7282MyGjpjmWh7iK/7yGbqtbDhqavch
Bb+PWlNrsKODDYXu00fk8PzPQV8fdHSy4Vv6GlcxtH/B8v6piS42vHKmNjBf
E6FMrtD/ZB/Gr+E1bN9GBC8nq2/1A2w4v0lM5TrG+8DWe1HyJzb81owuz8N6
x1zcuvb7CBtuGq6K0sV638v6Y7joCxvOvvpNZtcRYbOySfDLMTZ8slswS8V6
6FVfnzgwwYZSp2XiuneIoLm6wqbmKxvqF3rItN0iwjL/W4w5k2wwlrg19+B1
zK8T30Jnig38VS7VnwqJkDb2wnP/dzZkr2/8IDhPBOv63ZUJP5Avftu9l+US
QdLQJuH5TzbQmH2sxkwi1Adt/L11Gu0buvnkniTCosvRi+t/s+FSfRc3+zgR
NunE8mP/skHi677fNQlECN5VlBg1g3y4quYpE0uEDQ30fB8RDiSsPqudEkWE
GyvDZXPmcGBtr71QL4wIryI1DEXmcUB7seWHv0FEqKjYOC9+PgeW39f6Pcgn
wljZ0tdbF3AgJrPp7Gc2EYzkG1IXLOLAPhG1dYsYRKj1Lsj+K8YBqTHHl3oU
Ipyf3HFq31IOmFRYiF86QASpfse316Q4cP/5pE+/NxE2mkVaachwwGPvlcnV
HkRYnaqlGSTPgf2jErcS9xGBafblkJUSB2z2ffe950CEBPmU6k2rObDdMY0/
aksExZENM7vWcWBjhethrx1E2O7EquKocaDmt92Ty2YYn5D164YmB/ZQpB4u
NkF7OQa36LocGKx5nW62lQilxxIfftzKgatx94tUdIlgsY3uyDbkgE9A7w7Y
RARP8zdnxE05QIxf2n1JiwhV3ibVZeYcOJpXSvPRIIJM+ngleycHXknRRuhq
qCd7Jhy3WXPAq5Vk8HY9EZr8jGUX26M/k1/vXV1HhKccN7fhPRwwOyFj+1GV
CN2SDNo6Zw64L3OYPoKYwZO6+f/vXHk8neNSgPheDuFXsRfGF9931wi/X37r
6d1JPw6Y/tPut8Tzr54P1tpG5IDtRovxBxuIoJEjac2ncGB06aOcLHUiUA5r
fDrP4MDUprBjLZpEeM873VXP4YDTT/VjVhvRv6bzi14KOHDEgzl3WocIygp7
mY3BHNgx0e/6agsRFM4to3pH4fmk+I93DYnA/9Fz//thzH9SwcxFzGf7l5Qx
WhwHRAPcTgox36Lq1Y59yRyI9+COxu0kguHq5rq+VA50rp7KvGlJhP6niefv
neTAwgAR6ePWRNB3KrrAPM2BCzckny/Heu5jmkv+zuRAbp9ayE477BfbyGsH
szmgMWI+KGOP9T9mXHElB/O/ij7vKOKVy5/daT3HgWXOhOtZiF2d0sM/5HNA
obIgygXxj8jR4efnMd+pVccr8Lx5P3s/FV3kQOM1CeXHaC+K0G4vuMyBp4a/
PFNsiLCqeV6p1hXM316HGSn0b1Bdl9d2FfN3Z3ahK/r/psImnlPMAYrcMfZB
jG+lSnXcnOuYj+zeXnMLzMcO65PxJRxw8XWMn8R8ONG2eC64yYFyC9a7GFPU
95gMpdBSDoS/ph3+ZkSE+SarSwZvceDcKMfKahuev3LJSZsyDlRnO4tGIz+/
BM7OnCvnwBbpTw0XkJ83bvB/j1ZwYInUl8elyE9nyRSyz/+/+7VGqiAF623/
d6o/6h7yt2c63Bf5cStewTT9PsbnELdMfi3q69n5y7OqONCS9Nnu/mrk7/w1
ESkPOLAht4hur0SE20+15gVWc4BpG6v/aAURPsmvv7PnIfZHwyPJTbLIt9IL
3R9qODC015PyTIIIj/b/sTtTy4GDS99dXyKG8aTqteyt48BeJ2KqtSg+bwha
sage/Y0w9o6eQwTj8+VGdYiTmQenHv4jgF6jffjRBqwPa3eexG8CnK5Stnd7
xAGV0IgO2g8CGPxjim1r5MB71dTZ3m8EKFwUMa3dxAF9Q3X94HECvO25ttz0
MQfkxL/MbvlMgLXfNn0lP+EAvyN4xYphApRubM661Yz1/nZQTX2QAN/JY4fX
PEU9IdqfpfSjPQ0x5q1nHDh0Li30bQ8ByLt19tNecGC8fr7NoS4CRAxkxFi9
RL2I3vHd5j0BXJl+JOs2Dkxkrh616CTA1wgPH6sODohsT/8d8YYAxqmhpQff
cGD+dJbr6w4CzL/t4p/VyYGuRaHfdrUToKe/UXT0Pfp75N6KmlcECDeu+Lqv
mwMlhzlpu14SoO0WWLX0cmBFpfFk4wsCdFjaeY8PcuBhTv+im08JIP+uwT9t
mAMkpyAJsRYCvDjRkrz9MwfIhHYlqycE2LDA+PzYGAfiHrgmEJoIoLCd9Oz8
Vw78W8z+6vOIAEPzT5V7TXHAIEGOrldPgOEDw4nLf3KA0dJ5rb+GAOWLC2KP
/8X89pxQeX+fALQXX9/vmUX/alYla98l4D2iEigzlwv0lhhtSgUBkimFNjcX
ciGoTPVZ3U0CpL5/vi9FHJ9/icj8dZ0AbktvLwpdwoWcY21FFsUEaFybtj1I
iguWyW5Xi64QIOPns5tHZbhQfPbLsZ2Xsd7lh38UyeHzH+Z2chcxHypu9sP/
/z+IjhWhm88TYL1RXQSs4sKI2IuZnHwCrFzx70WpChf6SMICah4Bpm2YnbCO
C87jZk/PniMAdUdb4IgaF+yXvt9qjrh34H3ZdS0uqH3ozXZD3LnsZWuSDhfO
3nM/O/j/+4lT2pF6XHixQzxqAs/zULjnGruNCzJ7B9T4BVjfb0uls0y4cNdh
/Tz6BeSPkg+30pwL2Y2Vci8vEeDL5ZUDnTu5cF94UzYP49vWsMXvjzUXHJS0
Dj/B+A2GaEKZ3VyIKM/6uusGAWJ2SCSs3MuFrZpLTObcJsDCH+yvki5cOKIW
/moc81s/6aM+5M4Ft5wVq0WwHnmHbfLV/bjwR7BZD7B+xVZeTRw6F45rb97u
iXy6KuOs/JvJhSp7j9QQ5B91t9hPOw4X0g8vCjR5SwCXVK6AyOPCvbrRmvR3
BJgNPztqI+CCtvlmz6gPBDhybGv7HyEXtsdkOH1H/nvbz7kfHcSF/Afzpye6
CSC1cWhtTzAXumOyXnGxX3YcliWuOsQFf8ex1GDELmUWifD/77htNBtdiNhj
p8L6fWFckHL6GrkOvx/znKvoHs4FH5V/Z9vQnnvARZ5nBBeUFootUMH+Orvq
lCYhEush731LEvvr85XYf8FRXNjgWHXs2msCSFa+iP8Uw4UzKxsCVmO/KCcl
hFsf4UJroo7TiucEmOSLfHkSy4VYm9tbRpsJcEXxfGFgHBfmftWYcwH7YVTP
P8YhgQueYVpb7RsIkP+ZZbEviQsD286fGUb+W9bszo1J5oJtTLxh3AMCLPgh
M0BP48LSfOO+d1iPqLVF21TSuXBl1Y/IXKzXWf6XNX8yuEBLTg8NQv43Uja1
/Mriwhyz01405P/JCIN62VwuDMvZdoQUoV4s7lljl8+FLW99hy4XEqDu3rzr
Jy9wwWnT5uHvyPfOsH2dDkVcILy8WTiF/Ku9IPnp1nWs9zyZrxdzCXA0LMxO
oZQLN+RuBAafxf5QvHbxRSUX5LvJ0VGZeJ59mYfSfeSTVUlx2WkCJIROz3Gv
5oLjH1bY4nQCKPnQGVkNXNg37GWjkEaAgUCPW3lNmM+6jRdaUwmwaUhk/FQz
F0Sh3rUohQCXVSU1gp9x4buR9qVLx/G8x2/n727FfvJ0f1aXjPmWGbss3caF
o/kFH+ci7lrfnfusgwvtew88JhwjwANf2+qYt1zIvHNCZjAJvy+RXbTlPRcG
+SKz8Yh/fBaP7u7iwtj59972iOvWvVU83suFynPjcVqIqf+SUuEjF77q7vVR
Q7yIE2c/PciFQDkPY9P/sXWf3d1hLjCrGSJkxCsTxpbGfsZ8DLStvoDYmZ6W
4DnOhX8yzQXjiEsejciYfEN+1PMdLNG/O8+iqRu+cyFhuVNJHuIF5K1XlH5x
4XNqiM0/xCapJV4Kf7jA+RFX7IbxWaaaR66aQb7qb79SiJhkE565fg4PfAt8
WOOI+dLbGzfN58GxHnqZGubLqmOmS38hD2y2lA/tQaz7a07MNnEehKnqWBAQ
K+qLm21ewoOa7yfH/seOOu1XVkrx4NXqsPX7EM9WmcRMS/PA/r2MvjZi5vqZ
hrrlPOgLCDr+E+15Sls/D5bnwSnt/rry//Mvu4Amp8QDkUb9CBbi8DLfwaxV
PFB/m0JZh9h1/bENoio8WCe7Rbob44t+XnPZZS36kyjZeBHxYZ+q2IR1POh1
7faLQnwx+0vwhQ088At9LB6E+FikxfNL6jzgyi5fmoZY61WvX5omD5yYEUff
Ir4uY3mIqo32M6RUXdEeh2PQumkTD7rbj/QsRv+blJMPDujwYOSOxaN5yC+r
Fx3yt3V5YBFpPuyH/LuwaINLiB4PPu4Ly5JGfnps0NtopM+Djk//Xq06RYDW
GZ3DPw14UK1Qsiwa+X1sjNBWYciDidMimkZnCPBr1zalcGMeNLO2mwD2h/78
TUbKZjxwt690kcP7Ywu37cSMOQ+2hcamtaBeJ3aNvBiy4MGdroLivKsE+BlV
fqLNkgf6ifnSXqUEEDFWutJmzQOZROpjxXICaFroLnxjywPJVrJ+8R0CGB7O
aXpnz4NdXxsj/qA+V33f8ua9Aw8ybKfSv1cT4JT13lVvHHlQsORLTXwt9pOr
cvGTfTy40dSodhH1mzJQ/f2mMw9mR1qttuP9fNfC50eSKw+GdiqTrBoJoKNn
6OfuzoNSv9pPlYiddrTclfHgwc3RI1mpiHfTyQk1njy4HV78vAW/P9/c4nLQ
mwei9htCOKhvwcrNd3758MCO4rwipg75ZCNBjvfjwV/fjLTFqHetu5qk5Px5
cEDx9rQC6p3nFo7H5YM8iNfuUavC+353XGvJDiIPVmi6uy5E/TuqkaU6TuJB
zrPudIlbBNglGIw/Q+WB2siaw7mYPwPzXS2X6Dx4Hh3PcMf8tsrFO/YzkR/c
xMK1eH8edCpud+XwILj5zn1Z1LP8JRF75/N5sDWx6whkESBzcfmFSSEPaGKn
y8qxvnebLgvUQngwaPmDG3uSAP53T07mh/FAcSLxZwXypfBOQB0higcLjcwI
bsivveu9u+hHePA1/mMqCfl4Sjs9uSIe4ykzlBtKJADhgC1zRzIPVi/b4PE2
gYBzwIOIBWk8KDR0fLgN8XbLauu/p3mgYff+z+94AmRnPppRPMuDL+seExTw
eYFoee3+fB749OpR4hBHbqW/v3oJ8212UtIQzyeugkULinnwLMM2YhXqzasM
rQbfmzywUqiO0UB/Rq3mXr5SzoMnxyXX7MH++Hh065V393gwej5AIQL9L/vk
ETnykAesGD/iNeyPCKPBnpYGHhRlquT/r89Ffd2NX57xQFb19cO32B/lP6/P
X/OKB7/txaduYX5Ozas4tuw1DzhrxmfZ2C+TXJu9Dzp5eK91B0ii/rdzb2ip
d/HgZ8G/lacRJzE93+/rRf2yPO8ijvnuejAxaP6RB8psMX0BYpUqW/avQR6s
KpwI/4DY9wN53uFhHvwSPFLal4HzrE4T/eEoD4b9CRkvEK9Y+kNr4Av6l0x4
zcD7SOAyFTE9zoM/9+UcdLA/l23a2iH6jQdHdqZ9UMF6h3B/nJWe4kH0Cd8k
22wCLA3a8VftB/bHupcbbmD/jreo5zv84oFr3/GFnsiXj6U/jib+5sHldPtW
O7wfG5m9jz7+xXyXVFgeQX6ZqcWx/Gd5MHWma90CvE9LrUJ0X8zngyJn55PX
yE8PqaCanGV86OGdJU5V4n0R8uHypuV8kF5u2lGH/Wu1OL/lvTwfUr+9Sz39
kADmf2uIBSv50DlgyfXFfm3+TJ4IVuFD1n0flSU4T4xnPWV5rONDbIAU5xTO
G377stNN1fnQoZlWMfiMAN3vJMSVtPnw3t5T+2cr7gMlW7O+6PChP5iuf7cN
58WTJYJrenw4vbeofD3ON9sYmj4u2/gwsWqPky7Oa7vnG7x/b8yHvXHFuR04
DxUdF6fuMOPDBp+tjstwXnJfKXEs2oIPbLEEx27EnNsK0xm78PzVe18Azlee
HeN5R6z5UNmfYmmIeL211h1rOz7M2fTF7Qm+bztbfbdvN8ZPCK79h/NgyL1Z
t/2OfKgVldV7h/ZO/z1BKN7Hh0nK88VM9GeB1NwH/c58GL/+SqMa/XWUb1Cb
78aH10fLc7twvxExfKEku58PW4e0SG9xHs2Ufiuh7M0Hx1ThkWycz7QCH/Wq
+/Lh17/fp6Jwn2l4PHPE/AAfvL87PA7F/Nm3zZehHeSDxnSJePZjnEelLmqW
ELFeHp0HR1HvPOc+rJIl82Hadv7DYNQ74uqtQ+eoGG/KthoH1LvstsWNLgw+
vJSrTeJjve6G9ZEM2Hz42Wh99SvqH85xeVY8PtgkXvv+FPEi/Z2KR4V8uM19
FieB72cm2JpOBfOhz+5KRQni1cbt21LC+DD4KHh1JZ7v3KS13CUK62n4/cI6
9KdgcVWT2RE+zBLbM74hH/bcr3G0i+dDglZs7SqMh/NK9RXnGB9qdn8/nofx
6qblPi9K5UOiqp+GAPe79qE+i6lTfMg9+fZSKuYr4N8X2dQcPmjKWK+OwvzL
kLZnteXzQURnp6k5zuMtSy5tF7vEB/oBnQ7lPgLkOq6KUL/Oh6dmac4KI6in
Ed2395fyged6isgdw/uFbDfqWc4Hu0iVsHu4P+fbPMiqr+LDh8gfg2O4b5N/
XDVUq+GDhU6MzIMZ1O/awk1O9civnlIz+7lEEK3VmrPwCR8MY3Wv8RcRYULU
RySjhQ+jy3si/ogTwV/OyvPPMz78iJEoUFxCBNtPG24atfJBTHSz25OlRFjR
luy1/xUfZjTNDEWliLAhqWSzbzvW29/AsxHx2M1Tzk6v+TBCUfVYuowIQamD
MyZv+RA/0Md5i8+H74o5r33HBz+/nmMaiLP3SahLfODDH6knLnMkiZCQWPFx
tosP9hUbt5LQfvnSNq95vZivhj4vr8VEKFSk3lDq54PnYZ37o+h/3TaehcMA
HwwqbvxQXkAEcp9RTvYQH6jm26znzSNCyh+1uszP6O8O1z2L/6K+DwUk2Y2j
f/Nvqzn8IgAvw0hX+RsfnksnjgRNof4tCAqQ+86H/DuN6mcnCPD0zV0bnV98
yPaOrHryGefH389CKH/4UG7eFyI7TACNSRmjhzP//85m/rOEAZw/uGVhW+cK
YKPNNN8Y61lWeVysTlQAV4gD0vq4L538WxdPFRMAW3/tt6PYr+tPQdb6JQIQ
DSy8YoL88DIL65+SEkDSzM5u7zcESFm9RrFdVgARe+8v/dbx//0bIF4vL4C/
4zV+Ioil9LXOVK8UAC8lMCkR+zX/8KraBhUBWIV9e5mK+IuvZ1rbOsSy5xcu
w/d7fA1URtQFIN3ZdHEB9nvc2vGo+RsFoGZSJUJHexti1KvW6AqgVXVBlD76
09ur2mCuL4DNRrmjXuivvsp5kreRAB7v3dHwEvk7PO5nJtyO/ucvKU7uxX41
qFh6wlIAp66mbj07hPMV4/7W47YCCLEvDOxAPucau06GOgjg5pBf91rkcyZp
S7SSqwAUTntVPcb8O+95rfdovwAuzBopy2J93inb0py9MR8knTn7/uD+ITV5
fyFBAJ/6xzoz5xDh+793F9QDBOCyIL7ownwiGHk2flCmCoA25h5/YSERWL8f
EUfpApi66fI1B/n9Vja9LYElAJu79nMzkV+LFKNCf3Pw/XgxxWzk47eMbOZ2
vgCmS/t4N2SIMN7uneYsFIAYxeBGrxwRdgnHi82CBEBQ+0c0VCTCY9/QyOlg
ATit+XireBURfNsyC1MPCcAxYSfVdQ0Rbvm2bV0Uhv6NXq8yXE+EroToj8Rw
AdjrHtzopUGE3Exp+eIIAdhK8TdUbyRC6pPrFf2RAmhXftpI3EIE9bL0V9tj
BOD6ufknxZQIasa/ypiHBSDpaydxz4IIqof9EguPCECqI3hE35oI8jlKM1Ox
AviuUmv8dDfGf/RwqEecADxk55zhORGh2fTtwvfxAuiZ5/Zl+X70x6NeNSZR
AFs/fe246EOEfZ5WJXuPCaAjMm+9FIEItR++tNofx+drd/vuoBBRz4aHAlMF
oCplbaXJJMLqZKGgLQ3tibzjlHOJcMxuQCEgXQBVMaFPOoREMLcTZmhnCiBW
4+/K8BDs74V1LWrZyJfK/fE5YUR4t/h2rVuuADI1v41uisT61fneqcgXwM7t
OaZa0UQ4s41kbHMR7V0LqU+JIUKjzzId0SsCWDFubudzmAh3/KjTI8UCSN0U
uToTccb5AynfbwhAoKGy1AbxeDFkqJTh+S4E42D8vukI4Qj5jgAa2rivDfD8
S5/9bjVUCSDSl/vqFNr/2dJ+xKBWAO84rygXw4mw2311YNkjAYik2J4LDyUC
mJptM2sWwOVur2o9jMf5Z0ZVy3OMt0qqqisQz9ebdfJpw3xb+uamC4hAc5jM
+/xGgPcH9LF4RLjK+VwR9EEA/rM7vkRyiDApaJb+2yuA3KK1Ue9ZqMdvck8H
DQogJuaB6WnMr+GypSmfRgSwIG7d9vsMIjCTOy47jAvAIa+t2hPx0qzO/ouT
qC9ZeaOHEN8S2Zc28VMAOaIPitfi9+kZxTs2/kW9oNYWueD5YS/aKrxEhLCz
74CvFNqXG9z5LnS+EMZv9m52Qv+mRdJvJC8SQtNk8CMZrJ+XyT/bExJC2GXU
47A7GOtZKPfgqJQQ+A/GBicwH3khDsosWSGoCg8u/475c9+yQWgtL4R1tpdM
7Y8QYe21kArplUJwmKuqMhBPBNnuK83Plf//3ZM0wu1kzHfNncMRqkLQ8X2/
oCgN6/9ztqVEE3GJQU/nWSJ80qou0d0kBGlhy7V/+USMW7f3vK4QVDpcLypd
JgLfvTbB3VAIDWpbqzbfRP8PGed83SUEt8+U4wn1RCi2a1O7Yy2ElUuH5Mea
iEA4N2ce104IMg9A0/EpEbj+nNybjkKQP+59XqkD+1t7TaCxkxAurbR4fKKT
CAojO57cchFCyDFlgkI3EdYXuAQFewjhwJW3yqxPRDgclbC+3ksI9gHy+RZf
ELt4/RLxFUKSfvrXLd8Qr5/fveegEML0VJ1Zf4lQvZBOPkAUAn2RcsLtOSRg
XSPPIQYI4WnxZJvUQhKMPjxQuYMmBMebKsNTy0jQfaWwcDVDCM77T1JYK0hQ
QDvqPcYUwpPWyke9K0nw4Na3aTpXCLQ/2X9S1Uhw1F+9QYkvhFWhBxLuaJPg
17mGdXUCIZStPvilTJcEfU/6mmeChJCx7o7DAhMSnBaTfHY6RAjUF4st7MxJ
sNZLtntjqBDEK28yduwkwRvrWwmPwoRwar7GjWErEoQ/JGUTIoRQsMDU19SO
BIPrFZUXRQlhTUObm6EDCawCdrlWRAuhJZ+2/IMjCTZ7G10RHMb6rHx0S8uJ
BNZl3ed3xuLz90a9G1xIsPjX23dqcUIIfPXi2UtXEiz9Qepf9//v6TruXqbv
ToJn1lZbzZKEcFda+ZDLfhIQBWsUg5KFuIe8/WToQYJ++9fZL1OEoJ5XKjeK
eOk3X6JzmhDmSSzyFXiS4OGBZ0V/TglB6WNVZBdia0WDNU8zhNC5LJSi50WC
k30iHU1ZQjBacfVnGGIn7Tit8RwhGE9LPqlHTLKLqjPPF0KPWK6YrDcJau0n
+HcuoH/twzv5iH+9VDH3LBSC+VWOzQjio4dX7VUuFkJWf5hklA8Jgiyk/86/
IQRJ+Y1XjX1JYCff3LTgthCWNdeZKPuRgPGHH6xcKYRoN4m/ugdIUJOepmh7
XwhzG+x2BPqTQCAluTb8oRDc977LGDtIAnetP5G369Hect/Ws0QSRLkU1A41
CYH0YenGmACsb42doeRTIYw9uyM4RyFBz79xWdVWIZxdkLvmOw35NKyapdQu
BL/myKjDTBI0v9eGr2+Q78Ub2+w4JFi2gNx99r0QZoTPBPZ8Ehy3HHizokcI
mxs5I7GBJNhQZLfdu18ICkpxc/6EkKBatnOCOCiEPifjN0XhJPgwUd+8cRj7
17Sx/0w0ntfbVnZrFOPZz/ryKBafMy7en/qC/OK1L9BPJMHeNMuqFROYz1LW
wJ4UEmS0Qd7wVyE0mhhN3T2F+dsS1MmYFELOnFUbwrJIMLfv66mLU6hHr16u
Ts/D/mF1Z575jvk4kPFfRWceTnXXhWHzWETIUGRWKd4SKulJ3pIkSlIUhTOf
kyGbElIUIZUGCaVJCtE8IiGJ8pJUSCSFjMmU+Pb3532dfc5v77XWXut5zuU6
eiUzfbGq0NnUaSgIyd+uVNfl0PiJh47///9122mWfpq4S/MtFVpsNByEk5cE
JZFPfXHHUMPUk/INRtNV9xJfqA2opRygvEeG//JIpS9UtJruJVPOXLwgbPKd
L1ZOHHG6Q1miFoqPm3zx4mGceCPl/tTe0ux2X8SJVQ3NGgnC8hVfGyp66f1o
3h1ziPLUizJF4qM0P2+W66iM0vUvFKzXizAQ9UQw0kR5S3XI60RZBhJ4O5ta
xoJw9HNy62MlBt74xcwyHA+CJcOY92QWA2KlYYz8v0EwiHQwCzdgIFu17tHB
Sfp5PWuZfQsYqA3/xj0vTJARsENRyIIBh8e7FoyJEpjEdF9OtWbAZu8Kg1QJ
gutfuhkP/v/3kAPDsmHSBIkO2r9XOTBQHaG4+ewUgm7h4fOWGxm4W+zh2yZP
kPxnY96xLQwMyi8s85hOcDN9tMrGg4Ffht07R1QIJDaLCW32YkBYJ+F5rjqB
Z3pUdbk3A0rX4+2DNQnkXZysrzIYSBH82rdWh+DTk9rkQRYDGlUvtGcZEKyz
zbYp4TBwg0w72TmHYF91nocej4GqMeu3N+YTLG1pcTfkM/C6Gvlb/iEoTd+f
0EK5PLdhssuMwCZ4WgJLwIBv7+4ob0uCMvfRvBrKmdfFFZ8sI5h7+o+/+W4G
Ik69ONRnTRAp21OTRdm8wP62iA1Bff6uqpV+DFj+fOHVb0uwe4liuYI/A7fG
7uo8W0Ofn7pXY14AA1OsB5Yx7Qm44cnXUwPp+q2m+/sdCOQEGtEBQQwkyjXO
2LGBYPrlfYX3ghlgb+mJuOVM4D7/qRVvHwMn/gYs/bGJID7mQl5yGANh+sxn
Mq4EV/ql8pZGMnBzz571am4EIwdONzpGM8BR+NyivI1AtWyH4dtYGv+oh3Ii
HgQeX/SN7hxj4MFX66HP2wmwnxPdl8RAl+2rlTmeBJv9vdih5xiYfGy9TdOb
nncgcfDfqwwIDfLsi3zoefamj3BuMhBePiKzkUGgu3CeRVY+A85Hek+BTbDh
UKPCqgIabz0To/McgrubFNTiShjIz1vv28IlGGe+fVZawUBW2aqtJgKCFbIS
IUL1DFibxecY7CYQ1/AOPNvIQJ3Se5epfgS98ZsDNFoZeCfjHHXLn0Bvh2fB
r5+03kvTRfwC6HljZVw2DDBQfOh5wZxAAkGjnsS1YQa2Su4wPbeHYPlvfuZW
ESY2yFSZugUR2C3ZpPJckolHsor1OoRAxKVa2XIqEw/bvaImKLOFFxYVKzJR
e745uy+YoOHpNycfVbq+/cudiRCCTaMY0dRk4lZNatn8fbT+5Qye/NJlwvxq
1P2DoQTleOvZOoeJl+Vu74TDCA5uTmB1mDAxm29YlRtO8DO5ZKaEORNBts5H
4w8QVEZ2XzCzYqLA/YJy2kGCwuaPyn42TPwnue1gSxRBG4Rrb9sxcVxlQePW
IwRvd+meHXJkor/j0Ezxo4T67rnVZpuZuLcr5XVnIs13bz05vJMJ75i62llJ
tN4eXy9OYDLxu65UIegMwSS5WxfMZ8JT3QjBaTR/9RHb20OYCFyqbjl2k9ab
t4PP7GNMaP5J3nL4FsFJs1W6c5KYeN28Q2fsNo3n1nEJ3WQmFL/0aDveJxh2
6to1I42JViedfaGPCBRnbng/7RIT18fuye9/St8/0C2ukckEW03khn0hwUqe
lL1NNhOX9/yV+/qc1lto+8akfCbGl71XtSkhCFJ/Vqb+gAmVoZQS3zKCAbWB
hranTDxXzFiyvpwgK7F/YLyYPl86/tXIK4Jo68aF/FdMLL44tYP9msB2zNHY
upoJo/Bs7cuVhPozr2hSz8Sr2/J/M6sIurLu56s30/hbhHbuf0NQFLv8kfF3
JkJbnbQM39J6csiQz+5lwv5XbGA2ZR2LeeGnR5jQW2C+bHo1gfQNFe2vwizc
fTNLcxdlmcufQuJlWRiYuNFzgbLu5OrEw8osDH9eHllLeX/xfZMSLRbab4pG
i/5HcKlzwtR8Lgt/clw9zSmnNJq+fW3Ggq7ISZkAytvHSxQDV7CgJqQ7+oRy
bpqzjZo9CyU6oX9VawiMRs+633RhUT+2zSKBspTu7uMqniyU/ngsMbOWwHBn
zws7NgtJMvvFyilfnrJA7J9AFp4G3BFKekf7cYPU38L9LAiXsyTC62g+zxKv
H9EsNFs5+sS+J5gV4b3ywjEWlrUPxebW0/7srKF59wwL6+xC9vV/IFDwCmh0
TGdh7o33ZU6fCJpVaxfyr7JQ9/FxUkUDQc7t8Hz5bBY6nEmuRxOdH7Ziz5bc
ZmG6ku8lsWaCNcYHgvofsIDA7qrCL/S+7XeKW/GMBYNuNolrpf0tIlDEpJgF
SSH3Tz5tBI+Gbdsry1iQ6Nm8cm07vW+C572Gr1n4FX00z6iT4PtE7hbXWhbO
qpo2af4kOGv7pnFdPQv1JhFeKj0033qpvSsbWOBa+cUKD1A+KNbu/5UFlp5Q
Rv8vWm+Dnf9UfGehNfJNe8Nvel9vaWl4/mRB5VdyfcEw3S97IH5ZPwsrjruN
JY/S/RUWLmMNsfDs5L061h9azyW5pOsPfd3xyjfjvwTL+N6yr4TZWGlZfeLr
BMHhy2usRKTYsJoVoB8nFAxNrchXp+XYWNcw+5W2SDCaijWnHFBmwzpBNeKq
aDAmBw/oPJnJxvgZdx0l8WCcFkQar9Bjw3j7IIsrEYzQUe5pEWM2PBLCO65L
BuP2lyD22CI2XBrGdSukgvHTfdpddSs23LSbEiqlgxG2ZnGbqy0bHbM7L+bI
BGPw8bVFlxzYUOgp/8mRDcZEvIxcnwsbF49GzhWZEoyCupo9ZtvZsNkX7OxP
2eOG6HYfXzZUDLRz7lN+fVBDjPDZeHzq6UA15cjlOUt2BrGhPrLYtZCywz9n
zmuFsTF/i39aJOWEzfovsqPY0PI1/keV8v6eiZ0S8WyoBjycG0WfH10s4Wic
xMaY2uftL+n+at7M2j87hQ35IJcdbXT/FeWine0X2agP3XTgMz2fywnjkOhM
ul7vZ+0jev48u5q7orn0fDHD6qE0Ps3csXOcu2yUy/tnlNJ4dt65clTjORs3
dTst3Gm8XZsCy0NfsrFx6oBFL81HSt+GrX1VbCzJ6UyMmST44fnbIeodG2rF
EVYLaP4YJrMlbRrY+O7nqP19nKBWK+jHwlY2ovds+/KI5l90q83kjg42SLpn
fvYYQWYCo7iyj8bHVnVpKa2Xie/uHw6MsOGsmcSSouw7T+xnmBAHzBvZTvtG
CD66so6XSHGwNy1/qibl1TLzzDYpcPDRUi3rN62/6SG/9QzUOZD1M5IUoa/X
eeZestDlYL/y3E82lK1F6oQPGHNwue9Z6n3Kw+mdDb8Xc7C88ETSNvq8WpXd
DsdWcGA1Q4prTfdnx5/Pm2bPwWA7/+cGun+5bnikunAgvnre8iP0fMqHRQtm
e3JQeF1nfQOt5wJxsck4NgdKOYnyNjQ+vko7WisD6ftt/j7Jo/HLuXdbojaM
AxJnfD+ExvvA8H+Fg8c5eJ1y1OOJWDAuOsZOGTnHQWnea8uPtJ4PnWU9O36J
g8RJb4tymq/CtWuEHt3gwCO8enUEzadi5vdW/m0ODgtYZ4Yof22I9Lr1iINr
AqdKQ5r/nJSKLQeKOJDe98NUjnLDJX1OexkHs7o931yj6wtNAko7KjnYkB18
qI9+/oVH8Z9O1XAwWt0s9ZM+v8loiehgPQeTAVId5+n+PrZeVVdu4iCm/DpH
jO7/nPWMKZKtHDRuyRLMEw6G7O5Y94/tHCj+iLRRpecP8l2Ufb6Lg8XthFVL
4yUS+dZuex8Hq+f6b2HQ+O5SZeUb/+ZgoJRr1kDzZ249e+GMMQ42ll8+YkX7
S1OR/GGjSQ6eTnvXe4r2oxZudQxHjIvH8TV1Pb103r98M9ImzUXXykYdl24C
pn39ujR5LgbuFv+pov3OufDBmTPKXPDPCR3y+UHwjDMn5j8NLvbUh1/WpP1x
8Ylk4qDDhf/kkW/CtH8eVnsZITqHi5f/KWxQpP117+WCh30mXKyM1XfaSPvv
kd9yvCkWXOx1fP2k+DNBv+CX93prLrjSwVW7aP9WqL61POtfLnZKH19q2kgQ
8HzVC6X1XJyQXb/BkPb7pMdhdlEudH9aZcqr6Dy4MxQi9dOdC5nz1dFhHwms
GnMOwJsL+emjT97S+WF6qqeMcLhIsytYvJCyUk1vfZQ/F9b/yCuk0XljdN2l
cWcIF6eHJhykKFv3nd0lEcEFs/6yNI/Op092KfG8aC6uSc4pLaLza97dKabH
47hQF11xapLOt3q/nR2CE1y8ubfGRYdyY942bamz//89nk91unQe7q66J749
lYutV6MmJul8veDwJsgvgwvzBeNf7tB5XdLl3bb6GhcHLRxfL6fz3+hrr0n7
DS6UJLvs06h+8PI3CNx8iwvn0FKDWqo3+kp2vk29w4XqmalOLVSPbLxavLD0
ARfLi7ZUVLwkiGPVaHx4wqV6b1V8UinV2xq7PJoLubinuj/lfRHVlyk+PgMv
uUhNfTrXo4CguMBrh0IlFxm78ufXP6H94XBPtn01F388RjzKqN4KclFQNv7I
xdcvd8b97tL1QuPHEpu4cOJ3lBpQfbZ+3g9L7VYujmwcKOui+u1BR3xoWzsX
JxMunXyRQ3Cxnlnf0MXFjeUHTfOp3ivKN/oi1c9FX3OcwoMsqhdMJ5fxhrgI
Cz0oXZ9J8Mr64DXxcS4qC6ocFK/ReV74ZahWmIcAocwA9hWqP6Sl59RJ8uC+
xCa08RLVO0f3sCXkeFi3+eBHTgb1J3J2uj5KPKzn5kdMv0j14NLwaZ3qPCjN
udLzLp1g1OzDuiRtHvR8r6zOoXr0i9sWn21GPDTEtj89d576r6bheXPNeTBe
+6fxegrVL39lJvWX8/A4+MrU0nMECd1P9Q1sedgi9aBeLZnqAcvFPTM28pDb
Mzhn/Vl6v0qHvv1x40HthonyIap/KzvPyL/y5OHZfLeo7lMEfk6VOhJ8HhyL
8htnUb5/TymPE8jDz4DMfXZUP/M3bv2WsZcHZaWux9yTBB2n38dmRvCgbvZQ
7/AJAku1qVoh0TyYmH71PXOc9ku20MC0OB46UrUcz1M9LptdNMfvOA9TzXtf
JR2j6yNqak6d5sHrbVZTeAJdv0Tue3gKD25a0hnu8VS/RZ5zNrlA1/ckL5sT
R+/L0eyezMv0PJnbW9tjqV5rbj/clcnDw/n975NiCMR05Mr+3uTh83OwTKg/
yPKYN//rLR5CWiYHH0ZTPRqmKpRxh4exxK9tSdRfNDLblxQ85qFFCpFt1H+c
PLhNeV4BDwmTL1K0I+j821YgHvech0BX0ws7qZ+ZlIkfXFnOw9C5FYtlqL9K
0TNXcH3PA0MxvvwN9Wfnaid9dT/xwCsxXhlD/dyQWrqa6mceqHK92Eb94O9/
5Zuj23mwN7n5JIFJ+w8/9qZoFw+HYy8qWPrSVaq6y2738mC28fSpC14Erflr
Zl4c5WFNUN4lnx0EwvW66xoneIhdMS96KfWvBkNaGqvE+PC+laKhT/2t2UTV
72ppPpgl55SMqP/Vb3DMipTnI+0Ps2419cceGwrjnJT5WLi2a2eUC/VvR25m
WGrw0Vn9379fNxJcy2KUmWnzscYuMcKX+m3vh/J1Kwz5mDba+6Cd+vEhx4KN
Mgv4WHL4+bEzjgTnd+9/+MmMj/bpX8r2rKd+YPYv25vL+Jh+Nu13BPXzMeki
usE2fLxIlou8t45Au2f6qaVr+XjImcxUoGwYpC/3awMfjt/zkhLt6eer2Dpc
cOWjJ2R24BzKwYuynFZs58OZuerCh7UE3VPs3N558yHVYvvyNOW8Y8ZFXhw+
ZPyjdLdSdl90pem7Hx9xnyty1CnvzH1UwQ/mY6Sqz6PGjt6PDrk5w2F8DLIk
d4VQvmR5oikmig+J56M+4pTT1jW+NIzjo6/hTEHAGoK/VttDPpzgI/GXUO7j
1QRk2OdHejIf+lbpRz78S+CwwNUi/AIf1ikfG8ptqV+5MbQ75BqNN9v2VOwq
qg9Crrkdy+FDOuGPuLoNjf/9BqfCu3zYnTk2so9WxZanxculn/IxemJKRq41
wZ5ShyOsF3wk2K468dCK4FSuk8GHCj6aIzLPpy2l8VmT98K5hp6v9EX2/7+f
qZhe9L3qIx9XPCz7cxcRuIlEltz8wYf/v97PtebS+97W1issLkDl+tO2rYYE
+5xM9dJkBYi9aqtZrE9gL3nT+I+CAA/GJnN7tOl9KSk+Pzjr/7+/KVdjM5vg
mKfs5URdAZpd1vYUa9J5a/J69KeRAEtOtrjsnkXn2Wq5SYUFAqRZeg2unkmw
bl2mucQiASyUdZlrNGj+z9fNrLUQ4KqF7FS+OkGoScW3Q1YCeLM8TO6o0ftQ
2j1Xf6UArjqB85UoHzM8GlPyrwBelVl5saq0nxtqm/jZC8BWjf02hfKMbWt4
5hsEcEvvVpg9g+5n1qeEtVsFeMU7qHxJhc6PaeqOt3YIkNB80k2F8lnXxXu9
fAQQybs3I1iZQOu2zLgPR4CMiufehUrUbx9ocyv2E+Db7JLVXdMJXBbf5YcG
C6ByKKx5WJHqzayVzsfDBTjdyfbPmUYwLVTmQ2GCADm8pCBXeYKvQi3fK08L
MGOT6KIvU2k+VkdKaaQLoPfww6kMGYLZ3q9mrLlFz5v6Tq9FiuDMt7dvJB8K
wAhf2z9NkqDQfZN+dZEAI0UeS8zFCVTV02yPvxJghXwz01WU+u9MuVrLGgH+
B3AKAp4=
       "]]},
     Annotation[#, "Charting`Private`Tag$35075#1"]& ]}, {}},
  AspectRatio->1,
  Axes->{True, True},
  AxesLabel->{None, None},
  AxesOrigin->{201.29317634865743`, 156.28063767457323`},
  DisplayFunction->Identity,
  FrameLabel->{{None, None}, {None, None}},
  FrameTicks->{{Automatic, Automatic}, {Automatic, Automatic}},
  GridLinesStyle->Directive[
    GrayLevel[0.5, 0.4]],
  ImagePadding->All,
  Method->{
   "DefaultGraphicsInteraction" -> {
     "Version" -> 1.2, "TrackMousePosition" -> {True, False}, 
      "Effects" -> {
       "Highlight" -> {"ratio" -> 2}, "HighlightPoint" -> {"ratio" -> 2}, 
        "Droplines" -> {
         "freeformCursorMode" -> True, 
          "placement" -> {"x" -> "All", "y" -> "None"}}}}, "ScalingFunctions" -> 
    None},
  PlotRange->{{201.29317634865743`, 368.8010127417034}, {156.28063767457323`, 
   342.71983122703585`}},
  PlotRangeClipping->True,
  PlotRangePadding->{{
     Scaled[0.05], 
     Scaled[0.05]}, {
     Scaled[0.05], 
     Scaled[0.05]}},
  Ticks->{Automatic, Automatic}]], "Output",
 CellChangeTimes->{{3.891159028442382*^9, 3.8911590311105556`*^9}, {
   3.8911590643218994`*^9, 3.891159083996994*^9}, {3.891159342385243*^9, 
   3.8911593886557083`*^9}, {3.8911595896552105`*^9, 3.891159592375166*^9}, {
   3.8911613281019263`*^9, 3.891161340855031*^9}, 3.8911617950922565`*^9, 
   3.892201748499119*^9, 3.892202269388064*^9, 3.892202382413022*^9},
 CellLabel->
  "Out[310]=",ExpressionUUID->"2b787173-ed71-43a2-a569-34920a567782"]
}, Open  ]],

Cell[BoxData[""], "Input",
 CellChangeTimes->{{3.891159139689287*^9, 3.8911591396913457`*^9}},
 CellLabel->
  "In[311]:=",ExpressionUUID->"8bc513f3-a3ba-4285-a457-384247cc1c88"],

Cell[BoxData[
 RowBox[{"(*", 
  RowBox[{
  "**", "**", "**", "**", "**", "**", "**", "**", "**", "**", "**", "**", 
   "**"}], "******)"}]], "Input",
 CellChangeTimes->{{3.863088580171882*^9, 3.8630886389207897`*^9}, {
   3.8630886806454515`*^9, 3.863088685045915*^9}, {3.863088742200429*^9, 
   3.863088757615343*^9}, 3.863088899067647*^9, {3.8630889982634563`*^9, 
   3.8630890086517296`*^9}, {3.863089064044283*^9, 3.8630890916156893`*^9}, {
   3.8630891523196287`*^9, 3.863089195231044*^9}, 3.8911584193247185`*^9, 
   3.891159158469663*^9},
 CellLabel->
  "In[312]:=",ExpressionUUID->"7edece8e-fab5-428a-a04b-36c0d41b0463"],

Cell[BoxData[
 RowBox[{
  RowBox[{
   RowBox[{"{", 
    RowBox[{"X", ",", "Y"}], "}"}], "=", 
   RowBox[{"{", 
    RowBox[{
     RowBox[{"Z", "[", 
      RowBox[{"[", 
       RowBox[{"1", ",", "1"}], "]"}], "]"}], ",", 
     RowBox[{"Z", "[", 
      RowBox[{"[", 
       RowBox[{"1", ",", "2"}], "]"}], "]"}]}], "}"}]}], ";"}]], "Input",
 CellChangeTimes->{{3.863084925447731*^9, 3.8630849329814143`*^9}, {
   3.8630850190889273`*^9, 3.863085035851472*^9}, {3.8630850679442005`*^9, 
   3.8630850692752323`*^9}, {3.8630858940895553`*^9, 
   3.8630859130979786`*^9}, {3.863086011779828*^9, 3.8630860132368855`*^9}, 
   3.8911584469879293`*^9, 3.891159168434695*^9},
 CellLabel->
  "In[313]:=",ExpressionUUID->"84956f6c-b3b1-41d0-b2ac-e5a6d4ce6986"],

Cell[BoxData[
 RowBox[{"(*", 
  RowBox[{
  "**", "**", "**", "**", "**", "**", "**", "**", "**", "**", "**", "**", "**",
    "**", "**"}], "*****)"}]], "Input",
 CellLabel->
  "In[314]:=",ExpressionUUID->"113cf9b4-afb5-45c3-a710-d3d381157e53"],

Cell[BoxData[
 RowBox[{
  RowBox[{"Curvatura", "=", 
   RowBox[{
    RowBox[{"(", 
     RowBox[{
      RowBox[{
       RowBox[{"D", "[", 
        RowBox[{"X", ",", "t"}], "]"}], "*", 
       RowBox[{"D", "[", 
        RowBox[{"Y", ",", 
         RowBox[{"{", 
          RowBox[{"t", ",", "2"}], "}"}]}], "]"}]}], "-", 
      RowBox[{
       RowBox[{"D", "[", 
        RowBox[{"X", ",", 
         RowBox[{"{", 
          RowBox[{"t", ",", "2"}], "}"}]}], "]"}], "*", 
       RowBox[{"D", "[", 
        RowBox[{"Y", ",", "t"}], "]"}]}]}], ")"}], "/", 
    RowBox[{
     RowBox[{"(", 
      RowBox[{
       RowBox[{
        RowBox[{"D", "[", 
         RowBox[{"X", ",", "t"}], "]"}], "^", "2"}], "+", 
       RowBox[{
        RowBox[{"D", "[", 
         RowBox[{"Y", ",", "t"}], "]"}], "^", "2"}]}], ")"}], "^", 
     RowBox[{"(", 
      RowBox[{"3", "/", "2"}], ")"}]}]}]}], ";"}]], "Input",
 CellLabel->
  "In[315]:=",ExpressionUUID->"868f7240-7a6b-48d6-82a8-489263cce0b5"],

Cell[CellGroupData[{

Cell[BoxData[
 RowBox[{"dibcurvaturaSchL", "=", 
  RowBox[{"Plot", "[", 
   RowBox[{"Curvatura", ",", 
    RowBox[{"{", 
     RowBox[{"t", ",", "0", ",", 
      RowBox[{"2", "Pi"}]}], "}"}], ",", 
    RowBox[{"PlotRange", "\[Rule]", 
     RowBox[{"{", 
      RowBox[{
       RowBox[{"-", "4"}], ",", "4"}], "}"}]}], ",", 
    RowBox[{"DisplayFunction", "->", "Identity"}], ",", 
    RowBox[{"PlotStyle", "\[Rule]", 
     RowBox[{"{", 
      RowBox[{"RGBColor", "[", 
       RowBox[{"0", ",", "1", ",", "0"}], "]"}], "}"}]}]}], "]"}]}]], "Input",
 CellChangeTimes->{{3.8911615193843203`*^9, 3.891161521525769*^9}, {
  3.892201781135423*^9, 3.892201782994362*^9}},
 CellLabel->
  "In[316]:=",ExpressionUUID->"a897bb28-a49c-46ff-8b34-d98e4012c7fd"],

Cell[BoxData[
 GraphicsBox[{{{}, {}, 
    TagBox[
     {RGBColor[0, 1, 0], AbsoluteThickness[1.6], Opacity[1.], 
      LineBox[CompressedData["
1:eJwUV3c4lm8bfkUpqWhIfrIaSkrKquR8qYS0KBRKQzurUEhIUUnIKNk7Intz
23vvvffee3y+v57jOa59Xs99P+fJfV9bQXMdhUKp20yh/P9JSxhKOoXNJYzD
XljcVHTCgf7UMxw/7qIswosv1tQOC+ECD+sdtGFV9vfDXO4nRMygmjnMEL2X
BnbIXTNE984nc7EO73F6T93tl+1ixGZP3pawpA8IEWjKvV//jgQcUvOkhFkh
iV1Dc5n3O0kTHTuu6PUVTo2SVVKtP0mDtGWGv8N3dNo5iUiHe5MFPkY+kwx7
VLV82T30NpBYnajR80/6gSuWfLoOrqFk52mvpJJoJ3Q7HMn73BRBvCWf0c2F
umBcWrZnITiaHJMVuswd+AtmbFGN1UOxJOnaipOc128I5CZU0N2KJzIqeS2v
frnj+jqhmFfJ8aT6rgOvu4MnbJ+17GpiiCcRJ4+JdWZ7IYryQ3GzZiwxFP3R
ZJjhDa+Hd461MkUTiTNzZozEB9bTnMc1HkUQOqgf8E7yxcGBr0dqX4eSAqmM
fOF4P7xOtf+32SOI2EvzahVE+6M3XSF7+JcfUZGz2X43IgAf27ybN331JhxX
xmMnQwMh2u92M7/Dg3RdV1K1Dg6Cyi+K35CuGwm5mbTKHvgHKgkMi+FffxO9
W1x+Eb7BoBr7pSvO/yZi6h9lpL1C0CssoNVh605WNAaGGtz+omNu2xwNqxfJ
fnjVXvtXKEKTPxhN9nkTmyfRwnTOYXgu58VKK+FHFF7safjp8A8cR+seGu4P
JIxiIM4XwxHBrLvSExVMxhJ0mduzwxG/R2/Cf9s/UnnG78GR8xG4vqON9ZNQ
JIlNqYnRz4jAu2e1+XfMY8gvbNqYRo2EEb+c/kfXBGKSfuY2A4nE+TebGUMS
UonGOa2/N85G4cufr89NHDPIuWyvFY+kKGzL0nqW6pNDDl6svNZ/KhpXphh2
hJBCwpC/3vdkfDQSVI/f3rirnAzLiU2/E4mBy6nRMNVt1aSs6NnFvOgYDIXG
Dpl31JOoK+6/tp+MxQ2jI9Jcn1qJc1npoFpELDxyc/xetnQQI4V1EoECcVCT
qbaIXu4m6lVCduOhcbjuwbrzT0QfoSo97jjDHw+GY3XDl/UHyP66X0KfguPR
l3VTXq1hgNDfLvpUdigBxhKHQncl9JOBxpU6tsAEpFl/4o+R7CXF6oJHNA8k
wvFRdll5RycJb33w7p9vIgKWftF8YGsjjvecS+e5kyBPW9uQ6lNHDDvzuM97
JeFgbVppx89ycltz8ZUtRzJo5U41ncrIIRK9R3Pq3JJRsvW+mN79eML9VIN1
338peH+sz/7tMTdCN+jw7OWvFGzhYxlQ++mK3hfZyXG7U/GVpSlNfiIcBSOz
W9c5p6ItrnjyMW88wnT47snvJKjol937xDMZ9hNqUc4OBG3XNtzUTU3Ft12u
4mlb0qDBqSF9pD0VFREfOYUV0jD+2VqbIp8Cliu664Kd03DsdevzhI+JUB1Q
6+ZoTMMmh5imCvo4eH2SyfvBmY70t1fqdp+KQhePUMjGh+nwWpXM46gNw2HC
afsuKB2upQef/k4MhJbqZt2JoXQwFQTXyxt4I2p2RvGxYAYqr50pTrP7ibkf
HSJN+hng3Sqynj/GDuLHS/ZcT8xAuuuktRm3FcyLEpayVzLA59yZl29rgZwn
/q2nz2XC2ba2tqj9AxjW22f8s8rEOGv/nM/pr7jqbeK/vygTXM9ZShaUHOF4
9on1L6YsLGcne1J5PFBfr/h8680spF7nNH75zh8cBrjy4VcWAm402J54HIr7
248IzjVnodk+x3MNOgSGsex8yZONG3tUBLoC4zEkt262/VE2Tn3dUaCjn4rj
vcP1SiHZ4Jr68vz1pQzof6hPLhzNRv+PYXVfzWwkcmZ7UoVy8FecZ+X13Tys
JIVbxLzJAdNJ4VIP+kKcU3HT5EvJgfgDbymfw8WwnrKS8aTJxTUvw2OyjiUo
snt1ZKd0Lkqq/hmycZeC+ejdrZ+/5OKsRYxLcmIJlPLlxpdLcuG/RfGjmEYx
XDVFqvR25GG3HF3t5v2FaKXhietVzsOPHdYOlrx52O+xxVXNLQ8ysyemDzhm
4cnpeZPytjzof2TeL+yUhgm9Mqmkp/n4+uIpZ03GP4hsSz5wPCwfDo4fJD5p
uME4JHCj/0Q+TmeO7l5lf0PSLv4Y3CNagJlA9/UXDH0JXZdpia1xAah79kuY
PoggsmbPImjTCrA/So8x6Fw8sWVXcnxDV4jSg383CPGkkop4ScNhmUJ06dBm
jNxLJ7tvHr19/1shRA2K3JbnMojaOOvZ2vJCJHYGHLqWnkm8vtFxybMUgTNn
RPZreCbpPjy2Lv12EVh1Vi8JFmQQvpzGbmHPItRNFBr3cKUT7fu5ecGdRZh0
Nt/6PjiFRK9EhnAeKsZmG9rdkfvjyZyrh63ji2LcLve03bM9kpwV/aK7KaIY
TcUhty+EBBKLSv0bptPFWGJtNVc57EJytO+JTp4qgUyD0jOZ01fIZsbLbE9M
S9By73m/xHMHXAsSW27KKIHAe7+PR455w+n8/rbr9KV4K1S3L+9aIBratmXm
XCrFkwyGl7Q+IeB4t+h/xq4Uw86HIjnOh+HBnl7r8KpSdLS8TqzU+oeq2/0x
DoxlaPm8USrv0T/MHLrLW3ysDIovCinh+mFgna36SX+9DHue7llq6PyLM9ly
DFKvykCjc1TGYTIYTFUBpaI/yjDgRR+STfMHXR3rnI5GleEKDhUFswQiYfzO
7X2VZbjPFu78+Lo/bClJnHsmy7CaKOHWle+LB9t2d2/dUY793l20NvY+EON4
FUx3shzlPqo7OKO9seVoqfaCQjliT0Z9NxfzRseZI8JjeuXwSVWZeMztjTg5
q4Vuh3J8f5L9su2lN2xudZLGyLX4kssZsXt8oPEEH8srynHZuUotfq8vhA1/
y+VOlCPOsbmoXdsPDJ9mt6Vsr8Bq5Y9OM9oAtDgqVkeeqMDV9ZrsKvmBsI7c
rOGhVwHHc9FCF3xDoJ7++ICjQwXOKH1kMbANxYmyzIHPkRX4mOoSxK36D/St
nOHvKyrAGPQuW/NtOJqGjfX1Jyqg9jCFroIzAhFLtaefb6/EoMG7mjTnCHza
LES5d6IStSmnh55VR+A2m122kkIlfN58OJ9eFQGBw0Nf5PUqMbRZNTD5ewTo
xGSuSTlUQmHB+dtn2gjUSfvtEousxJ3N4bAVCEfoTUrj0YpKlBjEDnvyhcHi
oZrXvolKcM59f22pEwLlV/Gae7ZXwS7PVJbrTBD4LXYe2XaiCqw5Jc7tLn6g
sdcZo1OoQm5Qbga/ixdqPItiFnSroCX0J5Dx10+EhB0yHrOvgkFO0h4p8e8w
S7Gk9kRUYaDLQehHxVvcKGpb31RehbNLt5rfbtEkhxvFC8vHq8ClOOL4JPQT
Wen/aZfLXI0+8+QHFVd+kIq5qZspgtUwEPfKsuR2JYH01/+Lul6Nmo/fmcTU
PIkJS2hbkG41Hqx7Ycxy3ptcP7ApwMO+Gv3qunJlv7zJQSHN544R1Tg8LLqu
z9SLLEqlH/9SXo3eWuODrn6/Sdn1vTPvx6sh4HlDPoP5B/HXeJukz1yDXQkN
/eFO74iRdrXZc8EaqLeNdrQym+CKqaD0ves1IMfZ+nWcXLDv27fNyro1uPki
3s8sww9zv/vL5O1rMN/6OWB4MhRFwRecpSJqwEy0n27UjYJ3greqWHkNBLht
pZm+xMEgb5nr2Pha/toN95WZknCp9lbPPuZaHBSc+PapMQVcPTEhewRrkSgu
SxdXQTA9xay77Xot5PJvZkQbpKGAVktkvW4t0iMFXQ79SoPn9oLFBbtauI/K
OfLeTsNr7oPpY+G1yPpp7aBgSyBz3OJTT1ktJGdMx8daUrAXLZeaxmpx96/K
Qd2sJExcPs1cwVSHFoqucNqtBOSoOdfkHq+DSeyGW2+jY6FjdOVelE4dqnjb
ZtrGwiGnJR600W7N/tWPV6ExBPvu842q/6uDl4ZGQ4y9P5ZusopEldShTnKe
yWXQHTWyG95tHKlDJqek83j6d4SfncpU31KPl6JWx8N3yuKLYAdDFH89ZDo1
NvyW/E4eHii7vlG+HuzDck0mZV7k7J7Un+rP61HU3sA6khhMWLb8bY38Uo+W
d7dH4sojyRjF9eDG4HpYDTHoF2bGk4Ipq5fq+fWwCS/WOMFFiF+ffnRk31r8
RMPbm00ZxLTpwSL9xgbYCEfMcnDkEOWy61LqvA04tjL77NeefHI8C58jpRuw
VVgiNdd8jS/GHy2jf9SAL777O7hoiklXyH+71T82wM/juVOoTDFJ9dx0J9Kv
Aef5d1s78hSRnz9m/eizGpDz5+fefvN8omvVPajW2QCaz6t38DmbyBlXnohc
14ga9sD9Gz+mkf3a6W/peRpxiO3rhFB8DFm5/y9NTbIRm6eYJnZN+JI6JXf6
SI1GbN/SdLjZ3wCRcl+v0Js1wuL2N3p930B8lXjrpObZiL8TyeRfSTQennjc
FJHaCGnRklm1/cmQOHhzH31LIzYK7rhp1ZYGVrZzz9SWG3FY0aPLriEDE1sE
IyLYm6Cyc+b5l51ZKKLhnNsg3oSM//jiV/9kwX+aEWqqTaiRkDN1S8iCaf/C
xwijJmgGDinV3suCSnNf0QbXJjQPKMg5pGbiRHnNDrWEJnhEnhT725sBxuys
2xF1TdC2mJe8N5aOnvhI7w1zTZD96EW52JsG8terT3V3M37w6MbeDiXQczQx
2KDUDLNqT/7aF2u81vpZiqp+M35fk7s2rpSAgyYqdBGOzfDr0BzjvxiH+gdC
DqqVzQiW6S/fezAKkco89eETzRg8LtvMtiECNpeYuDZsb8G2e177WL1CQT05
FBp+rQUHlYpCExZ8wcbbMLVepwUJ2vt4Ks65Y5It74zq9xYEDQ1tLcuyR8A6
v/z1JS2QCrRRuM5jSsxm7JlUh1twtdt2cGijE7k98F45nLEVfV9kHuxW8SZC
LS891vO3Qlj2PV8qTRDZUqHafftSK2Q1LuyQEQ4jPdmy/OHPWtHAqhe7WBJB
0hJEX63/0opUwZzkzsko4hp6IPH2n1bkHs5fuqIZQ15776AJz2uFnIkmwzuG
WHLFiUZmfV8r/vDZNUXVxxDHLMOLobRt6GxcYrtRH03MUkcGlHe04VETV9M6
jijyMl7Tdt2+NthL/jE0zwlf07PXuWiE2lAR89V94GkIGasXj1w9v+Z/xGnT
O0s/8npxR83SozZIRj3X+iv/iRhJZOydDW6D0STnpt+qfyBeGvpvOqkN96zA
Kf4nHMt3f0lOFbWB5eCO6cTMaJiZ62iOj7SB0erUe16TFEhtV5sdXW3DDdeF
VnWmdND6Xvw8wtQOPo3H727qZyLr5Mn/hrnbwW+aJMjflo1PWRyhgyfaoR+l
o9xyeo033mTAwLl2KJLE72c1C7CpZ7qs70Y7epQEHJKFi1Bg0H6/V7MdeUG9
GdUmxbChL57qNmhHzuGPQiqbS3DlZ/ynLqt2fN/rV1SUWAymw36snT/boWBc
INClX4SKhO/B7X/a0XQo/OoZiQL8kDMWb0tsR2i1/MT9o7m40fiopKWwHZ46
lbJVOplgeaGg0dzUjnhZ0/Isy1TULZ2daBxe6+ecK48miYHrt8OWDSvteGie
pNi2ORhqHLtY6rd14JTl8MeUMQfs/UcJquXqQIOyMru2ySfSgqFTNYIdmOAf
FLtV6EO8ymoLq6Q6EOl3PtozL5Tcv5epXqnYAaF388ESZ6PIvomw0fKHHaCR
8bzD/yqWdFm4mpfpd8CL1drQ3jmeBOz4tKP0UweUOO0+8GckkCd+uv7FLh0w
kN35Tml3IuETVhctCupA09+dSq8SE8hQtkx+QUIHeM8KilWUxpNQJSHV/IIO
mP0oNJN8G0e0ejmHcxs7oBh+7c2bqhhy/M3m9zlDHaBXbd6muBBFon91+GRu
7cS8Z5i3Usc/YsBXIpTB2bl2rm/J2yeGENGkhJy0452Y1RW82ekSSBKb7AZS
FDpRk2f2M/rY2v/8pYlJ8oNOjFyJ23jC24WcXXm8Nel1J/qvHPU3fG9HVmwV
vRI+dmLhip/bbM4HksaJE/HOnXjlN/WK/4o2sQjny4oNXKsXfqA7ev4Gzkuy
KMXEd0J9Ty2jRKgBNlTQ9EXld0JjlIOOlssCufeH30Y2dEI8vjL2fd0nWE/W
bY4Y7ITRR10dn9efIWeZ5f5vqRPLI2Vhjzd8AeOucIGwLV04wdCauD/NGiX+
v9P/cnThdMaiy5vJj7ATsVIMEeiCBMuJ42KMFrieq9f9h9qFkyr3Xt9nMsZ2
lTuGQde7UBHW8MO9QRdVfbKbAu93wbMnzDRu9T5Gfx268EGvC7uvS/BrOcmB
4RK9+V2LLui/jvC+acFDDix1J59x6MI5EcMLgqmnCDU0a263Txemzy/A9DMv
VO/4Ck1FdOHMg57bF76owmCbhU5ZehfKafZ88RXThV2axt+/5V0YorHfFrvF
DCG66LNu70JhW8AbqenPyOHh2K853gUFwZN3g879QFvl0l1Jmm6ku2QkGK26
YtGy8fde5m7cStnSH8DrAxaRxNp5rm4Y0szauYQEQrD3546a492Yix3vL94b
Bvmfhlcjqd3g7NAuPJMbiceySl9tr635qw22rdDGwWJBKPeZRjd0U45vLFzj
H+4hO2gv6nRD/zrt36X3aYhXm5DYZ9aNTTIGd1muZqJiS7nR6vduPL29klB0
OgfDqf9iGz270XV+rIVpXz426thOxP3rhtdi2MJKYyF4uF8ecyTd2M6l0Wsi
UIKzFZee6ZR2w9u2vnqsvRQqH/gC5Fu78YOTbyeDehleCW3qODTajVPbhDYq
XCiDbXfv3vWr3Yh181EyOVOKP845t9q39kBrR/qNi6VFyLro75TC0YNHxia1
dQ/y0Tr3ofzXsR6ouqgNHDmajYU/97cYSPTgwLoP9ZUv0iDAyPXx2J0euJ6S
qU6w/gO5lJU0Bq0eJIkZ+e048BkPtZqXet71oPT0tYrQSmfynjNZLPNbD56n
Lz0NYAohrmWurz3de+B2f4xN82g0iTF/G24c2oM7T8RPLtklkLITKkPKKT04
8mjwZEJEChnsFDkkVNyDs6Rf6cqVNLLBaddDpuYerMsUsakSSifc0lOeQ0M9
SI/Qnr/mlk7EZysa85Z6cPIo/yWKSzpRCorY7c/Yixtyro84xdKJ7i07RXP2
Xuz8MBZV6JBGbBi0v6vzr9kTndgV9QgJSLpceEq8F3qZR3QCDVNI097N5yZU
e+H88PtjNY4EMlvSb1ryvBdXDp37qzwaS7ab5SUGG/eiNz3j5ue6aHJUMHDm
09deNB01wvX+SCLT8fHEg9+9EGOM0JU6FkEe/HiohZBePKg/YRl3/x8xPX8u
+L+kXtT7tG6Wm/pLfk5z98wW9OKwh2fLo/9CSFQAhaeqoReSL2+FnWn+Q0qU
W9XDB3qRIHxPsfHUH9K3MfWXzUIvrJs7R4T4/xDaRLfqJwx9uHZVWeVU8B/C
8dyY+QJbHxY6pErhH0xOsd++zM3Xhw9vbF/9Y/hLbhSLfV4+1YdddJte92SF
Em3T3dn1sn24ZXEuWT75H/kiMEOJvdUHtsjLPOJD4cTIUPZIz7M+/Lep8WPk
7kjylLjdZDHpg6Jg1cI28SiiQj/2XvpbH26y2k8clo8mMlfPBRt49IHhvPTs
W/EYIubiXBXwrw/zzDYHeWhjyaHW/pWatD7Q+59OCnOJJay8Zw/TV6zVr97j
9nMiltBr2ymKdvZhPPZx+zfGODIT2/nu8dRa/yc+/P7QHEt6VkSCXNb3w1uP
hmqnGktqpL9U5LL047J7RIz12xiSY9u8NMvbDwdWK64bB6JJbM1x3kOn+iHM
3XG850Ik8eewvK4i1w8j46OZXrr/iOOjWmNr1X4ICXRJl3gEEcswvoD4F/2g
89xbYrB2v7+eeVfW964fb9kKNXnL35EHEuULrN/78cL6t+sBCxcofNp/QNar
H9XcbqtmOf8gVWJ49W1EP7ae+hWsGZSMEyyFb/9k9IOFzkHq3uUc8Nzh8Kuv
7IfyUS41ybFSbA/QLdnU3Y+R7HXHKy2qQTOSNXdqph9NuyzoFF82YkyYdd8z
+gH8UglZz2/VhrZ3zy+7sg7AyCwszzupA2XZqYYFhwdAryBSLVrbibQt230W
Tg+A1Wur/nerToTf1Czikx8AY1Pq2c6iNR7gHj9zW30ArTH2/6nNN6/dF5u5
v2oNwOybt0SCWC1Mj969lPR+AK4XPMzG75RBSz9Sf9BuAJfoHp6zVsmCesp6
r/98BiB7VP7VPp5oyK+/VXApagCLwon8YkfsIX7575Rx1gD6f2lueHDNjfA7
rXL8rR5A/S27C8zHQwl7s4JsU88AdPwi3isuRxLGAwGvGOcGkFPH5u6+EE0W
X8y7i28ahPKhkOuyAjFkIFo+7wXbICLenVzU2htNGpY8J9yODGLdOY8f+/ki
ScH5SfZi8UHcO/JRwl3yH0m0kb64fHkQQluSDx/S/kOCq37pHr07iDqRjy+b
eH3JL/bh3+o6g1gIlsxQPPOLvPn7YyzFYRD8k52Snsq38GSqh23EdxCzHro9
Kuy2UBY/fYEjZhDir4yejeq5QaSo7Zdp7SA23HtfKnQ5BAd3CmWF9Q3im44O
LmaFY5ea1UjL/CAMlvxF/aKjQOfXwLpt8xBaM52ZLz+IxdTg0XNgH0LOlza6
+Nh4dJ00f6l9dAhlnELHA+0SUWlc5eIpMQT1+zSvrpcmISOTN6P06hDYinwt
cDUZkZuNh1Y1hhDCfY0ldjgJPoolLMf1hvAxNK394ddEOPzmltT4MATPf9+1
6bbFw6Lz9XM7xyG8odqv83ocDd0jeU5p/kNg+MPgv8D+D12aXWZesUO4Q7ps
ua/6QsmL8sIsdwi8R6eiFqw+Iq+BXVmjbghimZTerhJHcnrXKSlq/xAuyvj4
V/mFkL9Xbx7lWhiCVtC2wsi2WMLxRZeVsnkYz5qCLNwXCbHL+kbb9t8wtmda
LindyCLrVv+MEP5hPGES+vj+WB55fSqn3vPsMEIcv45vli4kPa86st5fGYYn
U51R8J1iohK28u/u3WE4nmU2MLheQgr62H5DZxiS3Zfvau8qIeL7RD9xmg/j
PF/w8dfpRSRMXVF31X4YBkWZzcmfCgjXT221Vp9hXGBeiOvzzyUOFV8vkqhh
lKy6mrrfzyJ0W4JOeGYNY4voxefa82nE4GLW3vfVw4i4Lxa/cjKJ9Jm3bbzb
M4ypC6y5Xwqiye3kpUmJ2WF4J99yPJsUSopmWFs5No6Aja54qm/Zh0gIChes
sI5gKrT250imAwl/fj2m5fAInDd0Xj3NpEp4Al56pZ4eQYaQxDO+zi9wbPv8
1ePSCGj78vaGdbpiw38BBqZqI0il/X7kyWtfvLmZce/OyxEo5TCMzLQHYeB7
i7yE6QjOMnJyejSEQq1gQZTj+wjElRtjVSUiUEK3e9+K5wgicl63aOmt6cm3
V+dT0kfg5G7WwZ4Qh/3Rz7vcK0Zws5flQmtXApxHrErfdY7gju/+57QHk7Hx
sF+i+tQIXC6SXc+sUmH0IM3/7PpRbFnHWHfncxqG3Jvs9rKMQsarvraxNx13
6uaMlw+Ogrbh0cT7e5mQuiyokCIzCvvGZLlGnxxEW10+635rFD2tTy7gbh4O
Zjw99O7ZKIR3KBhF7C3Az6WPO9SNRzHRKG/+N78QDKI+K+I2ozDV/WaVcLEY
Jrqp/ezuo2Du03e2NijBSEhD1VLoKL5wrcwRwVJo9MyQptRR+P3sZrNTKkUl
146Q5NK1/u68fmeYXwJpVQFnt7ZRMOoWxk0bFyPe6ZK5yfgoRGJUNtrrFGJX
30mRYzRjkFB5almdlIcr6zOOeGwag9l3FcUa82xY8Vzj3rp9DLViyUK1a/o/
DS0spmxjUOww8Tuqn4x5tReMIzxj2MFfGJ7zXwxOGC3Q3DkyBhHXH91j0n/x
3MV6tvjkGI40Xtf13OkJv2iW4bPiY9jkzZxGYTNHc7lfR+j5MYSVZ/Tx+H0k
LKMn6vZeHkP6E+1wz12/yVXG9OJvN8dQb/JOVlPCj1gfvpq5rD6GaTdBm5Co
PyRdujn+5aMxOB86f+DRvjCy8OB5WLPWGD5JLAdld4UTDebJN8kGY5Cl5xhJ
Vo4k2alG536bjsFDbvu2BN8owvdi3VajT2PYUiGzi70lmtjt+VKnYjuGzKk7
9l5ssWQmh9lX1HkMySuYU30eR9Re/3rJ4jGGvvCf+plt8SSDm1ts2n8MjNr0
exw/JxLe0qB1VaFjWBGL32mml0xsTI4XR8aMQUf+LI+lfyqZOBzvYp8yhmNP
FsUfOaYRlVrc18lew0uyZrftSjpJtczlv1o8Bi2PutK2b5lk/4mrs0erx0D7
Um/pwOls8rm1Jp2xeQy20pljYtM5ZMTmjs1g1xjmDLtltYPzyI3TPUoFQ2O4
y/JhpFeigCT2vuT+MzWG3k2yVkI/Cgmn0/Sg1dIYxCcllVw+FRFLqXexj+jG
EWxoO/hrsYgMjNKZX2Acx8Uw49lDzUXkmrvNpf07x/FEbIn08RSRWLmdLLTs
46DrpD58XllA2Od+t7XvG8ctJ3MFY9p8Yu6/LyTtyDjsla4X/a7IIT0KIfqe
J8eROLZLMFczi8hTTlJNz4yjLlNlrqM9nUSGJjKonxtHxD6zVu2SVMKqKlV9
5tI41ERKcGNvIjHdWODJpjgOkVd+9J/LY0hnzPVn87fHUWQzGfJsKYLIPKgX
qrs/DhNb/2T386EkjOneauyzcdg811ZPNA4kO1P78p30xvHYd+vm7598yNvn
Oo6vjcbhVM6nWfXVjbSwzt1RtBiHhvuf3N6jTuR8zvvDJ76M49qgxGcW5W8k
+BX9FJPDOF72xiX7GpsTJu7vqaO/xsHa/YfenfKUNBp7KIb+GYddyY3TMffM
QD18kMMmYhz/HTabjE6zQUBNaN+zhHFsMgyZFRdzAqOlcJRs+jj+zKvtchhx
g55gyrtD+eMYjCxIsa73QV3LeRn68nGo65Woe1UH4qxN0faeunGMI+2DgUEo
fE7daM5qG0eVxsum7OYIbOxtDPTtG0elNAOjiVwMtBwf6FmMjeMcxftf4Wg8
KiUHxe/NjYPeYm+GaEQyxEb16KmUCfxtH2IKOZkGD7eFco6NE3CqY2XrWDvf
dHIWbsvbJnBHa/ObJP1MPJvd9Lhp9wSGa6l/XYKyUOZnL5jEOQGRr4JtH19n
Q1hhz9Iv3gmUOfI+SinKhuuqV84bgQlIdsrHV4ZlgxJ6yF5ZdAIR53yL6PZl
49HtcFURTMCoKljX6HQWiujFDu66OIHgIkMfTsZMnIghY5NXJlDsbflpKDwd
LvcvJlUoTSCj8dCMIzUN91OUrtk9msDV8u/njtUl4kQs6/Y92hPIkmpIEd4a
j3X/Giq9DSfwaMalutImBhWBbk58ZhMQaHHby30rCj5ed5SjrCewp99Q/Ipu
BPR+ce0Rt5+AMV5YcHqs8VeHjoasXxPYP+pxd7TiL7Z/9XO77DOBEtlBe60X
wej48OhOTfAELshW9CXdCEKkySGuu1ETEHTUk9PUD4CF/kB7b9IEJvUM/azi
/KCg9ddXJ2sCly6mc3yh9QXPYy3N+aIJmFxeyXOhemPi7nFei+oJ6DoM/e4O
9ECGykQfQ8sEmuq5QnSornC4Hh38o2cCFVK9bKqbnHBfzuAF++gEZM/viavR
+4YT58SO+c9O4CAr//jCkjHWiS+MHqVMYikgLnj76ANSIZQcEbtxEslG6gMq
IjbE56jpKzBPgqbS9qmGkBvRO0gVztsziQw6mcJomwAixblu9hrPJMKitst8
RTjZzpoVX883CcXb9EajczGkg+mT0f2TkwhsVpObu5NMIjfJiA+eWaun2DCp
6Z1OLNYxrLw6PwlT9bfm9/iyicJiIVmSn8TwRIDcUYc8wjP1zfzjzUnY0Il4
ezoWkomhq+e23pnEXQvhW+8Gi0lGN/N6l0eTeJ8wObFNrZQ4tFTmcGpPYs7J
UkIuq5Tcr3WyDjKcRKKtU+VVnlJyokxZTtBsEl0BZp7HfhSTdfl7GBOtJ3Ev
jvOjh2whqUhvLJayn0RB4Fm7ObM84pPo/r3w1yT0BZI3SOpmE72ou9dv+ExC
4Tj/YYWLGUTqL/eO5uBJmFtfZH52LpV0uPs7jyRNwmqGPl5fKJJEOj9WMcya
xOGAjnHpniBi8f0wG6V4ErMHnv+ZP/yb8JiHujO3TIK3YcsD838OuP8wxk+I
MgXTRKnKsIFUnFA3fJSycQrbvlzpzdydiXVKpw5JM08hg74z7X1QDiquLPaX
7JnCB6n+GKu+fPhcTAlR5plCuQibqvGnIuhR379s45uC/8Q3vV1HSiB1SlLg
6ckpVM2eEIr6VoLtJ2jHx89MQSK67sXpr8Xo4MuONDo/hTuOdttihQsRuc/q
Ne3lKUwwm+mpVeXCgl1WxObmFJIUPohPVGRCYdfmuZ13prBT4ACT71UCnq3F
Ce6PpsASLXna1SAOExu+Gx/UnkLO3AkHw/BwZKxeO/vPcApjhnWC1h4BcJjb
vipqNoVQa5H47gB3PBivSkuznoLwC5oLauE/oGFkpxxvNwX39OCk0thvUKOV
H/n3cwofJUrnWmS/4pYN/cdAryk4PL6McmILpV2Z/3kGTcFKPVc4VO8HFDxM
I53Dp2D39vPYzbu/cJX3tKxt/BSO8F2lj73vBfnw6daPaVNoW8/4IumfH2RO
RRi8y1urj0ljjvd/cCHjxRb9srX6km5aOulhkLp0yO9F3RS4bpzK/k8kEmfU
PctV+6YwcHk7W9qzeIj13H6iODaF93pFapLJSRDSZlmVm5vCxenU8CIegmPm
3/hPb5zGiwPu0wzDGeBjkM0UZJqGkluTor9BFnh/0N0+zDqNuV13n8YXZ2M/
e9oYF9c0hJKe/25pzAGXv7EV66FpdNvo5OJrLvYeE+VgOj6Nl2fotJ7m54It
biKaXmwautdk2Nd9yQULNezSKqZhknqAzSkvBzvyn3bMXJzG0Ov2/A7rbDAp
HHg7cnUaYxT/aMfqTDA2tm3rUZ6Gh94TkdiUdGx66BbQfHcaA2rSrfK+qdgw
rHy2+vE05tnTEkyoCVhnsKOqSHsawiVv0m89jcLqSsmzLMNpbA3J3DJyIxhz
TNI/o6ym4eAa0RD36R6Z+kUjEPJ9GhzR/00LiHqRcZ6UbB+XafiGRPdzng0n
IyFv1Fw9p+FkbiOmtSGBDAgJTdoHTuPdo0c3xs6lk96U0c+f/03jt6m46aH7
OaRLOoTLPG4aROv094uVhaRZheeKTu40LH++u+TtUEka2pu7Hpeu4ftL1wvn
akjNs1/Gd2unYbjeIUbUs45UTt7Yrtw6jYY0uqj/XjWQMhOmP1d6p3Hr69W0
vQ6NpGh9EaRHpxFgr7brbVsjybe1qjk7O42UNOb8DbcbSc7ucy+FV6fXcEql
2b69gWR4rdAepZ+BoKL4l3T+OpJ6ONF1/7YZ9BXuFVWuriZJkfqC7LtnYHta
w0NQuJJEZw3d2cw7A27aLsdugUIScTloep3ADC5tGT23zTKbhNU8sFkQmcGM
5uOV15WEBPY1JPRLz2B75+rlA2v81k/X+Vr7lRmcUHprsAh5eC1c761TmsER
vyPvnHb7wf3DFtOyO2v5Ordfu7Y/Cq6M+TvzHs0gYv4HxUg8Cc5OliFEawZs
am9ZSmjT8YODKhVnMIP427sHAz0zYRe4WBdmOoNvVa5bfG9lw+Z4nHbApxlo
nfOz0zqSg4ITtT36tjPgCTwW0XggBxuFZ9UvOM9AUt7s1T3tbEiL7q7e6bHW
f5LxbKZQFixPicp3+c/g5Y3d/7EEZSDjjHJmVOgMTsqZFXrOp4EiYXj6Q8wM
Uo5aemr4p0KC6hKhkDIDypPlRJqAJBhLxR3iyZ7BbwvxwiyuBMSfr/UcL5pB
1M5xz2GBOMxIz7KkV81AV3MH8+W2GAjJ7ra1a5pB/Zn1xx8Kx0Dvkuh6ja61
fWy5PbTMH4Pwy8omAkMz6JDqtuxNj8HIVcPJlckZJBXFPY8ajgW/gsuzksUZ
bFb5aufwJx7PbsS1u9PO4sxmt3aVkUQEKdWqvNw8C7mXpS9IVAp6VGZLxXfM
QnW6jbw1TMN+1d0XGf+bBZPMWM85mQzcUxdNbeSZxTu9vsR5ahY87ioLh/DN
YmTfSQ2T6zloumf41+jELH5Os9vnPcgD20OXfXKnZ9E+dLbLW7UAKo/iXPdI
zeLB5seShruL4PyklrlfdhbGp3awdOsVo+rZrHX89Vm49rnyV8it3e8vd1Os
b80i/I+Vg6lFCa5pixoq35uFzfoe6dMbS2Crqzxy8Oks5B8xNlDrilD0ylBz
RmcWJwLc5P8uFYDBwKUp+80sinxFpfS+5OHimzhFJ7NZvM81nX7klg1Lo9qC
h9azqL/RYpt7eW2fJrOSQnaz6Im1MpJ5ngIJc9HjlZ6z2KrGyKFqFgKTD8qB
PoGz8E573Fd9yQmJHw059P7NgpbthDavkQ0R+RLHyExmIVLMnfj5vzjy2qb2
Q1vOLNq+6U88X04jkbazC/9KZlFoMvnv7ZpeGLPbrfe+ZhaBRVOvlleLyNEf
ov1XWmbRuvKU1+BfOXnmpKzB0TOLpPOH08srqkiQi2Ht8PAsXDJFhsMia0nP
L5crKdOza/o6Y+fipgay3y0u22Z5FqaSc76Na+f/vketuNr6Oaxn5d0kvaeJ
eHnNRh3ZMgemrbuoGV8bSYvP7iOLO+fg3CE4aUDTQNj9RX0K2NfsuwTrpiNq
ye1A5T2u++fAMnKT16mzivz8Y2j3lH8O7yw5DjyrLyc7wuJMN4rP4e7f3wu/
PHPJtfDa6dpzcyBHhts3r88gtpGzLwIvzYHz/Y/Nht8TCEOcqKq06hy+c1fI
32z6RdalxYlaGs1Bcb+866/byQjesj1g2WIt33+KON2cAQXVFzsNv67VV+75
rW+Vi4WgHIuxH3Nw2yquysRcBN8ZrvGnbnO4pel3w/9gGeTPG9/t9JuDlFO6
lgKlAlP21cVqoXMQboy/p/u6Em6tAuI1MXO4M6Ii8u9hFc4f/RJ8NXUOExFF
wtTkKgwZdbHm58zBuPnyx5zXVXDMk7CSKp1DY6FQ0BOXSoiz/JpOqp1Drp+O
WtapCnQ/mHwg3DaH68YeOyTelME24nJFWN8c2OQ289G2FUFkNZB6aHwON7da
JPPq5+GTq9re/9bN4+H6IOtD0qk41hf71ZFhHs/6HlyKqo1GjTDzwpYd87hy
WOM458ZAmH54/sTqv3kIekg/Pf/2A3jLs2so++ex0dY99UbtT1LGwXXBiH/N
rtm+JVfuL3nzwihqUmgeZximdJpoYwhXYhX3y7Pz2NBzc2e8ZiLJoxew67kw
D62eyMJLrSlE5+bnlbtX5tGUsneDBjshrL6dL+qV5uHzQ3iT13wKSRs726hw
dx5E5hRnrXMieSrxU7bo8TxExXa/7boVQ7bbTMRd0Fnz/9ryI4CEksR6+YPk
zTx2/Xe+e8bCk9znDXQUM59HSpgW6/VlHcKgT0Mb+Xke/lJ3oi2WfiAyQ1X3
iMM8FvdpaL4t8cVtpthWP9d5nJPUyqwaDMa6O0xXOHznYT593f2P7D+EhDxL
dgmZh/OVCalLtuG4MZ/Fxxw9j+jqm7toNcKxJM3560vyPMz0LeNEPcLg5/iW
ni57Hvtq4/fN7w2BfEel/rviedwvezzQ5xyAKYFjXTPV82j9bsn99pI33N5Z
K+i0zEO/OnbL5RJnnC/sSOvvmYea/5MbXUsfMMx6VuDB6DyyOYUvCsZoEedH
Lu5Ns/MY8KzOV6p0IBLR45uVKAu41VCvfd7dm/TQyBuVblzArkuhoudjg4nt
1YA+GeYFSFxf3TryJpKIuFOUM/YsgCWFm7/lUjxpGbidfYZnATUUfhWXhVTy
SSzmZAzfAv71qlD7bmQSgU/bfI6dXIDvUZp7fQm5pK7yKVPQmQU8uEk7KR1a
RMy4s0y5zy/AuP236wBjOTmkzTHsKr8AhWtdEaxdlaQs+Y3qzpsLuPc5XFkq
uIa8YajM/6a+gDD5Q5+DWeoJl8pRMfpHCziz+qCUUtFA8vytAsy0FvCcJ/0W
w+dGojPZvnPBYG2+nUxp/+gaCauk+IdX79fiDT5x7xevJ2m2zuNDVgu4xOjL
3qRUQ540jd19ZLeAktSQb47uFYSZ71JJ688F1P5QHX6UW0R66D2Z87wWcFHL
pPejeRZJ7J64ER60gBf/8pTljePJ90zpnz/DF9DDuZmLbsmLPPR2bTSLXwAl
o5Fl6p4rTr0f4XiatgCpiBdhlZbR2Koudf963gIev0zWmP+Uhs7Tzv6nyhag
urPgnuRKNuJZB/q46xag6acjV2FTgG8zZ/kZ2hbQLOIjLsZWgvtV9toTvQvQ
0JGRn5Erg0hkd2TD6AIedRe9l1kpw2a7UzMZswv49K3M4s/RcrS9/HYqZHVt
PytGEvO9ZYi+1G7yg34R57grXv6UKsPnw8JpxtsWscT45H3p3xLcof9M+3D3
IrK4/+hQ3hbhZHeTtDznIsJjGdRodxdgY+bxL0K8i6jsfn26NSQXzV6WxewC
izh/Ml1fRjEbkaZ1TOtFFyHVd2uLAFcmrNT4bwxLLKKWJeUblSMdaqfNXKql
F8HOeXHRIjAVx1mrGlKuLOJL0S2v0E9JWD/DyxGgtAg7tqlalsZ4NFQa37O9
swjBipmd6/1iERZR6mfwaBEvN7Pfjm+Lxofv+/ruaC0i72R7R4R9FFReGh65
uMbU6A9sM3ZKiMTRS4VaAqaLaBo4thSrHol1hzkjd39aBB+X8d5bnyJRu+HV
9Oq3RcjNHjNzkIjC364csT6nRRSXN31K+hEN8ww2kzL3RbTm5zwQcoyFkpcW
ifdfxNfbPbpSlxNwxDRjnXfoIo49S7RMzU0GRY1F+nPMIrTCfpyLME9D9aln
n3VTFuGgWLNLcy4DwbtTi25lL+JG9X69hzHZMJ1mZpIqXsT6YqcCuZ95UKzU
VOSrXsS+1v+q/XULcSgiwXl78yKs3RwNBulKsGS7pWGhaxHHQz6WPKcvQ/mL
e3s7hxahe0MzZmNQGQLkYjQKpxZhO9o/OVJUBuNDm/yilhZhFS2X/exFGa5t
UO/9TbeElF5Lprd7SnGgK5zPknEJ77bcHo2zLMJCOp3Wi51L6F1fJtBxMx+l
nioRN9iXkGawlbq8ppf83v2dEt+/hMEiM6fQQxl4q0oRO8C/BId3U3kGfCm4
cuqG8RahJbgLpXzjfhKLfbuDUqfPLKHC52TQcYFwzE0t0rScW0JjwFOS+J8/
iiquXsi5tISgHQdL8zc6wzvc1zpMcQmBXcLHDi1rw8B2ttBZdQkaCgd6apSt
idyLS9veP1jCG+Z5j/BCVzLFO+l09dUS7D6wOUSoBJP89RfrRY2X8IXpsbvo
/nDi0enKzvVhCb/WJ1jP00URGU8p3zGHJaDu9yFKYjyxyitrtvi9hJkVCs+N
7iSSM36HdZffEl6VfBm35yfkwnnjb6diliB4fRF3tmcSy5eb8gpTlpD3XbFl
qT+LZDm7rLuTs4RaLbldYUU5RKo/ytCidgnMkaFeCdYFxHy7VOTOtrX5U2/f
vilZRNLOlA0F9C3hpKfqBu6sYkLRvMN7anwJij+irszOlhDYDt0rnF8C2+Lw
8Q+ZpcQ0zshNfd0yBD0vq23fWEZS2zbWjjIsQ45t0KGtqJQsb3JhttixjEmd
cbu/YyVE/OQB+Z3sy7Bud8v5YFxMjNWiPgXsX0ZJC9eHdQaFJPGjZLrY0WXQ
KnTVJ47mkYWw0sUC4WXQbHITK1rKJqfq1EXUJZZx5CCDypOoDPKGZkhnVHoZ
D74Ht/krppJ4PqMQ86vLeLEQnnptIJaIvHPmCtBYxq2RQO/wRA+iH7BfVezp
Mh4FXp595CNJoksjnQp0l+HgkU5xTnDD1By1TM1oGYEtw8zHZf/iJE8pw6jF
MoYLcp5f9Yhe0w/qF8y/LuOc7JhOj0kiIl8Pvt/huIzX1l+//wsgGHd/m+jv
toycqZq4ZboMHM+lnxb1X0aqhMiOntJMaI85CRSELkP/0393E0SyEbZn/zO1
2GVw60gXyknlYEQq0m8kdRnH2W0u51JycfQFtdUsdxmXnPetk7LMxQunkj07
ypax/2VWwmRbLv6mqt3wr1uG5qWTT62O5GGwd8BWtH0Z0T/GXkYb5oGP+W1+
fv8yUiIZBqi1eXh6mp5ObWKtn6ozV+/dykfQAyeJkYVliIo0H7zGUIA+m31v
zWhXsE12IWdoogC8sRFR2xlXsHrWSkeAtQiPWjHit3MFF33yIi4ZFSNgY8kh
0b0rKKGlH9TeUYpuQbUH+QdW4OF5RuC/52Vr+mfAXfXYCs7x8t5kUCrHA8s3
dcMiK/gqqvX72OkK+IRu2GGGFRQcqW27vq4SHTWOl7fLrMDiVHFYqFMluCn7
rP2ureBDvv/814ZKaByOyBC5tYLNLHRPphMq4aWA5bx7K3gRf0/efl8lWo2L
RVWfrcDhRO8BE6YKcPir6g3rrYBD/UoqvWUZ1Ev6/743XkHa6dfBgjuL4TZr
2MtsuYLQpf5h68d5aOTawONnswIDfYm+7IOZazzUUU3EaQXZ63cncHQn4tYr
Hpc89zV7nufSX9tQ/HQLL78dsAKtvp5eP18z7B4tkn4ftwJ/cmPFrSCe/LQn
9/rJCmamj+g2yWYSVqFIE8W8FRwonT1cd6mA/Kzxc0kpW0HXj9MTIf5lhPWt
SyRv/Qpy93PWrjKs6YX/vhTbt6/A5oTBndMna8meVJO+xf4VFN5h21s6VU9c
NbRpH02s4GHgkwXFA02EjfY+R9nC2v4WNxrOeDcTV/8bp07TruLmjKV6hXIL
+U/m4g2/zatItpv2aZdpIW4Dp7S37lxF7bVvT9W/NhP2b/xf3rCvIl/JiHHg
XBNxE+D079i/ir4LOpf2uTeQvRXMafJH1+z/yV8OI3WEY/fsNJfEKs4ZOGc4
NlURj4R+pq/Sq3hQVjDGtlxBONWajkxfWQW3ZNTVNqFywuWdfi//7irWH9qF
jaWFhOeITbGu+SpODibcTypJJT7Fpn2Nn1fhV/N3vapGPNmno0sr7bCKwPn9
Sp6FEcRv+0OOcNdVDLouevRfDiD7Y5ROsfmuveu0l+4xdCB+yrI3LENWwcG2
6Qvrwbc4sHBGeyRqFbeW0h7VWLkhwO3YF5XkVbB1iNzl+RmIg+D2z8haxU5S
MhKTEIaA9h1p/MWruProq5t4SgQOWm5odK5exYkK31e9s5EIODg/TWlZRXNI
/rONIlHgzR9ket6ziiifLIpCTCSCnrccqR5ZxSOh7DjppAgc2loujdlVfLn1
7WjL53AEhWfe+7O6ClcyMs0fHgbHw6qpm+go1LT1vsUz7n9RZVRVKLGRQp0u
b+R7ujMEO4su179ipFBd3X/7nxUOxo29uT1BTBRqvL9hksiOYDhpUaead1Ko
EXJ1hk/ig1FDEmh27KFQxUVii64e+QsW5pPbZPZSqIKykinGemFQuv+X/R03
hSqfc2HoRWE4nKMO8EUeoFD9+kblH1ZEoobOU7T3MIWqUHlGeeVmDFiUWC+w
H6NQ93Z9Cd9yNx5KgfYK109QqG+Yb483TSfBZY5B45MIhfojVu9X+bY01Mla
vkw6TaEWjTqsV3qZAdbfy0ZjEhRq99BWja+M2fh5dszp9kUKVft6in93RgHq
bJ/6fr9EoTq6i/uHOBSDta0jPOsqhbqLMV7xEkMZVATVUucVKdTE2pMn7enK
8cuiuvCYCoVqWcu2vetX+Rr/ulL/QI1C3X3haSRbdDnYDuT1/NSgULXeH7hT
IFeO2waSU8UPKdSnAgphppplcM1NpKF9SqHamHwx7jlRgrG28LejLyhU0Zus
zTmShbi4EDDeqLM2397py6br8jDF/6M9+g2FuiFH7f5lpOOKw/P0R9YU6ofM
BC1BTV/4hdw7pWhDoQo9ECyJP26HxSzlCNhRqBv1tMysc98QhZbLh/kdKdRD
r1S2XRp0I0Gz57xZf1KonqYHEzYpBpMVptN71rtRqLfxKUjoaxS5yXfcftyT
Qg3cGHiO1i2R/D13cFOLL4U6nNK65H89naxTZzcvCFzD0/TLVpOFbKJisH0+
NoRC5ZNO6P36ppD8+75R1/cfhXowI9a3erWMbPiz0vc9ag3fXg9R27YqopYx
pWESR6EaxTe92KRdTyIbB+qeJFGoJ+VsAtsCW8im6bZrNwmF+t3yimjv8Q6i
sbU2TzKTQm3co7n1NXs3ieUtph7LpVB/63zLMUrrJYySmfFshRSqjrx80Wpg
P3lwO+E4fena9yKswe2nPEASX/0LmqygUJPvONqp6fcTpm/+XG01FGpSV3vL
waEe8jjg98+iBgr1z3275LTpDpJK7JkSWtbw/ilx/9/mJrKz3srav4NCje48
7kl/pZw8n3hHceihUCdK9oo0DyaSjM2v35gOUKgVAnoJ5Z8DwHrg2dizkbV5
dxgI82hmQ1tC44nyBIX6yCiqJfhDGXKUldrOzVCog5tMPgvuqwK7rrzK8QUK
VcO89GNGVDVefZEqY1+hUNdZtMikfq9Gga+YzKZ1NFSZC0pJuwWrwJVyLG16
PQ1Vy7zV5tSuChjU7Bfr2ERDvfeS/+vK5VIUj7KFl2yhoQqcZxfY8KQA+zcx
H0pipqGS0lHrL3XZMOKh9wrcRUM9vI79ZEJpOsrOLO923ENDbargvJiYkAze
m5PfzfbSUHWPFfGpzcbCVKuf/iU3DdXG7PEwr3gkqqxa3986QEM94a1jHpT/
F3ze1bMXDtNQvaKu7L7iFgDzxELtE0fX8ot+H2eP8EZdZXovhyANVTzxWbh2
wG8cG467u1mYhjp7sZJVP8IJlhvCamfFaKgvehW+Z563RyOn39UucRpqxari
Sd3nNjhxyjW3jEpDjXx+U9muzhrWCnZIOU9DDdhzaOhIlhVann+K+yNDQ30w
Gf1g5/nPEP5oIuAsT0Nt5zy/5aPdN9h46AVaXKOhntoXJEtv4YCOuCec2jdo
qIYZdxY4t/yEWPkdF1UVGmqNzhkb3RhPfB+4sU1GjYZ6qF8q7HevH3poL1kJ
adBQHwd/O5t4MwTieyVXuR6u+W+RxJBXxP8ouPJ4qL8uzMwYM8OMQUmSsqRC
QqIF9xBaSChURPkpKoTSLkuWFkkSUXbZ932/tuzZ10Ioa1KIbNU775/3c+6c
85znec733vvPoCNmnU6WNuzQ22fu0Vedh069sR6LsWWHjMQfdWyJJej8x5Uz
ow4sPXp/Xu26V4GubvT7IOnMDkK7jsqkPq1GN0+LqtvcYYd1iwOudetrkUdw
Tk6iCzvcvWV0Y5D13vHrPrzjmzs78AvMPe8Lr0Oh6z+9kfFm8WXdfzBipAbF
nbLnsX/CDrNr+Ow62yqU9ZL9YbofOyTlFMXUSpSisvbAxZ8B7CBamDAVU52J
6nl3XFEIZgfjpz/DTTODUad+8cD1N+xwbsjIr+TaKzz0XM8gN4KVP2rXk3ic
hqebh6sXY9hhE/H7c9vqfLxEd963L4EdlP+gpopbZZh0nJJyJ4Wlv7XsPHdT
BWb6vtlSnMEOhJMvtU6lVWHhRtmXaznscLHjAscy+3u8nVZJVitkB7vBT7fg
63uscNTormspO2y1YHBb2tVgtUcT38sr2GHDob3Mg+k1+FjtvQuEGnbQd/9H
5M2twcZknq5DDexg6rC1YfhhDbbUij7i1cwOLWe73ywI1WB7z70lNe3sMFSY
J+x/4z2+W1W3m9LDDsuvPQuKvKuxF8Es5ugndtA0Tb6sqFmF/dV/CDz9zA4O
Wr0tb8Mq8Fs3jydNX9jBKDzNZpID4wS8/i99gh3qvK2zNjcW4py/CY4nptmB
KZMYxu+cjctVVUb9f7JD8Hl9tWe/43HT/ZbT7b/YIc/c+1/7hae4t9iyiX+Z
HVy5ORqc1V6jLysLyOgPO9zcjJxKdmagmf2Ps4PYCfB6SEnd3LYIrdwW3t7L
QYCaHRnZTSKViFyQHrqRRoAXb35u57hVg/h+azBMGQRo/HpboXayHokodbu/
5SPA51ajQ+/2NiEp58sLAwIEqPdZFSeofEBKOWs2WzYRgFpOeshL+YDU55/3
n99CgL+P5PuMGhqRroK4frQ4AfhnZxWTGurRace8qi/bCdC/kb3it3EtcvjR
n3RJjhUP5tOp21iJ7ss6iCQoEuB69c7nBQYYPbIjBkzuI8B9gyHmp6kiFJgS
xCGtSoBAlUTbXHo+ivi2846tOgFS8PUkVJiNkqRKp1O1WP1Kqkkc+ZKB8i7r
n/9xlACzb0jxWispqDLhS4ecHgHKmqjiat8TUPP4zcNOhgQQqLzLftb1Hfoo
SSvONiaAS7Hl5J6AaDR6MUx24SwBil6XNVlTI9HPWLloJQsC3DDPLZUMfIPW
vlStv/0fAQ4LlLdHXA9GFHGTx4XWBJjOc57zu/sSrbOcWlu5SoDJqJybo31+
aGuUi4OKAyvuOXF8C5c3kh5ifnW5waonq0I7W3cL6Y1vrbx5mwCq29O4xcbk
kMOMXOS1+6z9x9ZtP1t3FwcswAMbNwIcvKd6zSnGD+es6Ztd8CQArb6s234p
BHcTLxw4+4gAO4N+9Olcj8FLNEfBk74E2LP8wv4ZIxkL8bkv6vgT4OzviD9/
mjKxysYXnZqBBLBLec0jr5eHzbdGZam+JsCGvFRVleQi7LY901/pLcsf19qJ
Sfas+6tshf3uSAIsa/axaQWW4+q9bbo7YgnQrZeTk3C4Ao+pDEuJJrDw2c54
BuhUYIrmLEUohQAm3vJHCwvLsZQO+zhfBgEqs0Kyqj0w1jXkfc+Vw/Jby013
J7lSbH9GNIZUQICbkXKKTh+LsP95efc/xQQ4cDim92pVAc6yVrdYxAQIpZ3d
usTMx532Bqo/qghQSqhdPtGWixedL2yaqGX5aVGN24SYiwVdHJeHGgnAd+Xu
1uqwHHzA072nr4UA/4kVOOwIzMFmT1/ktncQ4L3z+rDuvhz8ICDqZWMPAdLd
hUWl/svFkSGZjtWfWPqs/7e7dFseroysOFH6mQBBSYKdyxvy8df4tl15Xwgg
VbB4RUeuAJPTh7nSxwmwl1+LuMGqEO/Im52M/0aA74qSJs/jivCxUva6yB8E
kNC+y7w+Xoxtq3njQuYJkDHv87aWtxT7NYp6BvwmgJeFancqrQxntMtbPl0l
QPBsjKNLRhlu71MHz38E+KDdeNDqYxn+NWQg4kIkwgthW6W202VYYOLCmjMn
EUy6COzziyV43w/Hj/ZcRPBZq4t0cynCZxfdC6x5iGD//XT/17w8fP/Pi6Dz
/EQ4efC4N76RicNJ0TfObCCCeqSjrNiud7icK8vQcBMR2vtPOLg/ccMjfJVy
OluI8FZTkGeMGYlIQu0MTXEi/Gr8cdHnQTaSFB2ZVtlOhMJXwqO+0xgd2THX
sFeaCKH28TppFjXoym5CouxuIlTlSEauvW1Cvkp8Ptv3EEHvB0XWSrQNpamK
XdyqTIQfzg3lF693oFZNhUMbDxLhcY+f3E/BLjSnoyHKh4ggtltB7dpSF1p3
0vAf7RCrXz+rMF6ebqR01nKAeJgIA8ZmLuPXutDpC07Fa8eIUEn1WF+p2onu
2niELOgRYedQfKtFdDt6ey3g1owhEVbnKrZQalpR2c1oo3FjIhyIrcQ3Xn5A
Qy5Ze4bOEqH3G3fYwqN6JOHb/qPNkgjOFBHHRwEVSPvlyIeGS0TYH/HQuFS3
GNmEziVXXSHCd8syYT7TbPQkivCkxJ4Iz2KfS1Ek4lBqAp9NrhMRAuujPasX
3ZBnF1Yn3mLhHd65sTkkCpsR7DYZ3GPlF5O29n6Ti/fsFloIdyXCFyMznvyH
lZhmVts8/ZAIxjcCj5AnG/HwoxsJBx4R4b8fmw1fxXbgglxRj0e+RPgd8d+b
5JMf8fORZtNufyJclS1y6f84hC/x3N8r8YoIbCV+7stuX7Gqyk4epxAiaNO4
G8cdx/G6y90TOIwIsXvd601GJvD0q4eV9GgicKkpj3CqTuCqSrm3pnFEiLSq
nPa4PYpDfww4JyYR4d6pLQ0Xtg5jJ+GnJ36nEeHdxssEOn8vPnp0306tbCIk
KuYc+tzbiLfeHCW8zCdCnra6sINiNv4dHdA/VEyEotW7D17diUPNLShPtpwI
jRK3jKjPK1Dc2vTz+9VEeFK2PmL5dANy2Rl6uaGOCK0D310kJFvRKePDhwQ/
EGFWzPXa6Fgbknn4S/hSG6u+V61H1rt2RMyIWszuIoJTBWk8NrQdfezXa2X/
yOrXU57Uu9qGMqlriScGiaBJQQmHVlrRI6XEh2EjRJC9e0jP+kELOv+f8blv
Y0Q4FPfx8teuJqTsT1Te/40Ibvcrah/vbECM0gymzw8iNPVJP/scXIvGJs9N
dc6z+Np23v6RwntUKsBVLbZEBA6PHf+C2atQ4KGCMIc1Fn+P4738yaz7msPF
W2VsJFicrE955lKGNML4DLg5SGATluR5+FgxEmrAUmepJHA0VhrLulSAZhdt
SQl0EmScD+01e5+L6sSFBhd4SVD83vkQ25lsFKlfm39IgASDR89/VFyfifSS
RK9+FiGBb8r2Bt2iRLStp1lzlzgJciNnKlSz3qE14n2Re9tJcPwl6WxuWRTq
lNu5VCdNAr7Ln+XelL9Byee62wTkSKAaxna2EQKRx5OHyVaKJNhhUlPTrvUE
nc2X88raRwL7MFOUan8XyX8dMGdTJcELK7cx2objiML7dJ+eOgnwi03H3vTZ
4c+q+/jeapHA1DN52CHyPs67Mvpt8igJ9iYns7dmeWC/4ID3ynokKJi/Zjv/
yxNfrEYRXoYkmPd4tYutywurzE7f7jAmwd9Go1vMK954nUiooagpCeqsPm+L
Y3+Evx07LHPNggT7D6qobPv1FFfe+sVR+h8JxnXbJJLKXuCQ2KjPNBsSKF5R
uZjeFowd2vQKT9uSoNNEav8G3Uh85O9qQJwDCR5UrtlMyMbhLdKJtr9usPr1
Er3wLS0VL5oYa2vcIUHHtX5tyvVs3OxJ3OrvQoL6SzZGQYsF+F1mxvKAOwlM
WpdnbthhfH/wXIe0Nwk+fLj4/L9rVfjXYdWwi09IEOUnn//VrxbbZgpbR/iR
4CoMfxQRasJfhdbk+gJIsHHdrfcTd1uxqeenFb5gEvB05Jyc/92O278XVeu+
IcGS0lsS9VwXPmYS6ucdQQLbtcjwvhs9uLL8zunyGFb8hdLOILY+fEDqjNhK
PAmWd36/aVDJeg+/3De9J4UEPUcfLys/7cNSfzbk2WWQ4PHdJz43j/Ti6Eu/
XeNzSJB5vX8xm9KNhVq7jw4XkKBbPahcilU/YH8e/6ZSEvCn7d7eGNaMaTGv
Bk5VsPR7lVBz83UNXnY+5VhXTwJ03KbqXXI8dvi85yChmQRNF6NuntsagCaO
8HOotJPgSArlYaFJDjqfNdfs3E0CpxASm0RBBerd1P46/SMJ/A31t6t31CF9
r0zLyUESnBISQuIWLahuxl9G/AsJLoWaVC+9bkdw2mHRbJwEzcBnOMHVhQoq
TpQHfSNBXlraoPj3biQnvftJ6w8SHPxEHOSS7EUJgYxTtF8k0NtA9uJM7kVb
/37frLlEApeANJtl114UbP1h3GWNBOI/pYmVBT2I0ZaSmc/GAR6MnadcnbuR
9wHfe7MkDjh6YdFbuL8T/Y25qiVN5QDZxyv7Enk70E26Ds9FOgeoSDqecd7b
hmZuSvWF83JAZGH8Y5vSZnRpiBrTu54Dsq99aonZ14gGj07a8glxgLOVxlXt
6VpknF2npCvCAb5V2dMwUI2ahRPYvMU44PlOLpkD1Eqk7e3TgCU5oEcoP3eq
vQztPaNtvmc3B6hKR3MGa+WilMptO+z2cICccj9EdmYgCRmOuThlDhA8WLa0
XSARvX31tXjoIAcYPE1mqtZGonX/qryEgAMmtc5LZjx6gXxtYk6c0uQA75hf
GSexJSK1e2z0O8IBIqesDtVK+eD7By2/1OpyAEnUx8cuJhj/ilVPZTfggK4b
arrrn0ViW4borYNGHGDSdPSfQEwM/nqLTd35DAeEtie3OXfEYrPhz7T0cxxg
7lhlZsWMxR3HcOfEBQ6AMnY9nxdR+FhOeLjYJQ7w/E9+6UjmG1y5+YGN2RUO
kPnXdMH98Et8wOecQpA9B8z7PrcOUvXBWT9V1lqcOCD5vuwmtYA7rI+lcA31
FgfU0RIt1v+4jqOrVp8fuscBYm7rQpjZblho16czLq4ckHAklc2I8AIHBBWJ
5z/kAP9q95eWohGYxhb6/acPB1hVfRb0Nk7EHpfv5Ev5csDY250V2SNZeKX9
tLuVPwfMXf+as+NKEXZU2acTHsgBWqnR9nGRFZjNPtD1+WsO2Lgjx2/cpAb7
RfzMdnvLAdRX0fz3wxuxcJvuhGMkByhrrv4RzmnFSYRE4f9iOYBsfy+6trED
71PkMDiVwAHdgzbpo8vduObiBS+tFA4walQWvsD8iE8FlxYqZXBAVDstyLe5
H4/UbZzZnsMBCjKynKTxQeyw4iy2sYADLE8VBG/jHMJ/pduNaSUccNdTvb6J
tfY9J/t0FXPAxfV5gVafB/Gm50/wdBUrnnpb4XJUP04qH5sfqOWAw6O2zPmw
PrxvTmNHSyMHTDFuh/PLdONTRqv+mR0c8Du+K1bQsBmPeJu8j+7hgE7G6J6q
mVrsUJC9/PITB/ztSVJVkKnEfyd5ZL0+c4CX1M2NOzYUYd9NtpY3v3DA05/7
zxYuZWCh43VB1uMcsJo7/GPuZRROeCDRePobBxT7bBhQZTrj98P9ew7Os+bt
nH6vYmMCOsW/30bmNwd86WLEq9Gz0Yjmq7ebV1l8nLR8x9daiP7GH+dgI5Lh
0NYDRw0Fq5FvX+L+WTIZSK9ffy9erkVCXGT7ERoZ3IU+zkpRmpCSfVl3NR8Z
5tgOGwpJtKPqCCGuPAEyXOdtOjXF3YkM226ieCEyTH7a/a45tQsNETquvxYh
w544g5pdQ93IXnF3wmMxMgjEpkm0efSgtYtP++9KkqG5+pyPAGv9JHicaStF
hit/b3lqD3QjwfpDWudkyTDqXPw3PK4Lxa9E3NFTIMOL0cKdW/92ICWZtVSk
RIaDdy9fD6Gy8Jw7PSJ3gAwyTwJPnfnYgobKmTr8Gqzf18eH/D5Vi+znbF1J
2mTgfLzlocLxKrQmXp+9cJQMtbkS5/+SMRL0cRfuNSCD3FiL2+9bmSiuYEC/
3ogMmzTU1NFyHFKc2u9VdIYMpSd6rKS2vkaVm4IKk8+R4fyc0O3GBkekf3zu
+9sLZNjadeeL6sJjPPhAT8zvIgvPhMKev6tvsG1GkrHrZTJo6mTXn98Vi1eG
yU8d7MjQVqwzevFHAn7M/x++4EiGrvGU//h3pWBBLTxv6MzidzfzxMmPqTju
5qYdmnfI8PCo+c5XK6lYMeGW2V4XMjgr9F08EJOCK/s6/CXdydAYeW2d/moi
1ueSe7/BiwwKT3WKqvbF4UEV32XKYxa+ZzdFe99EYVv7iV0rvmRQFfku3tvx
Gq9EaFp+8yfD68Rdqhejn2K136oB8q/IUC9bLNprZ4bd9ZQrb4WQ4dGXP9Zf
Xz1E1e/k5krDyDDts+HNM4tARPmzU4wUTYY37gfG1LzCkM4pccNjcWRQu9zW
v90uGvklC3v4J5GBoBN0z5j0DrUTBLK608hA9bIwfHA+Dq0/yzMinE0GIyfZ
9WNn49DpTArff/lkuA+X9hQ3xqK3FIJGYjGL79HM2bpHUeizxarjD0wGbXnV
7dsbXyOx/F9Re6vJoM9rqavc44kuMWba7tWRQeT6JY/RTDeceHGcvbKJDHWp
9Z+8kyLwdMmQPKWNDP+12ARL5qRiuXUfL+h1seoHjgydL83D1692vAjsI8NL
o51CuQjjvMqmio8DZCDPwaLJZBVe2Vgzu3WEDEPbfFWyu2uxqiMWtR4jQ/Jl
JfXeHw3Yra7AIHWKDDwBM+QNuAlXb8lyn58hw5TcTO6xH02Y81Zy5v55MpRY
0/dFXWrEx5pjh11/s/j+7w2lXL8O+20L561ZZeGfmFx156vGbfeD1bnZOGFM
4s3EXtMyvK7T39GQxAl985WqOody8GnpJ1GvKZxweE/oXsXT7/Abj4dtg9yc
QGnw+r7A7Y4H++6zb+PlhB9prd1RGoFITP6m/NX1nCDwJzrDKfYduvjo2oXM
jZyQmaB3wuJsGkr4bPPi92ZOaB26drQKZaFpJcsKVTFOcLR9+e+kfA7a7Wc6
+1CSE/Sep274LZWLnEZPiTZIccLPeavMJsNclKeiZ8DczQkR1/42HqnPQcsv
D7sb7+GESaOPQWXx2UjlG2S+VeaE9z93SCX/y0RuGgeGRw5ywuXG7vLGnHRU
FbKHdydwwpZlT7MVxyREnpVRv6bJCScWjy9r7ohFx45IOuYe4YSENP49/g4h
6FnElqhVXU4wSLEhPHnhiloXBdvUDThBWbVM/XjMY7xOj4/9kREn/K1selQV
HY1N3nHJN5/hhPAcpRhpzwwcuka6sM6cE46rBvdfmi7Agyf/+p+15ASloNO3
XhyrwKLJv8sjL3HCsft+LVwZNdiKMPtz7AprP/vD3HTnJpxwZmrrrmuc8Ezc
66iGSBv+lvFF//p1Vv377RnsRR1YljLgVniLFb8wqx2X04WdLLoz/t1j4W/6
+Egyvxvn5rUMablxAh5aqMjz6cZL9Hqmryer3/Z6pSNburDKxUpof8QJw6Tf
bWyp7di1pNhB8BkncFh5v9zN1YIr+XMjzV+w1tKP37bw1mHy1bTW2Fec8OHw
pj5fgQp8tDKe7VsIJwyU2Hq+2p6LfTdGycmHc0JS4mq8g24MbnUIPX8rmhOa
bA37Cw/sQVL+zNUbcZyQejXgMydbOHqY7v3KKYkTwiSy7D7VJqH+5rXdDmmc
8GXDg/VuA5lIacapwS6Lpf/cBq9rfLnInz5pdTWPE1aUHgnoS+ejKRmLfzZF
nEB8yQVEgwKkqdsVcqmME4rXNYrsTi5AYVd1FK0qOSFx54s/Ry0K0OKTiuYL
NZxQmxP+ns0/H+knKV+2aOCEKznd5cNmeSipPpV4rpkTpG6ZXtccyUGkSfHw
s+2cMLKRtHR5fzYyp4TuO93NCfudmW8+3M5E+duZHUYfOeF+dME6ucvpiHnY
2+7kIMtvA6c/af1NRlcurXEajHDCLtJVkZ/tCajayylab4wT5LjjhOw449Dm
dxMqulOcsNHN4O3Lohh0s9q85+gMy089jT6V1GjU+qXT8fAcJzD3nyw6yIxC
UkQdbq1FTggeZ2wbHY1EnmIVcRornFD4lv2ye1gUGlRXVoe/rPlwzWp8ohGD
lC+kflIlUGD1JuHgr+53yN9N/OZBMgVEZpdObjdIRFMRIcz9NArIZrv9FxGa
ijQxT7ISgwJXux8ElR3OROGDXlqKfBQgWV91S/uXjZb+rH6WF6CAdtGN/5p6
8pDBZqe7u4UokDdOd72TXoiSVCbW7RKhgBdepO27WIJIZubpUmIUiCBM/XXq
K0Pm9zqP7pCkQKhxll3s7XKUH3rs6zYpCujbv/G5rVuBmEXlD8RlKeAyM3co
ZaQCXelT2iiqwMLrfMnu9IFKVL2Uki2iRIHL8TrZP40rkYiguJ7wAQokMv4J
eKBKdFs5ZGKjGgUa8fWdMX8qUJsxz8MNGhT4XRRD1n1bgaRuem1er02Bhozr
Z2olK5Dnq9V8vmMU8N4+YD0YX44GcxwNmXoU+Jc2N6+3sxzt6xyfphtSwOLg
YhivNUYB8+d8uIwpgEmxgTpvytA3vk5R6lkKbOAXv8+/Woo0FY6VkM0p8Nnm
zkk5/1IUblBuTLKkQH5Y2etBy1K05KA0y36JAk3OW9mV75YiQ/+Up/8uU8Ax
U7b4Wn8pSkkXk/xjRwEjrmt/vviVIY6W1+Urjqx8k/JVTa8wMp9hmC45U2DL
VHFy/Z1yVED3Wli4Q4GvT4qT2k9WIL5dq8/nXSjgsHf0lCmLH1tdR6lZd5a+
Nw+1Kd+rQjVXx6tnvFj9jEjkGuVXoy1Pz1lMP6bAZNrtw8bL79HtpI7lyWcU
WN7byf9wRy1qrz8aOP6CAscnQiITJOqQzCSWHX3F0tf34E/n2jrkTVGqHwmh
QOGZxLtd43VoaHvKf0NhFEhiuG3Za1GH9h8W+zsQRYHtWz7M/uCpRYoxDY9q
31GAU+0gSWqpGsn+c+LPTKTA3yayAfuGSrTDdFN4aCoFeA7Ye64jlbLO36od
npkUuLmtPv5bcQ4S5rfNtsulQEHwT//4i/FI4No6NZNCCniWTGgo23kgru0X
T0pVUECOeEdKa1MGJj+kD/K/Z/mBed5D9GkBZvuca/OnjgLME82DA5vK8coB
8/mxJgr8kh1+8s+rCv8KIj9obaVAsYIvLzyswTNzaZSiTgp02Fu5im2qxxN6
Ji9jeinQOn5U5LZpIx5J+rf5WT/Lv4XfQ64Yf8AD5ISEm0MUGO7YpJq2tQX3
WurvOf+VAtcODmn+tW7F7WVLpUcnKMB2OElyVqUNNwlFHdkzTQFDh8TfVze2
45qbRzuEf7LweCxWVpM7cHn77DnyLwrcfbe1hZ/eiYtkQyd+/Kaw7n8UgXqF
LpzzRON63yoFaDeefRG4343Tx6b+VP6jwGxgTcLmqR6cpPHyUQqRCr5XPve3
3unDseEH+YM4qRB3w3wmVuwTDl/5EubKRYWltEFPta5+/NrYd8dlHiqMngve
9uLuIA7IUsw25KeC4TXRJfqvz9iXMaCqsoEKnYnC2rV+Q9j7ilfdtk1UaG/q
35k2MYTda3ad5NlCBb3Fzsq/i0P4vlj3wJIYFdAWFKmWNoRvPnhgMyJJhYO9
vxPDaUPY4aPkfKMUFbj/kj68FB3EV5RaXHJlqfD+TL7y25BP2CrgFiVCgQrj
8cKXxSN6sfnMlpePlKgwZsR25plJFz4Z55BgqkaFmFba4/auJqxH2LhHS4MK
FToXAyVW3uMj5hWlstosPNLyLV1lZVij6PIRwWNUiH+UUZ51KAurCPB1sOux
8CunCp0uCcVKTkXnvhlQQTsi7+OjFj8k12w50WlEBYtzzzspdklISorretkZ
KlzvPL7z5tFctM07+0/8OSpI/+dZ/G+lGG0dMX304gIVUlw1zi2ElSMhNRL/
vYtUuHzC/4SnZyVaF5oSZnWZCiIPBLcN5lUhxuKpHXp2VFjw1jupp1GNKIZ/
spQdqXDs0Qn9sQPViJD2TlXUmQrn5EpDkgtZ7wuqXh3tDqu/x90fFT9Wot8X
Fw1/3aeCotrSDtWCCjRXET4w4EaFdS3OMpF25Wh682GbWk8WfnkjP4JYGRq7
82Mu4xEVCLzv/p66UoyGuoJdQn2pMKR78y6zvQB9lAeKpz8V+tXDv0g65KHO
ZxMBdoFUaBwTdJ83ykHNk/6bTV5TgR/sPfP9s1C91v4EeEsFPgN9Ti7pTHS7
9oGsaySV5cdT+99vzkA7jlbnlMZSQZ/hby4qm456GqgH1xJY9VQETz/QSkfe
uicqDqRSQb1Gcnf+8Qyk1Bx4+E4mFfZrpq8ffpeJRk98/JCfS4VHzesIJwuz
UWDbllOLhVQwTcmX8A3MQ5onL35ULKOCdaxsiC8qQr86k85fr2Tle9pok1RY
hmKMf45l1lDhW9di/NaVCmTYu9fuZwMVDp3r339ljMXv2Xvzsi1U4DhuKrVM
rENZn8rv2HVQge2pS7LL9kZ04RyZLaWHpVfgNkbmxmbE/KzjPfWJCsqjbVqm
eq2o/PwL7p1DLP2LhxivD7Qhh5HuAOuvVAjo9zgYW9SGtlgJb4yboMLX0iPB
e6vaUPPohYiv01QoyRX24zdpQw+s47eJz1Ihy5q4tMO7FclOTidfWKBC/V75
1yodzWjgioJC5DIVXPz7PrCrNiEV+1K1zQQafCisumreUoOmfxDem5Jp4M5c
d4xwtBq9cTyiE0qjQaxtyOZbpEp0bP5ZWy+DBl/Dtln8Ry9HKzc6TDbw08B0
a/rDcy0lKHFRcNBoAw3o0eRhkChCp2+bWwVuYsW/zSRv4C1AlJWYqfYtNPi2
0Zbv45M8lH9v0oFXggZhR6MN17xy0aU/sr9P7KDB97sDa6W/c5CA6w0XPxka
HPU/19rRnYPesxURP8jRQGb0AdvrTbnohse/x1x7aWByjdowgHORBEmLeWw/
DfL6IvffLMtDHV5Pgh6p0mAkabr3El8B8uBsFa5Vp0EZN29TXW4hUni8PoZD
mwb7/B6fUI8sRiM0052ax2hw+h31Pvl9KXrhG5nuoUcDq/mwwX2UcgSMsb0V
hjTYovQ1PkqhAv18Ll3yz5gGRg/Mf63oVqJIXkcNNVMaJPWsE7c9WIVOvMyr
u29BA2/RyTnCpyr0d92aXvF/NJDtr3HRJ1ajtCD1rmVrGvzTJaTrPqlC5oI+
pvtsafAz4rFV1bFKRA9tGr7pQIN056w/WKYclWzis8m9QYMj+98VxpsVIdsw
k5n526z9BDbLg51ZSHhL2A0FFxp4xYzf/m4ZixojR1Yc3GkgTX72JtTGEd0V
2+Ge7kWDsbM1xbWcEVgq1o5z5jENxD/Z7mPopOOP27KfyfjRwMYtmm5NzcOP
45f4rwbQIPSmn0hyRBHet1MtNDGIpZ+CwtS4WSmeSHq4dSKUBgZO04Ye9mU4
WKY+TjKCBhPfXFVhexnWTmPsuhhDg3A7weAHkyV4cfep7Jh4GtSezNQXWl+M
32WG7B9JpoHU25OCbGsF+MqqqVRvOg2SN9BPt7PlYzktkU3N2Sz//M5kK9mW
ixf9hriq82mw8EdV8erDbFzSG71WWEyD3TJyYWY7s7CH2MXv6ZgGgbdOjBds
zcRHbLcPvquiQeOJAo2P9hmYkTfZ/KaWBlNBN1LObsjAHf+S8YtGGmzaNbSY
sTkDvz5qn+HTQoM1wd6W694Z2PylXJRLBw1WxGRSzU9nYomBuRfXe1j9TV+W
UwjLwlOSuR6XP9Fgv6q15UPLHJzhcOu6xWcaa76WyZ5Fefhm0X4roy80eP5a
fndFSSFWIa2d0hln+QVOKVd4l2J2vTIt9W80sBeqOL9NpALXBLspKf+gwVMt
61M3idXYd1hj+655GjC6vr+hPanFhtIcguK/WfN1KtvasK4RCzrXUjau0uDH
0n7xrTateLDs8TLjHw2E3EhsW0514FiK7hSJyAWp7tHjlpHdePfb1safNC4w
3Zvz/Vn/AP41GlAyxuAC+XzD007xQ7hot1FqPx8X/CGYj9LWjWC3OxvC2wW4
4Klx3d6gfyNYu6rPr06IC9REI5Pn1L5gbvpb1zIRVj7BBcxZOoLbjc0dcsS4
oOEi59Xb7sP4deTWC0mSXCBCivsVY/oZn5saMYiU4gLpw+GDgmMfsZjiO40g
WS64WHGdr4fajSdcrPf4KnBBUPNT7rqtbTitdqeEhxIXaO0a/nmovw7f4J1e
d/sAF3yQ14Gig+X4gGkah70aF4jXfRo7I56J2d45LP6nwQWCDl5ObIef45oZ
hfEz2lzwKUT9yaeSt+jpvoWeE8e4oErhEnuUQgbS98iv09Ljgg1ufJuMVfOR
QNOdwoOGXPDX5HnGOucS1L9eJUnemAuU4t1PPSCWo2iLv6Hbz3LB9lkt+WW+
CmSTWP50szkX6A5nfnDzrECy8x73+S25wFVY2a74RgX6paJlR73EBZlGvAkX
2CpQoTen+b/LXFD/KdFH+VA5etBar7dgxwWxLv+E/ksrQ5pCvuibIxcoOHnl
lcaXIJqVntywMyv/s7DP8LYItaYyRXvucMG07V9xnYwCFPS7nfeDCxds5l76
tZeYj8zUXxGq3Lmg2cAj5lt6LhJ7ajJf4MUFLfw+kT4fctB458avaY+5wHtG
+WTftRyUItLfGfuMCwQerJNKjM9BTjbh70NfcEG/hpVWnEcu2pd1Ps//FRes
eG0smaDlo7+rYvHeIVzgMOistKJViKq1RoPvh3HB1LMcJYs9JejJ8/hHTlEs
v2WcFUxuwEi/7/Idm3dc8GbzhFL0WgVaLy5zxTyRC3y5Q1XX61cj/4Cnxomp
XNBFWDtF/FeDaIRvGr8yuWCcv6OkMLseeTke243yuGCm5gi6g5oQ23DipidF
LP1r/ngM2Deje/pUSlcZyy9naVuZlFa0iG1+bali4fN4f9zepRU57q4bulLL
BWuUkYicp61oOnz7h9xGLria/9WrRL4VWTN8CtlauUC753mlyVwzGnEZe6fT
yeK/yiczeqIJnfuuFRDUywXWjm9y2JwbUK/ZuwfD/Sw+9lifU6qrRSebSFdl
hrlApaTqUjrjPWo+aGVya5QLNPweOwTZVqKjyVWHKie5YEJ24AhhGaNqIXE5
+gwXJMkL32Cyzhv0xEP49BwX7F2N3To0ko+KlocpMYtccDPfVlu/MQftvay+
8H2FC9o+OHcYmGWhjN7I4X3/uKB0K5E5GZiBpI+wNT8kckMWN4dw9Nc0FJdv
UdTMyQ2nDJsTXo6kItHtOG4jNzesSD1zO7k5Db0NEnlpxeSG890FUoF+6WgD
+YFr+jpu0Lzk32ixIRMFOA9cXRHkhgCvxDCd5SxEH1U5rbWZtX5+Z933/3LR
o1NvNf1FucH1zGH+F0cKELF6Ve7TNm7I2LkQlelfjB7sMd0sKcUNR4tJot82
YbQcXUR1lOUGkb0b7C5YVKAbfEKLxQrccHc6pMlDtAr9cL8zQlbmBmneWSO1
3Gp0Zba32eAgN8z9vRuzc+U9Gj2/r/gt4oavj/ZpmrXXoPOtwfHjh7jh0alN
zBjJWvQJ/X6pcIQbDgQKXFuerEHG6cZuLrrc8HJw4Ij8phrUJpJnW6fPDWa0
YXPF6mqk67f+DL8RN3jNBD5Y97sS1f65oWV+hhtCCqbdP9SXIw27TvnEc9wQ
110JuTElqLR/j8ivC6z+Cw9s4FbPR/t0X9LQJW4Ykf+6UOCWibKL5xYfX2HV
H8vZ19och2SlDb902nND2glvboOIlyghNLNly3VucJaMUkycdcPiNN6SK7e4
IX0nU5WvLAaH33FIyL3HDT84FkyWYrOw4GRLIJsbN8z7h5WntJfgl6d3u+t4
coOyi9wFd6dqzKjzswt6xA0KrRbSfQWN+LHyzJlhX26YbTzSrXe4HZPij2vL
vOCG/f35to8jerCrQKrCrVfcsOr0xeb97wG84sW9pTKEG9oSTKf1Q0ew88JV
Lno4N6yTzNDkuzGGf1o1/jaJ5obEhdJWcaEpfLVT6mt0HDdUQHfWpulpPHbo
Sev3JG6wXpqWuqE5gy9kT5bsS+eGcUd2A138HfeLHU18mM0N97w/P6DYfsMm
AQmvmvO5gTR1fJ9F+ThuZ6d4bCzhhvrU7Z91zn7BM6kh5vrl3MBx7hj9V8YA
pp6VPuhTzQ0nFsa21S91Ygly6YayOm4Y/Rn7/GdFPYYsvV+/mrhBLSrT8axQ
HjYzH2qVbuOGB6kjRYpyL9AtmlOqZRc3qHdGvuHILEYBecQnIX3c8DiiO9J1
uRalWb661DrADU76Rn/27G5FDYzthzhHuGG92ZGNn6060GhRwRa1MW74ECwi
JeTahdisj63dmOKGJInbEoNXu5Ewf39v8gw3bHwesfe0XDfah+1yR+a4YWuY
emf2dCc6dfXfi42/uUHbSMxcs6cdOWx4Ya+/ypqXkTMnXVnfm6dVYjo+/7jB
2zzx77NbDSjuWs72MiId6Jk9pc2nq1HlJm3SAicd3kyafJBOK0GDtT1D0tx0
uDX8SXfyeCZauX651JJJh6+vFGfr975BAltXQ0LW0WFYX6vXLN4Lyzf53mwV
pEPuMfX1hqfjsO5tkZOcm+lAexncFR6QhW0kMnaridLh2ilto5wvBdizVZ3b
eRsd3lkKHa0RLMMR9zsmknfS4Spbl4XhugpctOPi+5FddBBQzhJw9qzE3Z2L
URsV6BBccSBv9+kqPOf26IG+Eh2k3HZc/+Bbhem7hEx9DtBBpzHZ9ZlYFd7R
l6xcpkaHVN8Stp2bK7Gml+q6BQ067HQyKyt4WI7Py7f8lD5Mh43rLvRKlpfg
ewPnP1jq0MExqU686V4+Dno8lxhygg4hQ5ee5Z/MxFl7Pb1bT9Lh91KQVFB1
LG4eXv8f52k6rCgflsnb6I0nn8UjNTM6HAh42vcm+RXaOtawlGxFh92m7NO2
fXlIJcCsa8SGDod+/fz/36shE7WZzI12dNhF1/7qJlaNnKZc/fQd6cBtpW9X
KFKH/IJ4r/o402FRkd04OaIRJWnEHC67QwfNaqfXa7eb0fsZRYkFFzrkiO0V
Vz/UioZCa9hkPOjgPpnYqN/Xita0Tw9YetNBa/ftt9p/WpHg/GRhyBM6JBzS
J97Ib0V7Iu4FtfrRoVfTvuiIYCvS06Ff53xJBw69w2W5V5rRld/hJ9SC6WBC
LMxd1WlC3jFyMs5v6HBFzp3px9aAok5UUlIi6CB6T+QOOa0WlayeHB2JoUPR
taXqK47vUW/8aMXGBFa/pTrbe8yr0K+Tt8L1U+jAXPL5ruRRgXjYqPd8Mugg
Xb7z5q9yjKRSQk3KcujQXmFs3jBbgrRPyyguFLDq8W/d9My3CFmSypgypSz8
F9IvrXMrQA8yTny3rKDDGO+/2v/y8lCo2XB9yHuWH1u+D/gK5KJcyvW41no6
RFkinnDvbDR23/172Qc6WFoThceoWUhw9rliahsdji9IiR27noGOXQy/96aL
DuUemQt+Nqnofl9K5eM+1tpE/OkLr0SUdryYenuADtOKIfRze96hoYp6/UvD
dLj8Z3GmwDESaSaNDWpM0uHpTcXmelkfdFNkYZv8dzrIVJ0x870njBICiHZb
Zll+eEgJUzrpg7nubV1dXaKDxe0Jts1vo7DKD1mNqTU6JHn5XT5+JB7b/6f6
uJeNATyrza8kk1NwZI9Oaw2JAU0SkolSXRm4XefshlwKA47mhpVxCmRjUrmN
eQw3Aw79PXnjIlcuVlK89e4FkwFm76cjPRLysE2C17TrOgbs1321PmQoH4cK
B+6xF2RAww+O2qm4AtzkH33XTJgBlb7hykMzBfgvKbPi2FYGMAvK/GVSCrDc
HUzZL8GAqDM2E+Pt+fjC9w8ntu9gQIrL0mt/kzwccKE/aL0MAywy+t2nZHNw
ddfUAFGOAdSeQXZ8PBMvHl2WmNvDgKte30IlDJLxjjJO2yFlBnCFP0uZvxSN
zyoIZDcfZIBmiLpfL99z7BsnsVKCGLC9yMnzQIYHKhPao558iAEL9015zVaj
0U8/9Uchhxmw3vR0+IZXmUiMqN/io8OA5APYKsSvCJ26ZS5w8wQLr+hjzgSx
SuT9zfac1UkGgIPJr9P7a1GBxb1YQxMGGOj5ybcYNqGpjsffwJQBpr/C3/x5
3oqEj7xW2G3BgM7XX14djGxHeiVxdzb/xwAVO2Mb0o5O5CqXW85lzYCAl5TH
N/90oozYKs6VKwy4vOalfJjahUYE2/Um7Bkw/35Jqk+3E617NvSq24kB8rnp
3P+G2pE2+4/+6psMkHn4u3nxeyu67fxHPPsuA7rH9ZuL4QNKmuS6GvWAAXeX
6pRG1eoQo33Hsos3A7TtrvINBhcj0FYG2ycMaJssESpfzEBORVo+Z/0YcMSu
6nOIzmsUK3uq+UgAC8/TgrIsr1e4O9pyvXIQi481VS3V3kxM2eBoti2UpdfM
kBkew/jAU9cY/nAGcLAfks8QrcO2/55NsUcz4IVzj/bqTCsOu/5W/uc7BshR
fGR933fj5vGk24OJDDg88++8bOYAZjMrxE2pDFDPdurubRjBCq215OJMBuSa
vZUY/zWGrTS7jyfmMkCaR5G6vWYKBxV8DQwuZMBxHgVLQ4fvuE5m/pNXKSu+
Ye/ac8UZvBLJLn6jggH3Tggdbm+ZxjLrmVcs37P442CT00yYxPzpxSnv6hkQ
OkIOMJcdxStHrH9MfGDAxcKcOAu/ITw8wqcg086AstQXeby4F9fdL7txrZsB
JVueSM2mtuF0gSv5WR9ZfPIIBEsV1+KgjPUrC4MMmMj5KR+kVYJdjlWo7P/C
gNTz9WFCGxKw1Vdb1/vjrPnaHXkQl7gjnQeClfgbA57+FIs/m5SGFASrScSf
DFjsV/0uOF2M2HQ3PXm8xICty72uenca0PhoTVPTGgvfYnFixrlW1OzqxMNk
54EZlceSUhc6UN5GEcOTHDywLPFQUUSgG4Vl1wcGUXnARyY4ykWlF3ked+7p
o/MA+VR0PjGwD9mObxXazMcDS9zqobd/9qGT7k1m5wV4wMhsi6TisT50YNPt
iBghHrhsNfT+ckUPEs0VHxkT4YGTQfY7zgZ0IcqJFgkpcR6QkLaSaWbvQN0e
kkkZ0jzw78Cn7XzKjahUuH16fjcPPEj6/uAJswbF5rnsVlbkgeHqSNc/ihWs
86ozp1SFBzoGL+zquJ2BGIYPccNxHqhYfT5b0JyFF77JEhiGPNBy94CWzaMS
3O/1UdPAmAd8c1dcak9U4aot3j6BZ3mg7ZoZp+SZOpxUKN/QY84D+12WzDf/
bcIvTg5wb/qPB2xGL3DG6rfi298fnTC35oHQaLXnQ0pt2MJHMSDqKg/0Rtyc
fV3YirVFhzq/XuOBxRexYfKfm/Cu4qcbdtzggVRtP3t9nWq8zkj57NXbPJDy
qf1GAU8GXp0ZeZt2n4XXlW9KbjYJjTzy+zzrxgOOYfzZiKsG1YsdENvrxQM5
d1THPta0oYySUavbj3mg2R8U2F53o2DjF/HFz3hAX0asJOJrL3rwU2Xq7wse
SPNwVFuf14suPpmQ0Qhi1Td9UVnI2q8rEXjNK5QH7pl79FJPdqA9ZSirLpwH
JMnpiQcPtiCh099+ccXwwO9w9rO1v2sR+1yQ8ol4Hgi+aCU6aVeBJp5q3A1I
5oFzb4fdLqbko5ZtMyVd6Tywe39h0t6GFJSHQ/4J5vDApQrN3JOGb1DYGS0N
swIeGN1tH99Fskae8z89I0p44KWMePS9Sn989dnb2pFyHtCUkmWY7Y3EhtuP
0CTf8wCPUcxda5M4vL9iXvdyPQ84uT6bRrNJeKtpxPOUDzyQx9v4Xp+ahikL
x9p/tPGA0JK+sY9rOv7ht7huTzcP/Gy6Ey1FScfTP0Uqd33kge8izRzrbVPw
lOHhazsGeSDRhFmRIRyPx3OuCYuP8EB/6y7j5dC3+KvA6/rNYzzwOcWGkcRj
gUdul98UnOKBW626HRLC0ejzxwlx/hkeUCY/7hcXzUP9Krxt9DkWvw4Fz/Ti
q9DH8P0PKIs88O5IrMHji82ol81SmrjCAw8dI7fcZt2nuyyf9P75wwO3B4sO
Wav1o8uWfRprbEzILEyd2q81jGxe2oUsE5hA2Ff/3/PgL+hSNfvPRRITHG6h
MGXPr+jiwivtX2Qm8G9TENav+oKsJKXCZilMmKwPER6+P4wsTcrmZ2hM6PAz
tuqy6kcXHhkem+ZmwunIvZnO/zrR+cKxyEkGE+T1d2gfftqIzKfu/h5jMkHJ
7Z3oG5lSdG4Tj95XPiZ03pUSNXR8i8x0Y2KH1zHh/mStcNeZOHzWRXl1UIAJ
6fUGT+nKRfhMWqNBvyATNjEE/vMyqcKnP1sk9AkxYX2nYuz28DpszPz1t1uY
CUtCMQlI+QM2Un9k1CnChBdrhitsaa3YMCaD0CLGBMlk6fVuTp3YoFPzTJME
E4wL1NqyDnRjfY6+9HpJJugwp/caLvRgPSU7cu0OFj87mt6Ih/Xh49bs56ql
mBB0pHO8VPIT1n39KrtChgnU468Fz7n342P1O2lYlgnvqwMXQ18P4KMrpedL
5Jigt/dWmozJID4ibZhfqMCE+LtnLSySBrG22Rg9X5EJ93ZzrQZ7DWKtZ3et
cpSYEPqISu3+OoA1yxjFmfuYMLyNY/r8h36s8SOaN/0AE7aO2BHNdT9h9a3K
NikqLHz/3Sqrv96HwaCxLFGNCXxCxVb1xj1YzcNifTwwYbnPrFif3IVVs+ev
xmowoSrrEyr1a8cqX30qozSZIAI1jTu/t+AD64U3Rmgz4br0wiGf+w143y3N
mpBjTKiMPLXF8kQpVk7oFQ7WZULZ2JWv9bsysFKf7fVAPZZeKV9jrOIe4D0H
X219bsjy17kjD+euliEF2523fE8xoTxO48wToTokF1b64bExE/rPKV1XedmK
djcbSPicZgLn3YYGqS+dSPbf6F3Psyz/bOWsVAvpRTJyd9vczVj7EwPbKcc+
IekLjB2u5kwYdWsPN4jqR1IB0Q/un2dC7fjx15Fu/WhHlVLXHUsmCIY81vnC
9Qlt/9UgfcuKCRZh335+edOLJLdZeNy4xIR6gUST4xFdSMJ4vtfRhgkbNEsM
l+61I3Efn93XrjDB6EFnLWGlGTl1Kz6wtGWC8iBD7lp+PSrfNtJkZM8Ead7D
948ovUc8zs83HXVgArPhrovz/QpkXq1yRcWJCTbesR9rVktQKv9Uwe4bTHh0
ZmFzoG4BWrMM5hS/yQSE+YXvlOUgnSxNY4HbTJg5IfJzUDILhbLPxVLvsubr
gI3A2fMZaFI/Yn7tHhM+Nl40HwhKQ/sidTV+ujBBlvg72OhtKvL5sez/xZUJ
qvEl7oZxqahbLf5ztzsTgrdpbH3ln4a2+Z2SbXjIyq9ue+jo5gx0Y4DdpdSL
CbM2aaEHNTJRlUx6Y4YPE+hmt2SZcVmI776ZUOxjJsg1xVwW2puDLjRSLwc/
ZYLHuH5/R08uyhDKz3/yjAlvCqYTuJ3y0b/LVuQHz5lQUsAv0jdSgPQKeY0c
XzDB+0BQbABHEQqj4Birlyz/VE40y+cUoWkT2zmTV6z+ekb01zUWoYPxG9V1
gpnQFUHt/LarCD1ZrHmuFsKEhF+9KVIfClCf1o1B+TdMaBm55juVlId2vBLd
tS2M9T061lewbTAb3frafE8wggmex3jFtV9moJo99xu4opgwt97wOYU/Ca1/
uHPjv2gmFExzmtkIxSCr9m7ruVgmNGjZkTfgEJQt6pk3GseEM03RmQsLzxHB
UZ6jL4EJu3oXdjzre4gMygdPNiUxYW9NjOriazcUyeMbjVOYsOrf8Wf8uzf6
Yb5/NiuNCZsv8ZF+XH2J1NLGUFwGE/z7D56Cngj07M9Lv5Asln9T1t6HMBNQ
v676gG8OE57G5EicGMpA0m9npN3ymBA9Ur6cfSgP3f325u71Aia4j+oaeM0X
o/oDR+svFTHhgMAHoPeUI8EnixvOljBBset2ieHrKmTdF3PpeBkTFI45qNwQ
rkF5OwxyoZwJuppm978cqkMct/8SFSuZAFn+7p5z9ehUbbLh9moWn5RRMTJf
I4oROBMlVMOEbW9vCe8PbERzF8k/6XVM+Hrj+mDujUaknputxt7AhO0n4jul
CxuQP+nCs1+NTHjJa9hCdahHn08y+sc/sObj6HH/1NRaJBtTLPWphYWv2TQh
59F75DJnc6e5jXWeaK32yAlUoSZ1gbqKDiZsUX/lYnqpHF0ZcriY0MMEtQJj
uddtOahwt0jOmz4mXJGyeTWukoIoro2E55+YsJ9u+WJiPBSZNN828BhgwgNx
HrMvNXdx3GbJSOfPrPmf93MN2xyPF2w7ZmyGmSB6yS+aEZGPNUvcVM2+MCF5
8Pyhu3ZV+CWXrO+JUSZM/XfP/p3BBzxy9tNHjXEm7JNomL2n0IW5VU3iz0+y
+FPkvm+aN4j3bum4/uAbq7/LNvOd0aPYnP0EvP3OBGLO0NCeY9/xoy8N3EU/
mMDeraw07z+Hs95r9/XMsuY/wWLltsEC7o+vfLcwz4Ru7TtzCa8XMPmJmhP/
IhM+tA3J+qjP4922RWryS0zIelJTv/xjBp/WU+I6scKEI+wu3+ylxrGHXFaP
7RoTikLGZq2jhnAKn2zsk79MiNPgMojf14O7fyU6JLDxQqhMruy1Gy2YrWeb
ag2BF+QraunvxKrxzsIo6lcSL3AQOeqVruVhwzebu9k5eaHU+oLEltAwfN8l
JHoLlRd+hm4OmYsMQXEW66+pcvGC6/wH4voTOahF/cVBUzovCL++84WzogIt
idMpd3h4YUltosQ0sAGJkR93BvHygohq+ejzl+1Id4IUlcPPC4wt+9i4RnuR
c4ObXft6XrDPOL3nMXMIhaes7f+5gRfYLaJ3abd9QXV+t8kMIV7Y7H7L4Q3n
OJpz+NUuLcwL4cuN0sbNE2jTSYeIoyK88GwDaR27ywTS3Dt91XorLxjSPVeW
RMaQ/QabfV5ivKBmfrVr6uoIer38hRQjwQvvLxhZVwf2o8pPFm3lkrzw7thr
9m2VnWi69FPY4A4WXseU7dtmG9H6SJMra1K8cGidW3JlVDlS8+hQEtrFCxa/
o0I1DqQiG6sTxH27ecEf6pWaDtjiAO3GFiN5Xtj0t8r+w3QyLtlx+O31Pbyw
2/32UbSzEI/Rqmxe7OWFeaWnJ9/+V4F5vqvtTVfmha8Pr2pddnqP97UUsX/Y
zwtTV6Q6RHPqsGWmUvPUQV5I5uhXaeJuxL4vs0IparwguMYoXTVtwrnOstaS
wAtpipMkrkdNeNAkaY+mBi9s8P243827EVMOSLJZavLCtc0/FAzN67GCcHST
qzYv2J29duSvWA02/bs5JOwIL/xI5vlrMlWBPYdCLhYf44Xx/1V03vFYfm8c
t0mhZz9KIWmhEFLJuTSJpCQ7ispIiRKSpMgKyapkVYovsjfH3nvPkFUKhYqs
3/37837dz+vcn3N93tfnnOuvx2/PjYePcnFyKU22R4MEjZr24j9dEnD3u+er
fzRJkOhiUtF53B6xPuWro54jgcDjE2e/nkxDeyy9w2S1SSCya3TDIpShC+qc
5lo6JNiY83BUX6wJuUo9kr6pS4LhYmVBS+1O9FFgZdlXnwQu064cj+4NoNZf
jjXxhiS496n4xkb2L2ipbT6kypgEXKmbTyieHkXbs2yvjJmQQO+iUG3k1CjS
DP+xl/0KCeSuynTdKB9Bjs4WSyLmJLBwms+SUBlGsUajVcrXSJDL07pz7kQ/
qlc2DTayIMEPxmG/PsFO9Fuk39TZiuB98bK6Qkoz2squJxV+gwTOb7V38ThV
I9WxtsXMmwSvkobxb3VL0AMJ//ufbElAuRGe/Xo2G6XdVl35aEeClvJowWxK
MhrPZnsYe4cE+ds1I5Wc36DNqwUsEQ4kKGtMXLasMkBax++5hziSYMP6DMe0
nS/xEx8ZjgBnor4x5vO5NxJwbvN3Dy8Xgl+ln7q+nRl4mh7H7e5K+Pet0cwj
pxCLGZt633cjweqn2ZSMY+VY7+2m9XfdSfDo7tVKKV6Cj2/tfjefkECySsLl
dkcLLtkXwG/hSfAQprhh5XwX/nNXLfCyFwkOOlTs7N7zGe8pYCcb+pDgjL/7
Z8/tI9iErejFBT8SyFa118Z7TeBgVUeapj8JNC6D/fWg77jGXzbsVCCJmA/c
r19Vm8ar7T+YKkH/z4u3omp901h284dXh4JJILG7v0peZApfv3xZSC6U0NPt
dOJFyjcc8WFzpFQ4CS52ZC1L3BvDzVMdwjtfkUC8Lgx5KQxjTrnAGJEIEpz4
LrazIq0XH3I+LbYpklg/QGyHJFs7vlXM8Z4STYJ29ia5f8H1+B0X3sEXS4LK
0HU9yymluFvD6SPXOyIvbDo/TFSmY74X+/ewxJFgpzhSKNjih4/2TP23+IEE
tINufiHbPyIH4Y9Sc/GE38vaVwNv5qOh/4RkxpNIcNW4Wpo2XY9os51pg59I
EPfZ4+sx/lZ0WvG5XE8qCab3vP+8dLADubqqZ7Wmk4B99lIi81MXSi/nVKzP
JPw3e1znKd6DvvIW51Zkk8DaPqdsq20PEjrnfBjnkkDaTFeBP6AbnQuTK8zJ
J0G/b1zk1bRO5DkwrZxWSPDPuUfgtEQ7yheLL/4Pk+D0E5E19wst6Kel2dH3
JSR4eTuLk2W5Hm1P2VIeWUaCgbgD63rKqpD+n64T4RWEvjL95pMny5C/UlDV
8yoif2Il+1hOYFTqrqHmW0P4X92zcyE3F/2t5qp7UkcCr96K89rtmUhSoETD
tYEEUQ2k3wM30tFlnfuN95pIsD6+RT31YhoKfS2vdbuFBH2U71Spq2modnim
xaqN4OEl0uy5mY7WdiZom3cQ78UPzB7SzERyN807jLv+nwfHrbSGs5FFxlZd
3R4SfGdb2iPBk4/e/Ovu1uojwRLPic//YotQK7wwOD1Agpg8nZkfp0oQ99Mz
/ccGScAnnf7i0oUypNTAfenIMJHXV19EcVyuQLaU0kGFERIsrs+t3q9Thd7r
u1yWHiPBEZjqOUCvQb1RCiO7J0hgKmDy3wHvWsQ//tNc7BvBo7tUDltoHTom
+d+40HcSJFw4UQ576pGj3VUL+hQJ5IWdFqWU6pGX+vT1QzMkcPCnbv9RUIfC
tt+7fukXCQpMa+VHU2tR3MraNfc54rlvm/iITA3K6vS6Fveb8IucNR6qV4Uq
PpGu1f4l+vVi/7y5SgVq93p1dXqRBFYKrKta7GVo7lCiucIqCYwW9MrEQgsQ
G1Xe3ICFDIYZkcP307IRearQzJWNDK7XFw26YtOQaOVJs1gOMkR/2pYhEpSA
pKOarlRykUGhaKPmzsE3CBz1rkzykGFpcmT5scRNdPbc8GX+9WQQ2RDHbXb9
Fb60x+qyLB8Zat/0nEsU/IRvss+ZXhQggwz7zilF4zz8oP++qTOJDBOrwvZa
lWXYL5PDNJJChve3uZIF6+pwhP8zk1IaGUouL9Qtp7bi/67TTcYZZIjiu8QJ
0I3zIOoS7yYydHEJ000ufsa1grsu7RUig51G4oGsQ19wz2yK8fmtZPBRHNNz
nBrFX+sOGjuIkIFtd8paXfs4XnhXavRqGxluVF0emn01gbld1Y2KthN6gr6z
Pd85gem67YZfdpCh1+FbEmv8GN4hbWzItZsMM971hoMuI1h+3bjBHgkyxFYM
1+TyDuPjX24aaEqRgfmrd3/g2QF8If+vvt0+MjCwNPUcswebBbvph8qQoWp0
I5daQge2s1mnn7efDLZPysV2CLZh95NBep/lyRCg0sQhZtqCnwtv1mNTJMNf
v1S+3TeacfTCW90dh8iwl6vuiJtoM05pkdQ9rUQG6Q/fVDQvNWOckHnxpjIZ
LrFsEjJcasaNj5UvBgEZyNxJfFb1LfizUZVO1lEybFwsOaUU04qn5LV0eo8T
epPEbq6dasPL/D0XVk+Sod/2jrvB8za84evlC9vUyLD1Xk7oA502vLlkUvuk
OsGD6H6FJsdWvOeVvbbVGTIorZ0sezrdjA/ZL5/3P0uG40dl1PfaNmA1DY/z
aefIkC78+WVraRXWE+c/36lN8FPS9z3tTzG2WA0990+HDPwsWos/9NLwvS7h
c1v1yLBtb1vjEP0W9kz5qHXUgKhHt9HuQjqRB94yWteMyCDQ9SFj9+Uy9P5K
3lmfS2R4Q9FMM7dvRBmHj51NNiXDYYv5w3TeDlROrddsvULwZ8bWtTLTi9qm
Lmj+MSeD/rvmgXi1IfSlcuDMputkOH9Oc3NI7hc0G3XtjLIlGXTCLltsvT+K
WJ1mNK5Yk+GLsciQsdoY2njeUcPThgwhc1fPeLCMIREJVo2EW2R4t359gHPy
CNrH4aPeeJsMrdtXez77DyPlAbL6rD3B66OYy/e/DSDNrNen6Q5kOBKhpupi
2o0s5q6s0RzJwDVXYPRFuw09lt6TQXMmA6medZxxogFF2vyyoLkQ+3m3/U5b
SznKScjZQnMl+stE1vFibh5qnXjYSnUjQ2i/pa7H3f/Q1PZTT6nuBM/0y8YP
ZJ8gniv8StQnZLD42XvUnxSBt0V1/KR4En7sdaxW+Z2Elfoj3lO8yPD0i//v
jWaZWFfQ3IDiQwZKwFBWr0IetrsoIUDxI4PXMdtr+64VEvfB2TKyPxk+8UT9
5B8swnHNuY7kQDJciy1YrQ8uwiV8j6TIQQQfPUlesZ4FuP+06hdSMBk2lR45
VlqWg/88FQgjhZIhvNBUbPuNdLyxolOdFE4GPbd4lhyjeCzBFslCekWGex5e
+voCL/BJdDVzYwQZHtliw6bTgcjURdJqYyQZBvftf07b+h9yzp3bujGaDE+4
WNjGzLNRyJ+8NoFYMny/G2JQElWMUva7ewm8I0PwzH6/1yYVqNZW7YhAHBme
edNbCwtq0GjSxln+j2T4l/370NaHDWhtsiuOP4EM3FyM7l+KzWjTrihD/kQy
nPi589CKfAuSu3ptI38yGUY0/5CtEluQZqxUBV8Kof/ggv6vyBZkOTjvxJdG
hqKv8qOkLS3oiVDBXr4Mov4hVrNlqBlF6j8e2ZBFhngTa4Mk1UaUE3o6fEMO
GQLFKEfDGutQWxvpzIY8Mpz+6laIVGrQ9MYe1g0FZNiwtfEff3kl4tGMzlpf
RAab7Rwxb23K0Tbf69bri4l+FS7yfq1Wio5U7xVZX0r0NzTVUA2LkR7nn3be
cjKklX0VWa9ciOyOFnrzVpIh8mwN/dvmPOT38IkybzUZVrQqVssOZqMPBepz
62qJfsqFiZfOGah0kfxxXT0Z2rvPWVnnpKJ+hV6jdY1kCLotZa7xMAn9sY8h
rWsmQ8RY77zVszhESrWo5GklQ8ed/6zEH7xGktP77vO0k4GY0t8khVujkxJ/
9/F0kmGULk/bdSUKm1oUjXJ3k8HJlzZqR87E9997vOTuJfxc/aDqO1eOQ79o
aHL3k4FTpuF391grThGmsnN/JoPj5/mZdIMhXGvUl801RORPmvDqd+K+OPYy
9gbXFzIMj5eoP7j6h5g/LUW5RsngssH5ZFgXS/Emqkwn5zgZsvTtL72e4CyW
O7fgw/mVDOsnk1U6V7mKz/pjxDlJBjmNQ+MMYfZiqzrPeY4fRD7o+92YOvAP
P+HRjOeYJvzYomqft34GR56gXeL4SYadv/SVrj8bxLnu/WSOWTLEOZv7BehU
4Xb8top9ngybC+zeyI96oellKxf2PwRPHQacchnFSF9PfffiXzI0WLv0zJjX
oPJ0ic7pRaK+b9L43vM1or0CGx6PLpFBzSpK3IG1Gb20+rGvd4X43kJ+wQK1
GXFU1vc3rZEhhRRUv7CtCd0UTfKuYKXAaImfI+/lBtTj8kwhn50CoVkqtvIH
6tDxbpuRFE4K3HNvjAgdqkaf9msGxnFTwPpm5MNJj0q0KWDvkYh1FNh3rJMx
rVKOPCb5J5+vp8D9fBUeLvFS9PPETOhTPgo4nd83flqxGBnGNB17IECBga6J
H2wshahy+dNPOxIFvpsvewks5SJpvcA3FhQKDAdy8Qdczkav021PX6JRIHbD
pKCHbCbiEjj3V5tBgccibeiVTTqytZJ5pyZIgaTy2hBeahrqqyCdQ5spYBtn
f0Nodyo6KTq7IreFAie0j0puTktBqS6tCXuEKYBP787AmSlIqDtNV0SUAhc2
hg8MHUpFT/e/4KCLUWAxR3XfMWJenPW3T10vToGjZlcjb3elI+NJ7UusOwl9
nFXexaOZqPqE3Pq/u4j9D5/9waqbg2RjqDk/9lBg0xudpRVO4v64PG/+RZIC
xNW/QjW7EPHodZC691JA7PrRQ+Ebi5FdemZRgzQF2u+P77ZcLEYD/KHWZbIU
OObtsWZoW4JUrRyYuXIUaEpU3B+sX4LSKy5WJCtQwMhZ8/2Xj8Voq+gBu3eK
FDiyY5ChX12EvFwYwq8OUWBmyuOO6LF8NNf1ty5AiQKanmvzshzZ6NL+bkcP
ZQq0ZU7u/6GThqr9c8TvAwXc3TiwxUoCijzh9PDacQpE/NNafpUXiNbF6Esa
naTAXn999U93SfjO8sGec6oUOPf95Byvnz8xz2/yPHWa4GfDY5P82gislv5P
9ogGBc4KMnaeOvMOZ/D3DcpqUqAvpZ25YBCPt1rl++3SogD/iPY/T98k7F3x
+uDW8xQQ9NVR+GmZgudFXMYpFyjw5PzMw03+qdjExejFuosUWFAeqsrckoZr
u5RgTZcCN0iqi4zFVCy3f8vUvD4FxHtZe+JmU3CU/8rLSUMKGMSgSwphSZh3
cuDkkDFRv5K6pt+mcfjOiaK5DhMKDMqV9Kh3heLB6MjoussU0D79+GSU+iN0
etn1TIkZ4d+Owt33yAkoU9fkX9ZVoh4x0UEqAflIJB19SLxO6I2Z2mstXoV8
+UUuxFoS/TEgEaJk3IL+WLKwhlsT6y0pCXBs60aXK4aSntlQQFZgY4zzrUFU
L1Ji8PgWwRv2McpTGEEKLjHcTrcpkBd5nHJyYQzFdD3KuGlPgW+M+f+OWUyg
8QrpQf+7FOjdc/BHmNAEkswYXPfpHgVYIlcFjXnH0O1Yf7kmJwqcD51+f6tp
GGUFHjGZuU/U51hl51mtfrTs+sNbwJUCh9Ok+IZPdiAVm9cZ+9wo4NtkcPaI
VCPyNDw9eNadAryab4rmastQvdriOtsnFKjjHFZfvJ6FyIof5QI9KeBw6H3J
pl9RSHeHrkmKFwX+FRWTGH5BOILK5dPsQ4HLqmoiGrdT8Be2zIyffhQIO0v/
ZH67AO/6ZTa4MYAC4SWS0++GyrHNIJlX5jlRv6bfCoID9TitoUTu3AsKjGdp
aIV5tuGFfFuT2yEU2ML2nIes0YuVE4R9nocR/H19HN1TMIwfhzdmpL6kwDNY
/rX6bQJXez4YbHlNgRwbBX223hnMf1eSd/YNBQ7tb2wod5nH2mZ9cuRoCkio
d/jaRi/g8HM+JrKxFGj8tjzp8+kf/owO+px/R9Qv4vPD7/cWsdjerxl2cRSQ
OZZm/s/mN7YQChsM+kiBALZaE3mFnziZ9yRvegIFbrH9yj1+fxzPLczLtSVS
QCqQ65Tp036sOPHWZC6ZAvLH3HPGbjRh147zPpRUCojQfFJyj2TjsjLWzP3p
FNhdIBPa9iwK8aSlDGpnUoDPTU1R2KUYaUab8N7JpsBHdYZbQFEtCvbnlw/O
pcCZm7GKZz1aiHwuNMnIJ+r1SuZgxqd2tNX6hk97IQX8iu8qu1V1InP9zZnz
mOjPmkfSlVldKP5U7SC1lAJ2xYfHVB92oWl5J175cgoI8TEOe5zsRHLbd8nr
VBJ5Opbi/02rHTmRu0zuVlNgzRZOzs20oCIWT5+QWgp0rBtg2vU3Io4ZuczM
ego896T/COOsRWoDI4MdjQQP6vnXX0ZUIP+6IN4/zRSQ9MzlOVhYgtpzVeTp
bQRvbZT24LYCJPjxp4lCBwVWhfoPPJMk8ig0yudiFwUKdf+8f2Saht490cx0
6CHqHZYjyhKQiCbtVgZD+yhwmv0ODe69R/suJ/JmD1DA9c2fDyY2kejOWUP5
rkHivNHnHwvb/QLlHeE1/TtM5BnL6n8SQY/QmkSuD2OUOM+Sj7axBGji45ss
Mg+ME/1ptvUbi8kT7MPDGNL9SoGRFrnfaf1BuOlPBa/jJAWuLrSey095halj
d+TDf1AgLntniatbNDZoEzPNmSb8z+W6sUcjFkeVtPp0/yT6teBRsFBpDB79
9ChzYZbIG9spFavvr/CeSOkh5m/i9/3bT/UaueBbfoO8B/9S4I1im8QLzgiU
4ewvr79I5OPu9BNl+hnon8URU6clCmg97afeFShDp/P3wN0VCvw00w2dDalH
r/mYIrfXKFBc6bPRfLwV/TDhZLFhpYLMsE3eObNOpJQ2O2jBToUEkxi1lZku
5McxhM05qeDd0abEfrwLDVxsiDLlpoLPFaHg4cJ2tDc+76HROio81DjUYS3W
glyXPpjoradC+m9OO0/XWtR4JgRd4KPCS/8BzyFUhoSj3YW1BKjg3nOIM18y
D9nO3lpTJ1FhfV5tGlMlBRUfNx48RaHCwul+TzGOGEQKO42P0agwNiBa4EnM
F1e+HYhCDCrg0YqwCa5HOO2w+MPDglTo0Wm6NXUxDLP7k00ObKbC+1ROox+t
MfjC0Jry/i1U2OfIVKUd/oDfyU5t3SdMBf30sjPlmon495Pe1T2iVPjcnz58
LiMFn+yq+rxDjAo/NZ4Eatqk49DdmUXbxKkASlmF25yz8MT92MitO6lAZ5cZ
3MSRhxUbA1w37aaCPHt7N49iEfYSeXCJLkGFS//Woei3JbjbzkqZLEWFjLmc
X0bp5Xh3he5W/n1UYBuRlLC8Wo2dGSdW18lQYYI/5VVUYz2utZT9zLmfCrmN
pSpP/jXjTQXCRazyVDj15d3U2aE2bM3PF7miQAVdnuHpoLlOXGD678GiIhWq
TteK6f3owRvSJ4x/H6LCkrL5pmmjfmzE2XHklxIVpFW/FosUDeAk3dItU8pU
4I878oHqP4BX4z+tfAUqrNbfNbF27MOayxEDo0ep8ObwdbE1uy4cqelTOHSc
Cop7vnb+LGrBM9H33vSfpMKBXqsmp9gKDHPmD7pVqWC3yyp+W2I8Djxx3rj9
NBUO8ycYXyKnoaEwdKRZgwrqe+54HI2sQjKTklvqNamw7VL9BnaRVuSutGml
SosKzRnW/NFLnajVn3ug7DwVuBtsrVrW96Jtw/MF+ALhv8v+qo8H+5D9/i8R
+RepwKW3y6o1uxeVezS5ZOtRgWXKbiZwthtRuwuM0g0IP3L31hfdIPJsT4LS
JyMqtJlcSeR704YyXcKE/rtEhc470hEbe5sRV9OT5ThTKhhiU/HupHp0UdSu
P/YKFd6uqVdZXKhGcfYmBZHmVKCibMX7n8rR3wqNiFfXqCCVolEim0bcr5iH
XEItqLBBvUUm6VkRCrfaaRRkRYWiiDPZyv/loa8FVCX/G1Qw826VlA7MRgcF
2IR8blKBNqUi2k7NRD6XZ5Y8bKlwYtJOcR0jHfWm9/c9sqNCvbpXk5lTKpLg
qs1/cIf4nojArxrRFOSil/3ayYEKQSuWo09mklB9wrv7dx2pIFKvP8JR8R/a
svLc8LYzFQS+DkgdexaPVL+cyQ1zoUJ+0OMBg9o4dKdqHaPIlQqS3TUJf468
RVGJFXdG3aiQPDUr+SYuAtU+f9TK+5gK4mPTB74O+aHfDkekZTyokB01VqG2
5oRFjBaf6T6lwoty7pqE0lisrpL5/YE3FdCP5rTUjgzssOO22jtfKmwczFzv
X1OKY9ZLfah9RgVLHIRzKhpx/c+vHL8CqHCwPWLyZHwXXuh4d4URRPRnl6pE
pMwwFss3LT4STAWba9vaqm9MYM1ooa3moVSIf3dGZejqFHb26L7vE04FvgkR
S/a4n/i9VXBPyisqlDRteLBS9RM3n9U60BVBBd8uodkZoWm8JLchZCWSCrd2
1LwJNf+Kd2yqnhWLocIWm8NfeGW/4HNrj7VOv6VCZA7P4QDTHuwyipJt31Nh
Jb9y6s6LZvyhZml92AcqyCbXcWi0leHW5GzLwngq3JPQyJYdTcerL+yrRv4j
/JvIueo5EIx3O+0T502mwjFWjpVjwWHowqXv7tIpVPjv2pH9XNJJyO3Yh6GL
aVTYc9S3SjArE/23y0z5QQYVkr56GO5tz0edfMIRb7OokPIly8/jv2LEOte7
WJNDhS80aYsDRH5Kdofq/syjAuvS1tihzAqkW3g+k15IhXP9IZFd5GrkHstP
OYIJP9TOcYucqUVJT2ttzUqo0JdlJBOpVY+6b3g2epcReWm4/bcVSyNiP39U
MqWCqBeTIc11uAntPbDq3VlF6EeBWc5DTUhfKG9iuYbII6tj5Y49TegJq8MJ
sXoqPLXd3ma3pQmljMu8VWukwq9Sbo3wzAbUVzfFYttMhfbK+uuP8+sQV2r8
pdBWKoQvPloTv1CDZEOvFhS0U2GH+OGUHx8rkfF90U0jnVTo7xhnMR8uQ16m
A/fW9VCBFD2WOLOVmFdOvOzY10fsp4FvjONPAfq8R2f/xQEqXHHbNlTHn4PW
bSQ9dxmkQkF/w/HAqHQk97t+OnaYCqbrCnW0bn1CJr1eGjUjVIgaab1kVfER
+eDjCTNjBP8nB9mO6b9Fme9YeOhfCd5MYqVLgiPRkHfBVaVJKnDsVt464vcS
rb/lWHblB5Ev167Ypm4NRwoX5ES9p6lQ0cfXkcP6Gl05+NP1009C37VhHqeQ
GPRsa2J/xywVimOpHEVfP6IcdotDy/NEHr3uUWkQTEOjX8XCt/0l3j/SEerZ
kocEGgd/qy4SeZN4gCXcqhQdSn+tfWuJCn/3ZH/Ys68GXQ3XTQ1ZIfLLTtD0
dHgzCnxAEShYo8K4YfK1pJl2lH+l6cYXVhoUdoidkKL3oPFTvrU8HDTYpPzo
UpNmP7qibioizkUDyZcT/lu7BtCApryDCg8NlBvOcFdqDSC987z1xrw0UDv7
/cndil7UrjMo6ryBBofaR/KEUjuRln7GvVB+GnGftbQUqWhBdUbeDWkbabC/
YqDsjGoNOml6SayJTAMxt3RBg5kiVGq23+k7lQbif5y+PeRMQMrXeZq4GTQo
X97gsd7OC+daDWzfLkgD4RvcvCluqTjl9tNmoy00aJkePdj2qgJL3DXa4SRM
g21e9203v6/DcY4yLiGiNBg2ujS6r6kZv3nYt7NRnEbcX07reKV0YubjlAeT
O2lwQ3Yix9iqBwd7erRx7aHBVStfVYXSPizgY7BbTJIGg7jQ1e/eAPZ5tu8h
2kuDZ2SHmyrqnzHXc44OQ2liv7VdxxnUz/hRcM8eR1ka9KrsVE5u6sfLYclu
wXI0OH7VUX/+fS92fP24M0WBBg19VRTz/i48H6kn2aBIAznRgcmQ4nZ8K1bK
/dshGsRwzU/qhbTgyfds3ZxHaLDxbEDCCKkBX4vvktqGaKCfwFCPsKjCXxIT
Hyur0MAhg//pJ+VSbJzyqMfgGA1eNldvjtyUjy9kS3i8OEUDazu6nBbre9yc
x9L3SY0GuT9TsoKpT7F6UYd0vToNOuUO/fm7LQgdrXjYz6FFAyu1rs3pF9NR
UfUFWdHzNHAxsx1M7M5DB+t3ex25QIOxq7FXFKRKUEbT6oD+RULPM77PUu3l
SLqtbb+DHg24nceXSAeqUWLnR+8gAxoYGARaZG6tQzt7HwwmG9GAbeZJR/TZ
BhQ7cF6+7hINyNdr2iGsEW0d3uk7YUoDx0NW44E9jejV6PIQuxkNTix81QsX
bES0ry0KIlcJvTd/uRU71qPA73F+SteJ/ZKkmnykatGGmftf9CxpkGhn+krJ
oQp5zWop3rWmgeifFYtffuWI/Y+4/3MbYv9HaVGG0SXIdfHfSNItGpj2yVht
fVuI/i03Hay9TYNfv3c65VnlIAeW9wHj9jSIj+vClcnp6Be78xibAw34Tg6L
R/1ORje4zx4WdqTBbJxTzMLHD+gr7/bnh50Jfzml0zIfxiBz/sVxXRcasH82
WLLneYkGSY1Kd1xp0Cr71+uF73NkQHsbFOhGg/dsbzX+XfZGnUzHr4nuNBi3
BVlRdQ90TuiMcs0TGrRVCqU1b3uK6oW3BY950qB7/2rNa1oAUhX7+43VmwbP
o6Q27Hkaisp21KOtvjQwo+dJKO6IRqf9B0/Tn9Hg8QX9Jauy96j596wOfwAN
rhz9+51/SyLSNea6zPWcWO9G9TFt61T0uVzwxmoQDS4XR4bdLc1A5pJS9/4E
0yA1+KJbbV82+v4C3KdDabCuGvZHu+chuyXtZ+PhRD+qBP8J9y1AC1euh39+
RYMgVosAuZ5C5Frr/LYzggbeWytMFoyLEKesf3JjJA3SD5vOVW8uQn4vY3Ir
owk/dSosKkUKEZk1s7wolgaCmyY+P3fPR+EW1U1Z72gQKbvmwdDPRcLNfb3J
cTSgHDUor8vNQnEHZsbiPhJ8aiSRh9PTkWQU26/IBBoI/bkf7nsmBaVx0ZdD
Ewle6WWnd3PEo4M3d3MHJNNgZKBOM9UtGhV3KJGfptDAoiLQX++0Lzp5RGvL
wzQaTL1ZuM7n/wg3vDPbdS+DBqUbSqxpscQ8sOHe/ltZNHDTUgv5V5WCe+19
lK/n0CB7KiOV/UEevtz3Rs0kjwbq7kYKF2TL8NejqRd0C2iQxeM8yO9Ui28m
lJucLaLBLaVPdKU3Lfg3qdvqVDENzlNvvXDL6sQuTt/volIa8ITubrXT7sds
w6tuB8qJ+kYaWDCXhrC3KtlvXyUNakZzYn9fH8EbU8TDdlbTIHPFqU57dhSH
Mg7GCtfS4M+3qmVW2TEs9FAjiVFPg+rvfDQ57lH8dtwkR6CRBgUHktmLkobx
Hk37Mu5mGngVbOntRAM4JdOzca2F4L3qMht3aSc+sOVVz982GliaH2k+HN+M
i54kjc500MCjuPSITHUlPv6jeGaiiwa0/ptr1pcKcJ12+7/BHhp8stFLqetI
wufzJzi7+4j82jfQUvQlCHdvW9rYPEB8z2TSpcPLE5n48AtVD9Kg9vDaWOGz
aDT+S3Rn8TDRT54+RfE6H9ENfXnZnBEabBA5ummwNQnNFaseSRmjQZVgDW9A
bwpy3mWk+nGCBgPcrCGvjqchlsBb2tHfCB5c+bcLm6Yjz7/ul8K/04DqTrMy
MMxAfCahloFTRB5Krw4+NM5EwZXxd7xmCD477F9meGehTXsLH7r9IvxZ5VzX
ypqDYkKafRznaPDzRl4j+7dctGtlJMT2N5FPHSZN6tcKULL532iLv0Q9qXuO
DcRhJF/Pm2i6SOSDzNwo288SVLB/a7beEg0MH9Tq/f5Qjo6+linVWqGB1phJ
Ue2WalTDdqJBdY0GAUKcrGX29UjLSq8bWOng4XvBMHy4GXW2WI8ostOhUUDT
lsbVjowPPpyW5qTDdVPNQYp/FxqNDlrcxU2Hk9nh2kMH+pAVTxyH6Do6KLtr
LP4K+Izq2LyeHVtPh8VzKeKsgUNIcsWSfo2PDkecPtNOTw8h/7/qUV4CdHjt
9YX/y/4hNPNLatd/JDpYRF3JsPjXj7R+CKQ2UOjwTlZBoPh4N0ob/3XwJ40O
M4Ku0na0NkQZbislM+kgK/urZbNQPbrTl6kuv4kORhmKLw+Qy1BHR1i7rhAd
VhbU358LzUIKzU7GzlvpcJT0T/7jz1gUVms4HiFCB3PlLq+lL454ofzILbyN
Dm8lVnJ0Wt5jfSy8MLydDr8OhS+fXEnDebmsjzh20mH+nFj6dbE8LJQxsm7n
bjrUFrjrpmsV4wfJFUFqEnQY1V6we3mxDH/++GHzDSk6aL8IT2lQqMTw1vud
/z46cHenssStVOOYN9ZSqTJ0mIw3GQhPqcNs4Wey2vbTwTpqcUVGsxGbBe1D
f+Tp8KBL6OfqtWZc7keqZirSwbuKXnkpsAWLP53TOnyI0KujeiYmvBV7Puro
MVaig742Q3KbfRsx72dfcVOmQ/urTV4x5Has6vDyeyzQgSf+1T+KdTtOsL1/
p+IoHS6q6bXesm/H662NVyaO00HlbX/vnx3t+MZV5Ml7ig6nj2sc8Pdow40m
ogJSanRIs1lz+BfUivcZsIefVafDC8szBlI6LTjwwpiI3Rk6HPI3OrHtXRP+
pVkVH3yWDpzyrLlBm+rxebV42exzdBB8sG3lyYZqnHHMN79Hmw5ay+n/XG3K
ME3Z5viyDh3caXfesasWYAfFsw1b9eiw6twzsUhOwd2yMhdVDAj/P+/Lnol9
gA9KUQbNjAievCg+6YFJ6NXO39c9L9FBPLZ4Uz9fCVoS7fr50ZQObs/lf9zh
qEdGQrlOdVfocLDZ6UzXTBsqor9mmzanw2y6VUFmZw8SJj3w3XidDhW7yjVu
/PmM3NabUPdb0qF7dIdEp+Iw+sKp8kbHmg5tKtc3j7YOo2MsYjscbeigGJTK
f0d5GL37x/Hp1S068OXLbuF0HEScv8cPFN4m/HlqyEix6EPXZqqLB+2J9eXg
yxy9C1V/S1Bjc6BDSq76hW8b2tDuUb/W7Y50MIysvHNVtAn5fL5peMqZDv5x
ywEdNjXoR7fWqKULHU4sJt1Y+FmOzrTJ2vi50kHg8fR58ChByQ3UP8luBG+u
LN4sLEVIoPqPa4s7HVx17foC7fOQbWk39/wTgq8xJfd+0RzUUpAXSH9KB96P
Qm/ZWrOQbHaE4EFvOiS3T5Wan8tCL1JdYw196fBpl8XIF5ssNP+fqYTrMzqU
nbyNHWay0MW4oxnRAXQI09ZYpxyUjbKjtx8pe06HVL5cjyi2HLR97fj9khd0
MPDZ1iY4kY0Cja/m4hA6kBcOLm+fy0LL+R5/C8Po8G+npMjFjgxksSlOvuAl
HaTqUWyCVipqd6y0z3tNPK/Z3mZ9+RGpdI2n5ryhg1imj4S6WxhKluf+mRVF
h+PN09Z1Gc54U/DOvZkxdBjrLlE8XPkWe86eupH+lg7pzh4ByUfS8KyWRULq
ezqshVEtqdJ5+NInr6+fPtBhnPPTy90xxbiOL35HcjwdhIZ05zP8y7DijRrz
xP/ooDTmz55dXYHf1X6LTUiiw8an3hs3na7CG3fzDn/8RPDc+vDm0S3V2OXp
HuEPqXTwKXbMP6Rbjb+OnTZ+n/7//rAv/kiuxjrHrV+/zaTDOTGKyC3rKlwa
69sTk03wLxmmePd+Jd7LmsiIzqXD/aB1M4l6FfiVSb1OZD6hZ9lKYw+1HHMV
/XgRUUiHw78DTrLkleJBZ6mNL0vokKi357VkAcYaPWc0w8roEKs0H76/qADn
HLjpF1JB9PN179mmmFy8PdS/9kUVHSI3sD/208/CgfPJPEE1RF55L0qwtqbh
5fNNJwPr6OAUMOciNZKELVNnnvg30GGi0TpdUvo97hTYWObXRPD2ttldzCkU
H70pzerbQgf1TPnvLJPHUXK9FvJuo8MjrWXmoYbXaLPE7QdPO+iw03pyR/KX
JOTl/Tzfo4vg/VjOh2yNHDQ/kbr4uIcOF2KuHdb3KkGmJ1sPuPcR9bTe/jjT
swrVv5u96zZAh6/1TnovexqQIjslw3WQqD+p99a1lRb0/vL+WZdhOjQET/h+
D25H5GJt6fsjRF5eGFPdoNaJXLfeuek0RocWHfq8T3UnmnQJTrw3QQfhgAnb
/pUOdLEvY/LuNzqEPOD4L1GwHZUe7Nh15zuh70Sbz7xLC9oX/vua3RQddj3f
w+Up3oAi/tDe284QvCIeyaUrVYhHR2Hk5i86yM+3nQneUorupF8UtZkj9muY
4MzFm4+GSfdMrH8T5wUVt8egdKRpG/bG8i/RPzGCJXcd4lFeY3bf9UWCP7O/
EZaib9AOqW7Ba0tE/emcla22HijId0HXfIUOprc+qf8XegevfmOGXlmjw609
+kMhB19ga9WD7aasDHjqe9dGlh6Nu+P0ySbsDDgc1V/hrBaHj3M6axlzMmBV
PuXgVadEnGL2yt+QmwFSxuYLL2+nYqHSvHr9dQyY25E7zTKUgb1E+nj11jMg
+VHvWZ3YHPzbdUn1Ih8D2J9q3ixqKsBXBjY/vSDAgDzL9o7/Copx42GlivMk
BshzRP4OP1+GfXLuLp2kMKDFpGlLMrUSn5L/JHOYxoDF0fKjXUvVmCPt6/V9
DAaIGDziWf+lDhfv3RYpJsiAgfPecik+jfjBf4btjM0MOPq9qeLYuWZ8aFcI
74YthF72KjG1kWb8510jsAgT+4n93VJe04zTRXnuzYswQLzCY7osvwnbRqok
fd3GgMnE5fe0LfVYcvP9kf7tDODsusj9srESfwvLEGzZwQDjc3aRJ0WLcRx1
+mzFLgZUvEzWpuxKxVee7/TM3UPs3/5bjxCXIxbmv1yQJMkAMdaIFKXZBNTv
82o2Zi8DzI83yUYm5KFw7vZdodIM2HfZtsokuhTpPOEz8ZFlgMUXRxs980pi
njgV4irHgH/uCo53I6pR4wO3OjsFBqyrv/rGzK4G+f7LZb2uyACXb5/bjuyr
Qar35g4YHmJA+lLJtbld1YhjXvLmWSUGnM5LCvibWolKbK+9O6bMgGqFM6mj
/BXIdSqq9wAw4KUvn2uwXRk6ZNWzUfIoA6YEGKdZ1krQ33HyKZHjDLgzrf4q
sroYZZhpPKCeZMD5bP+XNRkY2Q55pPOoMuCR71+ldLsiJGWMvy2rMWBN8EDo
i8ZCNNmzIPxLnQHBiRLCIjWFKO6i7MWxMwxYiOrPFrhShMzarP16zjIg8rwv
2TscIxGt96UN5xhwoH3nNcHMYtRf/3mhRJsB3rKt9259LUEv1Zj7snQYMG6Z
e8vUpAxdrDx3NUGXAeUkn8zoDRWIfMz3daQ+A0rUn+926alETbi8JciQAU9W
H3FS31YjP6VV7qfGDHAwO8bDOFiLVHMPKN83YYBdGnG+mdQhToXbd25dZkCI
6Cej3R11qDQtIcHMjAFW13so9cZ1yHXf6JDuVQbUJvYIXGuqQYcTtzA0rjNA
f6Ze0UGoCi3s0j0Dlgx4d+vxBxW9MpTxPvCxnDUDVqrmug5fK0S3t9Xm7rJh
wGXet2E5w2lobxT7T6FbDOCd6+Sl/ohEk5uP7CDdJni2Z+fxwb74Q7iDEac9
AwJ+tLI7Gydic1pK0OIdBlyw+ifaP5eNRYK+VU85MCDu8w+flP3FeIBfbG3Y
keDXZoK9LboMv/I1ku90Jr7fZXHfQaISX+QJta51YQD1zvw6k4YqTPFoiily
ZUDN7kPelwKrcTPruu40N4Lfh47bnvtVYz/Xo/wf3BnAk1932HC0Cqst3T/+
+gkDfqvPZ/DgSszlmOkc4MkA1XNCIhbHKnDp/HTKYy8GlOlZng54UYYf3t41
cc+HARs4yxsMakvwgtVrbVN/BnA0lr97S8xbAc5vuR8GMiC3ZwNj+lkO3uHz
X/6bIKJf0v0fODRk4KKX6bcKghnAZhJ07/H6VKwTny/WF8qA27enB1u1E/CP
nLKuxXAGRLBZVxf8i8FPqut8ma8JPv5jvxwv8Rxv7m5DB94w4Cz3KffSGnuU
NtE3pxPFgKhZl4Bwzmik9nfkw50YBtg03NW3D0pBQ1w/DF+8ZYDwG1kr5df5
yJE+L5D2ngFIKUjCbb4cCexYLmv+QPi3juf2oy2NKE6ew3EmnsiHCzZDLVnt
SPnEBkn+RAYE3upUsFXoQx0XqEOSyUS+mIk+6/0yhG6YCwWrpzCgck5K/+zD
EcR+Z7uqVRoDNu81kAh4P4pePZZc9spgwD2L91NRYyNI9oVcyocsBnDFGC3d
cRxGNbFK5pU5DNgvelX9wo5+ZJp2nDmWx4CPYTP8Vd/a0UKJRj17IQNu2aGC
Ppt6FNBywW0bZkD/j4j1P2eK0Y5hIzmVEgZsnbAPkylPQoU/zb+alBF8ifKT
bQ+Y4QssNhGuFQxoeCWxlnCHqK/AXa03VQxgefdli1dINn4s/ICjoIbI03S+
xvX8xXjTPo+c3joG/FURa2H3K8Npys9uLDYwwD5th/5R/UqsphkiwmxmQP1n
EWlt12o8ZPymXaGVAd+Oqv98uFyD79m899JpZ8AnvE3FtLUW8z9IUrrTyYAv
Xk9Mw9ZqcZxf5s+gbgYcs7Cf3PO0Fh+JKHyX2ssACXaV50zbGtz+X4Vecz8D
8heXniiWV+Eb+Q0bZj4z4H7gXefRZxWYva6jmG+Y8EtxVYHZUYpf9Q7ckRxh
QIYp7YLbQYxlJsd2qY8R+d3yINyrJBtXL071W04woL09Z92fC8nYdN2fQK9v
DJgVu3Lk+aEQ/Je5evzDdyK/XK4Xti6FIf9dXIsVU4SeRPMbd0fT0A5F/qTR
GQb4mL3Q35tRjC7obqVtm2dA4aGE4aB7zej7tR018Ic43+4a93bcbUfuDnsf
mCwwQPDz0Jkn3V1ok6eCjOs/BjwbttotuaUXpYYoj0UsMyBmSFZCcqAXqb4/
+TJ/lQE73+j8fPGnBw1laJ7pZWGCvblvsfqrLnSv/CLrIhsTTiv1jNySb0f8
7ZcyGZxMaEw7rPvhZDN6P3LNUoGbCVRTT8Eb9tVIae7mFp11TPB8qFBGSy5G
7Wz3WuzXM8FpLIXjOCUdWZMfegTxMeEj8/d4MddLxLbt6cFUASb0Ooodj7oV
jF/JBEw1kZhQwn9Qx1MlGcuohMVMU4hn8+dqhZNEPbWidPjoTDAMGrDJ8cfY
qnysiJvJhI3x8cPZnaWYT1FyF9smJgw/O8+573oFTvnP7vnyZiY4JvbRNtpX
4fPCuf/+bGGCQIOXkfVcNZ4PWjP7JcyEt+s+7ij5UoNDuU42fBdlgsiz1Ive
qBYrOvspjIsxYV48N4+Vvxb3TbVGDYkzYdK0YFeHXg12vSy4rm8nE4LSn3k6
S1djkQ4Tu47dTBB8k67oEV+JS1Xj+pokmBAwqdF9pbccmxf8OF4rxQSv4f27
qT2lmEt6f3L5PibUm7AcOJ9bjOPfOjGwDBOML/F4pNML8bQP12S6PBPO0adF
JMwycOCqhnbyAULf0zclP7an4P12Lwo+HmSCdHSgqu7KB+yoLxLw5gihl4X6
gdUoAG9quLYQhpgg3rc3YcpZFhVC0uUgFSaYrY9hP2seiNh2HZJ7eoIJlorH
TpUufUTvXru9eXSK0KfvajC/koJOCVRxuagxgdv3hrh1dSby+6PdY3uGCe+8
yx72KhajvVavjlqfZQLXbddfp6XKUPPA0H9XzzHhOVPkqI1GJaJV2Lga6DAh
azy1US6vHuUoZkxc0GXCTccFF7OiJmSQ+E/rrD7BA+cHmUqJFrQsrJKnZsiE
+E/Bu9RFW1Hki6dix42ZcJjKa5Yc2YqAu9FP2YQJrL9jU/q9W9GIM/WP4mUm
qBx00drX2YI8pw1M9psxweabZamdVzPadSWmWuoqE4596taJsWlAtR0TMruu
M+HCKRU7znU1yEZt7+ttlkz4ui6lp1G+HG0svMOxxZoJS5tfF1t4F6E06Xwb
hg0TXo+VJNDmMtCFd6xdpFtM2N47fVeb/hH9ZajChttM2JlHjxmUC0SvfP3j
ueyZcEplUEjd+ilWWmsns95lgv6OuNmQuhj82W6zy5IDE76t5t+hfv4PPxq/
PPbbkUncn9t4/+5Iw9sNPmr+dGaC7Q2HIoOUTFzZMJ096cKEPJ/b9KnkHGyh
Ii865sqEFIM+0dzj+Zg3877PoBsTeB9KZ4UHFuKzETzG7U8I3qme74a7i/Gs
wNnKRk8mfB/0iu7sKsHBj0P21XgxoeCXQd2p3lLcbbWNrciPeL/h5pfXf8ux
82cL6xx/gi8LN20quRJvOf+pPS2QCX93ihcp7q3CxRW/jyQFMcHn/jst8tFq
fOWg0ocPwQTf++Xda5RrsOVUw+/+UOKZZ+/qr+212DbG5Dj5JRMecxVtKkyr
xY46v4JOvWZC5YMfp6yLa/HDdY+HXd4wwfWK1SMu8VrsWUiVTotiQmS8cuxY
fjX2vx3nOhHDBLIEX1W3VSUOEVdsEHrHBDwfbJSyswxH9NRsPh/HhA9SCs+/
/i3Eb58ZWj39yIRQb8+KkA0ZOEFlKqcggfC/NaQUTcTgtN+u3LOJTPhFT4ui
HvVEufEbL+78RPBSrf3l1WoiKjaOfWeUygQDXc7zmY65qJokN/c8nQnT4a+V
U1xLUFNFhUpVJhOO+gUnRipWoE4n3cDlbCacMTkTtzu7Cg1Iffssk8cE6yKX
CJEf1Wh02FnqegGRT4NVW0NmqtGPkA0uEUVM8OPtUK77W4Xm1CJrW4qZsGG0
Lr35dCX6t7JPkLuMCTeiFQsv7itHbGkl15UqiP7f2Hvu8XAJ2rhpjONDDdFf
SvdXUGQeYjQ6aPfXMaHW+sU9DosstNWdJ5bUyIQrdJlT91zTkNSkBHJpZQJL
XG5nTWUckossfJbazoT2ik0hMdzRSOn82f7xToL34vmHAWZB6BjX8B6hHub/
/8/FqtX6FjqdZ+d0ro8JpHEx2780L3zuJke15wATHm1zvelmEIn1toXSCwaJ
/rOXoR7+G49NO3de/TXMhFwJ0+r3N9PxdZ/c9B2jTDgfzvM4ZFs+vqmszmY0
TuTzuXI3R2opdpjt13r+lQm7LMnJ+eJV+EHczajKSSbkqFYpcNjU4ycGLNNL
P5iAgvwsdaKbsS9/kJLMDBNiL789c1OnFQeVivle+8WE65t7xR2aW/Erh8ye
13NM+DIcvcstswXH7Dm1q+U3Ezb9uD8yta4Rf/zc7cC1wIQ45Ue7y85V4pQg
q4rD/5jw8+ra3spD+Tj75DLl9jKRLxlv/avl3uOif8+uxK0S+i01iv4J+KCK
ZOHUPhZBqGKX5ro+mIDqr6SubWQXhFvVFrIx0+monX5M8ySnIESCrvvts9mo
r7Y94j63IPjs8he7ZpiDvrhe+56yThBOWa8f0uvKRpOyCwfH1wvCkrlD1Jh5
Fvo17u21mV8QlN6EkYadMtDCq81dWhsFIUpX5s9h8zS0ppkk7kkWBNkQXrXs
8ymIix3dyacKQlah8plf+YmIL7u59CddEO68EHegi8QjqvUV0g5BQXirtTkt
ru092iw8b2K4WRBccp1AuyEWbWvzSA7cIggzFUVV4v+i0J6njJUKYUHQslWa
mo94hWQOx6sviQqCYTXHrKt2CPofHhhLEw==
       "]]},
     Annotation[#, "Charting`Private`Tag$35744#1"]& ]}, {}},
  AspectRatio->NCache[GoldenRatio^(-1), 0.6180339887498948],
  Axes->{True, True},
  AxesLabel->{None, None},
  AxesOrigin->{0, 0},
  DisplayFunction->Identity,
  Frame->{{False, False}, {False, False}},
  FrameLabel->{{None, None}, {None, None}},
  FrameTicks->{{Automatic, Automatic}, {Automatic, Automatic}},
  GridLines->{None, None},
  GridLinesStyle->Directive[
    GrayLevel[0.5, 0.4]],
  ImagePadding->All,
  Method->{
   "DefaultBoundaryStyle" -> Automatic, 
    "DefaultGraphicsInteraction" -> {
     "Version" -> 1.2, "TrackMousePosition" -> {True, False}, 
      "Effects" -> {
       "Highlight" -> {"ratio" -> 2}, "HighlightPoint" -> {"ratio" -> 2}, 
        "Droplines" -> {
         "freeformCursorMode" -> True, 
          "placement" -> {"x" -> "All", "y" -> "None"}}}}, "DefaultMeshStyle" -> 
    AbsolutePointSize[6], "ScalingFunctions" -> None, 
    "CoordinatesToolOptions" -> {"DisplayFunction" -> ({
        (Identity[#]& )[
         Part[#, 1]], 
        (Identity[#]& )[
         Part[#, 2]]}& ), "CopiedValueFunction" -> ({
        (Identity[#]& )[
         Part[#, 1]], 
        (Identity[#]& )[
         Part[#, 2]]}& )}},
  PlotRange->{{0., 6.283185178951315}, {-4., 4.}},
  PlotRangeClipping->True,
  PlotRangePadding->{{
     Scaled[0.02], 
     Scaled[0.02]}, {0, 0}},
  Ticks->{Automatic, Automatic}]], "Output",
 CellChangeTimes->{3.8911592085185423`*^9, 3.8911595994570413`*^9, 
  3.89116135135688*^9, 3.891161526384966*^9, 3.8922017849780493`*^9, 
  3.8922022810272183`*^9, 3.8922023839126697`*^9},
 CellLabel->
  "Out[316]=",ExpressionUUID->"16a3daa9-5968-43fe-b821-12e165350f9f"]
}, Open  ]],

Cell[BoxData[""], "Input",
 CellChangeTimes->{3.891161839525679*^9},
 CellLabel->
  "In[317]:=",ExpressionUUID->"8af89f12-42ac-4b8e-ba8f-c192f6864470"],

Cell[BoxData[""], "Input",
 CellChangeTimes->{{3.891161822461549*^9, 3.891161823216522*^9}},
 CellLabel->
  "In[318]:=",ExpressionUUID->"26011c04-92a7-4975-a281-cd51543ea409"],

Cell[BoxData[""], "Input",
 CellChangeTimes->{3.891161820450038*^9},
 NumberMarks->False,
 CellLabel->
  "In[319]:=",ExpressionUUID->"e9fb3235-0e0d-4b08-84ab-4721e818d8f3"],

Cell[BoxData[""], "Input",
 CellChangeTimes->{{3.8911618177758565`*^9, 3.891161818625848*^9}},
 CellLabel->
  "In[320]:=",ExpressionUUID->"1c4a8966-1386-400e-a7ec-d6c5a2ea123f"],

Cell[BoxData[""], "Input",
 CellChangeTimes->{{3.8911613117968397`*^9, 3.8911613118285446`*^9}},
 CellLabel->
  "In[321]:=",ExpressionUUID->"936a401e-7b03-45d9-80af-36c6072348d4"],

Cell[BoxData[""], "Input",
 CellChangeTimes->{3.8911613137462745`*^9},
 NumberMarks->False,
 CellLabel->
  "In[322]:=",ExpressionUUID->"4e5b5dc6-c2de-4400-9581-4539caff464f"],

Cell[BoxData[""], "Input",
 CellChangeTimes->{{3.8911613096767983`*^9, 3.8911613097150717`*^9}},
 CellLabel->
  "In[323]:=",ExpressionUUID->"ded580a4-178a-4bcc-becc-b1f2dc838345"],

Cell[CellGroupData[{

Cell[BoxData[{
 RowBox[{
  RowBox[{
   RowBox[{"SchlorifoliaD", "=", 
    RowBox[{"{", 
     RowBox[{
      RowBox[{"{", 
       RowBox[{"134.09138725514651`", ",", "120.58266060619414`"}], "}"}], 
      ",", 
      RowBox[{"{", 
       RowBox[{"133.31852623350304`", ",", "124.57577588468553`"}], "}"}], 
      ",", 
      RowBox[{"{", 
       RowBox[{"134.34900759569436`", ",", "129.08413184427258`"}], "}"}], 
      ",", 
      RowBox[{"{", 
       RowBox[{"131.77280419021605`", ",", "133.077247122764`"}], "}"}], ",", 
      RowBox[{"{", 
       RowBox[{"132.93209572268128`", ",", "136.29750137961187`"}], "}"}], 
      ",", 
      RowBox[{"{", 
       RowBox[{"131.77280419021605`", ",", "138.74489461481627`"}], "}"}], 
      ",", 
      RowBox[{"{", 
       RowBox[{"132.41685504158562`", ",", "142.8668200635816`"}], "}"}], ",", 
      RowBox[{"{", 
       RowBox[{"130.87113299829863`", ",", "145.70064380960775`"}], "}"}], 
      ",", 
      RowBox[{"{", 
       RowBox[{"131.6439940199421`", ",", "148.40565738535997`"}], "}"}], ",", 
      RowBox[{"{", 
       RowBox[{"130.22708214692904`", ",", "151.36829130166004`"}], "}"}], 
      ",", 
      RowBox[{"{", 
       RowBox[{"130.48470248747688`", ",", "156.52069811261669`"}], "}"}], 
      ",", 
      RowBox[{"{", 
       RowBox[{"129.1966007847377`", ",", "157.67998964508192`"}], "}"}], ",", 
      RowBox[{"{", 
       RowBox[{"127.52206857117682`", ",", "160.12738288028632`"}], "}"}], 
      ",", 
      RowBox[{"{", 
       RowBox[{"126.6203973792594`", ",", "162.83239645603857`"}], "}"}], ",", 
      RowBox[{"{", 
       RowBox[{"124.173004144055`", ",", "164.63573883987337`"}], "}"}], ",", 
      RowBox[{"{", 
       RowBox[{"121.7256109088506`", ",", "166.82551173452995`"}], "}"}], ",", 
      RowBox[{"{", 
       RowBox[{"119.14940750337229`", ",", "167.85599309672128`"}], "}"}], 
      ",", 
      RowBox[{"{", 
       RowBox[{"116.44439392762004`", ",", "167.59837275617343`"}], "}"}], 
      ",", 
      RowBox[{"{", 
       RowBox[{"114.3834312032374`", ",", "169.14409479946045`"}], "}"}], ",", 
      RowBox[{"{", 
       RowBox[{"112.58008881940256`", ",", "169.6593354805561`"}], "}"}], ",", 
      RowBox[{"{", 
       RowBox[{"110.13269558419816`", ",", "169.6593354805561`"}], "}"}], ",", 
      RowBox[{"{", 
       RowBox[{"107.55649217871985`", ",", "168.37123377781694`"}], "}"}], 
      ",", 
      RowBox[{"{", 
       RowBox[{"105.88195996515893`", ",", "169.27290496973436`"}], "}"}], 
      ",", 
      RowBox[{"{", 
       RowBox[{"103.3057565596806`", ",", "170.04576599137783`"}], "}"}], ",", 
      RowBox[{"{", 
       RowBox[{"100.72955315420229`", ",", "169.40171514000826`"}], "}"}], 
      ",", 
      RowBox[{"{", 
       RowBox[{"98.4109700892718`", ",", "168.62885411836476`"}], "}"}], ",", 
      RowBox[{"{", 
       RowBox[{"96.99405821625872`", ",", "169.53052531028217`"}], "}"}], ",", 
      RowBox[{"{", 
       RowBox[{"94.54666498105432`", ",", "169.53052531028217`"}], "}"}], ",", 
      RowBox[{"{", 
       RowBox[{"92.09927174584992`", ",", "168.50004394809085`"}], "}"}], ",", 
      RowBox[{"{", 
       RowBox[{"89.65187851064552`", ",", "169.6593354805561`"}], "}"}], ",", 
      RowBox[{"{", 
       RowBox[{"87.07567510516719`", ",", "169.40171514000826`"}], "}"}], ",", 
      RowBox[{"{", 
       RowBox[{"84.49947169968888`", ",", "167.72718292644737`"}], "}"}], ",", 
      RowBox[{"{", 
       RowBox[{"82.05207846448447`", ",", "168.24242360754303`"}], "}"}], ",", 
      RowBox[{"{", 
       RowBox[{"79.0894445481844`", ",", "169.0152846291865`"}], "}"}], ",", 
      RowBox[{"{", 
       RowBox[{"76.64205131298`", ",", "167.72718292644737`"}], "}"}], ",", 
      RowBox[{"{", 
       RowBox[{"74.58108858859735`", ",", "166.5678913939821`"}], "}"}], ",", 
      RowBox[{"{", 
       RowBox[{"72.77774620476252`", ",", "165.27978969124297`"}], "}"}], ",", 
      RowBox[{"{", 
       RowBox[{"69.17106143709287`", ",", "164.37811849932555`"}], "}"}], ",", 
      RowBox[{"{", 
       RowBox[{"66.72366820188847`", ",", "163.47644730740814`"}], "}"}], ",", 
      RowBox[{"{", 
       RowBox[{"65.56437666942323`", ",", "160.38500322083416`"}], "}"}], ",", 
      RowBox[{"{", 
       RowBox[{"64.27627496668407`", ",", "157.67998964508192`"}], "}"}], ",", 
      RowBox[{"{", 
       RowBox[{"63.50341394504058`", ",", "154.84616589905576`"}], "}"}], ",", 
      RowBox[{"{", 
       RowBox[{"62.0865020720275`", ",", "152.14115232330354`"}], "}"}], ",", 
      RowBox[{"{", 
       RowBox[{"61.700071561205746`", ",", "148.79208789618173`"}], "}"}], 
      ",", 
      RowBox[{"{", 
       RowBox[{"61.442451220657915`", ",", "145.57183363933382`"}], "}"}], 
      ",", 
      RowBox[{"{", 
       RowBox[{"61.82888173147967`", ",", "141.57871836084243`"}], "}"}], ",", 
      RowBox[{"{", 
       RowBox[{"61.31364105038401`", ",", "138.2296539337206`"}], "}"}], ",", 
      RowBox[{"{", 
       RowBox[{"61.184830880110084`", ",", "135.6534505282423`"}], "}"}], ",", 
      RowBox[{"{", 
       RowBox[{"59.964524003830874`", ",", "133.74841590471755`"}], "}"}], 
      ",", 
      RowBox[{"{", 
       RowBox[{"60.35773399729861`", ",", "130.99594595044334`"}], "}"}], ",", 
      RowBox[{"{", 
       RowBox[{"59.964524003830874`", ",", "127.45705600923364`"}], "}"}], 
      ",", 
      RowBox[{"{", 
       RowBox[{"60.75094399076636`", ",", "124.50798105822557`"}], "}"}], ",", 
      RowBox[{"{", 
       RowBox[{"59.178104016895375`", ",", "122.1487210974191`"}], "}"}], ",", 
      RowBox[{"{", 
       RowBox[{"59.37470901362926`", ",", "118.60983115620941`"}], "}"}], ",", 
      RowBox[{"{", 
       RowBox[{"58.19507903322602`", ",", "116.44717619213682`"}], "}"}], ",", 
      RowBox[{"{", 
       RowBox[{"58.58828902669377`", ",", "112.90828625092713`"}], "}"}], ",", 
      RowBox[{"{", 
       RowBox[{"58.19507903322602`", ",", "109.76260630318518`"}], "}"}], ",", 
      RowBox[{"{", 
       RowBox[{"58.58828902669377`", ",", "105.04408638157227`"}], "}"}], ",", 
      RowBox[{"{", 
       RowBox[{"57.40865904629054`", ",", "101.89840643383032`"}], "}"}], ",", 
      RowBox[{"{", 
       RowBox[{"58.78489402342764`", ",", "99.9323564664916`"}], "}"}], ",", 
      RowBox[{"{", 
       RowBox[{"58.39168402995989`", ",", "97.57309650568514`"}], "}"}], ",", 
      RowBox[{"{", 
       RowBox[{"59.964524003830874`", ",", "94.82062655141094`"}], "}"}], ",", 
      RowBox[{"{", 
       RowBox[{"58.58828902669377`", ",", "92.06815659713673`"}], "}"}], ",", 
      RowBox[{"{", 
       RowBox[{"58.98149902016151`", ",", "87.54624167225768`"}], "}"}], ",", 
      RowBox[{"{", 
       RowBox[{"59.571314010363125`", ",", "84.20395672778186`"}], "}"}], ",", 
      RowBox[{"{", 
       RowBox[{"59.964524003830874`", ",", "79.48543680616895`"}], "}"}], ",", 
      RowBox[{"{", 
       RowBox[{"58.58828902669377`", ",", "75.35673187475764`"}], "}"}], ",", 
      RowBox[{"{", 
       RowBox[{"59.37470901362926`", ",", "70.63821195314472`"}], "}"}], ",", 
      RowBox[{"{", 
       RowBox[{"60.35773399729861`", ",", "66.31290202499953`"}], "}"}], ",", 
      RowBox[{"{", 
       RowBox[{"61.93057397116958`", ",", "61.79098710012049`"}], "}"}], ",", 
      RowBox[{"{", 
       RowBox[{"65.46946391237928`", ",", "57.66228216870918`"}], "}"}], ",", 
      RowBox[{"{", 
       RowBox[{"69.79477384052446`", ",", "55.30302220790273`"}], "}"}], ",", 
      RowBox[{"{", 
       RowBox[{"72.54724379479866`", ",", "53.53357723729786`"}], "}"}], ",", 
      RowBox[{"{", 
       RowBox[{"78.05218370334707`", ",", "52.94376224709626`"}], "}"}], ",", 
      RowBox[{"{", 
       RowBox[{"82.96730862169386`", ",", "54.31999722423336`"}], "}"}], ",", 
      RowBox[{"{", 
       RowBox[{"86.11298856943581`", ",", "53.53357723729786`"}], "}"}], ",", 
      RowBox[{"{", 
       RowBox[{"90.04508850411324`", ",", "54.51660222096723`"}], "}"}], ",", 
      RowBox[{"{", 
       RowBox[{"94.5670034289923`", ",", "56.8758621817737`"}], "}"}], ",", 
      RowBox[{"{", 
       RowBox[{"96.53305339633101`", ",", "55.499627204636596`"}], "}"}], ",", 
      RowBox[{"{", 
       RowBox[{"101.64478331141167`", ",", "55.89283719810433`"}], "}"}], ",", 
      RowBox[{"{", 
       RowBox[{"107.34632821669396`", ",", "57.465677171975315`"}], "}"}], 
      ",", 
      RowBox[{"{", 
       RowBox[{"112.26145313504074`", ",", "57.26907217524143`"}], "}"}], ",", 
      RowBox[{"{", 
       RowBox[{"116.39015806645205`", ",", "58.44870215564467`"}], "}"}], ",", 
      RowBox[{"{", 
       RowBox[{"119.73244301092788`", ",", "57.85888716544305`"}], "}"}], ",", 
      RowBox[{"{", 
       RowBox[{"124.64756792927466`", ",", "57.465677171975315`"}], "}"}], 
      ",", 
      RowBox[{"{", 
       RowBox[{"129.3660878508876`", ",", "59.6283321360479`"}], "}"}], ",", 
      RowBox[{"{", 
       RowBox[{"133.4947927822989`", ",", "62.577407087055974`"}], "}"}], ",", 
      RowBox[{"{", 
       RowBox[{"136.44386773330697`", ",", "64.93666704786243`"}], "}"}], ",", 
      RowBox[{"{", 
       RowBox[{"136.44386773330697`", ",", "69.85179196620923`"}], "}"}], ",", 
      RowBox[{"{", 
       RowBox[{"136.44386773330697`", ",", "74.37370689108828`"}], "}"}], ",", 
      RowBox[{"{", 
       RowBox[{"135.65744774637147`", ",", "78.10920182903185`"}], "}"}], ",", 
      RowBox[{"{", 
       RowBox[{"134.871027759436`", ",", "81.25488177677379`"}], "}"}], ",", 
      RowBox[{"{", 
       RowBox[{"135.4608427496376`", ",", "83.61414173758025`"}], "}"}], ",", 
      RowBox[{"{", 
       RowBox[{"134.6744227627021`", ",", "87.34963667552381`"}], "}"}], ",", 
      RowBox[{"{", 
       RowBox[{"135.65744774637147`", ",", "90.8885266167335`"}], "}"}], ",", 
      RowBox[{"{", 
       RowBox[{"134.28121276923437`", ",", "93.44439157427384`"}], "}"}], ",", 
      RowBox[{"{", 
       RowBox[{"135.65744774637147`", ",", "96.00025653181417`"}], "}"}], ",", 
      RowBox[{"{", 
       RowBox[{"134.47781776596824`", ",", "98.94933148282225`"}], "}"}], ",", 
      RowBox[{"{", 
       RowBox[{"136.0506577398392`", ",", "102.6848264207658`"}], "}"}], ",", 
      RowBox[{"{", 
       RowBox[{"135.06763275616987`", ",", "106.42032135870937`"}], "}"}], 
      ",", 
      RowBox[{"{", 
       RowBox[{"134.6744227627021`", ",", "110.74563128685455`"}], "}"}], ",", 
      RowBox[{"{", 
       RowBox[{"133.88800277576664`", ",", "115.46415120846747`"}], "}"}]}], 
     "}"}]}], ";"}], "\[IndentingNewLine]", 
  RowBox[{"(*", 
   RowBox[{
   "Aqu\[IAcute]", " ", "terminan", " ", "los", " ", "datos", " ", "de", " ", 
    "entrada"}], "*)"}]}], "\[IndentingNewLine]", 
 RowBox[{
  RowBox[{"lista", "=", "%"}], ";"}], "\[IndentingNewLine]", 
 RowBox[{
  RowBox[{"x", "=", 
   RowBox[{
    RowBox[{"Transpose", "[", "lista", "]"}], "[", 
    RowBox[{"[", "1", "]"}], "]"}]}], ";"}], "\[IndentingNewLine]", 
 RowBox[{
  RowBox[{"y", "=", 
   RowBox[{
    RowBox[{"Transpose", "[", "lista", "]"}], "[", 
    RowBox[{"[", "2", "]"}], "]"}]}], ";"}], "\[IndentingNewLine]", 
 RowBox[{
  RowBox[{"M", "=", 
   RowBox[{"Length", "[", "x", "]"}]}], ";"}], "\[IndentingNewLine]", 
 RowBox[{
  RowBox[{"Z", "=", 
   RowBox[{"{", "}"}]}], ";"}], "\[IndentingNewLine]", 
 RowBox[{"Do", "[", 
  RowBox[{
   RowBox[{
    RowBox[{"a0", "=", 
     RowBox[{
      RowBox[{"Sum", "[", 
       RowBox[{
        RowBox[{"x", "[", 
         RowBox[{"[", "j", "]"}], "]"}], ",", 
        RowBox[{"{", 
         RowBox[{"j", ",", "1", ",", "M"}], "}"}]}], "]"}], "/", "M"}]}], ";",
     "\[IndentingNewLine]", 
    RowBox[{"Do", "[", 
     RowBox[{
      RowBox[{
       RowBox[{
        RowBox[{"a", "[", "k", "]"}], "=", 
        RowBox[{
         RowBox[{"Sum", "[", 
          RowBox[{
           RowBox[{
            RowBox[{"x", "[", 
             RowBox[{"[", "j", "]"}], "]"}], " ", 
            RowBox[{"Cos", "[", 
             RowBox[{"2", " ", "Pi", " ", "k", " ", 
              RowBox[{"j", "/", "M"}]}], "]"}]}], ",", 
           RowBox[{"{", 
            RowBox[{"j", ",", "1", ",", "M"}], "}"}]}], "]"}], "/", "M"}]}], 
       ";", "\[IndentingNewLine]", 
       RowBox[{
        RowBox[{"b", "[", "k", "]"}], "=", 
        RowBox[{
         RowBox[{"Sum", "[", 
          RowBox[{
           RowBox[{
            RowBox[{"x", "[", 
             RowBox[{"[", "j", "]"}], "]"}], " ", 
            RowBox[{"Sin", "[", 
             RowBox[{"2", " ", "Pi", " ", "k", " ", 
              RowBox[{"j", "/", "M"}]}], "]"}]}], ",", 
           RowBox[{"{", 
            RowBox[{"j", ",", "1", ",", "M"}], "}"}]}], "]"}], "/", "M"}]}]}],
       ",", "\[IndentingNewLine]", 
      RowBox[{"{", 
       RowBox[{"k", ",", "1", ",", "n"}], "}"}]}], "]"}], ";", 
    "\[IndentingNewLine]", 
    RowBox[{"X", "=", 
     RowBox[{"a0", "+", 
      RowBox[{"Sum", "[", 
       RowBox[{
        RowBox[{
         RowBox[{
          RowBox[{"a", "[", "k", "]"}], 
          RowBox[{"Cos", "[", 
           RowBox[{"k", "*", "t"}], "]"}]}], "+", 
         RowBox[{
          RowBox[{"b", "[", "k", "]"}], " ", 
          RowBox[{"Sin", "[", 
           RowBox[{"k", "*", "t"}], "]"}]}]}], ",", 
        RowBox[{"{", 
         RowBox[{"k", ",", "1", ",", "n"}], "}"}]}], "]"}]}]}], ";", 
    "\[IndentingNewLine]", 
    RowBox[{"aa0", "=", 
     RowBox[{
      RowBox[{"Sum", "[", 
       RowBox[{
        RowBox[{"y", "[", 
         RowBox[{"[", "j", "]"}], "]"}], ",", 
        RowBox[{"{", 
         RowBox[{"j", ",", "1", ",", "M"}], "}"}]}], "]"}], "/", "M"}]}], ";",
     "\[IndentingNewLine]", 
    RowBox[{"Do", "[", 
     RowBox[{
      RowBox[{
       RowBox[{
        RowBox[{"aa", "[", "k", "]"}], "=", 
        RowBox[{
         RowBox[{"Sum", "[", 
          RowBox[{
           RowBox[{
            RowBox[{"y", "[", 
             RowBox[{"[", "j", "]"}], "]"}], " ", 
            RowBox[{"Cos", "[", 
             RowBox[{"2", " ", "Pi", " ", "k", " ", 
              RowBox[{"j", "/", "M"}]}], "]"}]}], ",", 
           RowBox[{"{", 
            RowBox[{"j", ",", "1", ",", "M"}], "}"}]}], "]"}], "/", "M"}]}], 
       ";", "\[IndentingNewLine]", 
       RowBox[{
        RowBox[{"bb", "[", "k", "]"}], "=", 
        RowBox[{
         RowBox[{"Sum", "[", 
          RowBox[{
           RowBox[{
            RowBox[{"y", "[", 
             RowBox[{"[", "j", "]"}], "]"}], " ", 
            RowBox[{"Sin", "[", 
             RowBox[{"2", " ", "Pi", " ", "k", " ", 
              RowBox[{"j", "/", "M"}]}], "]"}]}], ",", 
           RowBox[{"{", 
            RowBox[{"j", ",", "1", ",", "M"}], "}"}]}], "]"}], "/", "M"}]}]}],
       ",", "\[IndentingNewLine]", 
      RowBox[{"{", 
       RowBox[{"k", ",", "1", ",", "n"}], "}"}]}], "]"}], ";", 
    "\[IndentingNewLine]", 
    RowBox[{"Y", "=", 
     RowBox[{"aa0", "+", 
      RowBox[{"Sum", "[", 
       RowBox[{
        RowBox[{
         RowBox[{
          RowBox[{"aa", "[", "k", "]"}], 
          RowBox[{"Cos", "[", 
           RowBox[{"k", "*", "t"}], "]"}]}], "+", 
         RowBox[{
          RowBox[{"bb", "[", "k", "]"}], " ", 
          RowBox[{"Sin", "[", 
           RowBox[{"k", "*", "t"}], "]"}]}]}], ",", 
        RowBox[{"{", 
         RowBox[{"k", ",", "1", ",", "n"}], "}"}]}], "]"}]}]}], ";", 
    "\[IndentingNewLine]", 
    RowBox[{"Z", "=", 
     RowBox[{"Append", "[", 
      RowBox[{"Z", ",", 
       RowBox[{"{", 
        RowBox[{"X", ",", "Y"}], "}"}]}], "]"}]}]}], ",", 
   "\[IndentingNewLine]", 
   RowBox[{"(*", " ", 
    RowBox[{
     RowBox[{"{", 
      RowBox[{"n", ",", "10", ",", "20", ",", "2"}], "}"}], " ", "n", " ", 
     "var\[IAcute]a", " ", "de", " ", "10", " ", "a", " ", "20", " ", 
     "aumentando", " ", "de", " ", "dos", " ", "en", " ", "dos"}], "*)"}], 
   "\[IndentingNewLine]", 
   RowBox[{"{", 
    RowBox[{"n", ",", "40", ",", "40", ",", "2"}], "}"}]}], 
  "]"}], "\[IndentingNewLine]", 
 RowBox[{
  RowBox[{
   RowBox[{"graficas", "=", 
    RowBox[{"ParametricPlot", "[", 
     RowBox[{
      RowBox[{"{", "Z", "}"}], ",", 
      RowBox[{"{", 
       RowBox[{"t", ",", "0", ",", 
        RowBox[{"2", "Pi"}]}], "}"}]}], "]"}]}], ";"}], 
  "\[IndentingNewLine]"}], "\[IndentingNewLine]", 
 RowBox[{
  RowBox[{"A", "=", 
   RowBox[{
    RowBox[{"lista", "[", 
     RowBox[{"[", 
      RowBox[{"All", ",", "1"}], "]"}], "]"}], "+", "150"}]}], 
  ";"}], "\[IndentingNewLine]", 
 RowBox[{
  RowBox[{"B", "=", 
   RowBox[{
    RowBox[{"lista", "[", 
     RowBox[{"[", 
      RowBox[{"All", ",", "2"}], "]"}], "]"}], "+", "200"}]}], 
  ";"}], "\[IndentingNewLine]", 
 RowBox[{
  RowBox[{"AB", "=", 
   RowBox[{"Table", "[", 
    RowBox[{
     RowBox[{"{", 
      RowBox[{
       RowBox[{"A", "[", 
        RowBox[{"[", "n", "]"}], "]"}], ",", 
       RowBox[{"B", "[", 
        RowBox[{"[", "n", "]"}], "]"}]}], "}"}], ",", 
     RowBox[{"{", 
      RowBox[{"n", ",", "1", ",", "M"}], "}"}]}], "]"}]}], 
  ";"}], "\[IndentingNewLine]", 
 RowBox[{
  RowBox[{"puntos", "=", 
   RowBox[{"ListPlot", "[", 
    RowBox[{"0.5", "*", "AB"}], "]"}]}], ";"}], "\[IndentingNewLine]", 
 RowBox[{"Show", "[", 
  RowBox[{"graficas", ",", 
   RowBox[{"AspectRatio", "\[Rule]", "1"}]}], 
  "]"}], "\[IndentingNewLine]"}], "Input",
 CellChangeTimes->{
  3.8911621843261166`*^9, {3.891162328220091*^9, 3.8911623331557183`*^9}, 
   3.8911623725665617`*^9, {3.892201798568944*^9, 3.892201804411322*^9}},
 CellLabel->
  "In[324]:=",ExpressionUUID->"2dc292fc-bbea-4b19-a381-97ff1f34af2c"],

Cell[BoxData[
 GraphicsBox[{{{}, {}, 
    TagBox[
     {RGBColor[0.368417, 0.506779, 0.709798], AbsoluteThickness[1.6], Opacity[
      1.], FaceForm[Opacity[0.3]], LineBox[CompressedData["
1:eJwU23c8lWscAHDJqltSiCQZUUjJKCP6yahI1tnnOOd9yYqSUqLMJKOotGwa
dqWsrLJTUioiQoQWSRqE3F9/3c/3c473fZ7fep5z7+cqOHnbu/Dz8fE1i/Dx
/fvnrvJTIfVPOCBWnSP+d6sj3GMo+8WjI8ML/fW2O4LNf/ciSLSmrG78oR2O
8PRewcepxxw483DkwXs7R/C9/reuDm1+brBmBd0RbkH+k5h/ln7PsuY4wnev
0jxJNOnQtD3P1RE0Ot8adzRx4HoR90KbpyPYO7t5X0bPrGIFTB10hGlBVZfF
6MR9u4x0jjsCPY7F6mnkwNyEYAMZ5wgR33ZyY9AqDrt+sC/i+wc8tbagyyJy
E/ckOILDVZnPkQ0cyLnZoyN73RF2Xl1kJ1PPAdOt59PtSxxhxXa3Lu0aDpx4
Id65vNsR5skH3X9bzQGXp2cWRvY5QmpzwZJINFkZ//3be0fY7GyY9uEhB1LW
CDXljjiCV1xObDJa55Ck/sw3R1j5QnwvFZ3gTnW1+InxE9gq1vaAA84B+00a
Zx2hu31feCI6xerXtZl5XFhhbyjtiu5y01urIcQFZxe3xVvQD181aTMWcqE5
f1/aYvSq5hVaQaJcSHL6zf+5igNX5P7Gpi3jwreKQy5P0c+1Vcsrl3PhwVn/
kSJ0sHG+8msZLlwQPFB8HX3Pysd8RI4LmXpL2q+iq8uLYucU8fsmK+kX0c0P
A/3E1nKBfXXG6DK67+zyo6vVuVAMJ8NS0Wb14XwaG7kw5pwrfgt9o4L/jL42
F/pe7Htdg7beHXDGfAsXFvQk3nyLXndznq+dIRfCxrvtZtGCj1j3HLdxoVbn
coYS7uecztGifaZc2ODJb2eD7ien3h/bwQVx6+3LQtBHPB5nRlpxIZg8fbYY
XRSRyE204cJBp53kGLrtWbj7bQcujEqfUtTAeKcnpso20LmwhLri4j207MLj
TdM8LjxuT989h/7S3co9spcLJ37lbt6D+ZQ+9Nxvwp0LtpXaKWPoRZcOW/31
4YLOwL0wwHpYGzccEHOUCy88C/afQytHii+XO47xU87sVq3FeEcbLqSEc2HG
VuuKD9qs7XTE70gubK/saC5CZ/9dWpx+FverYXnuO/rtftpZmwsYzzuMadU6
DkyEe83Mv8KFwdvmyix0S4TyUFUSFzYeUVINQ2+W0JMPTOdCzS8tlQy06Ae/
EyY3udDUvd2kBD2PueLhwlwu/M5blFmNNtDlu9F5mwvH/pyNfPjv+ztW9OYW
4vt82Cr30OSCB1Kh97lApn95dAVd9lxhglXFBf0DHTXeaP+SRwv1arnwRlX0
qD5aIpXvu9QjLrxWn6b8wPUf3n9Q908zFxRlk3rT0DqtCezeVi7snQq6bog+
mu49VNeO9SNdYf4I4/VC5cue3C4u3N5X7b8dHcbMXHK+D79/TE74FsbbwMQ/
yW+QC7zL6x8LoZNzVzg7fsL8CyXcscF8Ze+ubDP5ygX+Z28fnMZ8P40t4ayZ
4EKuSbzYHaynxavkXQUm8fm0olcNlRwwCTrM7p/hgrDY3d1PKziQN7w+q3we
D5JztHtyynC/mT5jvP948Fdq98fQ+xw41erZqCbGA4dDjXFWpbi+sOc5YxI8
cOGLP1FSxIHPj1pcXeR4sFD0LI1ZyIHQNVObJJV40M6f9ePbXQ6o+2SPVq7l
QcrTIXf+O1i/ja+tvmvyYAVfZP/TbHzfI0Hfj9t5UFZycIFOFge+ml88bLWD
B9f6uSoJNzlwPj9R7boVD+KNh6OdrnEgPsPt+kYKD5pmnmRJJXPAXWQmq2Qv
D+ZJCH+KT+SAyMxXqTJ3HjRazjySTsD5uPXb89tePPgQd9DF5DLOs97gH4d9
eSCifP/ZhvNYP8qOdS4neaC4OHeH0jkO2OkFzWuM4EFmLeW5ShzmK6Xowspo
HqhTFy8yiMX5d9c1xfUsD5ZJzsQ7nuXAN3Uh66xzPNB0YoycP8OByrQvL3ri
eRD7pTSyI4YDa6I1yYVXeHCRe+jJBnTmukgdjUQeaHjK8F2N5kCIpVS0RQoP
Yj4schFHv7OxukFL58HOuuUKGVEcqDpZ8NjxOg+ucLR2mqDFph+ZcTIxXnmc
rolInPeyPc72OTxISg6ru4/2n+g6Bvk8CGqJ6I5Dr3JTeKNyB+P/hDd8DG3n
zeoRvMeD1w/3XDyMXkmz6e8p4sHuYxvCgtHWEg9M75TyoHhvl34yuv75BteA
ch5sNrml9RhdHPQ4f1sVxqdt+UtBXI/eLfWguYc8KFTa6WWHHuIam5bX8kCN
+tMsD/2Gb5HbwQYeFLiuP7cM97fK8TJNsYkHVcXbDkegZU/kh7Q+4YG/eZ2g
EMaHdKymHm/hwWRckv05tPCByh1KrTz4/GWLaA3G12y+t61XOw9o30sdXTD+
kTXPbUU7eVC657S6GOZnNUPC5E4XD/a8sLvni/nruhP9dKyPB346zVLrMb8i
g0a0cwM80BZg0IfQOb1H8zcNYT3FFWQzLnBgeYVW0rHPPLi9+xtXLB7rN3dK
fvUoD+jz+Awb0KWWpHXTGA8+Odx4rXAJ5z9LxnPNTx64N1/jPUL7jiaZdP7m
QU7myHUXrDe7Xdciz/3hwYuuwNRp9KoR2m3rWR4U7fSnRl7BfO93WCLCR8C8
G/bdC69y4FBvkILXPAKk6z/ahKH3R87BK34Cno/E9o+iF71JTTMSICCwaP6z
3VjfGzuO7c8TJKB/O8U5FS1v/7pTVpgAs4e5fAPofnch0QsiBCT1CElJYX8M
ntyy5b+FBOhe7VM1Qmf02ZyI/I+A/XDruQNa9XED/8LFBFhpsu+x0JN3/Ubj
RAkYjUiPs0M/MA3nyIgR0OW/TV8PHZemuD9nKQEuH9UuiaLXTAboG4kTsOvv
+ZQ2fH/s/eDOdgkC+DteENHo016PHA8vJ+CyjvU8zX+fZ7i9kZQm4HWwWnED
7s/sTyu9agUB9R6TDVZozzv5/R4r8XnZ+udqMV6PKyqOr1xFwCqPzjA19N9v
pSov5QiI+BgQfhrj+2bgktwpeQLmn+ix6MB8PPM4+3mrIgEjCwpO2F3kQL7C
bEu5MgGSBvKWgZjPSxYttSFrCbBbERKdivl3urbLwkqVgKUhgsn1WB/PAypO
ja4nYNa2R6EZ60l30nS2fgMBxvHNoU+w3qxPJgekaxIgYOB5thTr89aE1HMn
HQKSHWOnXbBfUqXlx0W3EnBO0gX2nOaAms3DR3zGBOy9a79uSwTeX354Nf/Y
RsAm27AHouHYvy38KgOmBPztNrCZC+PAztS3XV3mBKQev2z+I5QD1xaL+bft
IGDqYO2br8F4Xxp2F31sRcDvZ14rfwVxoEBBa0+dNQHTq1xFBNHOSusWVNlg
/qvS7mw9gfeFz3sP3HIgQIT77LbrcQ643iukXKcS4ON7rT8xgAP8tE8brtAJ
6F2596mSPwcIxvNNfmwCXm1cYe9/jAMyGWEXnRzxfcdWZXb54fkwO8Cz5BHw
ZUxVaCf6JL+F9gaSgIKUv6k1R/F8kb5+Z7EzAXFVRmd2oCtmJv0+7iXgR45j
55sjHLDpLtz0wJWAl0l3TxxDWyaKn4p1J6BKOYpUQn/qPb+KuY+Axs2u3C5f
PM8dd+Su8iIgx26XQQpabcqmt3s/ASpR4vme6HZzDZ94bwKEimZZ5ujzAyqr
zXwI4Gmu6VNFe5tm54weIqDMR6VWGp3lmtQR50uAxfE3wUv/fT738IjaUQL8
bBadFkc3pPylVfnh880dDeTQ7zillJ3+uD7Z1eOa6Kgb/9k0BxBASdo9aYl2
P6OoYXGCgK+OUfH/1qPp69ZzP5CAgVMb/p5HW7nXUpWCCeh5TnpVofd9fRx/
KgT7LUF30ei/9bwdTe4LJcBxd6uQPO6fGEgM2nSSgJL0hFAq+rIPbc/xcAI2
S3ulnUF3PnipWnWKgO75opYzaFrtj+uqkQSEXMuW0cZ4LxmTy6JEERBqs0va
Ha1wby7oWDSuT6Ji22P0S7rB87wzBKzQKVb7jd6do1ry8iwB3nIZC1djPkUm
51d8jyUgfdBhdBv6jJERsegcAZUPNUcZ6Ii2RVry5wlwWndFywP9SWqyYcMF
An4y9H96o6dW2JTrxRPwfhUz0Aud9Dqp2PgiAWFzH9dw0UtYAq4mlwiQmI1j
mKG/uKeHmFzG+jSJvSqHPmtZV73tCgGTLqH+I7g+yX0GH7ZeJeC0jPDNW2jO
pdAy/QTMl7JRF4n+dW+Ub0si9p+A3FcR9I43z6J0k7D+rpY1X8P4yNdEK25O
JiAyapfvRvRYckGifgoBDywV5m5j/BmewrWQSoDUW/8EBXTMxytuu9MI+D7Z
Kdt/CNezaJLnm0GA3nKBJxvQse+pZheuYfwSkxb7+HCgkbesqfQ69tNmg+J2
b7w/SF9MkM0k4Pas7eGpAxzw4Xtr5ZhFQPyidH8JtFhozt7sbALq9i+9r+3F
gT3e67WIPJyvmycGNN05oCFjfGvvXQJmanYx17lx4OPjAybChQS4PY5/IOfK
gS2XajpKiwg47OEbsWgv1ofV7TbT+wQ8Nfw1K+iM+fy+y391OQFzA0XR/E4c
EHrlmLSgkgDr2eVvRAi8v7msVVxQTQD7fUqIBI8DSh6F2+VqCSh9PiC4lsuB
8nZ7hkk9ztuKgW0mjnh+SWRJHWokQPZK8W9nDv5+KxFULmgiQGx8/Yc4Nv4+
vV8qMf2EgGM3oksbWBxQ3GXtad+C55W0toUdE+vh1G7xNS8JOH5R+k8WA+et
5g6llDZ8fvyeYwvRUk/8peU7CEj5+UzYn47zW+64Zv4bnEeZt95M0HD+XalI
hrcEUPmzRY6jqws5J9/2ErCkoeOqKLrXTpovuJ8A8UXRfrepHBh+uFl57SCe
J9kGx1nolgMXZl4NE0B0FzovQ6+UyI4M/4T1tsu+q53Cgf/G7jZsGSHg7WOv
QzfQqu1Pc0e+EqB5qC8nEC2XqKx+bRz3P7/sE4H2ZWhsof/AeipZcNoazZV4
VbXwNwHua1/WbUc3rq25VTGF9fperHUbWr83+Zf7DM4vxX0UUzRzo5jl4F88
b+ZFrt6Nbjr5IZc1jwSl4UhnJpol+8i0eT4JDufKd+5Dj/1XZKorREIg987X
f+sJqRjtvSJCwstlxP549J1rtTbfF5LwIGdUtxodZ3T5QcwSEu8bxy/+25/x
pgza46UkrL2b9fsjOsG/c2panIQ79/Kcp9DPJ8hFSstJWCGb8lYQ4/OM0z5j
JE1CyWyZ22L036J2s90yJHz9cm/Rkn/xHU71sJYlYUfI99cL0MbzT8+AHAnK
7HevZ/B5Nw4dSlKRR39dpfQBPRpjMD6rQEI6UfHmEdpIVKikUYmE9Z+dFFLR
bYvj74Qok7Bwkb+aB1rph89d9bUkCCpqaq5Dh5ltSnm0jgTJ9rP+XQ4cePTJ
34miRkLbIpIVjN47sHLuhToJ2cvW6ixHq+v8FwwaJGwo6D2aas+BWUXrmbQN
JMivb8qQQtPK2lO/bSQhTWGpWagd3rfqqMlam0gYtvSc7bLF88RnaourFglH
fM8GrUEv+SxVG6NNwukvKVGONhzwkGu7cl2HhP43p76f2oNm3FG8rUuCgbxG
Woo1Pv/74s68zSTYEKmnb+zG+m+5rZeyhYQyEfGSRCsOdCsvbw3Tw/dTPliE
WOJ93m1E21GfhK32R92puziw7JXdfA0DEiqVelkyOzkwnb12+Dva9lm+93ML
DnhV25y5Y0jC3oVHFxwxx3pwfZ/vvJWE81n2Sf+ZccDwqJOgmBEJ33Qss+O3
4/ozuhnF6CMVWbWLTTjw/oOoN8WYhIYTJwu6jDhw8GmTxMltJGwueDG6YSsH
6m5tM5UAEnSbdy88ZoDnk1nQwWvo0JZArZHNeN/xDlhcZkJCozT1r7Qu5jc7
YpXpdhLuBjisNdbG+/g3Vc8W9PGbHO6Rjfj5Yut3Q6Yk3JOI5UZpcMCxr+HM
ETMSZJLyUxLUsV9EFYJFzEmI9wh9dW8tB0YuC04bWJDgTtdqrFLG+7bq2Ktu
9Il9uqNNStj/J1aeC9tBwrpk2u33q7H+LtuOvt9Jwpz7SeWfqzgQKAIX0naR
ODcqIxfK4v2tc5uCsyU6xfuomTT+/Xvj6Pm7SYDo51tNl+N9pqWM/wfa/7Cd
l6UEzovvkfQxaxI07ua+Yy3jgGCn95Ofe0jgOlc6HRHD+1BmfoywLb5vhXdW
oigHfrgNlq2xIyH54609zYvw90LGOidrexKGntq/tl3AAYGSRX+rKSTsDDON
yBTmwFxocPF/NBK+n6zcvECIA8flHb1JOgnO98Ql/AWw3+XjBmsY2D8qHK1f
/Jivd3EP1rNIoDSzzobM48B4h+TVDDYJURrpItJ8HKBvfTW72hH76XvH0f2z
bPjhmcvbQpBQ8ORZudoMG3TXtm1+TpJgt8O8duIPG6Tl99gfcCbhz3//NWdO
skGsQDHtoSsJzZsJn7jfbLjjVEUedCch2PXg2tBfbNDSCDqrvI8EEaUqixM/
2MC8MyScuJ+En8F3m09OsKH9gWgd3ZsE6ZMNiee+syEhrLt2uQ8J2t3ij4q/
seFzic3eS74ksFw63URH2RCqvy4++DgJIwdbcuRH2LDsnnjPpkASBMYP/9nw
hQ2GqvdO9AWRELHo5zLDT2xQXJiwSy0M97/x65nNH9nwd4UEvfEk9v8FzUDV
D2zQSdc+wT5FwpOg28Hjg2xw2Zpl4x2J6/GYPVv/ng1O3NvbRqNIeLH33OKY
ATaMRmY2O8WQ0HFOfbVZPxu4dR0lz89gvpbenfjah+878/yldiwJrX90WqJ7
2bDU7+RcbBwJqq9+zC3vYcO0IUe9/xz27+Anhb9v2PCifiZ0XzzOr29HVzI6
2bBJdrw14yIJ17MFw9Nf4/dNO1xbL5GQ4jEu0dHGhotXnvv9ukxCnvNM8vRL
NuTvaDGTuIrzos2VT/QFG14eE1yplkDCxMygnuhzNhQIWDnoJZIwQC4J6HzC
hofzhE5uSybh1TazvmtNbEhd58fTTyHhinHOC3YjG0qUNV01UklY4hfyLbGG
DWffPZQQSieBV/r8F6eUDYemuiWir+N8bf/RXFLEhqRfimrkDYzX09U+AvfY
sP/mDsUtN0mYOvnWKSifDWvmn1wwkElC6XnP+YIZbJgLd9YwzSXBdK/DOslU
Nrzxudwmn0eC1us4RfkkNlxzehc3L5+EH76fTdQusWFg8Z6+llskZCz6JrEu
ig2+XpkLku5iP3ykNa+NYEPxmht3E+9hvScu1FA9yYbkP5MJaYUk1H4+X68d
yIa9LB3XsmISfvPkHf19cH1+7Q3q5SSIne57euUAG3ysP2dQKvD7tWuNKj3Z
IHn+4mhoJQlWVBF9aVc2HD41HP7xAeb/IW9Ens2G39VBel11JMxk3pL1ZbDB
IFl3/8oGErrnVnxrobJh5uqcj2MjCdE1Cvcv2rLB7vbfsP4mErZXLw93tWCD
o0rTQEcLCbKV678Om+L7HhwfWfwc58ltFR1PEzbY345K2NaK509GoV7gVjZs
t3q2Of4l5kcwfFOpFhukDNVvfHpNwtHbsw0WmmzQltQb+dxBgpnQigvtGmyI
fjBveqAT5+H7v25f17FhoWpUcHEXCfvWSJr5qWB+E0eWx3WTkPM54u+MEht2
9BSVOb7Fz4NkPs7IYf8cTOnp7MH4iktJHpXF+E6JdYf34vk3/9uqzyswfqWe
PWv6cJ4+jL3MkGKDoPlQ7X30J6Nc2RoJ7AcDUT94h/VtcIShtIwNIk2z3yvQ
qbsMZoOWsEFA18tIvZ+EmOHBx68WYf3Kl++LRcu9OBqlsJANPZGDyUNo4aXz
N1wRxv2uTbBZP0DCbbh1REiQDV8Cq8bc0dYOex28+dkwslztfhLasIu//sUc
CxgUzmg92usB65nGLAtKWjf0DKKZi7RPnvzDghD/iN5pNIxvmX35mwW72n7Y
LnxPQrhMDyH7kwVpX2ySxdD9ZVpved9ZsGI/aC5Bs8JvZaaMsWBPbONJIXSA
2ADf6xEW+DBLJH7j8+j/6egs+MyCvkXr3frRMo/9L2z5wIJ0kymBRvTWxotH
yEEWNFz6L/AmWqpizvh0PwvmUlucQtDt3+zpOb0scBwLs6ajN154qNHUzQLD
mbQONXRzZdiWwU4WzJbLpU5jfLgLK9skX7HAZH4B5wp677VznutbcX+mGy45
o6udtQy3t7BgM+NU1Eb0wVxuwf5HLLDPOazwGPPhXZZ0MLyeBVtddvy9gs48
np+SXMMCkToZEQ80ZWtjY8kDFuw8Mv1qK1qUlh7wqoIFgZ3PvoujVxg3Wkzc
Z8EC67JvXzH/FX++lCwvYUHsxxjKM3T/O3OKcSELuCr6affQ3vsHb+wrYMEm
HTurZHShsKR68i0WvN8f8TQG/eRg095XuSzYEGcQF4q+nTD3RCybBQrLJScD
0Zxz215QbrKg3ey687/PWSqLh9KusUBGiV/lDNrn08H939NYMP7qQnQqevXk
ySe7U1jADi979a8+324Qot5JZMEy9SyDbjT/qr+OMldZ4Lp9w5gg7sdfwXlD
7CUWqF+5JqX/r175Xgr9F8+CE/r1rb5opu7u1efPseDnmWKNMvSyTfxZ8rEs
qHef2SKE8b15a119WQwLclRjx9joJSpv4jlRLIiLGrYsR38PmFVdcJoFHAHV
LQqYzzVlFucfhmO+Tu6+eg4t+3lDc3AYC2pnbXeJYH1ZNQq27gphgdStINlI
dK+kSNyqIBY0HrzdvWSQBP0ToV//HGeB3ofEnWnoAN5kc78/C7Jr9FdtHsLz
yNJjd/MRFmxb0FV9bBjn1aqskJbDLJANCnin9AHv90b8tE4frP+yrwva0V7L
1hQKHfj39wFdOz7hfZYb6V3pyoKUH6uWOo9gv7CrnNr2suDAshMDpqMk/Jf5
9uN3J4zfoQu+a7/i+50rdpvwWFDYMbrjxxjOo0gTvmUMFpQO9ly9MIGf9/aY
WNNYEP77mLffDxKWJrksjqaw4FHW8XHmTxKSlnvdFbRjAdmQmir5G8+z1PGq
iV0s8GRNUxl/cH3Vbm9Vd7JgvqOiysppfL5uQhHHggXz2K9Pd6CpufdOlmxn
wY4R3WOGs3ifkUo7+Raw/yyd6QNoLZNltrPGuD+hYx6hf0lQ3NF2R8MQ+8H6
r1LWHM5XWd3TW/Wxfl4mERp8TvDjT2ah2RYWaH/eN5mLFnQ4/MVclwUjeZlP
Vs9zArNrm0a3abPgZf6TBzHoPutXwVqbWHDk5976r2ivgRuHVm1kQbVE78ud
/E7QLWuewqfBgnOTWz4loHkaF/q61fB5ZvWLB9B5984q3Fn3b/0vrRXmO0Hj
ry0OASosaGtnVtHRYnzOXkZrWGDjcvnoKbTHsiCvSQUWVDzISchFF2xnsfJW
4/5uaO5+hH5R/9GUtooFZ1523O9G26VPGE3JsCCseFT0I9ot4IXzRWkW8Ll+
Dx1BhytLdqxdjv1Xq7LrE3pppv7DQnGsz1Mr03rRwSyrXXpLWUDXMal5ip4b
j80qFmWBdb7/WCH6eafK0vWLWKCvkO95EX2vorQmaQELKOYc/wP/1le1aEpA
mAXFtuaO29FqExV/3ARYcCxuiiOG5t5qXtwwD+tn6ekHnRiPE1LME7JzTLBZ
oNiUhJ4MbsqomGJCcJr+l2XopUv3TM3/zYTdJ7XjHmG8l9T8HNnxgwmM/vtj
fuh5GxkzdV+ZMPPB/dtTzN/76NT6mS9MeCiguewQOq74cqjWJyYcHjg+IY42
/iCmf/k9E/R6LgzvwXoQCi/S39nJBIMw/mdZWD/LW24EX2vH9Xw2SgH0wfkC
/jMvmXA9NlCic4aEW/K3rxS0MKFycvnV+ehdW/88la9jghpRJ2GH9Xvq85ks
+m0mrPuQ0Tr0C+tznezskzwmTK4MyQhAvx/1ajTJYUL9oWWHxNCCaeUHDW4w
4auu4f1t2B8HDvn3cRKZIKNhdf0u9tPLIv3Eb1eYEJqioOuArlFVXRx1iQnZ
G55u+v0d78MnP1xoOoefZwXr7UB/EG/v8o5lgrplZd7EOAlxST/NZM8w4Yaj
IOc6+qVm65Pw00xYdlfcdjHaWIcuYHKKCc52F+c3fSNh1H9/Ev9JJsSMw6sI
tPHxisuPQ5gw9az89y70gVTXqUtBTMhovpCzFL3OaaLW7QQTSk1FFXpxHuxx
XzdmHMAEluDHS3fQvtnfj6w8xoToisXbItCVElZWs0eYUKHMsndCR82u4g0e
ZsLQid0CZuiEUJ2UVh983/6q0+poP4b8aI03E+qkLixegY4zV9O6v58JySH7
6xeh34SYWhV6MiFyhugUQjPJP8sKPZigMy/5kDC6+sIhXqkbE1w/rSwTRc+X
I/mrXTB/apxnsui204seP3VGhwu/2IT2NLc70UMyIexObrc1uqo29904jwmr
lnkI+KDzN5qULOAyoUm4iJOEHjGbub+GwwRffcHxp+jDaknp21lMgHPJTYIY
n7RrL+SdGUyQNtk+ZI5uvLTv0ykaEyy9F5ueRb9edjAzl8KEo70bO7vRNa0M
vhf2TFBZ++jiJszPRl3D5ElbJqx9W+gUiy7vEpRVsGHCrKCf8nf03agqOUtr
JihRl5dzMP8VZ6rhsBUTUgjh3y1o7dKEnfU7mLD9UdK1Oqwftdqbt36YM8Fo
YvynGc7nHQ5L05XMmNAsa/SiGX1Q88zF44DrW5M87xPWY+64caiIPvbf6dNa
jEk8v+JWyCtuYULB0OWuGXRem83qLbpMaNRTNboxhffV5vwHdpuYwEf97TmF
/eCWw07dpsoEoYMXtQqwn3h6A3Zqa5lQ9Dk53hHnc5hiW/liZSYo9HOeLsB+
HOMrzqmSZ0JUpk4OB/tVRlq6MkqOCdPF/Ub82O9krV+KtSwTWpMPnrmB/qg1
p1Yphf3XmLi1B+dFnbjmFVdJJqTph108hPPm/qIxexFxJsxxvsXzCzhByOxh
2wwxJrzfwld5Bu3gnBi1SRTrKX/1eTFBJyjZv4Cv7D9cb0h80ll0YCylassC
JgywptzmCzmB/1aJV7eEmNCw9tFpH/SLrF+slQJM+K716HwH2lO16WjIPCYs
9z2nqCuM83jbYduevwzY5fnnbRSa8v33Cq0ZBpTyndnXju6PYS0OnmLAjc7B
41IiTlBzJsqr/hcD7C7KP7ZBF70zCOX/wYA1gdrLgtDD1Opk/XEGiKyG1dfQ
WR6vpPZ9ZcA4Z6i6Av3gNMP+4hcGRMaHtz5BrxxcUXj/IwMeuwRrPkf7KQRk
dQwxYKrD62kTOmX+6uvjAwxY4G6eUIqO8L24WvgdA5y7Tl1KQm/W/Jgk3cOA
t0E7H/uizxw2TlbpYkBYGcXCFP1VgsjZ1MEAl+w164TRR49utzVoY0Bu07v4
atxf3JMoBZMXDJCJtrvvjU5SF7pr8YwB6U8aWyTQu5asv2TVzIDebT8lCzB+
d29Guto2MeBz3+NuEzSlTOshtYEBoq7ah59gPt5pLzq89yEDTsn+PV+D+Qvw
HRHwrmRAsGXbF030eTWb6BNlDOBYB1Rcxfw3e069uFbIANNO8WKHf+fL+6dH
12czYFgYrCKw3loVUuQVbzLA7dLYgvtYj6dszGLkrzHgmZmT/TDWq46l5nyD
ZAaUeSe3G/6b92bmC76eY8AkNfnUANb/5xar43qxDFDnJO8WQ3dUrHKJi2HA
hc/ZniZ4v6mUEUlzjmAANe3gvLvYT8uHG+tzTjCgoMv8fDf258GhQldOAAM6
bn/ZaIBO6JpaI3sMvx8cr3AN+1vj10DHxyO4v7uH58TRf5JuWNYeZoDJjXz6
OZwXbKObhtk+DKi0Ss+XQv9Sf8lJ9MZ8naH75uI86vksQLm6nwHhcr+kdqGf
H/CryPBkQNN1o4kJvM/FZlsolngwwClNnpKHNk3jX9zuxoCYpy4B3ujle6x+
zbow4KID5wqgL7n422juxfxtzWiRQ2fy2Yd6OjHgpOcvzYVodev6kdsEA4xY
6o38aO7Kgi9TXAaeN1InRdDy+kUvrBwZ8LQua89KdNCR+aPX2QzQHf7DZ4h+
Jrft9DwWAzQPxTu7oaUeUYedGQzYZHZ1UzraWNLF+gmNAYWctdJDaIZryqw2
lQE128pKdHF/J/lUtqQ7MKD88sW08+gDiXwGovaY/3A7xiTaf/qzRaAtA74K
ebE8MF7qQUbpI3sYYFk0KD6ILjFtiGZbM2CR4NgHN4y314vhLbqWDDB/9t0g
EvPDPbVhXoMp1k92zSYpzKdv3PJ3q7bj3zfT7jWij5ZT1/sAA7IvpW/3x/P9
zrFoYUEjBjxwurthEOvhWKFinpkhA+KvDrUlYr24mssOn9BnQElgnoIdzs+r
zOSydl0GsAXGdpbh/AzpV7v/U5sBf/NuHfXA+2/eez+ZxVoMaFf1nZDEetTL
3X97pSb2w4HgiSq0i8Dj3QobGMCy/FNAYP1mVS98s2o9A2wFB7xm0RJHWCZL
1Rggxh3wjsd6b+z7duGtMgPu/LcuIRv7gSFUX/9GiQGvj35myuH8zV+cIPNc
AeuzIV7mDLr7cfStytXYD001+8fRLjF+KddWMaDljuiYNc7jUOM7YqErGZCv
dsg0A718YZI2YwUD771XV3xB50xz9dZJ4by5o6mmjv2Y5HCUNi7BAH91DT0S
/Wuh1ZPCZQyAoVmxs+i/mo/bvMUYsD2o8sxtdH3t13JlUQbUF+yJbUAvymA0
tP/HgA37Aue/RDN2t2wLWcCA2gd8Q6/QMaKNx5SFsT4KQzY3o8sNflc3CGD+
PkYL3UcfUOvcR/LjvNUNPJCIXpCq/mRyjg6v6S4XDqGPK0Vpn5mlQ8Rgezqg
LRQ/Tq+cpkPCzYKXAujadRrHsifp4Hx7eN9D3F/EkvKZTb/ocMhzQ8lBtOfJ
eT33J+hwjL9g4Qp0SZCcp9E4HXp52Y/uY/xI7YO/H36lA5U+n2qL5vUZtMII
HcotRhXfYT5OTVubVH+iw+K7nBx39FWK3eLKQTokrU5974L5i3QQPna7iw4V
2e/C5TH/B6oe2ap30iHGLph2CuslyKLpZnY7HZYGRR77gPUkuW65+81WOqyv
1DLLxHr75ivQmNtIhx9WfBx5rM/+pMfSG+vpQF5wmgnF+p04U19aVEOH7lwb
lWGsb3LSeLSukg6hF6sT7+N9YcNQb5h1OR0eXdshtw594peVc2cpHSQT1yYn
432D8Xbnm/F7dJg+Gll/GftHSKHbNqSADjsMhYJXoTcVlXcsuU2HBReb7POw
3/bz5dDT8+hgmppXAv/uq+zp0k05dLhR1b6iF/uzr3Ggpy6TDuzQXe9Poqn7
ivNpN+hwKinYRwt92U5f6HMGHbbtWCDzGfvdom/sSWAaHYIOGqrmoZ8GkF1L
U+hw/uNA/5F/8+CXu3hmIh3mfZoXaIme0QyiGFylw3a5K6qq6F6/uePPLmF8
3A8sWobW1/F3d4rH9wdObxNE6x38MvnzHB02BBq38aONmhYtjoqlw7r0e88W
onXJ6FMrz9DB/qeF2ip0kHvq9LEoOuReNyjdip4wmDnUHkGHidAJE3f0LXuf
x5rhdDh40D4xDb3GgtEXHYr5TpAIG0D/Unpz5X0QHd6vX35LE/db/UvhjcEJ
rJ/YGzVR6DUKV86c86dDX0IfYxRNoU6nDh6lw+3TqnMsjOf4dCzfFl862I7f
0HmJ7v+mcvO0Dx2E3Kr32//Lh/inq0pemE+BW6c8MX8TR3/1H/Cgg0TSQen5
mN+Nnx6S911x/VlrpDPQj0RPyFuQdNhr98dlFOuDmWhzJJpLh4WBkiqJWD/c
vw7rW9hY/7VNepZYX+aNsqJ7aFhfS9b/LcD5F2EmvQOs6GCYrjsVgvWatGyV
UcBOOsxQ3d00sZ7HmO1uheZo6QsWb9H5P7T7lIAO9BdyE8pY/9Mu5w6wjbDe
w3Wka9Fa5V6lFwzo8Cn+BI+O/SI7N/CbT5cO/MENpvuwv/hNHDfoadFhy8Kt
nsNo9V2RSd4b6XDY26eZgf1JPcNgZ62nw5iFfHU1WlH+8+k+Vay/ceadVdjv
nM4d+tJr6aB4V2ehN/rsqy2n7NbQYbPiAesitOPA4uAYBdzPvnn8o+hk5fAt
jXJ00D1cUCWN95GhTYmV82SxX9ODlbagN00GrDBeQYd7vkqDO9DZ1z1ox5fT
IT+X98ASbXOm+FiZOB2SufTgbehRm+KwSTHsv/ct/Croi2KPD+uJYn/+pWv/
xfflPnbe6f8f1qd14MKmf/MuaeWfchE6KGc+Pnfy33x7Vx08K4jvc3rWo/nv
PtRwvAXmY7+GiUu3/ptXGt/awvmwXu5M+pLoJ85upx7P0mCeRYTeEMZLmDPX
LDpNg0i/DcVs9OBobzxlkgYPOoOsGjDeyk6XrPq/00Cq8FLMYcxHz5vJBeu+
0SCk0kO/DM+fXFv4cGCUBrNeM8I/MJ+C5TXnZz7Q4IKL4UUrzP/LjnU3JHpo
IHbA7PRlrBfjcEtV1y4aJFZ43UnBeqpmvPtb0kGDLZenNdOx3uZ3TZvTXtJg
o+mD9ESs10/iq2yiHtHg1sfuuEDsl4iR46xX9TR47Wtf4of3hTv3fYxka2kw
M5Gk5TuK84qi4J9bSYOpcOdsvy8kePQ69t+/S4NNrqHLqj/gvAl8VzB1mwZC
xwwCBofxvBwNPaafTwOvnjV3l6KjtQx2HMuhQYnodredQyTsdFu6oSSTBt5L
pE2jBklYQp/YNnGdBi0TAv1t70n4Lz3w/MYMGnz8nfxSHX23pknPM5UGZj3i
qbED2C9h660zkzB+W+5VzfaTcHEN34d3V2nQAfQ0f3T6V9rqlZdp4PtM+AY/
Wvt82RJqPA1cX0evTnhHwty8nhex5/D5whIMI/RuN3pw01ka2LfOnBrrI8G6
1GETfwwNziqeeXUHrVlkxrc1kgZ5pi2cILT0+JX5R0/RYODZkY1sdF2sh11B
GA3UlnVbWqDXkvp/PwfT4PerX2nb0JYa12RVAmlACzm+dMe/fz97R7yKDKCB
Yt7vwxz0lMS50RQ/jHetSGwwmnFhf1mXL+73YbJ0AbqzVFZV+hAN3MO2PxxF
28v/MKF508D4aqS8Hq5/dDG/0CUvGsx98HgWi34QNHi4zYMGbu8e7RlHv9DL
jpBww/1dGl/Jw3ikmdzRpe6lge7mLTc70ELr0nwvkzQI3hxlw8L43vOna3dy
aXDtkOLRYfTbJ3VvOUwarG9oOSaN+Tr4IuBiGg3zZ2jTX4nOMVZzHXCggdyy
mHdumN/5WwqeuO2hwZ+s8SPPMP+vPjwQ329KgyUyQm8aP5EQf5G3KR8w/nne
86M+k7DSb0z4sxENuu/WrbDC+mrY0r6Q1KPBtO9MVvMI/r6wuBS2WYMGy1Yv
Nc/Ceo33PGp4WY0G53R/+Fvg/B5zEtg/sZYGfIbeq9/9+/cFEwnj1sr4eVDG
zcM4v70lu2/eVKRB6c3ZMD6c31C5xOPPaszfgUqdCHRkdOCq3atooNC3Y5sA
9sfZpw+zE2VokH4wdUMA2nX9qh9DUjSwe3fr8gd04umuEQ1JGhw2uSm+G+f7
dofo8EPLaLB4gbFlFtpjln63cAnWc/P0h0l0ctWeA+OLaGDq63QdsB/FrJIq
1BfSQLlGcWsQ+tDEo1QnYRpIfth6/N/vn+D474qXBWhQZLhCuwtNm5pmNM7D
euq6vG0SfXJbAX3iLxVmTcUi/sN+777/wXDVDBUsf1B/iqOvLk5fZzZFBUPJ
tFNL0Z3ai3e4/6JCHPOgngDaZzKjMWqCCjd1/KVH8HmdHUt6sr9RwT3NTf8x
unfcqLFhlApeufdKk9A+Y5vr332mgpkK574zOr9q8eo/H6gQW5zjroAOEi1b
s2yICkqZ7bNtuF9q0tA61QEq/P1dWhSEvq3zMHxbHxVy+dxfyKGVigsuU99S
IVOpI7UY4xk9K1Pr+YYKp+VcDpiiI3bdX5D4igq/XNqPmmN+XB8d5C9sxee5
RRwox3xaLnn3tKWFCpLik4Nr0b2q3kULm6iw2yR+ehTrw/7MFds7lVQIzvqg
rY3z68vfsm2DZVSotX/ocgzrafjcqn65UipQxqVul2G9JYkmqGbdpUJH02+u
Ftajw5Bcs1gWFWaehfMtwPnm4vnLMuQGxsuSfsMQ6/mKh7bQVAYVArm7PuzH
eg/7ef6ycAoVBo+8ePUS59X8sTDHjHgqxDxW+JuF/Sc2FJ09EkYFh+TBz+Vd
eL7vZRu8C6HC+Grf0uk3JIwkJwS/C6KCiLiHLaA/e1k9EjxOhR4lmx9tHTj/
bfPI14epsKrNIEmtnYQhqytfplypeH8+9tmllQTHrSULDrlQIXTBz4Ovn5Pw
5siB7V+cqUC7oSK1E83if//4LYHPG2amajzD+mrv5EtlUfFc4K+faiahIMk7
I283FWrElPYRj0i4cXVQr9SSCpVHj8k0NJKwTjnka+FOKqyYTr++Fl1e4t0X
aEaFoZvvlYbrSfh5rCDA1JAKp7xYcbtqSXCS2rjjkR4V5m4aRqXUkCB+Y7Oe
3mYqXMkeaR2rxvkWWD/0TpMK2Ua5M3EPcZ7rOjhYK1PhS2BhS30lCYYr16bp
K1Lh4XCR2FL0s+M3W8RXU4Hz0zPUsQLvd+wz1+OlqZD46MPKyTIS2g3M2l4s
xHqw/lq+tRTvXz0rrYyEqXDioHTPhRL8PS77gj95PhX+mF698KWYBLtD5Nzm
GQqojmq13CzC+3qvpzjfKAWyQgbVze6RwDu8V2PvJwq8q7Hkf3iXBM8DSTH1
QxQYanCPNkKvsaR+CeylwBexx3/NC0goVI/o7uyigPjJ0Pmtd3C90wFftDso
MGxIfnZENwbqmX59jn9fdGznqds4b7Wu+tg8pcD2kIzrcmir/eoxRU0UoH1O
ya64hfczvjMKsTUUGF23R50PnfWJ+H65kAJPHTq/3Moj4fjvJ/kbCyiwuDcm
nYdWCSMGXuZT4Ku4q6k4Onci1skwkwIR872ng3JJUBNiD867ToFem2TaZnS0
zsc97WkUSGGlrv+aQ8IZpevPbyRQoEv8UpojWuBIWnXGZQo8GSp2lEBPvLxq
cyueAsK3vr15nI2/F3ZrHR0/S4G+ITGNjWizveoRajEU+PtVeElvFt4nI9+v
ORxJgZib9o1R6B+q645pn6RAgdn+6vZM7CdqnGleCAXGMkIWHEGLDQ82awVR
wMTqqu4SdLdwy9zj4/j9ye9Prt8k4VzRXO1Bfwp83ydjr4U+O3vrq4ofBYwL
j9LKb5Bg4DVuN+JLAYA+V0N0sZvg0+sHKVC2vWBa5Tq+/9KM/aUDFFjL6Cs8
dw3nz72x7xe9KLDf4fa78Qy8j1Rttr22jwJnVsupWaKblBkiVe4UMAzLN05I
JyH7v5x7g64UqJutftWbRkL98vF30i4UkH2/NFMG3V+UO3mDpIBP5NhK3xQS
rj95MjbNo0AOLZI4n4y/nzjnTztyKUBv4lO+kYT9drRr22MOBa4q29jkJ5Lw
8OrgZWM2BaJzac9yEkiIyf+xoIpJgZXNIonJV//994lfkmYMCjgGHy8Mv4L3
EYr7Vw8qBbxGP87TvYS/fyOY94UpFHiT/N11Nh7Px28cqXx7Cjwcv+9fcYGE
jB07s4RssZ7FojxXnMN8T/6w/WVJgQPNa+45R+O867R4nbGLAtcrf5c/jMT5
sWNixnYnBYrP8w4vO01Cq9LXQ/fNKfB6d6ty6km8rzG0r2UA5utK1lneCfx9
U/KL/+ZmCkR2f9yjsB/vl0dPubjpUiDz68wCXU8STJaXL1fTocDh4N4Flh74
+3PJeFjBJgrIP2Q4BriQ4Be93rhuPQUIlcVHBbgkhCxvn5JUosBN5wWzCrYk
FDWJZgwrUCDukr9W+B4SZPzjZu/LU6BT/X7a6G487332LHeWo8DvfWzp17vw
9yeLWdWyggK5RSIVf0zx72MFBX6LUeDlA5kqlj4Jf4svETfnHMBoia6FuzIJ
hwUTMmP+OkBi01552TUk2NLXFnvPOgBf1HBIsyL2o/Fwlua0A6hWWrWvlCfh
t9sh4/hfDmD86PL1QBkSvutGLeoYcYCnfdX6+qJ4Pzc5lH3xiwP8sNQ2T1hE
QtVwONX2swMw608U/VhIQubI+/LaDw5wN3dzQ6owCSLvlxUlDjhAW53I3CM+
EpZxtFo4nfj8D5JvKr4TcHHIMWNVhwNoVJ4/MfmNgP9kPif2tztAQd/GPt0x
AgLqiBO+rxzg3ZfP8kVfCIi6lCvb+swBitxPmzYOErDvSTAUtThA4SORm2Lv
CXhwex0l9akDKEaUlTn2E/CRdfPoqScO0NRVHMjXS0C1hVJvZqMDxFR6U/d1
ELD6BLu1psEBUoal3J+2E8C/V/vsYL0DrLTo9NzURsDdTvuvJnUO0NO38fX8
F7jeTfWPTtQ6wJdfFd8PPidg4ymJ1w9rHGCTbavXuxYC1lW9LudW4/sHtqY0
PCHg6PbAK+UPHSBkbftrg8cEnNdKLJZDt4XaHbn7iACpaxsXxjxwAGlGuYZq
IwH1Ae/C56oc4NiC7wUZ9QSYWCiInUCfcjbOl6kj4Ii793k+tN9Ix+P4GgLG
JZ/8kK90AN9J0QWnHhCwVnXforoKBziuEtW+vIoAvyV7z3uiu/nto7MqCAgW
i3GUQSetvPp2czkB8y5o7Xxe7gCG1R9C6+8T4Ci7TyUavdsyQdO2lIBNhQbN
lujGP0bpb4oJUJIbEl6Kzn+6MJooIuB5lXz+2zIHML8GOYP3CNgdxYq4hdbQ
PV/hcpcA5xcTzifRKXohoe/vEODjEbKUi+YqVj9wvE2AQcd8thF6/fJog7Z8
AtZs0FikgN7v9+2hRR4B+sbnv4mgtW6pyxXnEPCoduDVj/sO8OrWu3WrswnY
YbIubBAtNU7cD8/E5+0Ze9SBNjn0PmfoBgE3v5849AydeqSkz+Q6AdSJPzZN
6D0vPEwSMgiIqM7Y2ICWPDle8SWNAK/u3v56tOG+ahP9VAK6T/npPUIzhbuf
hCYT0H85S+gp2k9zgNKQSMAz2laFV+iLRZLv5ycQkG+Vx32LNv6xJ8joCu73
w5orH9AqJyd0Dl0i4OSS6zf+rf/Stz6Za/EY78AJp/m4P99+y10t5zG+c1V3
xNGFd9N7J+Kwvm5G7FNGd/TQ/0rGElC7nry7G/1iS02YdTS+/8MNQSc0dOSZ
O0cSkM2nwziG1jcf3HMkgoBrO/2TstBvCi7KxoXh80LnXEQxf/LTyQXpAQS8
lK1WG0Pv2KZ6P2AfAZm2P5cswvp4Urmi3dcd63dM/c86dER/TKa3KwFNqwXz
nNAdnrkB7k4E7M29M/0KfcjQ591+FgEzB/gix9AtrqczfRkEVFW9zViI9Zng
qDkbSCPg7y8fzW3oMFVSOMGegKV6tscZaANxRaE8WwLvJT/mDqKjMkvUq/cQ
oHDTgpqGpj0+Yf/DkoDfsTUlJeg3n/XXftlJQGFh672n6PLcJUuHLQhgqpxa
048eXHF05ZAZAWnuB4Ym0LkjCrs/bkefK24RwP7hn950fQwIaAkyKhJH17Lc
Vk4bE/Bz6NEBebT/JbfchUYEzn25l2roOg8REzlD7NeU7fe00IuP3GjW1Seg
VSNpYAv6wrJjWnZbCFBz09hsgJa8Jcg6qEtA75JXwfpo7r0QpXhtAixOHbmg
i7axMt5ftokAuSBLkw3oReNq4u83EuDgvoxQQiuMmo4t2YDx7KPXSaB7n4p3
bVtPwLKKO8CPHm/SzDukRkCG0tTtL7g/YnWlfvY6nGcGKcOt6M/sfs47FZwP
ZS01d9GsaMqIjDIBr1bWysaiv9g+q6YrEQDF39td0NcmwosuKxCwgG73TA+t
uzPjesdqnIcTQZ+E0MbZt71k5AiQfj27uBXzGz8lMM6VxXn8H6F8Ef39q7rk
TRkC2sN9ZB3QYgWba0akCRjMc3z/r56slaX6daUIeL+odX8N1puAzse9IZIE
xLYuKTyI3rtzg8lTcQJW9Cc7PsR63XP/yIibGAFva9fX/5sXL1+bVJaKEuB+
Te7jJPbP4RLrYZHFBIgLX724Cr1MsSb0zgICnLJrtmaXOkCW8dRKQRECdO77
9Gugkx5+JDlCeJ44BZ9WK8F5TqX4ic3H/Fwdrs8odoAHxNJL++fh++eSjkqg
A/jn/0yY40GD2O/WkUJ8nvVso8oUD4TO3Vh74K4DrHVxC40a4cGHxK8lDQUO
+DuUrej7iQevr0eoyaBldXd+ch3mQfYmocvlt/H9u+26Xd/xYO8Zt7C+PAcQ
1bNx7mnjQb1544Y1aNq//zb4kgc9CmePuOU6gI/TizrWcx4Y9klmfs52gKkq
+h/hJzyQ49su+emmAyw/C3ZTD3lwUsf4kw66UODHRFUVD3TXCLwKueEAM+Hj
z85W4PsyGB4rrjvAOdNlr/aU8kD1uuQL23QHkLnq3W57hwfMbcsmRxIdYIuv
/FW+DB7w2z6Vt0DPraI+dkjjgfi9d+XpCTgPe5Kl81Jw/4qnjrCu4jw7nlDv
lMiDTclHOf2XcH6JmOf++/+btULAawd6S72ih/4FHugcq7K/c9EBqgYjl1w4
x4MfhsO94fEOoNnD3bL5LA/2de15uvO8A8RuLNLYGMGD5UbaLg/POcD9N0GH
6eE8GPbJ9dBD13n/UDkSxoPDDIWVWnEOeP+LDT4bxIP1hPbcvVicBwz+cxEn
ePCft0DVZvRdmaphnwAedL32s9hxFvvldXOp7FEeiLgepLWdwfuFYvufrsM8
mCGKmvaiBabVpKJ8eHBkVLVuMgbPz+7piyrePBgjhPafQ2u4zF9U6MWD1F35
X9XR75fLrtmwjweKR8J9mqNxXrVVXbrixgMDzbA1UuhvLVOVOk48aA7+lVsX
5QBLrL/qu/N4kCj5tNcX/cXhTFoUhwdSYylf1NDm3KnZq0werHxdNzMU6QB3
FPT9LtN4cLpvsVHmP3sv3xbmwIMHQydee6LzPvxM5Nhi/vZOjm9Gy2Rc6Fe2
5oGyAn+pMPqW+M2A3l088JNwt+o97QDkNd/eCAsetIj8fFmO3rKbcmm1KQ9o
B+S9U9DLFf/bkrONByHvq4wj0BNGqvvWbOVB0698xyNo+2WW78/r8eBWdtTg
PvQqAfO933Uwfpu5H13R0QzrCotNPLhXTgvwQHsl8NfGaWD9Uv+6H0K/pjZQ
+1Wxn7I0ykLRegaZ9aoqPLh86s6BK2i1lOmfHoo84HQ+iCxEvzjQ2HFNDuu7
pHXeazSfxE3HdhkemLx2ev4XvfHRw2B+Key3hmf9Grhfi547+uriPFhhrbjG
GW3m4Bxlu4QH5rTZ46lo/SV/9x/+jwcZxUce96EpJuXDF4Vx/fLzPqhg/I85
PB4vns+D8TSXnMPosrbNMR1zXJAtKehrQM89eZb3Z5oLwcG6Dqswv6IvRHbK
T3Lhmn3Fny70+BXLnKPfuDBovOwmxPw7r430cka4YPg50D8XvTmotK3/IxcO
yufaRWG97XSN3+fej39f/jvEA+u1r+2TRN9LLnA+WrsMo2ud7Bi051w47b+d
sxfrXXXlxv7OZi50egzkkdgPxzb5k/MauPDUsGo/5QJ+fpVU/FiK66t7n/wU
ff7889maIi7s2HFjziT+33227Fn2XS64XwpzUsR+FLj0XjAljwv305iuZ9B5
S84r5GZzgeFtnDmOHv9tlVp3kwsv2k1+52E/ny9wjZFJ58KTDYQc32UHWCh+
2pSewoVp18jb1ujQAp/R1EQu2Jq7br2I3stzXzJ+hQuLqFzyFXogQV7Z+hIX
8irmVS68gvdLblz6vQtcEE0P/KaPtqh4+Fn+HBf8TgvmEOiyjnt7r5zlQv1S
vctB6B/6O90lY7hgHh7oHY+2F9HYlRjJBZkE3kQqetWvVqpyBBeyxLo+pKPP
R/I6i09ywTX6ukwCWtixUsoqlAsbdA6Qp9H3JEMZg0FcWPtxdaInWid+uifk
BBfmc+blmaO/KKh/WR3ABZslg2GSaNKioq7aj4vz0HhFN+5nT+effKcjXPjb
tO3AZXSb0rOvAoe5UEy8jt6BLmlNbMs8yIWY2wUhXzF+N1jrb+84gPGO1twX
g5Ydj2sd9uSCeiV1nxxa8sbw5ZMeXDif2713LcZ/Y+fP1MK9XNiZ0lZyHvOn
XxdTK+bEhdW2R7zGMb/N/X7O7jwueLysv3AB5+el8dQyARbuV4X/mTvWT4OH
q8bgHi588Iz5Fo3z77+UdJrwbi5YNX/3z8T6u51U90BhF+4v74L5U6zfLzk7
3hqacsG+lKU8FIH3Scnf9YJbuPB90an/K7rveKrbKADgEpKd0bIqo6hQ0iQn
kpER1x2/373XSCQKFUVmKDtFUhmhbA2ymiKUnUihjF4yIiQho/f05/dzdX+/
55zznOc8PvW+pX2XsH7ynb59Vcd6VORa+BqM59O1z4slalaQ8ybwQFcgBQbf
hgUcVrYCecewoF4/nI/jXFTkpdFLvp8d9KXA5ksz/A1rrGCNrOaPnz44z78e
eXF6pRW8Gg51EffG/Sr0fmW+sBW8V+8WjjuP553Odec1nFawQE2efX0Oz+fm
8GsFi2wwlSw/NOtBAZ6srHjjOTYwVS5knXenwI35Hfcu/WLDtYMRP16dxXlk
w2ydwgQb+kJ//RFBx7XliteMskFebI9R1Wmcf4NuT68dYMPUq8SjSujnV1ec
qf0PP0/7MxLrhvvz5Y16vx42pLulRXm7Yv3I97tMt7PhXmmnY9Qp7JeXC6dV
GtggIfeuRhqt2rnfVKCWDRq8hooFJ/F83PxtaKyaDU0iQuL9zhRw3PDxec0r
NsjelKl3cKLAGH24/3UhGx7artnPh851DW9pymfD8NbRH/dP4H0r1jCo5wEb
Bvdnbv3liPOKtUmRUDYbLD98aXY9ToE1tcGtMUlsiJR0/iyMdpL/ozp8mw1m
BdYG9x0o4NAkWqJzkw39xiGW3fZ4/+ndXjQVw4bHbe/3SB7D/SXJe4URyoYH
m5avT7WjwIyu58kHl9iwN6bGSA4dwho4wxnEBu9JIzepozjfULfcv+vLBuOj
Llv6rHGeFBH4VnGGDV4ln8RM0fpjE9NL3Ngg+ZSuWmRFgcOjz5W0TrEhwsRa
woeN9wn2jFXmcTa8V7mTMUVifP023jdgsWGf8Z8Fc3TKtg/KDgQb+C+epD0g
KLD4t4vlT2ODh/rK944MChg+2SOXfoQN5hveLU5QMd4XTxiXH2RDK9XbgIn+
/v2LedkBNoTq3aO8tcR56zfPyqf72bDN+3H0QwoF+q3l0jN2s6FATTlXGc3d
UNN+UwPfR6uLmWuB94dT9Duh29nQ+zV7U5k59oes7GLbLWy44dgqSEHvWXvy
7GElNsQ+V1jz4wgFFkJb49QV2SDTlnXnKvqnVLvpWjk2LMqqj+1F7/ILr/8r
ywaa6FeTUTOcv6QC9vRJseFWVNpsJjpT3Oj5mzVseJVdsdEZve/10LmclWxg
3bnCtQvNK2RxOVKMDattZwv40T3s8SUuImyocTY3HjLF+8Ye7TlTQfx+Xc6e
JvSYjZ2vKh8bGBx2Z8vQPHtaI4WXscHkQMySUnSavsjGsaVsWFNm7f0E3XHC
SqeRA+u3QPfNa7SyVWJD3gILnq8/Vt6GHpaTfBT+hwXhCln7fqLfJoXVHJ9m
gT1f+4IEvs/7+tEJ3V8s6NBsrjqADvqaNyszwYLEylJ9D3T+kbTsmVEWHOM3
U3mEXtWv9/rdMAtO3jgg+ROt8q2HI3OABUX60Zn/4rVV6L2Edx8LwnKm8eDG
+8amngfGvSyY8dLd0o8+efhhU9sXFtg6GAvoYz6WXOvdwO5ggfl2k6NrMX92
ybM0VgsLtNy/TA1jfheVkvwkqlhgFaVnaYf1MJZw7vfpchZkcH6v6URn//WQ
qn7Bggq5My9rsH4oO4QkKMUsKLismapFo0CkeXRZeAELgOFg/wAtsD28tuQB
/rwJp08QnQKXpGaGxzJYeJ8RNf+G7luk8P5JY4H0qz4hXazXTEGXm9PJLMj5
LLn8FjpcW3T34G0WMMwuJA6gxRpFrtbdYAFz+p2qCtZ7WLwFLTWGBacsP+84
ia4f/2J64goLAgVFlVLRbe01xnLhLOgWYd+oRyunSas3XWLB3KY3Yj/QXooJ
UycvsqCBQ/gQN+4njp+nb837sICer9SzAp3zqF3Dz5MFdWIP74qh5UJifk2c
ZcEBDTVbPvSkoJEow5UF90+dn5nC71vT8V/XIycWDLzMZ7Sha3LuvZi3x3zp
XQzIRV8K1lbQtGWBZN6MrwfaWL3yjiuLBRL5/i470P/1uNTG0/H7FlP8BnG9
R+8wqEUWLEjLKx+6hr64wLu0xoQFkeMVs2po1x+DmS0GLOhLucJTjfEcDoxX
atNlQcSI+JMWjL+j/trc6j0siO7IMDNB//JOrizewYLTbw++fon5S/DQGElT
ZUGlmmhyBOb3NmfYRncFzH9/ws1urJfwCvF86RUsCHZO2aeMFp98u2+FAAt6
cus0z2B9Paenb+BfxoJ1sTHnF7Dejz2Vd121wIRdyy6VrDTG/GQtKJcMMaGq
vWjt0cMU2OL4qICznwl2i+qc+UYU8OGM7rLqYYL6qrrNLEOczwpzwk0+MsHB
d3PP7CHsL2dzPWWrmSCi/vqrB3rkC0ecTAUTsirzO2b1sL4cBbx2vGTCG4uu
LZfRPTInU22fMoHr0FZ1SXRjXol7RjETCM9dmk8OUuCM52+dpY+ZsKVbLMIG
HT6mruf5kAkmX9XpK9AnircncecxQdXVor5OF+vnoDY1N4sJF0s8+K6iZQw3
2JxIZ0Km81JFKzTvn+23tNOYYCY/sHEnWsc0rHLrHVxPdK3ganRTt1m0eiIT
fD9a1S5Fx4hoXD1yiwkx6cV6szoUGG39ox98gwkHph+yZ9CipPyGxlgm+M2c
/MaBP28R/cpj6zUmfP3ekSOK5j515HLqFSbclDp0auu/7896E6wUyYQzL2cH
jqA12RlXK8OYYHpluMEHHcet/OR0CBNGJ53qHqGjeK8vql5iwjvGwOWRf+sb
CaIsBjJhE5mdqorrV1W3S+4MYILM2ZRSL3Rccc/Taj983mMV+1r0OqaX90sf
jL/4jNZ6jO9QGX9u+QUmrP9d8NEXnR/vLtTkyQQ9ykxVN/qT1jaH/nNMOKcp
mngI8zcmweO21IMJnMpvRvPRsZoZgxvP4uf5W8jr+hSolEqT9ndlwlbL4nQ+
g3/7sYX18BQT2t5PNwWhlcMfiPU6M2Ht/A0jX6yXvWSc6kFHJuRftXwdhPV1
2Whh97ANE15k7/mwDOtPT2uTwjJrJqxM6HONRHv3u2tJs5nAvMh/44YJBY4P
7O3eRmC8HccKcrG/Hp47yfx+hAl7PLZ+VcP6DhXZn1VmyoQf1ulCxehrxe29
ocZM2JfCk/4K90Nq4RPXWX0mUMQTeDqwfyZesg2x2I/5iIma18P9OXNlylRS
iQnv/16peo+2OPNk1F+RCf5RpZxHcb8fCz66rVuOCc9TIjxCsZ+kdcxMRssw
IcpN+cUMC+//MTx8dWJYj5T3RYk4D3A4DBlLrMB6vuw8oYvzgk+W9riVEBO8
dQM0EnGe6Po9lPCTlwmlXDNxZ3D+6Fu1dKfyIglWqfweqjifEMcm9/vNkZDI
Yz38A8023hv5YYYEKYZNkTvOO8dv39KPniRhffjDmVicn6K+7tu6c4gEe1kJ
znoXjPePGcOjH0gI7Zk9Eobz3Xkd2eQ/70m49KGqWAfnv4qNT7VuvCPBYLww
IhPnw3eht+s/1JGwqSyrw/wMrnf+YodnDQmPnoQu+Y22um91RvoNCTsFOm8r
4Tzq3Hx+/YkKEmQ4Pk2WoDU5DVcLvyLhfafZpBbOryqrm4jCFyRMXfAVf4Ze
9DM0YDwjgfJJ+qMKzrvVZhI6f0pJeFWl9OomWuLw1bRbxSRkB0aSM+ik0r8V
GoUkKO9s22WC8/Jop9dcQz4JA9Sh8Rtop+x3d20fkiCxLE3xA/rjcR/x8TwS
QqLOBS7zpMCH78GZnjkkiPQJl2xF75JxfPInk4Sg1PYAfXR90Hy2RzoJfYzQ
DEt0U7Dpl8E0EgTz4mb/ed/e888pKSRsoeXTDNAnYp2Li5JI6PVTzFBBD+ZX
gFACCc5FOz7/e1758TOfWDcxP5ys2RZ8H9vWAM7UOBLWRiTwxaK/b8kx7ojB
eDHTlPTQZY2zJrxX8fkDEz7DuF6fJmqmchQJf3l/7gpCc5jPLz0QTsKB9b9v
C6Obf0+sORxCgo+p+mQ0xnPHmE2OQTAJEbZyR2Yw/r1yd978DiBBxXznaQra
0/Dz8zhfEoZ5dtv1Yf5WF/Y+ST+H7yNyW/8S1oPK6AEnIUcSGtM+hsRjvdzD
cVb3GAkm+Y+/puG8387xNOuEDQmly74KZeN8vzlQqTWSQcLWlrOGMTiPp5dk
bd9rQML5lD7BSJzH3x3JWLH8IAk5Rdl/Q7A+zwmNdjdok1D0WFEnAus3bk+V
quYuEo5f1J2/jvWeGvd5+8B2EjYXJT9Ot6WAUWKPQoQKCd/MMyp7cH/YZeVx
lyuQMLZkj50gusWLO9xyPQnQL3BZD/eTXNyUcp8UCU33pneH434TfGCe77aa
hDM8Vj6fcT/WTcR//SNGwtP4cV0tNHvqrX+QMAkrvnp43GdSQH7I6CA/PwmF
r+8ObEUf7PrUF8NDgti55bZluL+vtfgLSXKScOoxf/xRdO2GXPt7CwScpP7a
shotWnfgkuosAcfvr3zcg/1h268PC89/EXDv6fKM52ijvgFLk3ECzhyaPZWH
7vLV4ur9ToBqk5DVI/RJDTMvzwECogUmH7/99+f168TF/yNAo9gx/t98It2g
[truncated: 664,556 more chars]
